# Supplementary material for: Bovine host genome acts on rumen microbiome function linked to methane emissions
Source: Commun Biol. 2022 Apr 12;5:350. doi: 10.1038/s42003-022-03293-0 (PMC9005536; doi:10.1038/s42003-022-03293-0)
Supplement: Supplementary file 4 — Dataset 1 [file 42003_2022_3293_MOESM4_ESM.xlsx]

## Sheet: SuppData 1
Supplementary Data 1. Descriptive statistics of microbial genera (mean relative abundances RA and their coefficient of variation CV) in ruminal microbiota.
Genera	Family	Order	Class	Phylum	Kingdom	RA(%)	CV (%)
Archaeoglobus	Archaeoglobaceae	Archaeoglobales	Archaeoglobi	Euryarchaeota	Archaea	0.000826239	56.2746
Candidatus Methanomethylophilus	Candidatus Methanomethylophilaceae	Methanomassiliicoccales	Thermoplasmata	Euryarchaeota	Archaea	0.0500844	154.584
Candidatus Methanoperedens	Candidatus Methanoperedenaceae	Methanosarcinales	Methanomicrobia	Euryarchaeota	Archaea	0.0017395	124.296
Halapricum	Haloarculaceae	Halobacteriales	Halobacteria	Euryarchaeota	Archaea	0.00258453	66.4711
Haloarcula	Haloarculaceae	Halobacteriales	Halobacteria	Euryarchaeota	Archaea	0.00536286	42.6191
Halomicrobium	Haloarculaceae	Halobacteriales	Halobacteria	Euryarchaeota	Archaea	0.0018802	55.2159
Natronomonas	Haloarculaceae	Halobacteriales	Halobacteria	Euryarchaeota	Archaea	0.00237961	45.704
Haladaptatus	Halobacteriaceae	Halobacteriales	Halobacteria	Euryarchaeota	Archaea	0.00320738	43.7445
Halalkalicoccus	Halobacteriaceae	Halobacteriales	Halobacteria	Euryarchaeota	Archaea	0.00132502	54.5882
Halarchaeum	Halobacteriaceae	Halobacteriales	Halobacteria	Euryarchaeota	Archaea	0.000994173	64.1147
Halobacterium	Halobacteriaceae	Halobacteriales	Halobacteria	Euryarchaeota	Archaea	0.0039979	48.3675
Halococcus	Halococcaceae	Halobacteriales	Halobacteria	Euryarchaeota	Archaea	0.107661	83.8447
Halobellus	Haloferacaceae	Haloferacales	Halobacteria	Euryarchaeota	Archaea	0.00134291	48.7684
Haloferax	Haloferacaceae	Haloferacales	Halobacteria	Euryarchaeota	Archaea	0.00859481	39.1237
Halogeometricum	Haloferacaceae	Haloferacales	Halobacteria	Euryarchaeota	Archaea	0.0028117	48.142
Haloprofundus	Haloferacaceae	Haloferacales	Halobacteria	Euryarchaeota	Archaea	0.00067896	59.3091
Candidatus Halobonum	Halorubraceae	Haloferacales	Halobacteria	Euryarchaeota	Archaea	0.00105005	54.3068
Halobaculum	Halorubraceae	Haloferacales	Halobacteria	Euryarchaeota	Archaea	0.000867425	51.8515
Halolamina	Halorubraceae	Haloferacales	Halobacteria	Euryarchaeota	Archaea	0.0140183	58.8384
Methanobrevibacter	Methanobacteriaceae	Methanobacteriales	Methanobacteria	Euryarchaeota	Archaea	5.01978	65.7026
Methanothermobacter	Methanobacteriaceae	Methanobacteriales	Methanobacteria	Euryarchaeota	Archaea	0.00513472	50.2622
Methanotorris	Methanocaldococcaceae	Methanococcales	Methanococci	Euryarchaeota	Archaea	0.00222269	55.7364
Methanocella	Methanocellaceae	Methanocellales	Methanomicrobia	Euryarchaeota	Archaea	0.00331197	44.9604
Methanococcus	Methanococcaceae	Methanococcales	Methanococci	Euryarchaeota	Archaea	0.0130957	49.3134
Methanothermococcus	Methanococcaceae	Methanococcales	Methanococci	Euryarchaeota	Archaea	0.00361425	75.5668
Methanoculleus	Methanomicrobiaceae	Methanomicrobiales	Methanomicrobia	Euryarchaeota	Archaea	0.0116263	36.7676
Methanofollis	Methanomicrobiaceae	Methanomicrobiales	Methanomicrobia	Euryarchaeota	Archaea	0.00591563	38.6452
Methanogenium	Methanomicrobiaceae	Methanomicrobiales	Methanomicrobia	Euryarchaeota	Archaea	0.00110802	49.9292
Methanolacinia	Methanomicrobiaceae	Methanomicrobiales	Methanomicrobia	Euryarchaeota	Archaea	0.00121415	51.1068
Methanoregula	Methanoregulaceae	Methanomicrobiales	Methanomicrobia	Euryarchaeota	Archaea	0.00262297	48.897
Methanococcoides	Methanosarcinaceae	Methanosarcinales	Methanomicrobia	Euryarchaeota	Archaea	0.00255437	37.7642
Methanohalophilus	Methanosarcinaceae	Methanosarcinales	Methanomicrobia	Euryarchaeota	Archaea	0.00142997	51.885
Methanomethylovorans	Methanosarcinaceae	Methanosarcinales	Methanomicrobia	Euryarchaeota	Archaea	0.000750011	56.5016
Methanosalsum	Methanosarcinaceae	Methanosarcinales	Methanomicrobia	Euryarchaeota	Archaea	0.00071725	65.5034
Methanothermus	Methanothermaceae	Methanobacteriales	Methanobacteria	Euryarchaeota	Archaea	0.00179319	60.1411
Halobiforma	Natrialbaceae	Natrialbales	Halobacteria	Euryarchaeota	Archaea	0.00206166	52.3144
Halopiger	Natrialbaceae	Natrialbales	Halobacteria	Euryarchaeota	Archaea	0.00367526	41.6353
Halostagnicola	Natrialbaceae	Natrialbales	Halobacteria	Euryarchaeota	Archaea	0.000963613	51.4821
Natrialba	Natrialbaceae	Natrialbales	Halobacteria	Euryarchaeota	Archaea	0.00586072	37.6188
Natrinema	Natrialbaceae	Natrialbales	Halobacteria	Euryarchaeota	Archaea	0.00166544	49.5541
Natronococcus	Natrialbaceae	Natrialbales	Halobacteria	Euryarchaeota	Archaea	0.00222552	42.8776
Candidatus Nitrosoarchaeum	Nitrosopumilaceae	Nitrosopumilales	Thaumarchaeota	Thaumarchaeota	Archaea	0.000634072	56.4232
Nitrosopumilus	Nitrosopumilaceae	Nitrosopumilales	Thaumarchaeota	Thaumarchaeota	Archaea	0.00211033	42.777
Sulfolobus	Sulfolobaceae	Sulfolobales	Thermoprotei	Crenarchaeota	Archaea	0.000931903	54.0956
Pyrococcus	Thermococcaceae	Thermococcales	Thermococci	Euryarchaeota	Archaea	0.00147133	44.3107
Thermococcus	Thermococcaceae	Thermococcales	Thermococci	Euryarchaeota	Archaea	0.0107936	40.1712
Halogranum	Haloferacaceae	Haloferacales	Halobacteria	Euryarchaeota	Archaea	0.00138502	68.1484
Haloplanus	Haloferacaceae	Haloferacales	Halobacteria	Euryarchaeota	Archaea	0.00133597	65.5021
Halorubrum	Halorubraceae	Haloferacales	Halobacteria	Euryarchaeota	Archaea	0.0113892	35.5999
Methanobacterium	Methanobacteriaceae	Methanobacteriales	Methanobacteria	Euryarchaeota	Archaea	0.0445964	49.0388
Methanosphaera	Methanobacteriaceae	Methanobacteriales	Methanobacteria	Euryarchaeota	Archaea	0.0298075	54.8635
Methanocaldococcus	Methanocaldococcaceae	Methanococcales	Methanococci	Euryarchaeota	Archaea	0.00560869	53.0733
Methanocorpusculum	Methanocorpusculaceae	Methanomicrobiales	Methanomicrobia	Euryarchaeota	Archaea	0.00348104	38.0357
Candidatus Methanoplasma	Methanomassiliicoccaceae	Methanomassiliicoccales	Thermoplasmata	Euryarchaeota	Archaea	0.00185909	68.0038
Methanomassiliicoccus	Methanomassiliicoccaceae	Methanomassiliicoccales	Thermoplasmata	Euryarchaeota	Archaea	0.00458342	46.2625
Methanomicrobium	Methanomicrobiaceae	Methanomicrobiales	Methanomicrobia	Euryarchaeota	Archaea	0.00294529	76.907
Methanoplanus	Methanomicrobiaceae	Methanomicrobiales	Methanomicrobia	Euryarchaeota	Archaea	0.000835849	46.8786
Methanolobus	Methanosarcinaceae	Methanosarcinales	Methanomicrobia	Euryarchaeota	Archaea	0.0027436	42.0766
Methanosarcina	Methanosarcinaceae	Methanosarcinales	Methanomicrobia	Euryarchaeota	Archaea	0.0186814	33.1893
Haloterrigena	Natrialbaceae	Natrialbales	Halobacteria	Euryarchaeota	Archaea	0.00556063	37.602
Natronorubrum	Natrialbaceae	Natrialbales	Halobacteria	Euryarchaeota	Archaea	0.00205198	54.4778
Geoglobus	Archaeoglobaceae	Archaeoglobales	Archaeoglobi	Euryarchaeota	Archaea	0.000818211	62.4507
Halanaeroarchaeum	Halobacteriaceae	Halobacteriales	Halobacteria	Euryarchaeota	Archaea	0.000848838	110.387
Halopenitus	Halorubraceae	Haloferacales	Halobacteria	Euryarchaeota	Archaea	0.00130533	51.7201
Halorhabdus	Haloarculaceae	Halobacteriales	Halobacteria	Euryarchaeota	Archaea	0.00342634	47.9833
Halosimplex	Haloarculaceae	Halobacteriales	Halobacteria	Euryarchaeota	Archaea	0.00190628	74.6286
Halovivax	Natrialbaceae	Natrialbales	Halobacteria	Euryarchaeota	Archaea	0.000584615	56.3122
Methanohalobium	Methanosarcinaceae	Methanosarcinales	Methanomicrobia	Euryarchaeota	Archaea	0.00074664	67.5669
Methanolinea	Methanoregulaceae	Methanomicrobiales	Methanomicrobia	Euryarchaeota	Archaea	0.00086002	46.6871
Methanosaeta	Methanotrichaceae	Methanosarcinales	Methanomicrobia	Euryarchaeota	Archaea	0.00391688	42.7825
Methanosphaerula	Methanoregulaceae	Methanomicrobiales	Methanomicrobia	Euryarchaeota	Archaea	0.00112979	49.6115
Methanospirillum	Methanospirillaceae	Methanomicrobiales	Methanomicrobia	Euryarchaeota	Archaea	0.000523262	62.2151
Natronobacterium	Natrialbaceae	Natrialbales	Halobacteria	Euryarchaeota	Archaea	0.000505845	58.5898
Natronolimnobius	Natrialbaceae	Natrialbales	Halobacteria	Euryarchaeota	Archaea	0.00111668	76.4032
Palaeococcus	Thermococcaceae	Thermococcales	Thermococci	Euryarchaeota	Archaea	0.00061903	45.7605
Salinarchaeum	Natrialbaceae	Natrialbales	Halobacteria	Euryarchaeota	Archaea	0.000978501	54.381
Thermofilum	Thermofilaceae	Thermoproteales	Thermoprotei	Crenarchaeota	Archaea	0.000584475	44.1308
Thermoproteus	Thermoproteaceae	Thermoproteales	Thermoprotei	Crenarchaeota	Archaea	0.000524851	58.5317
Vulcanisaeta	Thermoproteaceae	Thermoproteales	Thermoprotei;	Crenarchaeota	Archaea	0.000769924	52.6866
Candidatus Accumulibacter			Betaproteobacteria	Proteobacteria	Bacteria	0.00586344	35.5226
Candidatus Cloacimonas				Candidatus Cloacimonetes	Bacteria	0.00264629	45.4132
Candidatus Izimaplasma				Tenericutes	Bacteria	0.00863112	38.5215
Candidatus Profftella			Betaproteobacteria	Proteobacteria	Bacteria	0.00121478	67.7179
Candidatus Puniceispirillum		Alphaproteobacteriaincertaesedis	Alphaproteobacteria	Proteobacteria	Bacteria	0.00138803	57.4833
Candidatus Sulcia		Flavobacteriales	Flavobacteriia	Bacteroidetes	Bacteria	0.00410624	53.4244
Chloracidobacterium			Blastocatellia	Acidobacteria	Bacteria	0.00526001	45.9574
Dehalogenimonas			Dehalococcoidia	Chloroflexi	Bacteria	0.0112606	34.0388
Ezakiella		Tissierellia		Firmicutes	Bacteria	0.00439344	39.5123
Kinetoplastibacterium			Betaproteobacteria	Proteobacteria	Bacteria	0.00355838	38.2317
Lawsonella		Corynebacteriales	Actinobacteria	Actinobacteria	Bacteria	0.00352481	41.6009
Leptothrix		Burkholderiales	Betaproteobacteria	Proteobacteria	Bacteria	0.00831935	44.3394
Methylibium		Burkholderiales	Betaproteobacteria	Proteobacteria	Bacteria	0.00840525	44.2487
Micavibrio			Alphaproteobacteria	Proteobacteria	Bacteria	0.00372635	43.4472
Mitsuaria		Burkholderiales	Betaproteobacteria	Proteobacteria	Bacteria	0.00913187	34.0466
Ndongobacter			unclassifiedFirmicutessensustricto	Firmicutes	Bacteria	0.00748367	37.4641
Nitratiruptor			Epsilonproteobacteria	Proteobacteria	Bacteria	0.00249225	94.7162
Paucibacter		Burkholderiales	Betaproteobacteria	Proteobacteria	Bacteria	0.00616364	37.9012
Plesiomonas		Enterobacterales	Gammaproteobacteria	Proteobacteria	Bacteria	0.00245985	50.3237
Polymorphum		Alphaproteobacteriaincertaesedis	Alphaproteobacteria	Proteobacteria	Bacteria	0.0058833	40.9097
Pseudohongiella			Gammaproteobacteria	Proteobacteria	Bacteria	0.00270731	39.905
Roseateles		Burkholderiales	Betaproteobacteria	Proteobacteria	Bacteria	0.00865769	42.8321
Rubrivivax		Burkholderiales	Betaproteobacteria	Proteobacteria	Bacteria	0.0122384	37.6394
Sedimenticola			Gammaproteobacteria	Proteobacteria	Bacteria	0.00661011	40.8979
Thermobaculum				Thermobaculum	Bacteria	0.00193368	45.9492
Thermobispora		Actinobacteriaincertaesedis	Actinobacteria	Actinobacteria	Bacteria	0.00683404	47.0482
Thiolapillus		unclassifiedGammaproteobacteria	Gammaproteobacteria	Proteobacteria	Bacteria	0.00539714	34.2799
Myxococcus	Myxococcaceae	Myxococcales	Deltaproteobacteria	Proteobacteria	Bacteria	0.0521251	34.208
Asaia	Acetobacteraceae	Rhodospirillales	Alphaproteobacteria	Proteobacteria	Bacteria	0.00279515	43.4989
Gluconacetobacter	Acetobacteraceae	Rhodospirillales	Alphaproteobacteria	Proteobacteria	Bacteria	0.00500068	46.4442
Granulibacter	Acetobacteraceae	Rhodospirillales	Alphaproteobacteria	Proteobacteria	Bacteria	0.00620602	36.1845
Komagataeibacter	Acetobacteraceae	Rhodospirillales	Alphaproteobacteria	Proteobacteria	Bacteria	0.00998897	33.8773
Kozakia	Acetobacteraceae	Rhodospirillales	Alphaproteobacteria	Proteobacteria	Bacteria	0.00242801	45.0413
Acidimicrobium	Acidimicrobiaceae	Acidimicrobiales	Acidimicrobiia	Actinobacteria	Bacteria	0.00332337	38.7768
Acidithiobacillus	Acidithiobacillaceae	Acidithiobacillales	Acidithiobacillia	Proteobacteria	Bacteria	0.0115384	36.3982
Acidobacterium	Acidobacteriaceae	Acidobacteriales	Acidobacteriia	Acidobacteria	Bacteria	0.00746653	40.2292
Candidatus Koribacter	Acidobacteriaceae	Acidobacteriales	Acidobacteriia	Acidobacteria	Bacteria	0.00858332	39.3376
Granulicella	Acidobacteriaceae	Acidobacteriales	Acidobacteriia	Acidobacteria	Bacteria	0.0162371	30.9971
Acidothermus	Acidothermaceae	Acidothermales	Actinobacteria	Actinobacteria	Bacteria	0.00372198	40.2207
Actinotignum	Actinomycetaceae	Actinomycetales	Actinobacteria	Actinobacteria	Bacteria	0.00374067	44.6584
Mobiluncus	Actinomycetaceae	Actinomycetales	Actinobacteria	Actinobacteria	Bacteria	0.00277254	48.103
Oceanimonas	Aeromonadaceae	Aeromonadales	Gammaproteobacteria	Proteobacteria	Bacteria	0.0104918	36.3237
Tolumonas	Aeromonadaceae	Aeromonadales	Gammaproteobacteria	Proteobacteria	Bacteria	0.0121104	134.711
Advenella	Alcaligenaceae	Burkholderiales	Betaproteobacteria	Proteobacteria	Bacteria	0.00444529	37.3286
Alcaligenes	Alcaligenaceae	Burkholderiales	Betaproteobacteria	Proteobacteria	Bacteria	0.00354301	49.6102
Castellaniella	Alcaligenaceae	Burkholderiales	Betaproteobacteria	Proteobacteria	Bacteria	0.0107082	46.9495
Pusillimonas	Alcaligenaceae	Burkholderiales	Betaproteobacteria	Proteobacteria	Bacteria	0.0037949	41.2131
Taylorella	Alcaligenaceae	Burkholderiales	Betaproteobacteria	Proteobacteria	Bacteria	0.00228393	37.7528
Kyrpidia	Alicyclobacillaceae	Bacillales	Bacilli	Firmicutes	Bacteria	0.00461569	42.2667
Alteromonas	Alteromonadaceae	Alteromonadales	Gammaproteobacteria	Proteobacteria	Bacteria	0.0118603	35.5775
Glaciecola	Alteromonadaceae	Alteromonadales	Gammaproteobacteria	Proteobacteria	Bacteria	0.00136026	43.741
Lacimicrobium	Alteromonadaceae	Alteromonadales	Gammaproteobacteria	Proteobacteria	Bacteria	0.00266935	53.2007
Candidatus Amoebophilus	Amoebophilaceae	Cytophagales	Cytophagia	Bacteroidetes	Bacteria	0.00152731	48.4917
Candidatus Cardinium	Amoebophilaceae	Cytophagales	Cytophagia	Bacteroidetes	Bacteria	0.00208316	53.1717
Anaerolinea	Anaerolineaceae	Anaerolineales	Anaerolineae	Chloroflexi	Bacteria	0.0048237	48.0702
Anaeromyxobacter	Anaeromyxobacteraceae	Myxococcales	Deltaproteobacteria	Proteobacteria	Bacteria	0.0525045	38.1591
Archangium	Anaeromyxobacteraceae	Myxococcales	Deltaproteobacteria	Proteobacteria	Bacteria	0.0156143	40.0397
Corallococcus	Anaeromyxobacteraceae	Myxococcales	Deltaproteobacteria	Proteobacteria	Bacteria	0.0126581	42.9953
Anaplasma	Anaplasmataceae	Rickettsiales	Alphaproteobacteria	Proteobacteria	Bacteria	0.000716573	40.1213
Ehrlichia	Anaplasmataceae	Rickettsiales	Alphaproteobacteria	Proteobacteria	Bacteria	0.00414034	45.5258
Neorickettsia	Anaplasmataceae	Rickettsiales	Alphaproteobacteria	Proteobacteria	Bacteria	0.00102643	57.1258
Hydrogenobaculum	Aquificaceae	Aquificales	Aquificae	Aquificae	Bacteria	0.000595454	46.4346
Thermocrinis	Aquificaceae	Aquificales	Aquificae	Aquificae	Bacteria	0.00108911	55.208
Aureimonas	Aurantimonadaceae	Rhizobiales	Alphaproteobacteria	Proteobacteria	Bacteria	0.00853496	44.2682
Martelella	Aurantimonadaceae	Rhizobiales	Alphaproteobacteria	Proteobacteria	Bacteria	0.0154019	40.8758
Dechloromonas	Azonexaceae	Rhodocyclales	Betaproteobacteria	Proteobacteria	Bacteria	0.00676331	31.4423
Fictibacillus	Bacillaceae	Bacillales	Bacilli	Firmicutes	Bacteria	0.00359182	31.1338
Candidatus Azobacteroides	Bacteroidalesincertaesedis	Bacteroidales	Bacteroidia	Bacteroidetes	Bacteria	0.00663441	39.9869
Bdellovibrio	Bdellovibrionaceae	Bdellovibrionales	Oligoflexia	Proteobacteria	Bacteria	0.00748143	30.9201
Beijerinckia	Beijerinckiaceae	Rhizobiales	Alphaproteobacteria	Proteobacteria	Bacteria	0.00235498	38.7589
Methylocella	Beijerinckiaceae	Rhizobiales	Alphaproteobacteria	Proteobacteria	Bacteria	0.00385716	37.4551
Bernardetia	Bernardetiaceae	Cytophagales	Cytophagia	Bacteroidetes	Bacteria	0.00334779	38.3717
Beutenbergia	Beutenbergiaceae	Micrococcales	Actinobacteria	Actinobacteria	Bacteria	0.0058498	40.8628
Scardovia	Bifidobacteriaceae	Bifidobacteriales	Actinobacteria	Actinobacteria	Bacteria	0.00234843	55.4651
Blattabacterium	Blattabacteriaceae	Flavobacteriales	Flavobacteriia	Bacteroidetes	Bacteria	0.0101648	37.8955
Borrelia	Borreliaceae	Spirochaetales	Spirochaetia	Spirochaetes	Bacteria	0.00710065	37.645
Nitrobacter	Bradyrhizobiaceae	Rhizobiales	Alphaproteobacteria	Proteobacteria	Bacteria	0.00755691	51.6184
Rhodopseudomonas	Bradyrhizobiaceae	Rhizobiales	Alphaproteobacteria	Proteobacteria	Bacteria	0.0264367	37.3768
Brucella	Brucellaceae	Rhizobiales	Alphaproteobacteria	Proteobacteria	Bacteria	0.0053083	41.9702
Pragia	Budviciaceae	Enterobacterales	Gammaproteobacteria	Proteobacteria	Bacteria	0.00179755	59.8371
Pandoraea	Burkholderiaceae	Burkholderiales	Betaproteobacteria	Proteobacteria	Bacteria	0.0337533	36.2925
Polynucleobacter	Burkholderiaceae	Burkholderiales	Betaproteobacteria	Proteobacteria	Bacteria	0.00236812	39.2001
Caldilinea	Caldilineaceae	Caldilineales	Caldilineae	Chloroflexi	Bacteria	0.00736241	36.5946
Caldithrix	Calditrichaceae	Calditrichales	Calditrichae	Calditrichaeota	Bacteria	0.00545088	34.5589
Arcobacter	Campylobacteraceae	Campylobacterales	Epsilonproteobacteria	Proteobacteria	Bacteria	0.0166195	33.1647
Candidatus Babela	Candidatus Babeliaceae	Candidatus Babeliales	Candidatus Babeliae	Bacteriacandidatephyla	Bacteria	0.00170626	48.5516
Candidatus Paracaedibacter	Candidatus Paracaedibacteraceae	Holosporales	Alphaproteobacteria	Proteobacteria	Bacteria	0.00134823	55.8758
Dichelobacter	Cardiobacteriaceae	Cardiobacteriales	Gammaproteobacteria	Proteobacteria	Bacteria	0.00118662	43.8164
Marinilactibacillus	Carnobacteriaceae	Lactobacillales	Bacilli	Firmicutes	Bacteria	0.0033514	40.5306
Catenulispora	Catenulisporaceae	Catenulisporales	Actinobacteria	Actinobacteria	Bacteria	0.00963024	41.572
Brevundimonas	Caulobacteraceae	Caulobacterales	Alphaproteobacteria	Proteobacteria	Bacteria	0.0223805	38.732
Cellvibrio	Cellvibrionaceae	Cellvibrionales	Gammaproteobacteria	Proteobacteria	Bacteria	0.00267959	42.8168
Saccharophagus	Cellvibrionaceae	Cellvibrionales	Gammaproteobacteria	Proteobacteria	Bacteria	0.00199055	53.348
Simiduia	Cellvibrionaceae	Cellvibrionales	Gammaproteobacteria	Proteobacteria	Bacteria	0.00333264	44.3436
Chelatococcus	Chelatococcaceae	Rhizobiales	Alphaproteobacteria	Proteobacteria	Bacteria	0.0166069	43.1784
Arachidicoccus	Chitinophagaceae	Chitinophagales	Chitinophagia	Bacteroidetes	Bacteria	0.00383114	51.4788
Flavisolibacter	Chitinophagaceae	Chitinophagales	Chitinophagia	Bacteroidetes	Bacteria	0.00511463	31.3802
Niastella	Chitinophagaceae	Chitinophagales	Chitinophagia	Bacteroidetes	Bacteria	0.00856222	33.2941
Chlorobaculum	Chlorobiaceae	Chlorobiales	Chlorobia	Chlorobi	Bacteria	0.0332603	32.0908
Chlorobium	Chlorobiaceae	Chlorobiales	Chlorobia	Chlorobi	Bacteria	0.0168951	34.1507
Chloroherpeton	Chlorobiaceae	Chlorobiales	Chlorobia	Chlorobi	Bacteria	0.00226754	42.7523
Pelodictyon	Chlorobiaceae	Chlorobiales	Chlorobia	Chlorobi	Bacteria	0.0132452	32.7805
Allochromatium	Chromatiaceae	Chromatiales	Gammaproteobacteria	Proteobacteria	Bacteria	0.0085532	38.7873
Marichromatium	Chromatiaceae	Chromatiales	Gammaproteobacteria	Proteobacteria	Bacteria	0.0131261	51.8621
Thiocystis	Chromatiaceae	Chromatiales	Gammaproteobacteria	Proteobacteria	Bacteria	0.0111346	46.2781
Thioflavicoccus	Chromatiaceae	Chromatiales	Gammaproteobacteria	Proteobacteria	Bacteria	0.0119358	42.3845
Chromobacterium	Chromobacteriaceae	Neisseriales	Betaproteobacteria	Proteobacteria	Bacteria	0.0180089	41.119
Jeongeupia	Chromobacteriaceae	Neisseriales	Betaproteobacteria	Proteobacteria	Bacteria	0.0073653	38.9202
Laribacter	Chromobacteriaceae	Neisseriales	Betaproteobacteria	Proteobacteria	Bacteria	0.00597241	42.4391
Pseudogulbenkiania	Chromobacteriaceae	Neisseriales	Betaproteobacteria	Proteobacteria	Bacteria	0.00702615	35.8809
Geminocystis	Chroococcaceae	Chroococcales	Oscillatoriophycideae	Cyanobacteria	Bacteria	0.0349007	35.0501
Gloeocapsa	Chroococcaceae	Chroococcales	Oscillatoriophycideae	Cyanobacteria	Bacteria	0.00157464	39.78
Desulfurispirillum	Chrysiogenaceae	Chrysiogenales	Chrysiogenetes	Chrysiogenetes	Bacteria	0.00936431	41.226
Chthonomonas	Chthonomonadaceae	Chthonomonadales	Chthonomonadetes	Armatimonadetes	Bacteria	0.00244746	65.2783
Colwellia	Colwelliaceae	Alteromonadales	Gammaproteobacteria	Proteobacteria	Bacteria	0.00439435	71.6603
Thalassotalea	Colwelliaceae	Alteromonadales	Gammaproteobacteria	Proteobacteria	Bacteria	0.00121481	45.9089
Acidovorax	Comamonadaceae	Burkholderiales	Betaproteobacteria	Proteobacteria	Bacteria	0.0297248	34.5593
Candidatus Symbiobacter	Comamonadaceae	Burkholderiales	Betaproteobacteria	Proteobacteria	Bacteria	0.003412	43.4393
Delftia	Comamonadaceae	Burkholderiales	Betaproteobacteria	Proteobacteria	Bacteria	0.0168728	34.8144
Limnohabitans	Comamonadaceae	Burkholderiales	Betaproteobacteria	Proteobacteria	Bacteria	0.0053776	39.3473
Ottowia	Comamonadaceae	Burkholderiales	Betaproteobacteria	Proteobacteria	Bacteria	0.0075849	45.6035
Polaromonas	Comamonadaceae	Burkholderiales	Betaproteobacteria	Proteobacteria	Bacteria	0.0106281	37.2227
Ramlibacter	Comamonadaceae	Burkholderiales	Betaproteobacteria	Proteobacteria	Bacteria	0.0155986	42.1618
Verminephrobacter	Comamonadaceae	Burkholderiales	Betaproteobacteria	Proteobacteria	Bacteria	0.00501539	39.7924
Conexibacter	Conexibacteraceae	Solirubrobacterales	Thermoleophilia	Actinobacteria	Bacteria	0.0137779	42.0848
Coriobacterium	Coriobacteriaceae	Coriobacteriales	Coriobacteriia	Actinobacteria	Bacteria	0.0218897	40.8162
Fluviicola	Crocinitomicaceae	Flavobacteriales	Flavobacteriia	Bacteroidetes	Bacteria	0.00299393	40.903
Belliella	Cyclobacteriaceae	Cytophagales	Cytophagia	Bacteroidetes	Bacteria	0.00361002	39.4674
Echinicola	Cyclobacteriaceae	Cytophagales	Cytophagia	Bacteroidetes	Bacteria	0.00468595	30.5131
Cytophaga	Cytophagaceae	Cytophagales	Cytophagia	Bacteroidetes	Bacteria	0.00424038	33.1994
Leadbetterella	Cytophagaceae	Cytophagales	Cytophagia	Bacteroidetes	Bacteria	0.0033058	44.1834
Runella	Cytophagaceae	Cytophagales	Cytophagia	Bacteroidetes	Bacteria	0.00906973	31.2638
Spirosoma	Cytophagaceae	Cytophagales	Cytophagia	Bacteroidetes	Bacteria	0.0176999	29.1251
Calditerrivibrio	Deferribacteraceae	Deferribacterales	Deferribacteres	Deferribacteres	Bacteria	0.00579753	62.9763
Deferribacter	Deferribacteraceae	Deferribacterales	Deferribacteres	Deferribacteres	Bacteria	0.00227091	52.355
Denitrovibrio	Deferribacteraceae	Deferribacterales	Deferribacteres	Deferribacteres	Bacteria	0.00215011	48.6763
Flexistipes	Deferribacteraceae	Deferribacterales	Deferribacteres	Deferribacteres	Bacteria	0.00238458	41.7832
Brachybacterium	Dermabacteraceae	Micrococcales	Actinobacteria	Actinobacteria	Bacteria	0.0151129	38.4471
Devriesea	Dermabacteraceae	Micrococcales	Actinobacteria	Actinobacteria	Bacteria	0.00195353	45.1953
Dermacoccus	Dermacoccaceae	Micrococcales	Actinobacteria	Actinobacteria	Bacteria	0.00454431	39.5885
Kytococcus	Dermacoccaceae	Micrococcales	Actinobacteria	Actinobacteria	Bacteria	0.00551548	43.4287
Stanieria	Dermocarpellaceae	Pleurocapsales		Cyanobacteria	Bacteria	0.001305	41.5609
Desulfatibacillum	Desulfobacteraceae	Desulfobacterales	Deltaproteobacteria	Proteobacteria	Bacteria	0.0118495	44.0264
Desulfobacterium	Desulfobacteraceae	Desulfobacterales	Deltaproteobacteria	Proteobacteria	Bacteria	0.00385903	34.4917
Desulfobacula	Desulfobacteraceae	Desulfobacterales	Deltaproteobacteria	Proteobacteria	Bacteria	0.00259064	36.4076
Desulfococcus	Desulfobacteraceae	Desulfobacterales	Deltaproteobacteria	Proteobacteria	Bacteria	0.0223186	34.7736
Desulfocapsa	Desulfobulbaceae	Desulfobacterales	Deltaproteobacteria	Proteobacteria	Bacteria	0.00154769	40.8186
Desulfotalea	Desulfobulbaceae	Desulfobacterales	Deltaproteobacteria	Proteobacteria	Bacteria	0.00272972	37.5163
Desulfurivibrio	Desulfobulbaceae	Desulfobacterales	Deltaproteobacteria	Proteobacteria	Bacteria	0.00767223	44.2091
Desulfohalobium	Desulfohalobiaceae	Desulfovibrionales	Deltaproteobacteria	Proteobacteria	Bacteria	0.00593712	43.1866
Desulfomicrobium	Desulfomicrobiaceae	Desulfovibrionales	Deltaproteobacteria	Proteobacteria	Bacteria	0.0255149	37.0816
Desulfurella	Desulfurellaceae	Desulfurellales	Deltaproteobacteria	Proteobacteria	Bacteria	0.00248318	51.7088
Desulfurobacterium	Desulfurobacteriaceae	Desulfurobacteriales	Aquificae	Aquificae	Bacteria	0.00151596	44.2843
Thermovibrio	Desulfurobacteriaceae	Desulfurobacteriales	Aquificae	Aquificae	Bacteria	0.00167768	46.8885
Pelobacter	Desulfuromonadaceae	Desulfuromonadales	Deltaproteobacteria	Proteobacteria	Bacteria	0.0364839	35.067
Dictyoglomus	Dictyoglomaceae	Dictyoglomales	Dictyoglomia	Dictyoglomi	Bacteria	0.00329966	42.3485
Dietzia	Dietziaceae	Corynebacteriales	Actinobacteria	Actinobacteria	Bacteria	0.00419338	46.3862
Petrimonas	Dysgonomonadaceae	Bacteroidales	Bacteroidia	Bacteroidetes	Bacteria	0.0261611	73.4634
Acidihalobacter	Ectothiorhodospiraceae	Chromatiales	Gammaproteobacteria	Proteobacteria	Bacteria	0.0154541	31.5552
Spiribacter	Ectothiorhodospiraceae	Chromatiales	Gammaproteobacteria	Proteobacteria	Bacteria	0.00747732	37.9438
Endomicrobium	Endomicrobiaceae	Endomicrobiales	Endomicrobia	Elusimicrobia	Bacteria	0.00563978	54.8414
Endozoicomonas	Endozoicomonadaceae	Oceanospirillales	Gammaproteobacteria	Proteobacteria	Bacteria	0.00290638	50.3246
Candidatus Blochmannia	Enterobacteriaceae	Enterobacterales	Gammaproteobacteria	Proteobacteria	Bacteria	0.00432968	42.203
Candidatus Hamiltonella	Enterobacteriaceae	Enterobacterales	Gammaproteobacteria	Proteobacteria	Bacteria	0.00175586	52.8229
Candidatus Ishikawaella	Enterobacteriaceae	Enterobacterales	Gammaproteobacteria	Proteobacteria	Bacteria	0.00304513	192.781
Candidatus Tachikawaea	Enterobacteriaceae	Enterobacterales	Gammaproteobacteria	Proteobacteria	Bacteria	0.00134111	49.5374
Cedecea	Enterobacteriaceae	Enterobacterales	Gammaproteobacteria	Proteobacteria	Bacteria	0.00943577	34.6161
Kluyvera	Enterobacteriaceae	Enterobacterales	Gammaproteobacteria	Proteobacteria	Bacteria	0.00239836	73.6456
Kosakonia	Enterobacteriaceae	Enterobacterales	Gammaproteobacteria	Proteobacteria	Bacteria	0.00971174	36.367
Leclercia	Enterobacteriaceae	Enterobacterales	Gammaproteobacteria	Proteobacteria	Bacteria	0.0033872	77.1093
Salmonella	Enterobacteriaceae	Enterobacterales	Gammaproteobacteria	Proteobacteria	Bacteria	0.0163326	34.9323
Shimwellia	Enterobacteriaceae	Enterobacterales	Gammaproteobacteria	Proteobacteria	Bacteria	0.00433817	50.4811
Erwinia	Erwiniaceae	Enterobacterales	Gammaproteobacteria	Proteobacteria	Bacteria	0.0167616	46.9671
Wigglesworthia	Erwiniaceae	Enterobacterales	Gammaproteobacteria	Proteobacteria	Bacteria	0.00474287	56.7232
Altererythrobacter	Erythrobacteraceae	Sphingomonadales	Alphaproteobacteria	Proteobacteria	Bacteria	0.0194466	36.0911
Porphyrobacter	Erythrobacteraceae	Sphingomonadales	Alphaproteobacteria	Proteobacteria	Bacteria	0.00607335	44.0719
Ferrimonas	Ferrimonadaceae	Alteromonadales	Gammaproteobacteria	Proteobacteria	Bacteria	0.00762939	54.07
Fimbriimonas	Fimbriimonadaceae	Fimbriimonadales	Fimbriimonadia	Armatimonadetes	Bacteria	0.00607655	44.4368
Flammeovirga	Flammeovirgaceae	Cytophagales	Cytophagia	Bacteroidetes	Bacteria	0.00746772	30.0907
Aequorivita	Flavobacteriaceae	Flavobacteriales	Flavobacteriia	Bacteroidetes	Bacteria	0.00297042	42.2871
Cellulophaga	Flavobacteriaceae	Flavobacteriales	Flavobacteriia	Bacteroidetes	Bacteria	0.00587359	31.227
Croceibacter	Flavobacteriaceae	Flavobacteriales	Flavobacteriia	Bacteroidetes	Bacteria	0.00208562	55.8118
Formosa	Flavobacteriaceae	Flavobacteriales	Flavobacteriia	Bacteroidetes	Bacteria	0.00471817	36.2487
Gramella	Flavobacteriaceae	Flavobacteriales	Flavobacteriia	Bacteroidetes	Bacteria	0.00422035	29.791
Lutibacter	Flavobacteriaceae	Flavobacteriales	Flavobacteriia	Bacteroidetes	Bacteria	0.00692333	35.2738
Maribacter	Flavobacteriaceae	Flavobacteriales	Flavobacteriia	Bacteroidetes	Bacteria	0.00618035	32.0912
Muricauda	Flavobacteriaceae	Flavobacteriales	Flavobacteriia	Bacteroidetes	Bacteria	0.0100499	33.3066
Polaribacter	Flavobacteriaceae	Flavobacteriales	Flavobacteriia	Bacteroidetes	Bacteria	0.00799609	40.7394
Salegentibacter	Flavobacteriaceae	Flavobacteriales	Flavobacteriia	Bacteroidetes	Bacteria	0.00175714	41.5518
Sediminicola	Flavobacteriaceae	Flavobacteriales	Flavobacteriia	Bacteroidetes	Bacteria	0.001219	45.7055
Seonamhaeicola	Flavobacteriaceae	Flavobacteriales	Flavobacteriia	Bacteroidetes	Bacteria	0.00245857	40.5029
Siansivirga	Flavobacteriaceae	Flavobacteriales	Flavobacteriia	Bacteroidetes	Bacteria	0.00238786	50.8231
Tenacibaculum	Flavobacteriaceae	Flavobacteriales	Flavobacteriia	Bacteroidetes	Bacteria	0.00443793	31.8714
Zunongwangia	Flavobacteriaceae	Flavobacteriales	Flavobacteriia	Bacteroidetes	Bacteria	0.00224331	45.7081
Allofrancisella	Francisellaceae	Thiotrichales	Gammaproteobacteria	Proteobacteria	Bacteria	0.00105544	48.4244
Ilyobacter	Fusobacteriaceae	Fusobacteriales	Fusobacteriia	Fusobacteria	Bacteria	0.00334369	47.4725
Sideroxydans	Gallionellaceae	Nitrosomonadales	Betaproteobacteria	Proteobacteria	Bacteria	0.00638781	70.7324
Gemmatimonas	Gemmatimonadaceae	Gemmatimonadales	Gemmatimonadetes	Gemmatimonadetes	Bacteria	0.0125677	33.4226
Geoalkalibacter	Geobacteraceae	Desulfuromonadales	Deltaproteobacteria	Proteobacteria	Bacteria	0.0102259	38.5386
Blastococcus	Geodermatophilaceae	Geodermatophilales	Actinobacteria	Actinobacteria	Bacteria	0.00324451	41.2395
Gloeobacter	Gloeobacteraceae	Gloeobacterales	Gloeobacteria	Cyanobacteria	Bacteria	0.015622	39.8457
Gloeomargarita	Gloeomargaritaceae	Gloeoemargaritales	Cyanobacteria	Cyanobacteria	Bacteria	0.00129055	46.2799
Stackebrandtia	Glycomycetaceae	Glycomycetales	Actinobacteria	Actinobacteria	Bacteria	0.00603662	42.4839
Hafnia	Hafniaceae	Enterobacterales	Gammaproteobacteria	Proteobacteria	Bacteria	0.00302275	49.3471
Halothermothrix	Halanaerobiaceae	Halanaerobiales	Clostridia	Firmicutes	Bacteria	0.00205992	36.1257
Congregibacter	Halieaceae	Cellvibrionales	Gammaproteobacteria	Proteobacteria	Bacteria	0.00319252	46.8128
Acetohalobium	Halobacteroidaceae	Halanaerobiales	Clostridia	Firmicutes	Bacteria	0.00230255	43.2803
Candidatus Carsonella	Halomonadaceae	Oceanospirillales	Gammaproteobacteria	Proteobacteria	Bacteria	0.00207456	76.8988
Candidatus Portiera	Halomonadaceae	Oceanospirillales	Gammaproteobacteria	Proteobacteria	Bacteria	0.00331426	60.5488
Chromohalobacter	Halomonadaceae	Oceanospirillales	Gammaproteobacteria	Proteobacteria	Bacteria	0.00529288	39.7319
Halotalea	Halomonadaceae	Oceanospirillales	Gammaproteobacteria	Proteobacteria	Bacteria	0.00668818	62.6577
Halothiobacillus	Halothiobacillaceae	Chromatiales	Gammaproteobacteria	Proteobacteria	Bacteria	0.00833701	38.0935
Wolinella	Helicobacteraceae	Campylobacterales	Epsilonproteobacteria	Proteobacteria	Bacteria	0.000774908	47.3923
Persephonella	Hydrogenothermaceae	Aquificales	Aquificae	Aquificae	Bacteria	0.000731228	47.6825
Sulfurihydrogenibium	Hydrogenothermaceae	Aquificales	Aquificae	Aquificae	Bacteria	0.00616448	38.6331
Pontibacter	Hymenobacteraceae	Cytophagales	Cytophagia	Bacteroidetes	Bacteria	0.0300923	26.7846
Rufibacter	Hymenobacteraceae	Cytophagales	Cytophagia	Bacteroidetes	Bacteria	0.0360761	28.8628
Filomicrobium	Hyphomicrobiaceae	Rhizobiales	Alphaproteobacteria	Proteobacteria	Bacteria	0.00239951	44.8973
Hyphomicrobium	Hyphomicrobiaceae	Rhizobiales	Alphaproteobacteria	Proteobacteria	Bacteria	0.0171418	38.8015
Pelagibacterium	Hyphomicrobiaceae	Rhizobiales	Alphaproteobacteria	Proteobacteria	Bacteria	0.00479711	41.5008
Rhodomicrobium	Hyphomicrobiaceae	Rhizobiales	Alphaproteobacteria	Proteobacteria	Bacteria	0.00506902	42.1212
Rhodoplanes	Hyphomicrobiaceae	Rhizobiales	Alphaproteobacteria	Proteobacteria	Bacteria	0.00641618	42.7803
Hirschia	Hyphomonadaceae	Rhodobacterales	Alphaproteobacteria	Proteobacteria	Bacteria	0.0010627	52.3478
Hyphomonas	Hyphomonadaceae	Rhodobacterales	Alphaproteobacteria	Proteobacteria	Bacteria	0.0067078	42.9441
Maricaulis	Hyphomonadaceae	Rhodobacterales	Alphaproteobacteria	Proteobacteria	Bacteria	0.00427864	41.2378
Ignavibacterium	Ignavibacteriaceae	Ignavibacteriales	Ignavibacteria	Ignavibacteriae	Bacteria	0.00434737	48.4115
Ilumatobacter	Ilumatobacteraceae	Acidimicrobiales	Acidimicrobiia	Actinobacteria	Bacteria	0.00704321	42.3126
Immundisolibacter	Immundisolibacteraceae	Immundisolibacterales	Gammaproteobacteria	Proteobacteria	Bacteria	0.0120068	58.8878
Arsenicicoccus	Intrasporangiaceae	Micrococcales	Actinobacteria	Actinobacteria	Bacteria	0.00708431	44.7952
Intrasporangium	Intrasporangiaceae	Micrococcales	Actinobacteria	Actinobacteria	Bacteria	0.00478875	43.9692
Janibacter	Intrasporangiaceae	Micrococcales	Actinobacteria	Actinobacteria	Bacteria	0.00619364	51.44
Serinicoccus	Intrasporangiaceae	Micrococcales	Actinobacteria	Actinobacteria	Bacteria	0.00548292	46.5754
Paludisphaera	Isosphaeraceae	Isosphaerales	Planctomycetia	Planctomycetes	Bacteria	0.0115014	47.7214
Singulisphaera	Isosphaeraceae	Isosphaerales	Planctomycetia	Planctomycetes	Bacteria	0.00628547	51.3682
Jonesia	Jonesiaceae	Micrococcales	Actinobacteria	Actinobacteria	Bacteria	0.00163077	59.4979
Kangiella	Kangiellaceae	Oceanospirillales	Gammaproteobacteria	Proteobacteria	Bacteria	0.00290302	39.5868
Kiritimatiella	Kiritimatiellaceae	Kiritimatiellales	Kiritimatiellae	Kiritimatiellaeota	Bacteria	0.0169375	50.8718
Haliangium	Kofleriaceae	Myxococcales	Deltaproteobacteria	Proteobacteria	Bacteria	0.0168338	39.0466
Kosmotoga	Kosmotogaceae	Kosmotogales	Thermotogae	Thermotogae	Bacteria	0.00199762	36.5895
Fluoribacter	Legionellaceae	Legionellales	Gammaproteobacteria	Proteobacteria	Bacteria	0.000662771	53.9242
Tatlockia	Legionellaceae	Legionellales	Gammaproteobacteria	Proteobacteria	Bacteria	0.000827388	65.0554
Leptolyngbya	Leptolyngbyaceae	Synechococcales		Cyanobacteria	Bacteria	0.0111179	46.9415
Turneriella	Leptospiraceae	Leptospirales	Spirochaetia	Spirochaetes	Bacteria	0.00428046	46.0165
Magnetococcus	Magnetococcaceae	Magnetococcales	Alphaproteobacteria	Proteobacteria	Bacteria	0.00245748	41.9254
Marivirga	Marivirgaceae	Cytophagales	Cytophagia	Bacteroidetes	Bacteria	0.00529241	37.8559
Melioribacter	Melioribacteraceae	Ignavibacteriales	Ignavibacteria	Ignavibacteriae	Bacteria	0.00201297	40.1343
Methylacidiphilum	Methylacidiphilaceae	Methylacidiphilales	Methylacidiphilae	Verrucomicrobia	Bacteria	0.00264514	55.6247
Methylococcus	Methylococcaceae	Methylococcales	Gammaproteobacteria	Proteobacteria	Bacteria	0.00661583	41.1128
Methylomicrobium	Methylococcaceae	Methylococcales	Gammaproteobacteria	Proteobacteria	Bacteria	0.0135515	44.3217
Methylocystis	Methylocystaceae	Rhizobiales	Alphaproteobacteria	Proteobacteria	Bacteria	0.00396499	44.4355
Candidatus Methylopumilus	Methylophilaceae	Nitrosomonadales	Betaproteobacteria	Proteobacteria	Bacteria	0.00133993	55.6741
Methylovorus	Methylophilaceae	Nitrosomonadales	Betaproteobacteria	Proteobacteria	Bacteria	0.0033979	38.0771
Clavibacter	Microbacteriaceae	Micrococcales	Actinobacteria	Actinobacteria	Bacteria	0.0195648	38.45
Frondihabitans	Microbacteriaceae	Micrococcales	Actinobacteria	Actinobacteria	Bacteria	0.00572447	42.2138
Microterricola	Microbacteriaceae	Micrococcales	Actinobacteria	Actinobacteria	Bacteria	0.00507437	39.6819
Glutamicibacter	Micrococcaceae	Micrococcales	Actinobacteria	Actinobacteria	Bacteria	0.00641017	41.6456
Neomicrococcus	Micrococcaceae	Micrococcales	Actinobacteria	Actinobacteria	Bacteria	0.00319293	41.0364
Pseudarthrobacter	Micrococcaceae	Micrococcales	Actinobacteria	Actinobacteria	Bacteria	0.0158198	38.8917
Renibacterium	Micrococcaceae	Micrococcales	Actinobacteria	Actinobacteria	Bacteria	0.00119999	43.6516
Sinomonas	Micrococcaceae	Micrococcales	Actinobacteria	Actinobacteria	Bacteria	0.00628304	42.9839
Microcoleus	Microcoleaceae	Oscillatoriales	Oscillatoriophycideae	Cyanobacteria	Bacteria	0.00190178	46.9138
Planktothrix	Microcoleaceae	Oscillatoriales	Oscillatoriophycideae	Cyanobacteria	Bacteria	0.00305216	59.8608
Trichodesmium	Microcoleaceae	Oscillatoriales	Oscillatoriophycideae	Cyanobacteria	Bacteria	0.00339096	56.1184
Microcystis	Microcystaceae	Chroococcales	Oscillatoriophycideae	Cyanobacteria	Bacteria	0.00954809	68.7886
Verrucosispora	Micromonosporaceae	Micromonosporales	Actinobacteria	Actinobacteria	Bacteria	0.00508952	52.537
Arsenophonus	Morganellaceae	Enterobacterales	Gammaproteobacteria	Proteobacteria	Bacteria	0.00149264	52.0112
Photorhabdus	Morganellaceae	Enterobacterales	Gammaproteobacteria	Proteobacteria	Bacteria	0.00506611	35.34
Moritella	Moritellaceae	Alteromonadales	Gammaproteobacteria	Proteobacteria	Bacteria	0.00536457	58.4176
Hoyosella	Mycobacteriaceae	Corynebacteriales	Actinobacteria	Actinobacteria	Bacteria	0.00171447	41.4701
Nakamurella	Nakamurellaceae	Nakamurellales	Actinobacteria	Actinobacteria	Bacteria	0.00652	44.3458
Nautilia	Nautiliaceae	Nautiliales	Epsilonproteobacteria	Proteobacteria	Bacteria	0.00491901	46.8576
Nitrosomonas	Nitrosomonadaceae	Nitrosomonadales	Betaproteobacteria	Proteobacteria	Bacteria	0.00668591	35.1929
Thermodesulfovibrio	Nitrospiraceae	Nitrospirales	Nitrospira	Nitrospirae	Bacteria	0.00220507	41.2937
Pimelobacter	Nocardioidaceae	Propionibacteriales	Actinobacteria	Actinobacteria	Bacteria	0.00708575	45.3876
Marinobacterium	Oceanospirillaceae	Oceanospirillales	Gammaproteobacteria	Proteobacteria	Bacteria	0.00733971	38.8868
Oleispira	Oceanospirillaceae	Oceanospirillales	Gammaproteobacteria	Proteobacteria	Bacteria	0.000694929	49.5809
Thalassolituus	Oceanospirillaceae	Oceanospirillales	Gammaproteobacteria	Proteobacteria	Bacteria	0.00287862	75.0959
Opitutus	Opitutaceae	Opitutales	Opitutae	Verrucomicrobia	Bacteria	0.0163183	47.165
Oscillatoria	Oscillatoriaceae	Oscillatoriales	Oscillatoriophycideae	Cyanobacteria	Bacteria	0.0112458	35.9103
Herminiimonas	Oxalobacteraceae	Burkholderiales	Betaproteobacteria	Proteobacteria	Bacteria	0.00327725	32.0474
Paludibacter	Paludibacteraceae	Bacteroidales	Bacteroidia	Bacteroidetes	Bacteria	0.0311592	36.1708
Candidatus Protochlamydia	Parachlamydiaceae	Parachlamydiales	Chlamydiia	Chlamydiae	Bacteria	0.00189795	46.9254
Parvularcula	Parvularculaceae	Parvularculales	Alphaproteobacteria	Proteobacteria	Bacteria	0.00208912	50.1791
Basfia	Pasteurellaceae	Pasteurellales	Gammaproteobacteria	Proteobacteria	Bacteria	0.00222598	46.8052
Bibersteinia	Pasteurellaceae	Pasteurellales	Gammaproteobacteria	Proteobacteria	Bacteria	0.00171608	51.2192
Histophilus	Pasteurellaceae	Pasteurellales	Gammaproteobacteria	Proteobacteria	Bacteria	0.00900556	116.236
Mannheimia	Pasteurellaceae	Pasteurellales	Gammaproteobacteria	Proteobacteria	Bacteria	0.00379559	42.8629
Brenneria	Pectobacteriaceae	Enterobacterales	Gammaproteobacteria	Proteobacteria	Bacteria	0.00547603	43.0414
Candidatus Pelagibacter	Pelagibacteraceae	Pelagibacterales	Alphaproteobacteria	Proteobacteria	Bacteria	0.0026149	47.3217
Candidatus Desulforudis	Peptococcaceae	Clostridiales	Clostridia	Firmicutes	Bacteria	0.00755636	43.6275
Persicobacter	Persicobacteraceae	Cytophagales	Cytophagia	Bacteroidetes	Bacteria	0.0056843	29.5669
Phycisphaera	Phycisphaeraceae	Phycisphaerales	Phycisphaerae	Planctomycetes	Bacteria	0.0142174	41.6015
Hoeflea	Phyllobacteriaceae	Rhizobiales	Alphaproteobacteria	Proteobacteria	Bacteria	0.00683917	40.1488
Pirellula	Pirellulaceae	Pirellulales	Planctomycetia	Planctomycetes	Bacteria	0.00403895	45.154
Cycloclasticus	Piscirickettsiaceae	Thiotrichales	Gammaproteobacteria	Proteobacteria	Bacteria	0.000715965	53.1341
Methylophaga	Piscirickettsiaceae	Thiotrichales	Gammaproteobacteria	Proteobacteria	Bacteria	0.00235121	48.2699
Piscirickettsia	Piscirickettsiaceae	Thiotrichales	Gammaproteobacteria	Proteobacteria	Bacteria	0.00156911	41.0925
Thiomicrospira	Piscirickettsiaceae	Thiotrichales	Gammaproteobacteria	Proteobacteria	Bacteria	0.000857504	52.7643
Planctomyces	Planctomycetaceae	Planctomycetales	Planctomycetia	Planctomycetes	Bacteria	0.0239903	45.7673
Planctopirus	Planctomycetaceae	Planctomycetales	Planctomycetia	Planctomycetes	Bacteria	0.00258919	46.5378
Rubinisphaera	Planctomycetaceae	Planctomycetales	Planctomycetia	Planctomycetes	Bacteria	0.00523782	50.2195
Planococcus	Planococcaceae	Bacillales	Bacilli	Firmicutes	Bacteria	0.0155312	33.9355
Rummeliibacillus	Planococcaceae	Bacillales	Bacilli	Firmicutes	Bacteria	0.00167999	44.2738
Solibacillus	Planococcaceae	Bacillales	Bacilli	Firmicutes	Bacteria	0.00238975	44.4006
Sorangium	Polyangiaceae	Myxococcales	Deltaproteobacteria	Proteobacteria	Bacteria	0.0310312	41.4471
Isoptericola	Promicromonosporaceae	Micrococcales	Actinobacteria	Actinobacteria	Bacteria	0.0107166	41.466
Xylanimonas	Promicromonosporaceae	Micrococcales	Actinobacteria	Actinobacteria	Bacteria	0.00847516	42.3399
Acidipropionibacterium	Propionibacteriaceae	Propionibacteriales	Actinobacteria	Actinobacteria	Bacteria	0.0164496	42.1896
Cutibacterium	Propionibacteriaceae	Propionibacteriales	Actinobacteria	Actinobacteria	Bacteria	0.00954606	35.322
Propionimicrobium	Propionibacteriaceae	Propionibacteriales	Actinobacteria	Actinobacteria	Bacteria	0.00150877	49.2566
Pseudopropionibacterium	Propionibacteriaceae	Propionibacteriales	Actinobacteria	Actinobacteria	Bacteria	0.00863693	38.4514
Azotobacter	Pseudomonadaceae	Pseudomonadales	Gammaproteobacteria	Proteobacteria	Bacteria	0.0111773	40.0362
Oblitimonas	Pseudomonadaceae	Pseudomonadales	Gammaproteobacteria	Proteobacteria	Bacteria	0.00217562	58.3644
Actinoalloteichus	Pseudonocardiaceae	Pseudonocardiales	Actinobacteria	Actinobacteria	Bacteria	0.00919177	43.8113
Actinosynnema	Pseudonocardiaceae	Pseudonocardiales	Actinobacteria	Actinobacteria	Bacteria	0.00470842	44.5792
Alloactinosynnema	Pseudonocardiaceae	Pseudonocardiales	Actinobacteria	Actinobacteria	Bacteria	0.00397192	42.4836
Kibdelosporangium	Pseudonocardiaceae	Pseudonocardiales	Actinobacteria	Actinobacteria	Bacteria	0.00490841	43.0085
Kutzneria	Pseudonocardiaceae	Pseudonocardiales	Actinobacteria	Actinobacteria	Bacteria	0.00663206	38.2815
Lentzea	Pseudonocardiaceae	Pseudonocardiales	Actinobacteria	Actinobacteria	Bacteria	0.00556062	36.7358
Saccharomonospora	Pseudonocardiaceae	Pseudonocardiales	Actinobacteria	Actinobacteria	Bacteria	0.0238024	67.6916
Coraliomargarita	Puniceicoccaceae	Puniceicoccales	Opitutae	Verrucomicrobia	Bacteria	0.00425832	55.9316
Ensifer	Rhizobiaceae	Rhizobiales	Alphaproteobacteria	Proteobacteria	Bacteria	0.0113104	37.1628
Shinella	Rhizobiaceae	Rhizobiales	Alphaproteobacteria	Proteobacteria	Bacteria	0.00906611	40.2832
Methyloceanibacter	Rhizobialesincertaesedis	Rhizobiales	Alphaproteobacteria	Proteobacteria	Bacteria	0.00604819	45.535
Dyella	Rhodanobacteraceae	Xanthomonadales	Gammaproteobacteria	Proteobacteria	Bacteria	0.0242502	44.1733
Luteibacter	Rhodanobacteraceae	Xanthomonadales	Gammaproteobacteria	Proteobacteria	Bacteria	0.00554768	37.4344
Rhodanobacter	Rhodanobacteraceae	Xanthomonadales	Gammaproteobacteria	Proteobacteria	Bacteria	0.00732862	39.1372
Celeribacter	Rhodobacteraceae	Rhodobacterales	Alphaproteobacteria	Proteobacteria	Bacteria	0.00928031	37.8231
Confluentimicrobium	Rhodobacteraceae	Rhodobacterales	Alphaproteobacteria	Proteobacteria	Bacteria	0.0046437	43.189
Defluviimonas	Rhodobacteraceae	Rhodobacterales	Alphaproteobacteria	Proteobacteria	Bacteria	0.0056672	52.1719
Dinoroseobacter	Rhodobacteraceae	Rhodobacterales	Alphaproteobacteria	Proteobacteria	Bacteria	0.00437507	47.3879
Halocynthiibacter	Rhodobacteraceae	Rhodobacterales	Alphaproteobacteria	Proteobacteria	Bacteria	0.00157993	70.588
Jannaschia	Rhodobacteraceae	Rhodobacterales	Alphaproteobacteria	Proteobacteria	Bacteria	0.00319281	40.1587
Leisingera	Rhodobacteraceae	Rhodobacterales	Alphaproteobacteria	Proteobacteria	Bacteria	0.00366343	40.9069
Marinovum	Rhodobacteraceae	Rhodobacterales	Alphaproteobacteria	Proteobacteria	Bacteria	0.00521488	40.1439
Octadecabacter	Rhodobacteraceae	Rhodobacterales	Alphaproteobacteria	Proteobacteria	Bacteria	0.00419709	40.0112
Pannonibacter	Rhodobacteraceae	Rhodobacterales	Alphaproteobacteria	Proteobacteria	Bacteria	0.00780515	42.5712
Pelagibaca	Rhodobacteraceae	Rhodobacterales	Alphaproteobacteria	Proteobacteria	Bacteria	0.00589645	38.6122
Pseudovibrio	Rhodobacteraceae	Rhodobacterales	Alphaproteobacteria	Proteobacteria	Bacteria	0.00246756	35.1864
Rhodobacter	Rhodobacteraceae	Rhodobacterales	Alphaproteobacteria	Proteobacteria	Bacteria	0.0316876	38.5858
Rhodovulum	Rhodobacteraceae	Rhodobacterales	Alphaproteobacteria	Proteobacteria	Bacteria	0.00590336	43.1428
Roseibacterium	Rhodobacteraceae	Rhodobacterales	Alphaproteobacteria	Proteobacteria	Bacteria	0.00374692	44.1035
Roseobacter	Rhodobacteraceae	Rhodobacterales	Alphaproteobacteria	Proteobacteria	Bacteria	0.00400624	37.1965
Ruegeria	Rhodobacteraceae	Rhodobacterales	Alphaproteobacteria	Proteobacteria	Bacteria	0.0112061	35.2231
Sulfitobacter	Rhodobacteraceae	Rhodobacterales	Alphaproteobacteria	Proteobacteria	Bacteria	0.00414821	40.5811
Tateyamaria	Rhodobacteraceae	Rhodobacterales	Alphaproteobacteria	Proteobacteria	Bacteria	0.00333639	45.7991
Thiobacimonas	Rhodobacteraceae	Rhodobacterales	Alphaproteobacteria	Proteobacteria	Bacteria	0.00784428	41.1016
Yangia	Rhodobacteraceae	Rhodobacterales	Alphaproteobacteria	Proteobacteria	Bacteria	0.00533173	43.5459
Candidatus Phaeomarinobacter	Rhodobiaceae	Rhizobiales	Alphaproteobacteria	Proteobacteria	Bacteria	0.00256058	39.8271
Parvibaculum	Rhodobiaceae	Rhizobiales	Alphaproteobacteria	Proteobacteria	Bacteria	0.00438301	41.0541
Aromatoleum	Rhodocyclaceae	Rhodocyclales	Betaproteobacteria	Proteobacteria	Bacteria	0.0067404	50.3026
Azospira	Rhodocyclaceae	Rhodocyclales	Betaproteobacteria	Proteobacteria	Bacteria	0.0128467	40.1571
Haematospirillum	Rhodospirillaceae	Rhodospirillales	Alphaproteobacteria	Proteobacteria	Bacteria	0.00298097	47.0512
Magnetospira	Rhodospirillaceae	Rhodospirillales	Alphaproteobacteria	Proteobacteria	Bacteria	0.00474507	44.4087
Magnetospirillum	Rhodospirillaceae	Rhodospirillales	Alphaproteobacteria	Proteobacteria	Bacteria	0.0251261	40.5555
Pararhodospirillum	Rhodospirillaceae	Rhodospirillales	Alphaproteobacteria	Proteobacteria	Bacteria	0.00447488	43.247
Tistrella	Rhodospirillaceae	Rhodospirillales	Alphaproteobacteria	Proteobacteria	Bacteria	0.00833603	37.8139
Rubrobacter	Rubrobacteraceae	Rubrobacterales	Rubrobacteria	Actinobacteria	Bacteria	0.0125795	42.5155
Gynuella	Saccharospirillaceae	Oceanospirillales	Gammaproteobacteria	Proteobacteria	Bacteria	0.00249895	43.1834
Sanguibacter	Sanguibacteraceae	Micrococcales	Actinobacteria	Actinobacteria	Bacteria	0.00701796	55.4329
Saprospira	Saprospiraceae	Saprospirales	Saprospiria	Bacteroidetes	Bacteria	0.00549806	43.0696
Owenweeksia	Schleiferiaceae	Flavobacteriales	Flavobacteriia	Bacteroidetes	Bacteria	0.0049747	36.7
Segniliparus	Segniliparaceae	Corynebacteriales	Actinobacteria	Actinobacteria	Bacteria	0.0038809	44.9592
Mitsuokella	Selenomonadaceae	Selenomonadales	Negativicutes	Firmicutes	Bacteria	0.191274	148.385
Candidatus Solibacter	Solibacteraceae	Bryobacterales	Acidobacteriia	Acidobacteria	Bacteria	0.0126517	42.4247
Pseudopedobacter	Sphingobacteriaceae	Sphingobacteriales	Sphingobacteriia	Bacteroidetes	Bacteria	0.00263014	43.0981
Solitalea	Sphingobacteriaceae	Sphingobacteriales	Sphingobacteriia	Bacteroidetes	Bacteria	0.00667868	38.5428
Blastomonas	Sphingomonadaceae	Sphingomonadales	Alphaproteobacteria	Proteobacteria	Bacteria	0.00390241	45.8079
Citromicrobium	Sphingomonadaceae	Sphingomonadales	Alphaproteobacteria	Proteobacteria	Bacteria	0.00360468	44.4305
Novosphingobium	Sphingomonadaceae	Sphingomonadales	Alphaproteobacteria	Proteobacteria	Bacteria	0.0198838	34.8792
Sphingorhabdus	Sphingomonadaceae	Sphingomonadales	Alphaproteobacteria	Proteobacteria	Bacteria	0.00303729	52.0725
Zymomonas	Sphingomonadaceae	Sphingomonadales	Alphaproteobacteria	Proteobacteria	Bacteria	0.00268465	32.4517
Spongiibacter	Spongiibacteraceae	Cellvibrionales	Gammaproteobacteria	Proteobacteria	Bacteria	0.0010395	57.3032
Zhongshania	Spongiibacteraceae	Cellvibrionales	Gammaproteobacteria	Proteobacteria	Bacteria	0.00161228	93.0992
Jeotgalicoccus	Staphylococcaceae	Bacillales	Bacilli	Firmicutes	Bacteria	0.00225347	41.2133
Steroidobacter	Steroidobacteraceae	Nevskiales	Gammaproteobacteria	Proteobacteria	Bacteria	0.00545288	40.2348
Methyloversatilis	Sterolibacteriaceae	Nitrosomonadales	Betaproteobacteria	Proteobacteria	Bacteria	0.00466935	37.1161
Sulfuritalea	Sterolibacteriaceae	Nitrosomonadales	Betaproteobacteria	Proteobacteria	Bacteria	0.00606659	40.769
Streptosporangium	Streptosporangiaceae	Streptosporangiales	Actinobacteria	Actinobacteria	Bacteria	0.00930355	51.8942
Sulfuricella	Sulfuricellaceae	Nitrosomonadales	Betaproteobacteria	Proteobacteria	Bacteria	0.00490142	35.6036
Nitratifractor	Sulfurovaceae	Campylobacterales	Epsilonproteobacteria	Proteobacteria	Bacteria	0.0084143	31.8668
Sulfurovum	Sulfurovaceae	Campylobacterales	Epsilonproteobacteria	Proteobacteria	Bacteria	0.00498075	29.2166
Symbiobacterium	Symbiobacteriaceae	Clostridiales	Clostridia	Firmicutes	Bacteria	0.0369185	44.0298
Acetomicrobium	Synergistaceae	Synergistales	Synergistia	Synergistetes	Bacteria	0.00163772	42.5842
Aminobacterium	Synergistaceae	Synergistales	Synergistia	Synergistetes	Bacteria	0.00137486	39.8608
Aminomonas	Synergistaceae	Synergistales	Synergistia	Synergistetes	Bacteria	0.0136951	41.3326
Thermovirga	Synergistaceae	Synergistales	Synergistia	Synergistetes	Bacteria	0.00115716	40.8688
Desulfobacca	Syntrophaceae	Syntrophobacterales	Deltaproteobacteria	Proteobacteria	Bacteria	0.00364354	39.3956
Desulfomonile	Syntrophaceae	Syntrophobacterales	Deltaproteobacteria	Proteobacteria	Bacteria	0.00284712	39.5939
Syntrophobacter	Syntrophobacteraceae	Syntrophobacterales	Deltaproteobacteria	Proteobacteria	Bacteria	0.00848328	39.0434
Syntrophothermus	Syntrophomonadaceae	Clostridiales	Clostridia	Firmicutes	Bacteria	0.00291848	48.2415
Meiothermus	Thermaceae	Thermales	Deinococci	Deinococcus-Thermus	Bacteria	0.00845662	41.1397
Oceanithermus	Thermaceae	Thermales	Deinococci	Deinococcus-Thermus	Bacteria	0.01167	43.1563
Ammonifex	Thermoanaerobacteraceae	Thermoanaerobacterales	Clostridia	Firmicutes	Bacteria	0.00566975	48.6376
Thermacetogenium	Thermoanaerobacteraceae	Thermoanaerobacterales	Clostridia	Firmicutes	Bacteria	0.00715816	45.4702
Thermodesulfatator	Thermodesulfobacteriaceae	Thermodesulfobacteriales	Thermodesulfobacteria	Thermodesulfobacteria	Bacteria	0.00161961	58.8426
Thermodesulfobacterium	Thermodesulfobacteriaceae	Thermodesulfobacteriales	Thermodesulfobacteria	Thermodesulfobacteria	Bacteria	0.00204665	46.1624
Thermodesulfobium	Thermodesulfobiaceae	Thermoanaerobacterales	Clostridia	Firmicutes	Bacteria	0.00174118	49.6339
Thermomicrobium	Thermomicrobiaceae	Thermomicrobiales	Thermomicrobia	Chloroflexi	Bacteria	0.00289126	42.2589
Thermomonospora	Thermomonosporaceae	Streptosporangiales	Actinobacteria	Actinobacteria	Bacteria	0.00692414	44.1281
Thiobacillus	Thiobacillaceae	Nitrosomonadales	Betaproteobacteria	Proteobacteria	Bacteria	0.00614938	50.9686
Sulfurimonas	Thiovulaceae	Campylobacterales	Epsilonproteobacteria	Proteobacteria	Bacteria	0.00398584	33.4703
Truepera	Trueperaceae	Trueperales	Deinococci	Deinococcus-Thermus	Bacteria	0.00736068	41.9888
Tsukamurella	Tsukamurellaceae	Corynebacteriales	Actinobacteria	Actinobacteria	Bacteria	0.00488352	69.9654
Dialister	Veillonellaceae	Veillonellales	Negativicutes	Firmicutes	Bacteria	0.00591811	170.238
Aliivibrio	Vibrionaceae	Vibrionales	Gammaproteobacteria	Proteobacteria	Bacteria	0.00480089	37.5416
Grimontia	Vibrionaceae	Vibrionales	Gammaproteobacteria	Proteobacteria	Bacteria	0.00314606	78.9233
Vulgatibacter	Vulgatibacteraceae	Myxococcales	Deltaproteobacteria	Proteobacteria	Bacteria	0.012289	40.5115
Waddlia	Waddliaceae	Parachlamydiales	Chlamydiia	Chlamydiae	Bacteria	0.00111778	51.594
Weeksella	Weeksellaceae	Flavobacteriales	Flavobacteriia	Bacteroidetes	Bacteria	0.00197039	42.8749
Woeseia	Woeseiaceae	Chromatiales	Gammaproteobacteria	Proteobacteria	Bacteria	0.00239238	34.774
Azorhizobium	Xanthobacteraceae	Rhizobiales	Alphaproteobacteria	Proteobacteria	Bacteria	0.0100059	41.1176
Starkeya	Xanthobacteraceae	Rhizobiales	Alphaproteobacteria	Proteobacteria	Bacteria	0.00650979	43.8579
Xanthobacter	Xanthobacteraceae	Rhizobiales	Alphaproteobacteria	Proteobacteria	Bacteria	0.00919693	43.1418
Pseudoxanthomonas	Xanthomonadaceae	Xanthomonadales	Gammaproteobacteria	Proteobacteria	Bacteria	0.019555	42.966
Chania	Yersiniaceae	Enterobacterales	Gammaproteobacteria	Proteobacteria	Bacteria	0.00131174	45.1182
Rahnella	Yersiniaceae	Enterobacterales	Gammaproteobacteria	Proteobacteria	Bacteria	0.00479834	35.4767
Thauera	Zoogloeaceae	Rhodocyclales	Betaproteobacteria	Proteobacteria	Bacteria	0.0240573	50.0527
Acaryochloris	Acaryochloridaceae	Synechococcales		Cyanobacteria	Bacteria	0.00193565	68.5769
Acetobacter	Acetobacteraceae	Rhodospirillales	Alphaproteobacteria	Proteobacteria	Bacteria	0.00812316	33.9288
Acidiphilium	Acetobacteraceae	Rhodospirillales	Alphaproteobacteria	Proteobacteria	Bacteria	0.00688375	39.645
Gluconobacter	Acetobacteraceae	Rhodospirillales	Alphaproteobacteria	Proteobacteria	Bacteria	0.00762999	36.0567
Roseomonas	Acetobacteraceae	Rhodospirillales	Alphaproteobacteria	Proteobacteria	Bacteria	0.0114983	43.5932
Acholeplasma	Acholeplasmataceae	Acholeplasmatales	Mollicutes	Tenericutes	Bacteria	0.021746	43.3825
Candidatus Phytoplasma	Acholeplasmataceae	Acholeplasmatales	Mollicutes	Tenericutes	Bacteria	0.00793941	50.1199
Acidaminococcus	Acidaminococcaceae	Acidaminococcales	Negativicutes	Firmicutes	Bacteria	0.348476	183.666
Succiniclasticum	Acidaminococcaceae	Acidaminococcales	Negativicutes	Firmicutes	Bacteria	6.48761	48.2359
Terriglobus	Acidobacteriaceae	Acidobacteriales	Acidobacteriia	Acidobacteria	Bacteria	0.0132839	31.8239
Actinomyces	Actinomycetaceae	Actinomycetales	Actinobacteria	Actinobacteria	Bacteria	0.0804936	37.1369
Arcanobacterium	Actinomycetaceae	Actinomycetales	Actinobacteria	Actinobacteria	Bacteria	0.00243552	37.6875
Trueperella	Actinomycetaceae	Actinomycetales	Actinobacteria	Actinobacteria	Bacteria	0.0101639	37.2487
Aerococcus	Aerococcaceae	Lactobacillales	Bacilli	Firmicutes	Bacteria	0.0126746	31.2892
Aeromonas	Aeromonadaceae	Aeromonadales	Gammaproteobacteria	Proteobacteria	Bacteria	0.100783	92.2032
Akkermansia	Akkermansiaceae	Verrucomicrobiales	Verrucomicrobiae	Verrucomicrobia	Bacteria	0.0254094	40.8554
Achromobacter	Alcaligenaceae	Burkholderiales	Betaproteobacteria	Proteobacteria	Bacteria	0.0360821	36.4008
Basilea	Alcaligenaceae	Burkholderiales	Betaproteobacteria	Proteobacteria	Bacteria	0.00141181	54.1143
Bordetella	Alcaligenaceae	Burkholderiales	Betaproteobacteria	Proteobacteria	Bacteria	0.0697505	37.015
Alcanivorax	Alcanivoracaceae	Oceanospirillales	Gammaproteobacteria	Proteobacteria	Bacteria	0.0149803	43.6908
Alicyclobacillus	Alicyclobacillaceae	Bacillales	Bacilli	Firmicutes	Bacteria	0.0168191	40.0693
Agarivorans	Alteromonadaceae	Alteromonadales	Gammaproteobacteria	Proteobacteria	Bacteria	0.00165731	71.6029
Marinobacter	Alteromonadaceae	Alteromonadales	Gammaproteobacteria	Proteobacteria	Bacteria	0.0324509	34.5984
Paraglaciecola	Alteromonadaceae	Alteromonadales	Gammaproteobacteria	Proteobacteria	Bacteria	0.00171484	70.0529
Wolbachia	Anaplasmataceae	Rickettsiales	Alphaproteobacteria	Proteobacteria	Bacteria	0.00310394	39.7117
Nodularia	Aphanizomenonaceae	Nostocales	Cyanophyceae	Cyanobacteria	Bacteria	0.0867619	161.008
Candidatus Atelocyanobacterium	Aphanothecaceae	Chroococcales	Oscillatoriophycideae	Cyanobacteria	Bacteria	0.00106429	49.2424
Thermosulfidibacter	Aquificae	Aquificales	Aquificalesgeneraincertaesedis	Aquificae	Bacteria	0.002129	44.5774
Stigmatella	Archangiaceae	Myxococcales	Deltaproteobacteria	Proteobacteria	Bacteria	0.0109667	37.647
Atopobium	Atopobiaceae	Coriobacteriales	Coriobacteriia	Actinobacteria	Bacteria	0.00907954	42.7549
Libanicoccus	Atopobiaceae	Coriobacteriales	Coriobacteriia	Actinobacteria	Bacteria	0.108361	48.3748
Olsenella	Atopobiaceae	Coriobacteriales	Coriobacteria	Actinobacteria	Bacteria	1.40819	123.31
Amphibacillus	Bacillaceae	Bacillales	Bacilli	Firmicutes	Bacteria	0.0031454	41.0512
Anoxybacillus	Bacillaceae	Bacillales	Bacilli	Firmicutes	Bacteria	0.00662782	32.282
Bacillus	Bacillaceae	Bacillales	Bacilli	Firmicutes	Bacteria	0.18264	38.2495
Geobacillus	Bacillaceae	Bacillales	Bacilli	Firmicutes	Bacteria	0.0169857	35.1682
Halobacillus	Bacillaceae	Bacillales	Bacilli	Firmicutes	Bacteria	0.00142903	44.5665
Lentibacillus	Bacillaceae	Bacillales	Bacilli	Firmicutes	Bacteria	0.00182857	41.5333
Lysinibacillus	Bacillaceae	Bacillales	Bacilli	Firmicutes	Bacteria	0.00769718	38.8151
Oceanobacillus	Bacillaceae	Bacillales	Bacilli	Firmicutes	Bacteria	0.00505649	41.3242
Parageobacillus	Bacillaceae	Bacillales	Bacilli	Firmicutes	Bacteria	0.00206938	50.3906
Salimicrobium	Bacillaceae	Bacillales	Bacilli	Firmicutes	Bacteria	0.00235881	41.7111
Terribacillus	Bacillaceae	Bacillales	Bacilli	Firmicutes	Bacteria	0.0024555	41.3923
Virgibacillus	Bacillaceae	Bacillales	Bacilli	Firmicutes	Bacteria	0.00555109	39.6878
Bacteroides	Bacteroidaceae	Bacteroidales	Bacteroidia	Bacteroidetes	Bacteria	1.39495	32.4197
Barnesiella	Barnesiellaceae	Bacteroidales	Bacteroidia	Bacteroidetes	Bacteria	0.147281	23.2338
Bartonella	Bartonellaceae	Rhizobiales	Alphaproteobacteria	Proteobacteria	Bacteria	0.00530461	34.9865
Bifidobacterium	Bifidobacteriaceae	Bifidobacteriales	Actinobacteria	Actinobacteria	Bacteria	0.899666	149.311
Gardnerella	Bifidobacteriaceae	Bifidobacteriales	Actinobacteria	Actinobacteria	Bacteria	0.00375069	49.9194
Parascardovia	Bifidobacteriaceae	Bifidobacteriales	Actinobacteria	Actinobacteria	Bacteria	0.0117232	45.2327
Borreliella	Borreliaceae	Spirochaetales	Spirochaetia	Spirochaetes	Bacteria	0.0045721	47.7515
Brachyspira	Brachyspiraceae	Brachyspirales	Spirochaetia	Spirochaetes	Bacteria	0.0189399	44.309
Bosea	Bradyrhizobiaceae	Rhizobiales	Alphaproteobacteria	Proteobacteria	Bacteria	0.0208603	37.2865
Bradyrhizobium	Bradyrhizobiaceae	Rhizobiales	Alphaproteobacteria	Proteobacteria	Bacteria	0.0587985	36.2276
Oligotropha	Bradyrhizobiaceae	Rhizobiales	Alphaproteobacteria	Proteobacteria	Bacteria	0.00322292	51.1244
Brevibacterium	Brevibacteriaceae	Micrococcales	Actinobacteria	Actinobacteria	Bacteria	0.010686	41.3988
Ochrobactrum	Brucellaceae	Rhizobiales	Alphaproteobacteria	Proteobacteria	Bacteria	0.00789612	32.919
Burkholderia	Burkholderiaceae	Burkholderiales	Betaproteobacteria	Proteobacteria	Bacteria	0.158538	36.2942
Cupriavidus	Burkholderiaceae	Burkholderiales	Betaproteobacteria	Proteobacteria	Bacteria	0.0453428	34.4674
Paraburkholderia	Burkholderiaceae	Burkholderiales	Betaproteobacteria	Proteobacteria	Bacteria	0.0349992	39.3629
Ralstonia	Burkholderiaceae	Burkholderiales	Betaproteobacteria	Proteobacteria	Bacteria	0.0426082	48.9054
Calothrix	Calotrichaceae	Nostocales		Cyanobacteria	Bacteria	0.498344	183.62
Campylobacter	Campylobacteraceae	Campylobacterales	Epsilonproteobacteria	Proteobacteria	Bacteria	0.0387194	33.8859
Sulfurospirillum	Campylobacteraceae	Campylobacterales	Epsilonproteobacteria	Proteobacteria	Bacteria	0.005734	29.933
Candidatus Desulfofervidus	Candidatus Desulfofervidaceae		Deltaproteobacteria	Proteobacteria	Bacteria	0.00122241	66.6168
Carnobacterium	Carnobacteriaceae	Lactobacillales	Bacilli	Firmicutes	Bacteria	0.00949277	37.3965
Jeotgalibaca	Carnobacteriaceae	Lactobacillales	Bacilli	Firmicutes	Bacteria	0.0019264	44.8603
Asticcacaulis	Caulobacteraceae	Caulobacterales	Alphaproteobacteria	Proteobacteria	Bacteria	0.00531566	48.7667
Caulobacter	Caulobacteraceae	Caulobacterales	Alphaproteobacteria	Proteobacteria	Bacteria	0.0241221	33.915
Phenylobacterium	Caulobacteraceae	Caulobacterales	Alphaproteobacteria	Proteobacteria	Bacteria	0.00867999	47.0445
Cellulomonas	Cellulomonadaceae	Micrococcales	Actinobacteria	Actinobacteria	Bacteria	0.0260218	42.113
Teredinibacter	Cellvibrionaceae	Cellvibrionales	Gammaproteobacteria	Proteobacteria	Bacteria	0.00251928	37.2826
Chamaesiphon	Chamaesiphonaceae	Synechococcales		Cyanobacteria	Bacteria	0.00900038	53.2571
Chitinophaga	Chitinophagaceae	Chitinophagales	Chitinophagia	Bacteroidetes	Bacteria	0.0125991	28.5865
Niabella	Chitinophagaceae	Chitinophagales	Chitinophagia	Bacteroidetes	Bacteria	0.0106174	26.9669
Chlamydia	Chlamydiaceae	Chlamydiales	Chlamydiia	Chlamydiae	Bacteria	0.00362377	31.9314
Prosthecochloris	Chlorobiaceae	Chlorobiales	Chlorobia	Chlorobi	Bacteria	0.00700867	42.7489
Chloroflexus	Chloroflexaceae	Chloroflexales	Chloroflexia	Chloroflexi	Bacteria	0.00747002	43.2131
Nitrosococcus	Chromatiaceae	Chromatiales	Gammaproteobacteria	Proteobacteria	Bacteria	0.00272048	50.3356
Chroococcidiopsis	Chroococcidiopsidaceae	Chroococcidiopsidales		Cyanobacteria	Bacteria	0.00705971	45.4652
Alkaliphilus	Clostridiaceae	Clostridiales	Clostridia	Firmicutes	Bacteria	0.00986189	39.2559
Candidatus Arthromitus	Clostridiaceae	Clostridiales	Clostridia	Firmicutes	Bacteria	0.00828504	37.6401
Clostridium	Clostridiaceae	Clostridiales	Clostridia	Firmicutes	Bacteria	0.543265	38.5996
Geosporobacter	Clostridiaceae	Clostridiales	Clostridia	Firmicutes	Bacteria	0.0102624	40.9996
Proteiniclasticum	Clostridiaceae	Clostridiales	Clostridia	Firmicutes	Bacteria	0.00938344	36.7825
Sarcina	Clostridiaceae	Clostridiales	Clostridia	Firmicutes	Bacteria	2.5201	77.4194
Thermaerobacter	ClostridialesFamilyXVII.IncertaeSedis	Clostridiales	Clostridia	Firmicutes	Bacteria	0.0217918	48.3856
Geitlerinema	Coleofasciculaceae	Oscillatoriales	Oscillatoriophycideae	Cyanobacteria	Bacteria	0.00486896	43.6834
Alicycliphilus	Comamonadaceae	Burkholderiales	Betaproteobacteria	Proteobacteria	Bacteria	0.00895552	41.3158
Comamonas	Comamonadaceae	Burkholderiales	Betaproteobacteria	Proteobacteria	Bacteria	0.017423	36.4104
Hydrogenophaga	Comamonadaceae	Burkholderiales	Betaproteobacteria	Proteobacteria	Bacteria	0.0179034	35.2711
Rhodoferax	Comamonadaceae	Burkholderiales	Betaproteobacteria	Proteobacteria	Bacteria	0.0204246	32.4035
Variovorax	Comamonadaceae	Burkholderiales	Betaproteobacteria	Proteobacteria	Bacteria	0.0273094	36.0841
Corynebacterium	Corynebacteriaceae	Corynebacteriales	Actinobacteria	Actinobacteria	Bacteria	0.20718	35.1617
Coxiella	Coxiellaceae	Legionellales	Gammaproteobacteria	Proteobacteria	Bacteria	0.00129531	41.9833
Cyanobacterium	Cyanobacteriaceae	Chroococcales	Oscillatoriophycideae	Cyanobacteria	Bacteria	0.00705118	41.6215
Cyanothece	Cyanothecaceae	Oscillatoriales	Oscillatoriophycideae	Cyanobacteria	Bacteria	0.0128853	48.4576
Algoriphagus	Cyclobacteriaceae	Cytophagales	Cytophagia	Bacteroidetes	Bacteria	0.0051259	38.4957
Cyclobacterium	Cyclobacteriaceae	Cytophagales	Cytophagia	Bacteroidetes	Bacteria	0.00470672	37.3454
Dyadobacter	Cytophagaceae	Cytophagales	Cytophagia	Bacteroidetes	Bacteria	0.0124902	37.2225
Emticicia	Cytophagaceae	Cytophagales	Cytophagia	Bacteroidetes	Bacteria	0.00406828	50.1424
Fibrella	Cytophagaceae	Cytophagales	Cytophagia	Bacteroidetes	Bacteria	0.0167797	36.7486
Dehalococcoides	Dehalococcoidaceae	Dehalococcoidales	Dehalococcoidia	Chloroflexi	Bacteria	0.027162	74.9505
Deinococcus	Deinococcaceae	Deinococcales	Deinococci	Deinococcus-Thermus	Bacteria	0.0815388	38.7683
Dermabacter	Dermabacteraceae	Micrococcales	Actinobacteria	Actinobacteria	Bacteria	0.0047473	80.6681
Luteipulveratus	Dermacoccaceae	Micrococcales	Actinobacteria	Actinobacteria	Bacteria	0.0045319	52.2141
Desulfarculus	Desulfarculaceae	Desulfarculales	Deltaproteobacteria	Desulfitobacterium	Bacteria	0.0157843	45.1196
Desulfobacter	Desulfobacteraceae	Desulfobacterales	Deltaproteobacteria	Proteobacteria	Bacteria	0.00337815	37.5909
Desulfobulbus	Desulfobulbaceae	Desulfobacterales	Deltaproteobacteria	Proteobacteria	Bacteria	0.0134347	30.9239
Desulfovibrio	Desulfovibrionaceae	Desulfovibrionales	Deltaproteobacteria	Proteobacteria	Bacteria	0.27827	36.9839
Lawsonia	Desulfovibrionaceae	Desulfovibrionales	Deltaproteobacteria	Proteobacteria	Bacteria	0.0019971	64.6587
Hippea	Desulfurellaceae	Desulfurellales	Deltaproteobacteria	Proteobacteria	Bacteria	0.00101809	45.3075
Desulfuromonas	Desulfuromonadaceae	Desulfuromonadales	Deltaproteobacteria	Proteobacteria	Bacteria	0.0294523	35.2623
Proteiniphilum	Dysgonamonadaceae	Bacteroidales	Bacteroidia	Bacteroidetes	Bacteria	0.0120763	33.8544
Alkalilimnicola	Ectothiorhodospiraceae	Chromatiales	Gammaproteobacteria	Proteobacteria	Bacteria	0.00889845	55.1806
Ectothiorhodospira	Ectothiorhodospiraceae	Chromatiales	Gammaproteobacteria	Proteobacteria	Bacteria	0.00778564	34.73
Halorhodospira	Ectothiorhodospiraceae	Chromatiales	Gammaproteobacteria	Proteobacteria	Bacteria	0.0101359	70.0003
Thioalkalivibrio	Ectothiorhodospiraceae	Chromatiales	Gammaproteobacteria	Proteobacteria	Bacteria	0.038707	39.6376
Adlercreutzia	Eggerthellaceae	Eggerthellales	Coriobacteriia	Actinobacteria	Bacteria	0.0699205	42.4003
Cryptobacterium	Eggerthellaceae	Eggerthellales	Coriobacteriia	Actinobacteria	Bacteria	0.00535128	53.0732
Denitrobacterium	Eggerthellaceae	Eggerthellales	Coriobacteriia	Actinobacteria	Bacteria	0.0665431	39.3057
Eggerthella	Eggerthellaceae	Eggerthellales	Coriobacteriia	Actinobacteria	Bacteria	0.101221	44.1368
Gordonibacter	Eggerthellaceae	Eggerthellales	Coriobacteriia	Actinobacteria	Bacteria	0.0901919	45.7346
Slackia	Eggerthellaceae	Eggerthellales	Coriobacteriia	Actinobacteria	Bacteria	0.121766	42.4406
Eimeria	Eimeriidae	Eucoccidiorida	Conoidasida	Proteobacteria	Bacteria	0.911513	72.2028
Elusimicrobium	Elusimicrobiaceae	Elusimicrobiales	Elusimicrobia	Elusimicrobia	Bacteria	0.00415192	83.8824
Citrobacter	Enterobacteriaceae	Enterobacterales	Gammaproteobacteria	Proteobacteria	Bacteria	0.0253504	28.8098
Cronobacter	Enterobacteriaceae	Enterobacterales	Gammaproteobacteria	Proteobacteria	Bacteria	0.0276285	78.8199
Enterobacter	Enterobacteriaceae	Enterobacterales	Gammaproteobacteria	Proteobacteria	Bacteria	0.051446	37.2672
Escherichia	Enterobacteriaceae	Enterobacterales	Gammaproteobacteria	Proteobacteria	Bacteria	0.0180384	32.422
Klebsiella	Enterobacteriaceae	Enterobacterales	Gammaproteobacteria	Actinobacteria	Bacteria	0.038153	36.4179
Lelliottia	Enterobacteriaceae	Enterobacterales	Gammaproteobacteria	Proteobacteria	Bacteria	0.00204148	43.2474
Morganella	Enterobacteriaceae	Enterobacterales	Gammaproteobacteria	Proteobacteria	Bacteria	0.00516693	51.645
Pluralibacter	Enterobacteriaceae	Enterobacterales	Gammaproteobacteria	Proteobacteria	Bacteria	0.011662	48.9604
Raoultella	Enterobacteriaceae	Enterobacterales	Gammaproteobacteria	Proteobacteria	Bacteria	0.00914381	44.6441
Enterococcus	Enterococcaceae	Lactobacillales	Bacilli	Firmicutes	Bacteria	0.0327755	31.8562
Melissococcus	Enterococcaceae	Lactobacillales	Bacilli	Firmicutes	Bacteria	0.00278023	43.0853
Tetragenococcus	Enterococcaceae	Lactobacillales	Bacilli	Firmicutes	Bacteria	0.00228262	47.5347
Vagococcus	Enterococcaceae	Lactobacillales	Bacilli	Firmicutes	Bacteria	0.00329637	43.8477
Mesoplasma	Entomoplasmataceae	Entomoplasmatales	Mollicutes	Tenericutes	Bacteria	0.00326503	44.0694
Buchnera	Erwiniaceae	Enterobacterales	Gammaproteobacteria	Proteobacteria	Bacteria	0.0189325	49.2994
Pantoea	Erwiniaceae	Enterobacterales	Gammaproteobacteria	Proteobacteria	Bacteria	0.025793	47.1403
Erysipelatoclostridium	Erysipelotrichaceae	Erysipelotrichales	Erysipelotrichia	Firmicutes	Bacteria	0.00738973	40.0957
Erysipelothrix	Erysipelotrichaceae	Erysipelotrichales	Erysipelotrichia	Firmicutes	Bacteria	0.0090161	34.5254
Faecalibaculum	Erysipelotrichaceae	Erysipelotrichales	Erysipelotrichia	Firmicutes	Bacteria	0.0236821	38.7969
Faecalitalea	Erysipelotrichaceae	Erysipelotrichales	Erysipelotrichia	Firmicutes	Bacteria	0.0114034	57.9521
Turicibacter	Erysipelotrichaceae	Erysipelotrichales	Erysipelotrichia	Firmicutes	Bacteria	0.00839904	38.99
Kandleria	Erysipelotrichidae	Erysipelotrichales	Erysipelotrichia	Firmicutes	Bacteria	0.0841115	110.98
Croceicoccus	Erythrobacteraceae	Sphingomonadales	Alphaproteobacteria	Proteobacteria	Bacteria	0.00326007	42.3255
Erythrobacter	Erythrobacteraceae	Sphingomonadales	Alphaproteobacteria	Proteobacteria	Bacteria	0.011936	37.4114
Acetobacterium	Eubacteriaceae	Clostridiales	Clostridia	Firmicutes	Bacteria	0.00586114	35.2407
Eubacterium	Eubacteriaceae	Clostridiales	Clostridia	Firmicutes	Bacteria	1.0156	54.4104
Fervidobacterium	Fervidobacteriaceae	Thermotogales	Thermotogae	Thermotogae	Bacteria	0.00238222	38.6337
Thermosipho	Fervidobacteriaceae	Thermotogales	Thermotogae	Thermotogae	Bacteria	0.00570607	48.1226
Fibrobacter	Fibrobacteraceae	Fibrobacterales	Fibrobacteria	Fibrobacteres	Bacteria	1.71741	91.857
Algibacter	Flavobacteriaceae	Flavobacteriales	Flavobacteria	Bacteroidetes	Bacteria	0.00281768	44.7828
Capnocytophaga	Flavobacteriaceae	Flavobacteriales	Flavobacteriia	Bacteroidetes	Bacteria	0.0256588	22.6706
Chryseobacterium	Flavobacteriaceae	Flavobacteriales	Flavobacteriia	Bacteroidetes	Bacteria	0.0337678	65.1635
Dokdonia	Flavobacteriaceae	Flavobacteriales	Flavobacteria	Bacteroidetes	Bacteria	0.00417383	32.3679
Elizabethkingia	Flavobacteriaceae	Flavobacteriales	Flavobacteriia	Bacteroidetes	Bacteria	0.00563806	30.3418
Flavobacterium	Flavobacteriaceae	Flavobacteriales	Flavobacteriia	Bacteroidetes	Bacteria	0.0320933	23.4669
Lacinutrix	Flavobacteriaceae	Flavobacteriales	Flavobacteriia	Bacteroidetes	Bacteria	0.00406396	38.6231
Myroides	Flavobacteriaceae	Flavobacteriales	Flavobacteriia	Bacteroidetes	Bacteria	0.0153173	50.6653
Nonlabens	Flavobacteriaceae	Flavobacteriales	Flavobacteriia	Bacteroidetes	Bacteria	0.00665185	29.0007
Psychroflexus	Flavobacteriaceae	Flavobacteriales	Flavobacteriia	Bacteroidetes	Bacteria	0.00239099	44.6415
Riemerella	Flavobacteriaceae	Flavobacteriales	Flavobacteriia	Bacteroidetes	Bacteria	0.00341522	31.1878
Robiginitalea	Flavobacteriaceae	Flavobacteriales	Flavobacteria	Bacteroidetes	Bacteria	0.0114797	31.757
Wenyingzhuangia	Flavobacteriaceae	Flavobacteriales	Flavobacteriia	Bacteroidetes	Bacteria	0.00169285	45.6852
Winogradskyella	Flavobacteriaceae	Flavobacteriales	Flavobacteriia	Bacteroidetes	Bacteria	0.00488049	39.321
Zobellia	Flavobacteriaceae	Flavobacteriales	Flavobacteria	Bacteroidetes	Bacteria	0.00241636	41.8877
Francisella	Francisellaceae	Thiotrichales	Gammaproteobacteria	Proteobacteria	Bacteria	0.0184829	38.3714
Frankia	Frankiaceae	Frankiales	Actinobacteria	Actinobacteria	Bacteria	0.0288458	42.102
Fusobacterium	Fusobacteriaceae	Fusobacteriales	Fusobacteriia	Fusobacteria	Bacteria	0.0308117	37.3551
Gallionella	Gallionellaceae	Nitrosomonadales	Betaproteobacteria	Proteobacteria	Bacteria	0.00229485	37.7624
Geobacter	Geobacteraceae	Desulfuromonadales	Deltaproteobacteria	Proteobacteria	Bacteria	0.132537	33.7717
Geodermatophilus	Geodermatophilaceae	Geodermatophilales	Actinobacteria	Actinobacteria	Bacteria	0.00448404	44.4089
Modestobacter	Geodermatophilaceae	Geodermatophilales	Actinobacteria	Actinobacteria	Bacteria	0.00587298	66.0015
Crinalium	Gomontiellaceae	Oscillatoriales	Oscillatoriophycideae	Cyanobacteria	Bacteria	0.00281727	47.2717
Gordonia	Gordoniaceae	Corynebacteriales	Actinobacteria	Actinobacteria	Bacteria	0.0222683	44.2899
Gottschalkia	Gottschalkiaceae	Tissierellales	Tissierellia	Firmicutes	Bacteria	0.00799823	44.9423
Edwardsiella	Hafniaceae	Enterobacterales	Gammaproteobacteria	Proteobacteria	Bacteria	0.0231133	56.1713
Hahella	Hahellaceae	Oceanospirillales	Gammaproteobacteria	Proteobacteria	Bacteria	0.00306354	41.7685
Halanaerobium	Halanaerobiaceae	Halanaerobiales	Clostridia	Firmicutes	Bacteria	0.00758497	37.9431
Halioglobus	Halieaceae	Cellvibrionales	Gammaproteobacteria	Proteobacteria	Bacteria	0.00404854	62.2029
Haliscomenobacter	Haliscomenobacteraceae	Saprospirales	Saprospiria	Bacteroidetes	Bacteria	0.015795	32.2947
Halobacteriovorax	Halobacteriovoraceae	Bacteriovoracales	Oligoflexia	Proteobacteria	Bacteria	0.00165411	45.5249
Halobacteroides	Halobacteroidaceae	Halanaerobiales	Clostridia	Firmicutes	Bacteria	0.00383223	39.956
Halomonas	Halomonadaceae	Oceanospirillales	Gammaproteobacteria	Proteobacteria	Bacteria	0.0311443	46.6877
Fischerella	Hapalosiphonaceae	Nostocales		Cyanobacteria	Bacteria	0.00363232	44.859
Helicobacter	Helicobacteraceae	Campylobacterales	Epsilonproteobacteria	Proteobacteria	Bacteria	0.0137668	32.0389
Sulfuricurvum	Helicobacteraceae	Campylobacterales	Epsilonproteobacteria	Proteobacteria	Bacteria	0.000877762	69.5882
Heliobacterium	Heliobacteriaceae	Clostridiales	Clostridia	Firmicutes	Bacteria	0.0245103	38.9741
Mageeibacillus	Hungateiclostridiaceae	Clostridiales	Clostridia	Firmicutes	Bacteria	0.0126524	43.2818
Ruminiclostridium	Hungateiclostridiaceae	Clostridiales	Clostridia	Firmicutes	Bacteria	0.190442	43.6632
Pleurocapsa	Hyellaceae	Pleurocapsales		Cyanobacteria	Bacteria	0.00112699	52.9316
Hymenobacter	Hymenobacteraceae	Cytophagales	Cytophagia	Bacteroidetes	Bacteria	0.191762	29.1524
Blastochloris	Hyphomicrobiaceae	Rhizobiales	Alphaproteobacteria	Proteobacteria	Bacteria	0.00636776	50.1047
Devosia	Hyphomicrobiaceae	Rhizobiales	Alphaproteobacteria	Proteobacteria	Bacteria	0.0168609	35.6103
Idiomarina	Idiomarinaceae	Alteromonadales	Gammaproteobacteria	Proteobacteria	Bacteria	0.00156506	62.8765
Isosphaera	Isosphaeraceae	Isosphaerales	Planctomycetia	Planctomycetes	Bacteria	0.00398425	54.1428
Kineococcus	Kineosporiaceae	Kineosporiales	Actinobacteria	Actinobacteria	Bacteria	0.00654946	48.3815
Mesotoga	Kosmotogaceae	Kosmotogales	Thermotogae	Thermotogae	Bacteria	0.000869393	49.98
Acetitomaculum	Lachnospiraceae	Clostridiales	Clostridia	Firmicutes	Bacteria	0.0502568	36.4652
Blautia	Lachnospiraceae	Clostridiales	Clostridia	Firmicutes	Bacteria	0.26707	42.208
Butyrivibrio	Lachnospiraceae	Clostridiales	Clostridia	Firmicutes	Bacteria	2.54254	44.743
Cellulosilyticum	Lachnospiraceae	Clostridiales	Clostridia	Firmicutes	Bacteria	0.0122847	36.1905
Dorea	Lachnospiraceae	Clostridiales	Clostridia	Firmicutes	Bacteria	0.0673958	60.2969
Lachnobacterium	Lachnospiraceae	Clostridiales	Clostridia	Firmicutes	Bacteria	0.114913	65.1996
Lachnoclostridium	Lachnospiraceae	Clostridiales	Clostridia	Firmicutes	Bacteria	0.842978	35.7779
Lachnospira	Lachnospiraceae	Clostridiales	Clostridia	Firmicutes	Bacteria	0.0601424	48.0318
Oribacterium	Lachnospiraceae	Clostridiales	Clostridia	Firmicutes	Bacteria	0.352697	32.6108
Pseudobutyrivibrio	Lachnospiraceae	Clostridiales	Clostridia	Firmicutes	Bacteria	0.537878	43.9774
Roseburia	Lachnospiraceae	Clostridiales	Clostridia	Firmicutes	Bacteria	0.10326	87.8998
Lactobacillus	Lactobacillaceae	Lactobacillales	Bacilli	Firmicutes	Bacteria	0.254583	63.1164
Pediococcus	Lactobacillaceae	Lactobacillales	Bacilli	Firmicutes	Bacteria	0.0063074	37.6219
Sharpea	Lactobacillaceae	Lactobacillales	Bacilli	Firmicutes	Bacteria	0.694579	179.757
Legionella	Legionellaceae	Legionellales	Gammaproteobacteria	Proteobacteria	Bacteria	0.00577141	31.6544
Leptospira	Leptospiraceae	Leptospirales	Spirochaetia	Spirochaetes	Bacteria	0.00698672	31.6677
Leptotrichia	Leptotrichiaceae	Fusobacteriales	Fusobacteriia	Fusobacteria	Bacteria	0.0106899	30.7602
Sebaldella	Leptotrichiaceae	Fusobacteriales	Fusobacteriia	Fusobacteria	Bacteria	0.00317541	39.3036
Sneathia	Leptotrichiaceae	Fusobacteriales	Fusobacteriia	Fusobacteria	Bacteria	0.00422557	46.3927
Streptobacillus	Leptotrichiaceae	Fusobacteriales	Fusobacteriia	Fusobacteria	Bacteria	0.00605238	43.0472
Leuconostoc	Leuconostocaceae	Lactobacillales	Bacilli	Firmicutes	Bacteria	0.00827717	35.1967
Oenococcus	Leuconostocaceae	Lactobacillales	Bacilli	Firmicutes	Bacteria	0.00229885	38.0554
Weissella	Leuconostocaceae	Lactobacillales	Bacilli	Firmicutes	Bacteria	0.00409035	41.8502
Limnochorda	Limnochordaceae	Limnochordales	Limnochordia	Firmicutes	Bacteria	0.0185591	47.6117
Listeria	Listeriaceae	Bacillales	Bacilli	Firmicutes	Bacteria	0.0138402	37.6065
Synechocystis	Merismopediaceae	Synechococcales		Cyanobacteria	Bacteria	0.00155013	40.4823
Methylobacterium	Methylobacteriaceae	Rhizobiales	Alphaproteobacteria	Proteobacteria	Bacteria	0.0565085	34.3851
Methylomonas	Methylococcaceae	Methylococcales	Gammaproteobacteria	Proteobacteria	Bacteria	0.0137692	62.9623
Methylobacillus	Methylophilaceae	Nitrosomonadales	Betaproteobacteria	Proteobacteria	Bacteria	0.00288688	44.5114
Methylophilus	Methylophilaceae	Nitrosomonadales	Betaproteobacteria	Proteobacteria	Bacteria	0.00157266	53.9993
Methylotenera	Methylophilaceae	Nitrosomonadales	Betaproteobacteria	Proteobacteria	Bacteria	0.00251946	62.2689
Agromyces	Microbacteriaceae	Micrococcales	Actinobacteria	Actinobacteria	Bacteria	0.00569225	41.2563
Cryobacterium	Microbacteriaceae	Micrococcales	Actinobacteria	Actinobacteria	Bacteria	0.00840403	40.1003
Curtobacterium	Microbacteriaceae	Micrococcales	Actinobacteria	Actinobacteria	Bacteria	0.00993306	39.0018
Leifsonia	Microbacteriaceae	Micrococcales	Actinobacteria	Actinobacteria	Bacteria	0.0113285	38.8847
Microbacterium	Microbacteriaceae	Micrococcales	Actinobacteria	Actinobacteria	Bacteria	0.0535028	37.3491
Rathayibacter	Microbacteriaceae	Micrococcales	Actinobacteria	Actinobacteria	Bacteria	0.005857	46.2959
Rhodoluna	Microbacteriaceae	Micrococcales		Proteobacteria	Bacteria	0.0019763	46.1981
Microbulbifer	Microbulbiferaceae	Cellvibrionales	Gammaproteobacteria	Proteobacteria	Bacteria	0.0132765	66.9798
Arthrobacter	Micrococcaceae	Micrococcales	Actinobacteria	Actinobacteria	Bacteria	0.054523	37.3681
Kocuria	Micrococcaceae	Micrococcales	Actinobacteria	Actinobacteria	Bacteria	0.020546	43.8165
Micrococcus	Micrococcaceae	Micrococcales	Actinobacteria	Actinobacteria	Bacteria	0.010324	42.8536
Rothia	Micrococcaceae	Micrococcales	Actinobacteria	Actinobacteria	Bacteria	0.0072928	31.76
Arthrospira	Microcoleaceae	Oscillatoriales	Oscillatoriophycideae	Cyanobacteria	Bacteria	0.00898815	54.6836
Actinoplanes	Micromonosporaceae	Micromonosporales	Actinobacteria	Actinobacteria	Bacteria	0.0287748	42.5399
Micromonospora	Micromonosporaceae	Micromonosporales	Actinobacteria	Actinobacteria	Bacteria	0.00684937	49.0323
Salinispora	Micromonosporaceae	Micromonosporales	Actinobacteria	Actinobacteria	Bacteria	0.00649866	36.9849
Acinetobacter	Moraxellaceae	Pseudomonadales	Gammaproteobacteria	Proteobacteria	Bacteria	0.0260868	38.2226
Moraxella	Moraxellaceae	Pseudomonadales	Gammaproteobacteria	Proteobacteria	Bacteria	0.0112573	99.0238
Psychrobacter	Moraxellaceae	Pseudomonadales	Gammaproteobacteria	Proteobacteria	Bacteria	0.0104323	31.245
Proteus	Morganellaceae	Enterobacterales	Gammaproteobacteria	Proteobacteria	Bacteria	0.00415432	73.6075
Providencia	Morganellaceae	Enterobacterales	Gammaproteobacteria	Proteobacteria	Bacteria	0.00628058	38.2303
Xenorhabdus	Morganellaceae	Enterobacterales	Gammaproteobacteria	Proteobacteria	Bacteria	0.006973	35.8372
Mycobacterium	Mycobacteriaceae	Corynebacteriales	Actinobacteria	Actinobacteria	Bacteria	0.132652	46.627
Mycoplasma	Mycoplasmataceae	Mycoplasmatales	Mollicutes	Tenericutes	Bacteria	0.0611069	41.9281
Ureaplasma	Mycoplasmataceae	Mycoplasmatales	Mollicutes	Tenericutes	Bacteria	0.00356936	43.2928
Exiguobacterium	n_Bacillalesincertaesedis	Bacillales	Bacilli	Firmicutes	Bacteria	0.00979542	35.2082
Gemella	n_Bacillalesincertaesedis	Bacillales	Bacilli	Firmicutes	Bacteria	0.00356231	43.6264
Thiomonas	n_unclassifiedBurkholderiales	Burkholderiales	Betaproteobacteria	Proteobacteria	Bacteria	0.00893235	40.2173
Intestinimonas	n_unclassifiedClostridiales	Clostridiales	Clostridia	Firmicutes	Bacteria	0.166121	48.702
Natranaerobius	Natranaerobiaceae	Natranaerobiales	Clostridia	Firmicutes	Bacteria	0.00224009	40.4592
Kingella	Neisseriaceae	Neisseriales	Betaproteobacteria	Proteobacteria	Bacteria	0.00207926	46.0264
Neisseria	Neisseriaceae	Neisseriales	Betaproteobacteria	Proteobacteria	Bacteria	0.0186605	36.5748
Snodgrassella	Neisseriaceae	Neisseriales	Betaproteobacteria	Proteobacteria	Bacteria	0.00132946	43.7571
Nitrosospira	Nitrosomonadaceae	Nitrosomonadales	Betaproteobacteria	Proteobacteria	Bacteria	0.00664863	120.411
Leptospirillum	Nitrospiraceae	Nitrospirales	Nitrospira	Nitrospirae	Bacteria	0.00273606	37.554
Nitrospira	Nitrospiraceae	Nitrospirales	Nitrospira	Nitrospirae	Bacteria	0.0131364	39.3902
Nocardia	Nocardiaceae	Corynebacteriales	Actinobacteria	Actinobacteria	Bacteria	0.0243848	42.2238
Rhodococcus	Nocardiaceae	Corynebacteriales	Actinobacteria	Actinobacteria	Bacteria	0.0598288	31.7169
Aeromicrobium	Nocardioidaceae	Propionibacteriales	Actinobacteria	Actinobacteria	Bacteria	0.0101074	46.4518
Kribbella	Nocardioidaceae	Propionibacteriales	Actinobacteria	Actinobacteria	Bacteria	0.00593936	41.7751
Nocardioides	Nocardioidaceae	Propionibacteriales	Actinobacteria	Actinobacteria	Bacteria	0.0181168	37.8011
Nocardiopsis	Nocardiopsaceae	Streptosporangiales	Actinobacteria	Actinobacteria	Bacteria	0.0202591	74.8137
Thermobifida	Nocardiopsaceae	Streptosporangiales	Actinobacteria	Actinobacteria	Bacteria	0.0185569	195.115
Anabaena	Nostocaceae	Nostocales		Cyanobacteria	Bacteria	0.0327844	105.195
Cylindrospermum	Nostocaceae	Nostocales		Cyanobacteria	Bacteria	0.00274369	48.1188
Nostoc	Nostocaceae	Nostocales		Cyanobacteria	Bacteria	0.936475	169.062
Trichormus	Nostocaceae	Nostocales		Cyanobacteria	Bacteria	0.0096654	133.749
Marinomonas	Oceanospirillaceae	Oceanospirillales	Gammaproteobacteria	Proteobacteria	Bacteria	0.0033621	36.1104
Odoribacter	Odoribacteraceae	Bacteroidales	Bacteroidia	Bacteroidetes	Bacteria	0.0350106	47.854
Frischella	Orbaceae	Orbales	Gammaproteobacteria	Proteobacteria	Bacteria	0.00618785	185.759
Gilliamella	Orbaceae	Orbales	Gammaproteobacteria	Proteobacteria	Bacteria	0.00353817	43.8093
Moorea	Oscillatoriaceae	Oscillatoriales	Cyanophyceae	Cyanobacteria	Bacteria	0.0436214	38.0323
Oscillibacter	Oscillospiraceae	Clostridiales	Clostridia	Firmicutes	Bacteria	0.291973	41.894
Collimonas	Oxalobacteraceae	Burkholderiales	Betaproteobacteria	Proteobacteria	Bacteria	0.0154303	34.5111
Herbaspirillum	Oxalobacteraceae	Burkholderiales	Betaproteobacteria	Proteobacteria	Bacteria	0.017369	37.0804
Janthinobacterium	Oxalobacteraceae	Burkholderiales	Betaproteobacteria	Proteobacteria	Bacteria	0.0148832	31.131
Massilia	Oxalobacteraceae	Burkholderiales	Betaproteobacteria	Proteobacteria	Bacteria	0.0262323	34.1031
Aneurinibacillus	Paenibacillaceae	Bacillales	Bacilli	Firmicutes	Bacteria	0.00325855	48.5098
Brevibacillus	Paenibacillaceae	Bacillales	Bacilli	Firmicutes	Bacteria	0.00539322	34.7878
Paenibacillus	Paenibacillaceae	Bacillales	Bacilli	Firmicutes	Bacteria	0.21488	33.82
Thermobacillus	Paenibacillaceae	Bacillales	Bacilli	Firmicutes	Bacteria	0.0274092	37.1208
Actinobacillus	Pasteurellaceae	Pasteurellales	Gammaproteobacteria	Proteobacteria	Bacteria	0.0076577	60.9704
Aggregatibacter	Pasteurellaceae	Pasteurellales	Gammaproteobacteria	Proteobacteria	Bacteria	0.00479687	40.5666
Gallibacterium	Pasteurellaceae	Pasteurellales	Gammaproteobacteria	Proteobacteria	Bacteria	0.00225126	58.7858
Haemophilus	Pasteurellaceae	Pasteurellales	Gammaproteobacteria	Proteobacteria	Bacteria	0.0106174	38.5386
Pasteurella	Pasteurellaceae	Pasteurellales	Gammaproteobacteria	Proteobacteria	Bacteria	0.00195837	44.8694
Dickeya	Pectobacteriaceae	Enterobacterales	Gammaproteobacteria	Proteobacteria	Bacteria	0.0405978	54.4897
Pectobacterium	Pectobacteriaceae	Enterobacterales	Gammaproteobacteria	Proteobacteria	Bacteria	0.0128489	62.9246
Sodalis	Pectobacteriaceae	Enterobacterales	Gammaproteobacteria	Proteobacteria	Bacteria	0.012608	70.5817
Dehalobacter	Peptococcaceae	Clostridiales	Clostridia	Firmicutes	Bacteria	0.0143298	46.0155
Desulfitobacterium	Peptococcaceae	Clostridiales	Clostridia	Firmicutes	Bacteria	0.0190903	34.9249
Desulfosporosinus	Peptococcaceae	Clostridiales	Clostridia	Firmicutes	Bacteria	0.0131355	37.2177
Desulfotomaculum	Peptococcaceae	Clostridiales	Clostridia	Firmicutes	Bacteria	0.0240893	35.6464
Syntrophobotulus	Peptococcaceae	Clostridiales	Clostridia	Firmicutes	Bacteria	0.00607063	45.1188
Thermincola	Peptococcaceae	Clostridiales	Clostridia	Firmicutes	Bacteria	0.0055241	37.92
Anaerococcus	Peptoniphilaceae	Tissierellales	Tissierellia	Firmicutes	Bacteria	0.00809993	35.2413
Finegoldia	Peptoniphilaceae	Tissierellales	Tissierellia	Firmicutes	Bacteria	0.00984838	44.0312
Parvimonas	Peptoniphilaceae	Tissierellales	Tissierellia	Firmicutes	Bacteria	0.00867454	42.9872
Peptoniphilus	Peptoniphilaceae	Tissierellales	Tissierellia	Firmicutes	Bacteria	0.00423982	47.1345
Acetoanaerobium	Peptostreptococcaceae	Clostridiales	Clostridia	Firmicutes	Bacteria	0.00656531	34.196
Clostridioides	Peptostreptococcaceae	Clostridiales	Clostridia	Firmicutes	Bacteria	0.0383356	45.7292
Filifactor	Peptostreptococcaceae	Clostridiales	Clostridia	Firmicutes	Bacteria	0.0081229	39.6616
Peptoclostridium	Peptostreptococcaceae	Clostridiales	Clostridia	Firmicutes	Bacteria	0.00894242	40.5289
Peptostreptococcus	Peptostreptococcaceae	Clostridiales	Clostridia	Firmicutes	Bacteria	0.0166084	36.2138
Terrisporobacter	Peptostreptococcaceae	Clostridiales	Clostridia	Firmicutes	Bacteria	0.00960054	39.7938
Defluviitoga	Petrotogaceae	Petrotogales	Thermotogae	Thermotogae	Bacteria	0.00137861	48.1823
Marinitoga	Petrotogaceae	Petrotogales	Thermotogae	Thermotogae	Bacteria	0.00394502	39.274
Petrotoga	Petrotogaceae	Petrotogales	Thermotogae	Thermotogae	Bacteria	0.000848545	52.2853
Aminobacter	Phyllobacteriaceae	Rhizobiales	Alphaproteobacteria	Proteobacteria	Bacteria	0.00708214	42.4516
Chelativorans	Phyllobacteriaceae	Rhizobiales	Alphaproteobacteria	Proteobacteria	Bacteria	0.00796192	51.8657
Mesorhizobium	Phyllobacteriaceae	Rhizobiales	Alphaproteobacteria	Proteobacteria	Bacteria	0.0486375	44.8052
Nitratireductor	Phyllobacteriaceae	Rhizobiales	Alphaproteobacteria	Proteobacteria	Bacteria	0.00441261	36.4912
Rhodopirellula	Planctomycetaceae	Planctomycetales	Planctomycetia	Planctomycetes	Bacteria	0.00313988	50.6651
Jeotgalibacillus	Planococcaceae	Bacillales	Bacilli	Firmicutes	Bacteria	0.00249659	38.2345
Kurthia	Planococcaceae	Bacillales	Bacilli	Firmicutes	Bacteria	0.00269635	39.2798
Sporosarcina	Planococcaceae	Bacillales	Bacilli	Firmicutes	Bacteria	0.00147217	37.4178
Chondromyces	Polyangiaceae	Myxococcales	Deltaproteobacteria	Proteobacteria	Bacteria	0.00878502	44.635
Fermentimonas	Porphyromonadaceae	Bacteroidales	Bacteroidia	Bacteroidetes	Bacteria	0.0116583	32.2275
Porphyromonas	Porphyromonadaceae	Bacteroidales	Bacteroidia	Bacteroidetes	Bacteria	0.0735966	22.8975
Prevotella	Prevotellaceae	Bacteroidales	Bacteroidia	Bacteroidetes	Bacteria	39.2046	23.8732
Prochlorococcus	Prochloraceae	Synechococcales		Cyanobacteria	Bacteria	0.00996401	35.8647
Draconibacterium	Prolixibacteraceae	Marinilabiliales	Bacteroidia	Bacteroidetes	Bacteria	0.0119485	25.6025
Microlunatus	Propionibacteriaceae	Propionibacteriales	Actinobacteria	Actinobacteria	Bacteria	0.00524858	44.2822
Propionibacterium	Propionibacteriaceae	Propionibacteriales	Actinobacteria	Actinobacteria	Bacteria	0.013528	39.1574
Pseudoalteromonas	Pseudoalteromonadaceae	Alteromonadales	Gammaproteobacteria	Proteobacteria	Bacteria	0.0107535	42.2156
Pseudomonas	Pseudomonadaceae	Pseudomonadales	Gammaproteobacteria	Proteobacteria	Bacteria	0.408075	45.3971
Amycolatopsis	Pseudonocardiaceae	Pseudonocardiales	Actinobacteria	Actinobacteria	Bacteria	0.0231323	38.3977
Pseudonocardia	Pseudonocardiaceae	Pseudonocardiales	Actinobacteria	Actinobacteria	Bacteria	0.0200505	42.6217
Saccharopolyspora	Pseudonocardiaceae	Pseudonocardiales	Actinobacteria	Actinobacteria	Bacteria	0.00690631	41.2143
Saccharothrix	Pseudonocardiaceae	Pseudonocardiales	Actinobacteria	Actinobacteria	Bacteria	0.00404418	43.4193
Psychromonas	Psychromonadaceae	Alteromonadales	Gammaproteobacteria	Proteobacteria	Bacteria	0.00293331	50.7431
Agrobacterium	Rhizobiaceae	Rhizobiales	Alphaproteobacteria	Proteobacteria	Bacteria	0.0341184	39.5542
Neorhizobium	Rhizobiaceae	Rhizobiales	Alphaproteobacteria	Proteobacteria	Bacteria	0.0096118	40.0141
Rhizobium	Rhizobiaceae	Rhizobiales	Alphaproteobacteria	Proteobacteria	Bacteria	0.0822855	36.1385
Sinorhizobium	Rhizobiaceae	Rhizobiales	Alphaproteobacteria	Proteobacteria	Bacteria	0.0361694	38.9536
Dokdonella	Rhodanobacteraceae	Xanthomonadales	Gammaproteobacteria	Proteobacteria	Bacteria	0.00847804	59.242
Frateuria	Rhodanobacteraceae	Xanthomonadales	Gammaproteobacteria	Proteobacteria	Bacteria	0.00487012	45.6735
Labrenzia	Rhodobacteraceae	Rhodobacterales	Alphaproteobacteria	Proteobacteria	Bacteria	0.00596809	44.5328
Paracoccus	Rhodobacteraceae	Rhodobacterales	Alphaproteobacteria	Proteobacteria	Bacteria	0.0116401	41.7018
Phaeobacter	Rhodobacteraceae	Rhodobacterales	Alphaproteobacteria	Proteobacteria	Bacteria	0.00999576	37.066
Azospirillum	Rhodospirillaceae	Rhodospirillales	Alphaproteobacteria	Proteobacteria	Bacteria	0.0532835	38.2206
Ketogulonicigenium	Rhodospirillaceae	Rhodospirillales	Alphaproteobacteria	Proteobacteria	Bacteria	0.00331889	43.5151
Rhodospirillum	Rhodospirillaceae	Rhodospirillales	Alphaproteobacteria	Proteobacteria	Bacteria	0.0177935	38.3267
Thalassospira	Rhodospirillaceae	Rhodospirillales	Alphaproteobacteria	Proteobacteria	Bacteria	0.00293802	43.5577
Rhodothermus	Rhodothermaceae	BacteroidetesOrderII.Incertaesedis		Bacteroidetes	Bacteria	0.0222157	37.863
Salinibacter	Rhodothermaceae	BacteroidetesOrderII.Incertaesedis		Bacteroidetes	Bacteria	0.0118735	34.1328
Orientia	Rickettsiaceae	Rickettsiales	Alphaproteobacteria	Proteobacteria	Bacteria	0.00138306	45.1233
Rickettsia	Rickettsiaceae	Rickettsiales	Alphaproteobacteria	Proteobacteria	Bacteria	0.00737538	34.3454
Alistipes	Rikenellaceae	Bacteroidales	Bacteroidia	Bacteroidetes	Bacteria	0.233234	26.6489
Mucinivorans	Rikenellaceae	Baacteroidales	Bacteroidia	Bacteroidetes	Bacteria	0.0195354	23.8273
Rivularia	Rivulariaceae	Nostocales	Cyanophyceae	Cyanobacteria	Bacteria	0.0287792	105.651
Roseiflexus	Roseiflexaceae	Chloroflexales	Chloroflexia	Chloroflexi	Bacteria	0.012051	42.3175
Ethanoligenens	Ruminococcaceae	Clostridiales	Clostridia	Firmicutes	Bacteria	0.0682237	42.8327
Flavonifractor	Ruminococcaceae	Clostridiales	Clostridia	Firmicutes	Bacteria	0.335101	50.3599
Ruminococcus	Ruminococcaceae	Clostridiales	Clostridia	Firmicutes	Bacteria	3.64799	58.8872
Sandaracinus	Sandaracinaceae	Myxococcales	Deltaproteobacteria	Proteobacteria	Bacteria	0.0160731	45.9175
Anaerovibrio	Selenomonadaceae	Selenomonadales	Negativicutes	Firmicutes	Bacteria	0.148097	58.7096
Megamonas	Selenomonadaceae	Selenomonadales	Negativicutes	Firmicutes	Bacteria	0.00879013	26.6479
Selenomonas	Selenomonadaceae	Selenomonadales	Negativicutes	Firmicutes	Bacteria	1.98793	60.2212
Shewanella	Shewanellaceae	Alteromonadales	Gammaproteobacteria	Proteobacteria	Bacteria	0.0313921	31.975
Sphaerobacter	Sphaerobacteraceae	Sphaerobacterales	Thermomicrobia	Chloroflexi	Bacteria	0.0105138	42.5704
Mucilaginibacter	Sphingobacteriaceae	Sphingobacteriales	Sphingobacteriia	Bacteroidetes	Bacteria	0.0143505	20.9612
Pedobacter	Sphingobacteriaceae	Sphingobacteriales	Sphingobacteriia	Bacteroidetes	Bacteria	0.0123884	20.0575
Sphingobacterium	Sphingobacteriaceae	Sphingobacteriales	Sphingobacteriia	Bacteroidetes	Bacteria	0.0136942	30.0672
Sphingobium	Sphingomonadaceae	Sphingomonadales	Alphaproteobacteria	Proteobacteria	Bacteria	0.0367275	36.5836
Sphingomonas	Sphingomonadaceae	Sphingomonadales	Alphaproteobacteria	Proteobacteria	Bacteria	0.0535183	34.8614
Sphingopyxis	Sphingomonadaceae	Sphingomonadales	Alphaproteobacteria	Proteobacteria	Bacteria	0.0313202	38.9687
Salinispira	Spirochaetaceae	Spirochaetales	Spirochaetia	Spirochaetes	Bacteria	0.00512954	54.1086
Sediminispirochaeta	Spirochaetaceae	Spirochaetales	Spirochaetia	Spirochaetes	Bacteria	0.00513839	43.503
Sphaerochaeta	Spirochaetaceae	Spirochaetales	Spirochaetia	Spirochaetes	Bacteria	0.0207232	38.1599
Spirochaeta	Spirochaetaceae	Spirochaetales	Spirochaetia	Spirochaetes	Bacteria	0.0213482	34.119
Treponema	Spirochaetaceae	Spirochaetales	Spirochaetia	Spirochaetes	Bacteria	1.1404	58.6664
Spiroplasma	Spiroplasmataceae	Entomoplasmatales	Mollicutes	Tenericutes	Bacteria	0.0348446	41.1922
Pelosinus	Sporomusaceae	Selenomonadales	Negativicutes	Firmicutes	Bacteria	0.0131553	32.4993
Macrococcus	Staphylococcaceae	Bacillales	Bacilli	Firmicutes	Bacteria	0.00201608	41.8945
Salinicoccus	Staphylococcaceae	Bacillales	Bacilli	Firmicutes	Bacteria	0.00319147	48.9903
Staphylococcus	Staphylococcaceae	Bacillales	Bacilli	Firmicutes	Bacteria	0.0548925	34.885
Lactococcus	Streptococcaceae	Lactobacillales	Bacilli	Firmicutes	Bacteria	0.0100086	31.094
Streptococcus	Streptococcaceae	Lactobacillales	Bacilli	Firmicutes	Bacteria	0.144569	62.8381
Kitasatospora	Streptomycetaceae	Streptomycetales	Actinobacteria	Actinobacteria	Bacteria	0.00536607	44.0676
Streptomyces	Streptomycetaceae	Streptomycetales	Actinobacteria	Actinobacteria	Bacteria	0.293868	40.2987
Ruminobacter	Succinivibrionaceae	Aeromonadales	Gammaproteobacteria	Proteobacteria	Bacteria	0.569417	100.164
Succinivibrio	Succinivibrionaceae	Aeromonadales	Gammaproteobacteria	Proteobacteria	Bacteria	0.505759	105.354
Cyanobium	Synechococcaceae	Synechococcales		Cyanobacteria	Bacteria	0.00999762	41.8025
Synechococcus	Synechococcaceae	Synechococcales		Cyanobacteria	Bacteria	0.0517078	30.1714
Thermosynechococcus	Synechococcaceae	Synechococcales		Cyanobacteria	Bacteria	0.00184993	53.4585
Cloacibacillus	Synergistaceae	Synergistales	Synergistia	Synergistetes	Bacteria	0.0249699	38.776
Jonquetella	Synergistaceae	Synergistales	Synergistia	Synergistetes	Bacteria	0.0112276	39.0048
Thermanaerovibrio	Synergistaceae	Synergistales	Synergistia	Synergistetes	Bacteria	0.0107298	48.6278
Syntrophus	Syntrophaceae	Syntrophobacterales	Deltaproteobacteria	Proteobacteria	Bacteria	0.00611529	39.0647
Syntrophomonas	Syntrophomonadaceae	Clostridiales	Clostridia	Firmicutes	Bacteria	0.00506589	48.5042
Parabacteroides	Tannerellaceae	Bacteroidales	Bacteroidia	Bacteroidetes	Bacteria	0.167714	24.4361
Tannerella	Tannerellaceae	Bacteroidales	Bacteroidia	Bacteroidetes	Bacteria	0.170226	20.292
Marinithermus	Thermaceae	Thermales	Deinococci	Deinococcus-Thermus	Bacteria	0.00603973	44.0244
Thermus	Thermaceae	Thermales	Deinococci	Deinococcus-Thermus	Bacteria	0.0302944	46.8859
Caldanaerobacter	Thermoanaerobacteraceae	Thermoanaerobacterales	Clostridia	Firmicutes	Bacteria	0.00273909	42.4713
Carboxydothermus	Thermoanaerobacteraceae	Thermoanaerobacterales	Clostridia	Firmicutes	Bacteria	0.0026672	28.9191
Moorella	Thermoanaerobacteraceae	Thermoanaerobacterales	Clostridia	Firmicutes	Bacteria	0.0105342	39.5558
Tepidanaerobacter	Thermoanaerobacteraceae	Thermoanaerobacterales	Clostridia	Firmicutes	Bacteria	0.00342892	49.5833
Thermoanaerobacter	Thermoanaerobacteraceae	Thermoanaerobacterales	Clostridia	Firmicutes	Bacteria	0.0110655	44.8603
Caldicellulosiruptor	ThermoanaerobacteralesFamilyIII.IncertaeSedis	Thermoanaerobacterales	Clostridia	Firmicutes	Bacteria	0.0122232	36.8321
Thermoanaerobacterium	ThermoanaerobacteralesFamilyIII.IncertaeSedis	Thermoanaerobacterales	Clostridia	Firmicutes	Bacteria	0.00791754	37.7173
Thermosediminibacter	ThermoanaerobacteralesFamilyIII.IncertaeSedis	Thermoanaerobacterales	Clostridia	Firmicutes	Bacteria	0.00358451	47.8131
Mahella	ThermoanaerobacteralesFamilyIV.IncertaeSedis	Thermoanaerobacterales	Clostridia	Firmicutes	Bacteria	0.00418654	51.2031
Pseudothermotoga	Thermotogaceae	Thermotogales	Thermotogae	Thermotogae	Bacteria	0.00216978	41.3667
Thermotoga	Thermotogaceae	Thermotogales	Thermotogae	Thermotogae	Bacteria	0.00594343	31.6595
Thioploca	Thiotrichaceae	Thiotrichales	Gammaproteobacteria	Proteobacteria	Bacteria	0.00190959	158.711
Allisonella	Veillonellaceae	Veillonellales	Negativicutes	Firmicutes	Bacteria	0.0119645	164.527
Megasphaera	Veillonellaceae	Veillonellales	Negativicutes	Firmicutes	Bacteria	0.104997	147.521
Negativicoccus	Veillonellaceae	Veillonellales	Negativicutes	Firmicutes	Bacteria	0.671116	103.296
Veillonella	Veillonellaceae	Veillonellales	Negativicutes	Firmicutes	Bacteria	0.00366344	58.3612
Verrucomicrobium	Verrucomicrobiaceae	Verrucomicrobiales	Verrucomicrobiae	Verrucomicrobia	Bacteria	0.0167811	39.3333
Photobacterium	Vibrionaceae	Vibrionales	Gammaproteobacteria	Proteobacteria	Bacteria	0.00507945	41.023
Vibrio	Vibrionaceae	Vibrionales	Gammaproteobacteria	Proteobacteria	Bacteria	0.045648	32.6332
Ornithobacterium	Weeksellaceae	Flavobacteriales	Flavobacteria	Bacteroidetes	Bacteria	0.00395563	40.2056
Wenzhouxiangella	Wenzhouxiangellaceae	Chromatiales	Gammaproteobacteria	Proteobacteria	Bacteria	0.00774641	104.088
Lysobacter	Xanthomonadaceae	Xanthomonadales	Gammaproteobacteria	Proteobacteria	Bacteria	0.0302001	48.2047
Stenotrophomonas	Xanthomonadaceae	Xanthomonadales	Gammaproteobacteria	Proteobacteria	Bacteria	0.0418657	39.5371
Xanthomonas	Xanthomonadaceae	Xanthomonadales	Gammaproteobacteria	Proteobacteria	Bacteria	0.238237	117.2
Xylella	Xanthomonadaceae	Xanthomonadales	Gammaproteobacteria	Proteobacteria	Bacteria	0.0029789	38.5439
Serratia	Yersiniaceae	Enterobacterales	Gammaproteobacteria	Proteobacteria	Bacteria	0.0547539	42.2053
Yersinia	Yersiniaceae	Enterobacterales	Gammaproteobacteria	Proteobacteria	Bacteria	0.0184961	32.7183
Azoarcus	Zoogloeaceae	Rhodocyclales	Betaproteobacteria	Proteobacteria	Bacteria	0.026084	42.8256
Hydrogenobacter	Candidatus Aquificaceae	Candidatus Aquificales	Candidatus Aquificae	Candidatus Aquificae	Bacteria	0.000345915	50.8659
Coprothermobacter	Candidatus Coprothermobacteraceae	Candidatus Coprothermobacterales	Candidatus Coprothermobacteria	Candidatus Coprothermobacterota	Bacteria	0.000686862	50.1165
Tyzzerella	Candidatus Lachnospiraceae	Candidatus Clostridiales	Candidatus Clostridia	Candidatus Firmicutes	Bacteria	0.0134001	35.654
Murdochiella	Candidatus Peptoniphilaceae	Candidatus Tissierellales	Candidatus Tissierellia	Candidatus Firmicutes	Bacteria	0.0132824	40.2182
Caldimicrobium	Candidatus Thermodesulfobacteriaceae	Candidatus Thermodesulfobacteriales	Candidatus Thermodesulfobacteria	Candidatus Thermodesulfobacteria	Bacteria	0.001519	57.735
Aquifex	Aquificaceae	Aquificales	Aquificae	Aquificae	Bacteria	0.000397921	56.5271
Beggiatoa	Thiotrichaceae	Thiotrichales	Gammaproteobacteria	Proteobacteria	Bacteria	0.000735573	51.5732
Donghicola	Rhodobacteraceae	Rhodobacterales	Alphaproteobacteria	Proteobacteria	Bacteria	0.00215406	41.36
Obesumbacterium	Hafniaceae	Enterobacterales	Gammaproteobacteria	Proteobacteria	Bacteria	0.000526762	50.803
Pajaroellobacter	Polyangiaceae	Myxococcales	Deltaproteobacteria	Proteobacteria	Bacteria	0.000355006	57.2041
Parachlamydia	Parachlamydiaceae	Parachlamydiales	Chlamydiia	Chlamydiae	Bacteria	0.000519615	83.8849
Planktomarina	Rhodobacteraceae	Rhodobacterales	Alphaproteobacteria	Proteobacteria	Bacteria	0.000974871	49.6353
Pseudanabaena	Pseudanabaenaceae	Synechococcales		Cyanobacteria	Bacteria	0.001108	51.0511
Shigella	Enterobacteriaceae	Enterobacterales	Gammaproteobacteria	Proteobacteria	Bacteria	0.000657166	83.61
Thioalkalimicrobium	Piscirickettsiaceae	Thiotrichales	Gammaproteobacteria	Proteobacteria	Bacteria	0.00173529	46.477
Coccidioides		Onygenales	Eurotiomycetes	Ascomycota	Fungi	0.0247008	64.4055
Coniosporium		Chaetothyriales	Eurotiomycetes	Ascomycota	Fungi	0.00329333	49.6885
Mitosporidium			Microsporidia	Microsporidia	Fungi	0.00392213	110.884
Paracoccidioides		Onygenales	Eurotiomycetes	Ascomycota	Fungi	0.057142	84.187
Coniophora	Coniophoraceae	Boletales	Agaricomycetes	Basidiomycota	Fungi	0.00139471	42.1903
Leptosphaeria	Leptosphaeriaceae	Pleosporales	Dothideomycetes	Ascomycota	Fungi	0.00615742	85.9723
Agaricus	Agaricaceae	Agaricales	Agaricomycetes	Basidiomycota	Fungi	0.0028632	86.3938
Blastomyces	Ajellomycetaceae	Onygenales	Eurotiomycetes	Ascomycota	Fungi	0.0297081	74.998
Histoplasma	Ajellomycetaceae	Onygenales	Eurotiomycetes	Ascomycota	Fungi	0.0148651	56.8328
Microsporum	Arthrodermataceae	Onygenales	Eurotiomycetes	Ascomycota	Fungi	0.00332131	56.546
Nannizzia	Arthrodermataceae	Onygenales	Eurotiomycetes	Ascomycota	Fungi	0.00353413	54.0556
Trichophyton	Arthrodermataceae	Onygenales	Eurotiomycetes	Ascomycota	Fungi	0.0185048	61.8036
Aspergillus	Aspergillaceae	Eurotiales	Eurotiomycetes	Ascomycota	Fungi	0.0401768	50.1877
Penicillium	Aspergillaceae	Eurotiales	Eurotiomycetes	Ascomycota	Fungi	0.0117421	48.1037
Auricularia	Auriculariaceae	Auriculariales	Agaricomycetes	Basidiomycota	Fungi	0.00287321	51.0095
Heterobasidion	Bondarzewiaceae	Russulales	Agaricomycetes	Basidiomycota	Fungi	0.00520099	84.8798
Neofusicoccum	Botryosphaeriaceae	Botryosphaeriales	Dothideomycetes	Ascomycota	Fungi	0.00431772	44.3958
Chaetomium	Chaetomiaceae	Sordariales	Sordariomycetes	Ascomycota	Fungi	0.0128705	70.9244
Podospora	Chaetomiaceae	Sordariales	Sordariomycetes	Ascomycota	Fungi	0.00642182	57.1177
Thermothelomyces	Chaetomiaceae	Sordariales	Sordariomycetes	Ascomycota	Fungi	0.00868822	48.4421
Thielavia	Chaetomiaceae	Sordariales	Sordariomycetes	Ascomycota	Fungi	0.0108717	58.7726
Metarhizium	Clavicipitaceae	Hypocreales	Sordariomycetes	Ascomycota	Fungi	0.0317164	91.1756
Pochonia	Clavicipitaceae	Hypocreales	Sordariomycetes	Ascomycota	Fungi	0.00287591	58.1756
Beauveria	Cordycipitaceae	Hypocreales	Sordariomycetes	Ascomycota	Fungi	0.00731581	66.7179
Cordyceps	Cordycipitaceae	Hypocreales	Sordariomycetes	Ascomycota	Fungi	0.00957508	78.1685
Isaria	Cordycipitaceae	Hypocreales	Sordariomycetes	Ascomycota	Fungi	0.0612298	191.161
Kwoniella	Cryptococcaceae	Tremellales	Tremellomycetes	Basidiomycota	Fungi	0.0133055	75.2863
Cyphellophora	Cyphellophoraceae	Chaetothyriales	Eurotiomycetes	Ascomycota	Fungi	0.00175817	59.1339
Babjeviella	Debaryomycetaceae	Saccharomycetales	Saccharomycetes	Ascomycota	Fungi	0.00147316	49.3434
Debaryomyces	Debaryomycetaceae	Saccharomycetales	Saccharomycetes	Ascomycota	Fungi	0.00603672	82.5462
Lodderomyces	Debaryomycetaceae	Saccharomycetales	Saccharomycetes	Ascomycota	Fungi	0.0338054	76.1634
Meyerozyma	Debaryomycetaceae	Saccharomycetales	Saccharomycetes	Ascomycota	Fungi	0.00150638	69.7246
Millerozyma	Debaryomycetaceae	Saccharomycetales	Saccharomycetes	Ascomycota	Fungi	0.00262121	59.9848
Spathaspora	Debaryomycetaceae	Saccharomycetales	Saccharomycetes	Ascomycota	Fungi	0.00481137	90.1369
Marssonina	Dermateaceae	Helotiales	Leotiomycetes	Ascomycota	Fungi	0.0347886	66.5118
Eutypa	Diatrypaceae	Xylariales	Sordariomycetes	Ascomycota	Fungi	0.0345798	103.218
Yarrowia	Dipodascaceae	Saccharomycetales	Saccharomycetes	Ascomycota	Fungi	0.00710798	54.277
Gloeophyllum	Gloeophyllaceae	Gloeophyllales	Agaricomycetes	Basidiomycota	Fungi	0.00132701	41.6679
Colletotrichum	Glomerellaceae	Glomerellales	Sordariomycetes	Ascomycota	Fungi	0.0573058	109.418
Glarea	Helotiaceae	Helotiales	Leotiomycetes	Ascomycota	Fungi	0.00177063	81.0162
Capronia	Herpotrichiellaceae	Chaetothyriales	Eurotiomycetes	Ascomycota	Fungi	0.00782929	41.1704
Cladophialophora	Herpotrichiellaceae	Chaetothyriales	Eurotiomycetes	Ascomycota	Fungi	0.0172069	96.9045
Exophiala	Herpotrichiellaceae	Chaetothyriales	Eurotiomycetes	Ascomycota	Fungi	0.022004	101.927
Fonsecaea	Herpotrichiellaceae	Chaetothyriales	Eurotiomycetes	Ascomycota	Fungi	0.043116	71.8161
Rhinocladiella	Herpotrichiellaceae	Chaetothyriales	Eurotiomycetes	Ascomycota	Fungi	0.0038746	85.2662
Fomitiporia	Hymenochaetaceae	Hymenochaetales	Agaricomycetes	Basidiomycota	Fungi	0.00161124	67.6643
Trichoderma	Hypocreaceae	Hypocreales	Sordariomycetes	Ascomycota	Fungi	0.0473217	78.4004
Gaeumannomyces	Magnaporthaceae	Magnaporthales	Sordariomycetes	Ascomycota	Fungi	0.00870526	60.2759
Magnaporthe	Magnaporthaceae	Magnaporthales	Sordariomycetes	Ascomycota	Fungi	0.0121391	56.0418
Malassezia	Malasseziaceae	Malasseziales	Malasseziomycetes	Basidiomycota	Fungi	0.00267523	34.7028
Moniliophthora	Marasmiaceae	Agaricales	Agaricomycetes	Basidiomycota	Fungi	0.00170023	53.2791
Melampsora	Melampsoraceae	Pucciniales	Pucciniomycetes	Basidiomycota	Fungi	0.00783674	75.9308
Clavispora	Metschnikowiaceae	Saccharomycetales	Saccharomycetes	Ascomycota	Fungi	0.0103304	57.87
Scedosporium	Microascaceae	Microascales	Sordariomycetes	Ascomycota	Fungi	0.0191346	56.9744
Pseudocercospora	Mycosphaerellaceae	Mycosphaerellales	Dothideomycetes	Ascomycota	Fungi	0.00403272	56.4674
Sphaerulina	Mycosphaerellaceae	Mycosphaerellales	Dothideomycetes	Ascomycota	Fungi	0.00583457	58.0608
Zymoseptoria	Mycosphaerellaceae	Mycosphaerellales	Dothideomycetes	Ascomycota	Fungi	0.00234568	53.4436
Fusarium	Nectriaceae	Hypocreales	Sordariomycetes	Ascomycota	Fungi	0.0243361	158.278
Nosema	Nosematidae	Apansporoblastina	Microsporidia	Microsporidia	Fungi	0.00456482	100.126
Uncinocarpus	Onygenaceae	Onygenales	Eurotiomycetes	Ascomycota	Fungi	0.00145635	61.2412
Purpureocillium	Ophiocordycipitaceae	Hypocreales	Sordariomycetes	Ascomycota	Fungi	0.00503331	54.478
Grosmannia	Ophiostomataceae	Ophiostomatales	Sordariomycetes	Ascomycota	Fungi	0.00587924	52.5909
Sporothrix	Ophiostomataceae	Ophiostomatales	Sordariomycetes	Ascomycota	Fungi	0.00800035	44.4689
Arthrobotrys	Orbiliaceae	Orbiliales	Orbiliomycetes	Ascomycota	Fungi	0.0105916	73.067
Dactylellina	Orbiliaceae	Orbiliales	Orbiliomycetes	Ascomycota	Fungi	0.0106244	96.3694
Komagataella	Phaffomycetaceae	Saccharomycetales	Saccharomycetes	Ascomycota	Fungi	0.00100983	67.3998
Wickerhamomyces	Phaffomycetaceae	Saccharomycetales	Saccharomycetes	Ascomycota	Fungi	0.024984	101.419
Phanerochaete	Phanerochaetaceae	Polyporales	Agaricomycetes	Basidiomycota	Fungi	0.0014379	44.0135
Phycomyces	Phycomycetaceae	Mucorales	Mucoromycetes	Mucoromycota	Fungi	0.0431502	75.6431
Pichia	Pichiaceae	Saccharomycetales	Saccharomycetes	Ascomycota	Fungi	0.00205565	64.4217
Setosphaeria	Pleosporaceae	Pleosporales	Dothideomycetes	Ascomycota	Fungi	0.0053999	49.859
Pyrenophora	Pleosporineae	Pleosporales	Dothideomycetes	Ascomycota	Fungi	0.00362262	54.6329
Pneumocystis	Pneumocystidaceae	Pneumocystidales	Pneumocystidomycetes	Ascomycota	Fungi	0.0178255	93.016
Dichomitus	Polyporaceae	Polyporales	Agaricomycetes	Basidiomycota	Fungi	0.00154782	48.8142
Trametes	Polyporaceae	Polyporales	Agaricomycetes	Basidiomycota	Fungi	0.00112314	49.3039
Coprinopsis	Psathyrellaceae	Agaricales	Agaricomycetes	Basidiomycota	Fungi	0.00177119	40.2646
Puccinia	Pucciniaceae	Pucciniales	Pucciniomycetes	Basidiomycota	Fungi	0.0134898	61.441
Punctularia	Punctulariaceae	Corticiales	Agaricomycetes	Basidiomycota	Fungi	0.00285835	82.7241
Eremothecium	Saccharomycetaceae	Saccharomycetales	Saccharomycetes	Ascomycota	Fungi	0.00413413	58.8298
Kazachstania	Saccharomycetaceae	Saccharomycetales	Saccharomycetes	Ascomycota	Fungi	0.00328224	94.3429
Kluyveromyces	Saccharomycetaceae	Saccharomycetales	Saccharomycetes	Ascomycota	Fungi	0.00185424	69.432
Nakaseomyces	Saccharomycetaceae	Saccharomycetales	Saccharomycetes	Ascomycota	Fungi	0.00285613	64.2677
Naumovozyma	Saccharomycetaceae	Saccharomycetales	Saccharomycetes	Ascomycota	Fungi	0.00966303	89.4424
Saccharomyces	Saccharomycetaceae	Saccharomycetales	Saccharomycetes	Ascomycota	Fungi	0.00847775	78.1997
Tetrapisispora	Saccharomycetaceae	Saccharomycetales	Saccharomycetes	Ascomycota	Fungi	0.0186675	82.1067
Vanderwaltozyma	Saccharomycetaceae	Saccharomycetales	Saccharomycetes	Ascomycota	Fungi	0.0071276	76.6756
Zygosaccharomyces	Saccharomycetaceae	Saccharomycetales	Saccharomycetes	Ascomycota	Fungi	0.00344355	77.6023
Aureobasidium	Saccotheciaceae	Dothideales	Dothideomycetes	Ascomycota	Fungi	0.00432572	41.3065
Schizophyllum	Schizophyllaceae	Agaricales	Agaricomycetes	Basidiomycota	Fungi	0.00274774	43.2732
Schizosaccharomyces	Schizosaccharomycetaceae	Schizosaccharomycetales	Schizosaccharomycetes	Ascomycota	Fungi	0.0131514	71.8875
Botrytis	Sclerotiniaceae	Helotiales	Leotiomycetes	Ascomycota	Fungi	0.0191861	74.0275
Sclerotinia	Sclerotiniaceae	Helotiales	Leotiomycetes	Ascomycota	Fungi	0.00897478	56.4805
Neurospora	Sordariaceae	Sordariales	Sordariomycetes	Ascomycota	Fungi	0.0324539	75.9583
Sordaria	Sordariaceae	Sordariales	Sordariomycetes	Ascomycota	Fungi	0.00871317	49.6969
Spizellomyces	Spizellomycetaceae	Spizellomycetales	Chytridiomycetes	Chytridiomycota	Fungi	0.00519398	86.9344
Rhodotorula	Sporidiobolaceae	Sporidiobolales	Microbotryomycetes	Basidiomycota	Fungi	0.00517226	54.9473
Pestalotiopsis	Sporocadaceae	Xylariales	Sordariomycetes	Ascomycota	Fungi	0.00948032	57.9036
Stereum	Stereaceae	Russulales	Agaricomycetes	Basidiomycota	Fungi	0.00146547	56.4279
Verruconis	Sympoventuriaceae	Venturiales	Dothideomycetes	Ascomycota	Fungi	0.00677616	111.813
Tilletiaria	Tilletiariaceae	Georgefischeriales	Exobasidiomycetes	Basidiomycota	Fungi	0.00150442	78.7962
Phaeoacremonium	Togniniaceae	Togniniales	Sordariomycetes	Ascomycota	Fungi	0.0022411	56.2692
Tremella	Tremellaceae	Tremellales	Tremellomycetes	Basidiomycota	Fungi	0.0117036	50.0211
Rasamsonia	Trichocomaceae	Eurotiales	Eurotiomycetes	Ascomycota	Fungi	0.0046613	52.1533
Talaromyces	Trichocomaceae	Eurotiales	Eurotiomycetes	Ascomycota	Fungi	0.0044948	50.6847
Laccaria	Tricholomataceae	Agaricales	Agaricomycetes	Basidiomycota	Fungi	0.00158142	43.7105
Sugiyamaella	Trichomonascaceae	Saccharomycetales	Saccharomycetes	Ascomycota	Fungi	0.00232272	69.0566
Cutaneotrichosporon	Trichosporonaceae	Trichosporonales	Tremellomycetes	Basidiomycota	Fungi	0.0188744	147.25
Tuber	Tuberaceae	Pezizales	Pezizomycetes	Ascomycota	Fungi	0.0100859	65.9037
Anthracocystis	Ustilaginaceae	Ustilaginales	Ustilaginomycetes	Basidiomycota	Fungi	0.00489283	42.9974
Kalmanozyma	Ustilaginaceae	Ustilaginales	Ustilaginomycetes	Basidiomycota	Fungi	0.00163031	79.6066
Moesziomyces	Ustilaginaceae	Ustilaginales	Ustilaginomycetes	Basidiomycota	Fungi	0.00508056	42.2083
Pseudozyma	Ustilaginaceae	Ustilaginales	Ustilaginomycetes	Basidiomycota	Fungi	0.0013467	38.1326
Ustilago	Ustilaginaceae	Ustilaginales	Ustilaginomycetes	Basidiomycota	Fungi	0.00446386	39.3719
Endocarpon	Verrucariaceae	Verrucariales	Eurotiomycetes	Ascomycota	Fungi	0.00245866	52.8977
Wallemia	Wallemiaceae	Wallemiales	Wallemiomycetes	Basidiomycota	Fungi	0.00437084	85.4944
Xylona	Xylonaceae	Xylonales	Xylonomycetes	Ascomycota	Fungi	0.00777383	56.893
Enterocytozoon	Enterocytozoonidae	Apansporoblastina		Microsporidia	Fungi	0.00563671	73.3276
Phialocephala	Helotialesincertaesedis	Helotiales	Leotiomycetes	Ascomycota	Fungi	0.00898136	124.787
Paraphaeosphaeria	Massarineae	Pleosporales	Dothideomycetes	Ascomycota	Fungi	0.00158823	48.9993
Metschnikowia	Metschnikowiaceae	Saccharomycetales	Saccharomycetes	Ascomycota	Fungi	0.00250707	44.9274
Verticillium	Plectosphaerellaceae	Hypocreales	Sordariomycetes	Ascomycota	Fungi	0.0108242	81.5497
Bipolaris	Pleosporaceae	Pleosporales	Dothideomycetes	Ascomycota	Fungi	0.0101564	67.9641
Pseudogymnoascus	Pseudeurotiaceae		Leotiomycetes	Ascomycota	Fungi	0.0332806	112.493
Candida	Saccharomycetaceae	Saccharomycetales	Saccharomycetes	Ascomycota	Fungi	0.0503659	79.6288
Cryptococcus	Tremellaceae	Tremellales	Tremellomycetes	Basidiomycota	Fungi	0.00507847	53.0992
Trichosporon	Trichosporonaceae	Trichosporonales	Tremellomycetes	Basidiomycota	Fungi	0.103968	181.605
Baudoinia	Teratosphaeriaceae	Mycosphaerellales	Dothideomycetes	Ascomycota	Fungi	0.00145391	42.496
Fibroporia		Polyporales	Agaricomycetes	Basidiomycota	Fungi	0.00119028	49.8146
Ogataea	Pichiaceae	Saccharomycetales	Saccharomycetes	Ascomycota	Fungi	0.00160864	44.357
Parastagonospora		Pleosporales	Dothideomycetes	Ascomycota	Fungi	0.00189253	45.0066
Scheffersomyces	Debaryomycetaceae	Saccharomycetales	Saccharomycetes	Ascomycota	Fungi	0.00158501	66.1171
Yamadazyma	Debaryomycetaceae	Saccharomycetales	Saccharomycetes	Ascomycota	Fungi	0.00145581	82.3644
Cryptosporidium	Cryptosporidiidae	Eucoccidiorida	Conoidasida	Apicomplexa	Protist	0.0229083	95.6335
Acytostelium	Acytosteliaceae	Acytosteliales	Eumycetozoa	Amoebozoa	Protist	0.00770054	66.5711
Babesia	Babesiidae	Piroplasmida	Aconoidasida	Apicomplexa	Protist	0.0187165	135.444
Blastocystis	Blastocystidae	Opalinata	Bigyra	Heterokonta	Protist	0.00874156	67.2239
Dictyostelium	Dictyosteliaceae	Dictyosteliales	Eumycetozoa	Amoebozoa	Protist	2.01014	87.7519
Entamoeba	Entamoebidae	Mastigamoebida	Evosea	Amoebozoa	Protist	0.101088	97.3202
Gregarina	Gregarinidae	Eugregarinorida	Conoidasida	Apicomplexa	Protist	0.00302049	79.9911
Nannochloropsis	Monodopsidaceae	Eustigmatales	Eustigmatophyceae	Ochrophyta	Protist	0.140494	135.626
Ichthyophthirius	Ophryoglenina	Hymenostomatida	Oligohymenophorea	Ciliophora	Protist	0.368019	104.654
Paramecium	Parameciidae	Peniculida	Oligohymenophorea	Ciliophora	Protist	0.046625	106.172
Phytophthora	Peronosporaceae	Peronosporales	Oomycota	Heterokonta	Protist	0.0188557	48.3978
Phaeodactylum	Phaeodactylaceae	Naviculales	Bacillariophyceae	Heterokonta	Protist	0.00202546	59.7636
Aphanomyces	Saprolegniaceae	Saprolegniales	Oomycota	Oomycota	Protist	0.00439422	38.7641
Saprolegnia	Saprolegniaceae	Saprolegniales	Oomycota	Heterokonta	Protist	0.0085517	33.0826
Hammondia	Sarcocystidae	Eucoccidiorida	Conoidasida	Apicomplexa	Protist	0.00825157	42.0733
Neospora	Sarcocystidae	Eucoccidiorida	Conoidasida	Apicomplexa	Protist	0.00608706	54.662
Toxoplasma	Sarcocystidae	Eucoccidiorida	Conoidasida	Apicomplexa	Protist	0.00595647	60.536
Tetrahymena	Tetrahymenidae	Hymenostomatida	Oligohymenophorea	Ciliophora	Protist	0.0797463	110.076
Theileria	Theileriidae	Piroplasmida	Aconoidasida	Apicomplexa	Protist	0.0169175	97.1936
Leptomonas	Trypanosomatidae	Trypanosomatida	Kinetoplastea	Euglenozoa	Protist	0.00418528	36.6944
Trypanosoma	Trypanosomatidae	Trypanosomatida	Kinetoplastea	Euglenozoa	Protist	0.0764258	63.8024
Acanthamoeba	Acanthamoebidae	Longamoebia		Amoebozoa	Protist	0.0134001	40.8085
Thecamonas	Apusomonadidae			Apusozoa	Protist	0.0480356	123.809
Aureococcus	Pelagomonadaceae	Pelagomonadales	Pelagophyceae	Ochrophyta	Protist	0.0163256	41.6353
Plasmodium	Plasmodiidae	Haemosporida	Aconoidasida	Apicomplexa	Protist	1.33305	78.3942
Trichomonas	Trichomonadidae	Trichomonadida		Metamonada	Protist	0.0312423	79.6714
Leishmania	Trypanosomatidae	Trypanosomatida	Kinetoplastea	Euglenozoa	Protist	0.0113416	53.3296
Naegleria	Vahlkampfiidae	Schizopyrenida	Heterolobosea	Percolozoa	Protist	0.0264461	112.475
