# Supplementary material for: Bovine host genome acts on rumen microbiome function linked to methane emissions
Source: Commun Biol. 2022 Apr 12;5:350. doi: 10.1038/s42003-022-03293-0 (PMC9005536; doi:10.1038/s42003-022-03293-0)
Supplement: Supplementary file 5 — Dataset 2 [file 42003_2022_3293_MOESM5_ESM.xlsx]

## Sheet: SupData2
Supplementary Data 2. Descriptive statistics of Rumen Uncultured Genomes (RUGs) (mean relative abundances RA and their coefficients of
variation CV) in ruminal microbiota.
RUG Label	Name	Specie	Genus	Family	Order	Class	Phylum	Kingdom	RA(%)	CV(%)
RUG14388	uncultured Butyrivibrio sp.	uncultured Butyrivibrio sp.	Butyrivibrio	Lachnospiraceae	Clostridiales	Clostridia	Firmicutes	Bacteria	0.177484	83.2461
RUG10859	uncultured Butyrivibrio sp.	uncultured Butyrivibrio sp.	Butyrivibrio	Lachnospiraceae	Clostridiales	Clostridia	Firmicutes	Bacteria	0.149555	115.182
RUG10940	uncultured Clostridiales bacterium				Clostridiales	Clostridia	Firmicutes	Bacteria	0.204015	89.3652
RUG10135	uncultured Clostridiales bacterium				Clostridiales	Clostridia	Firmicutes	Bacteria	0.232454	150.711
RUG12021	uncultured Lachnospiraceae bacterium			Lachnospiraceae	Clostridiales	Clostridia	Firmicutes	Bacteria	0.258192	71.0181
RUG12480	uncultured Lachnospiraceae bacterium			Lachnospiraceae	Clostridiales	Clostridia	Firmicutes	Bacteria	0.292274	49.8617
RUG10082	uncultured Lachnospiraceae bacterium			Lachnospiraceae	Clostridiales	Clostridia	Firmicutes	Bacteria	0.39127	74.0806
RUG11553	uncultured Lachnospiraceae bacterium			Lachnospiraceae	Clostridiales	Clostridia	Firmicutes	Bacteria	0.578748	103.141
RUG12498	uncultured Lachnospiraceae bacterium			Lachnospiraceae	Clostridiales	Clostridia	Firmicutes	Bacteria	0.221556	67.0253
RUG12161	uncultured Lachnospiraceae bacterium			Lachnospiraceae	Clostridiales	Clostridia	Firmicutes	Bacteria	0.267317	72.5773
RUG13438	uncultured Lachnospiraceae bacterium			Lachnospiraceae	Clostridiales	Clostridia	Firmicutes	Bacteria	0.199908	79.8225
RUG13308	uncultured Lachnospiraceae bacterium			Lachnospiraceae	Clostridiales	Clostridia	Firmicutes	Bacteria	0.190586	85.322
RUG11960	uncultured Lachnospiraceae bacterium			Lachnospiraceae	Clostridiales	Clostridia	Firmicutes	Bacteria	0.418544	83.7748
RUG10556	uncultured Lachnospiraceae bacterium			Lachnospiraceae	Clostridiales	Clostridia	Firmicutes	Bacteria	0.294427	78.5581
RUG12132	uncultured Lachnospiraceae bacterium			Lachnospiraceae	Clostridiales	Clostridia	Firmicutes	Bacteria	0.254942	75.2866
RUG12263	uncultured Lachnospiraceae bacterium			Lachnospiraceae	Clostridiales	Clostridia	Firmicutes	Bacteria	0.266356	73.0912
RUG13002	uncultured Lachnospiraceae bacterium			Lachnospiraceae	Clostridiales	Clostridia	Firmicutes	Bacteria	0.216363	85.0237
RUG14805	uncultured Sarcina sp.	uncultured Sarcina sp.	Sarcina	Clostridiaceae	Clostridiales	Clostridia	Firmicutes	Bacteria	0.621986	51.6078
RUG11031	uncultured Succiniclasticum sp.	uncultured Succiniclasticum sp.	Succiniclasticum	Acidaminococcaceae	Acidaminococcales	Negativicutes	Firmicutes	Bacteria	0.264373	67.9017
RUG14475	uncultured Succiniclasticum sp.	uncultured Succiniclasticum sp.	Succiniclasticum	Acidaminococcaceae	Acidaminococcales	Negativicutes	Firmicutes	Bacteria	0.18482	79.7439
RUG14002	uncultured Lachnospiraceae bacterium			Lachnospiraceae	Clostridiales	Clostridia	Firmicutes	Bacteria	0.322709	102.198
RUG14790	uncultured Succiniclasticum sp.	uncultured Succiniclasticum sp.	Succiniclasticum	Acidaminococcaceae	Acidaminococcales	Negativicutes	Firmicutes	Bacteria	0.242425	71.2255
RUG14467	uncultured Sarcina sp.	uncultured Sarcina sp.	Sarcina	Clostridiaceae	Clostridiales	Clostridia	Firmicutes	Bacteria	0.205814	69.1495
RUG10951	uncultured Succiniclasticum sp.	uncultured Succiniclasticum sp.	Succiniclasticum	Acidaminococcaceae	Acidaminococcales	Negativicutes	Firmicutes	Bacteria	0.285216	68.221
RUG12369	uncultured Lachnospiraceae bacterium			Lachnospiraceae	Clostridiales	Clostridia	Firmicutes	Bacteria	0.193799	80.9165
RUG10195	uncultured Succinivibrio sp.	uncultured Succinivibrio sp.	Succinivibrio	Succinivibrionaceae	Aeromonadales	Gammaproteobacteria	Proteobacteria	Bacteria	0.580092	108.212
RUG14808	uncultured Succiniclasticum sp.	uncultured Succiniclasticum sp.	Succiniclasticum	Acidaminococcaceae	Acidaminococcales	Negativicutes	Firmicutes	Bacteria	0.267849	66.8881
RUG14685	uncultured Lachnospiraceae bacterium			Lachnospiraceae	Clostridiales	Clostridia	Firmicutes	Bacteria	0.242921	77.5421
RUG14647	uncultured Lachnospiraceae bacterium			Lachnospiraceae	Clostridiales	Clostridia	Firmicutes	Bacteria	0.331423	87.5172
RUG13918	uncultured Succiniclasticum sp.	uncultured Succiniclasticum sp.	Succiniclasticum	Acidaminococcaceae	Acidaminococcales	Negativicutes	Firmicutes	Bacteria	0.222192	69.6651
RUG12727	uncultured Succiniclasticum sp.	uncultured Succiniclasticum sp.	Succiniclasticum	Acidaminococcaceae	Acidaminococcales	Negativicutes	Firmicutes	Bacteria	0.156746	74.8014
RUG14479	uncultured Lachnospiraceae bacterium			Lachnospiraceae	Clostridiales	Clostridia	Firmicutes	Bacteria	0.466174	84.1488
RUG14335	uncultured Succiniclasticum sp.	uncultured Succiniclasticum sp.	Succiniclasticum	Acidaminococcaceae	Acidaminococcales	Negativicutes	Firmicutes	Bacteria	0.29092	69.6424
RUG10957	uncultured Succiniclasticum sp.	uncultured Succiniclasticum sp.	Succiniclasticum	Acidaminococcaceae	Acidaminococcales	Negativicutes	Firmicutes	Bacteria	0.271785	68.054
RUG14578	Ruminococcaceae bacterium			Ruminococcaceae	Clostridiales	Clostridia	Firmicutes	Bacteria	0.235347	107.669
RUG12496	uncultured Succiniclasticum sp.	uncultured Succiniclasticum sp.	Succiniclasticum	Acidaminococcaceae	Acidaminococcales	Negativicutes	Firmicutes	Bacteria	0.256988	76.4509
RUG10024	uncultured Succiniclasticum sp.	uncultured Succiniclasticum sp.	Succiniclasticum	Acidaminococcaceae	Acidaminococcales	Negativicutes	Firmicutes	Bacteria	0.261314	64.0136
RUG14430	uncultured Succiniclasticum sp.	uncultured Succiniclasticum sp.	Succiniclasticum	Acidaminococcaceae	Acidaminococcales	Negativicutes	Firmicutes	Bacteria	0.21751	152.226
RUG13390	uncultured Bacteroidales bacterium				Bacteroidales	Bacteroidia	Bacteroidetes	Bacteria	0.670599	169.613
RUG14686	uncultured Methanobrevibacter sp.	uncultured Methanobrevibacter sp.	Methanobrevibacter	Methanobacteriaceae	Methanobacteriales	Methanobacteria	Euryarchaeota	Archaea	0.29181	82.301
RUG11094	uncultured Succinivibrio sp.	uncultured Succinivibrio sp.	Succinivibrio	Succinivibrionaceae	Aeromonadales	Gammaproteobacteria	Proteobacteria	Bacteria	1.70318	128.576
RUG10154	uncultured Bacteroidales bacterium				Bacteroidales	Bacteroidia	Bacteroidetes	Bacteria	0.896478	133.227
RUG11662	uncultured Methanobrevibacter sp.	uncultured Methanobrevibacter sp.	Methanobrevibacter	Methanobacteriaceae	Methanobacteriales	Methanobacteria	Euryarchaeota	Archaea	0.250825	80.0623
RUG12025	uncultured Methanobrevibacter sp.	uncultured Methanobrevibacter sp.	Methanobrevibacter	Methanobacteriaceae	Methanobacteriales	Methanobacteria	Euryarchaeota	Archaea	0.326158	82.6721
RUG14542	uncultured Methanobrevibacter sp.	uncultured Methanobrevibacter sp.	Methanobrevibacter	Methanobacteriaceae	Methanobacteriales	Methanobacteria	Euryarchaeota	Archaea	0.230505	93.8769
RUG14436	uncultured Bacteroidales bacterium				Bacteroidales	Bacteroidia	Bacteroidetes	Bacteria	0.50613	100.87
RUG14054	uncultured Methanobrevibacter sp.	uncultured Methanobrevibacter sp.	Methanobrevibacter	Methanobacteriaceae	Methanobacteriales	Methanobacteria	Euryarchaeota	Archaea	0.22824	87.5103
RUG12946	uncultured Methanobrevibacter sp.	uncultured Methanobrevibacter sp.	Methanobrevibacter	Methanobacteriaceae	Methanobacteriales	Methanobacteria	Euryarchaeota	Archaea	0.332829	88.0624
RUG11054	uncultured Ruminococcus sp.	uncultured Ruminococcus sp.	Ruminococcus	Ruminococcaceae	Clostridiales	Clostridia	Firmicutes	Bacteria	0.428842	83.0094
RUG12567	uncultured Methanobrevibacter sp.	uncultured Methanobrevibacter sp.	Methanobrevibacter	Methanobacteriaceae	Methanobacteriales	Methanobacteria	Euryarchaeota	Archaea	0.329197	81.261
RUG12589	uncultured Prevotellaceae bacterium			Prevotellaceae	Bacteroidales	Bacteroidia	Bacteroidetes	Bacteria	0.224063	184.928
RUG11059	uncultured Aeromonadales bacterium				Aeromonadales	Gammaproteobacteria	Proteobacteria	Bacteria	1.00793	107.123
RUG11081	uncultured Prevotellaceae bacterium			Prevotellaceae	Bacteroidales	Bacteroidia	Bacteroidetes	Bacteria	0.34102	50.2915
RUG11042	uncultured Methanobrevibacter sp.	uncultured Methanobrevibacter sp.	Methanobrevibacter	Methanobacteriaceae	Methanobacteriales	Methanobacteria	Euryarchaeota	Archaea	0.273865	80.2654
RUG14530	uncultured Bacteroidales bacterium				Bacteroidales	Bacteroidia	Bacteroidetes	Bacteria	0.371619	46.0478
RUG14369	uncultured Bacteroidia bacterium					Bacteroidia	Bacteroidetes	Bacteria	0.214329	108.291
RUG11075	uncultured Aeromonadales bacterium				Aeromonadales	Gammaproteobacteria	Proteobacteria	Bacteria	0.761642	99.1847
RUG10016	uncultured Lachnospiraceae bacterium			Lachnospiraceae	Clostridiales	Clostridia	Firmicutes	Bacteria	0.488699	140.386
RUG12093	uncultured Succinivibrio sp.	uncultured Succinivibrio sp.	Succinivibrio	Succinivibrionaceae	Aeromonadales	Gammaproteobacteria	Proteobacteria	Bacteria	2.03179	127.573
RUG13099	uncultured Methanobrevibacter sp.	uncultured Methanobrevibacter sp.	Methanobrevibacter	Methanobacteriaceae	Methanobacteriales	Methanobacteria	Euryarchaeota	Archaea	0.286881	82.7639
RUG14797	uncultured Prevotellaceae bacterium			Prevotellaceae	Bacteroidales	Bacteroidia	Bacteroidetes	Bacteria	0.711903	86.8572
RUG10369	uncultured Prevotellaceae bacterium			Prevotellaceae	Bacteroidales	Bacteroidia	Bacteroidetes	Bacteria	0.604726	81.9182
RUG14589	uncultured Prevotellaceae bacterium			Prevotellaceae	Bacteroidales	Bacteroidia	Bacteroidetes	Bacteria	0.285318	54.0541
RUG12031	uncultured Prevotellaceae bacterium			Prevotellaceae	Bacteroidales	Bacteroidia	Bacteroidetes	Bacteria	0.364953	116.424
RUG14579	uncultured Prevotellaceae bacterium			Prevotellaceae	Bacteroidales	Bacteroidia	Bacteroidetes	Bacteria	0.404516	78.7631
RUG13853	uncultured Prevotellaceae bacterium			Prevotellaceae	Bacteroidales	Bacteroidia	Bacteroidetes	Bacteria	0.353457	171.179
RUG13048	uncultured Bacteroidales bacterium				Bacteroidales	Bacteroidia	Bacteroidetes	Bacteria	0.238402	59.6061
RUG12982	uncultured Methanobrevibacter sp.	uncultured Methanobrevibacter sp.	Methanobrevibacter	Methanobacteriaceae	Methanobacteriales	Methanobacteria	Euryarchaeota	Archaea	0.214482	85.404
RUG10943	uncultured Prevotellaceae bacterium			Prevotellaceae	Bacteroidales	Bacteroidia	Bacteroidetes	Bacteria	1.16482	92.6251
RUG12181	uncultured Prevotellaceae bacterium			Prevotellaceae	Bacteroidales	Bacteroidia	Bacteroidetes	Bacteria	0.297386	119.074
RUG11279	uncultured Bacteroidales bacterium				Bacteroidales	Bacteroidia	Bacteroidetes	Bacteria	0.167636	80.5259
RUG10262	uncultured Aeromonadales bacterium				Aeromonadales	Gammaproteobacteria	Proteobacteria	Bacteria	0.696229	126.62
RUG11734	uncultured Prevotellaceae bacterium			Prevotellaceae	Bacteroidales	Bacteroidia	Bacteroidetes	Bacteria	0.269875	125.535
RUG13524	uncultured Prevotellaceae bacterium			Prevotellaceae	Bacteroidales	Bacteroidia	Bacteroidetes	Bacteria	0.255851	421.738
RUG11707	uncultured Prevotellaceae bacterium			Prevotellaceae	Bacteroidales	Bacteroidia	Bacteroidetes	Bacteria	0.433862	138.322
RUG14572	uncultured Prevotellaceae bacterium			Prevotellaceae	Bacteroidales	Bacteroidia	Bacteroidetes	Bacteria	0.206159	72.2692
RUG13109	uncultured Prevotellaceae bacterium			Prevotellaceae	Bacteroidales	Bacteroidia	Bacteroidetes	Bacteria	0.452553	160.514
RUG10144	uncultured Prevotellaceae bacterium			Prevotellaceae	Bacteroidales	Bacteroidia	Bacteroidetes	Bacteria	0.428087	215.109
RUG11664	uncultured Prevotellaceae bacterium			Prevotellaceae	Bacteroidales	Bacteroidia	Bacteroidetes	Bacteria	0.479869	90.0973
RUG11423	uncultured Prevotellaceae bacterium			Prevotellaceae	Bacteroidales	Bacteroidia	Bacteroidetes	Bacteria	0.413785	60.6423
RUG12301	uncultured Prevotellaceae bacterium			Prevotellaceae	Bacteroidales	Bacteroidia	Bacteroidetes	Bacteria	0.411491	91.0879
RUG10300	uncultured Prevotellaceae bacterium			Prevotellaceae	Bacteroidales	Bacteroidia	Bacteroidetes	Bacteria	0.151509	98.6814
RUG10855	uncultured Prevotellaceae bacterium			Prevotellaceae	Bacteroidales	Bacteroidia	Bacteroidetes	Bacteria	0.382616	78.5723
RUG11631	uncultured Prevotellaceae bacterium			Prevotellaceae	Bacteroidales	Bacteroidia	Bacteroidetes	Bacteria	0.266812	167.07
RUG13978	uncultured Prevotellaceae bacterium			Prevotellaceae	Bacteroidales	Bacteroidia	Bacteroidetes	Bacteria	0.429133	170.586
RUG12213	uncultured Bacteroidales bacterium				Bacteroidales	Bacteroidia	Bacteroidetes	Bacteria	0.237334	112.776
RUG12234	uncultured Prevotellaceae bacterium			Prevotellaceae	Bacteroidales	Bacteroidia	Bacteroidetes	Bacteria	1.94005	156.816
RUG11680	uncultured Prevotellaceae bacterium			Prevotellaceae	Bacteroidales	Bacteroidia	Bacteroidetes	Bacteria	0.46479	44.7845
RUG10044	uncultured Prevotellaceae bacterium			Prevotellaceae	Bacteroidales	Bacteroidia	Bacteroidetes	Bacteria	0.37867	64.3536
RUG10436	uncultured Prevotellaceae bacterium			Prevotellaceae	Bacteroidales	Bacteroidia	Bacteroidetes	Bacteria	0.450135	86.9103
RUG10346	uncultured Prevotellaceae bacterium			Prevotellaceae	Bacteroidales	Bacteroidia	Bacteroidetes	Bacteria	0.578873	105.885
RUG14503	uncultured Prevotellaceae bacterium			Prevotellaceae	Bacteroidales	Bacteroidia	Bacteroidetes	Bacteria	1.32742	140.872
RUG12352	uncultured Bacteroidales bacterium				Bacteroidales	Bacteroidia	Bacteroidetes	Bacteria	0.329509	101.252
RUG14009	uncultured Prevotellaceae bacterium			Prevotellaceae	Bacteroidales	Bacteroidia	Bacteroidetes	Bacteria	0.770226	180.408
RUG12533	uncultured Prevotellaceae bacterium			Prevotellaceae	Bacteroidales	Bacteroidia	Bacteroidetes	Bacteria	0.366299	46.5129
RUG14443	uncultured Prevotellaceae bacterium			Prevotellaceae	Bacteroidales	Bacteroidia	Bacteroidetes	Bacteria	1.26565	207.713
RUG12721	uncultured Prevotellaceae bacterium			Prevotellaceae	Bacteroidales	Bacteroidia	Bacteroidetes	Bacteria	0.320764	75.5152
RUG10107	uncultured Prevotella sp.	uncultured Prevotella sp.	Prevotella	Prevotellaceae	Bacteroidales	Bacteroidia	Bacteroidetes	Bacteria	0.49507	219.074
RUG11092	uncultured Bacteroidales bacterium				Bacteroidales	Bacteroidia	Bacteroidetes	Bacteria	1.07296	72.678
RUG11392	uncultured Prevotellaceae bacterium			Prevotellaceae	Bacteroidales	Bacteroidia	Bacteroidetes	Bacteria	0.413555	51.4315
RUG14801	uncultured Bacteroidales bacterium				Bacteroidales	Bacteroidia	Bacteroidetes	Bacteria	0.478451	65.1728
RUG11903	uncultured Prevotellaceae bacterium			Prevotellaceae	Bacteroidales	Bacteroidia	Bacteroidetes	Bacteria	0.367217	119.528
RUG14622	uncultured Prevotellaceae bacterium			Prevotellaceae	Bacteroidales	Bacteroidia	Bacteroidetes	Bacteria	0.33733	90.8952
RUG10306	uncultured Bacteroidales bacterium				Bacteroidales	Bacteroidia	Bacteroidetes	Bacteria	0.220436	116.395
RUG14519	uncultured Prevotellaceae bacterium			Prevotellaceae	Bacteroidales	Bacteroidia	Bacteroidetes	Bacteria	0.236372	193.742
RUG12449	uncultured Bacteroidales bacterium				Bacteroidales	Bacteroidia	Bacteroidetes	Bacteria	0.657055	169.692
RUG14330	uncultured Prevotellaceae bacterium			Prevotellaceae	Bacteroidales	Bacteroidia	Bacteroidetes	Bacteria	0.589382	44.3648
RUG12158	uncultured Prevotella sp.	uncultured Prevotella sp.	Prevotella	Prevotellaceae	Bacteroidales	Bacteroidia	Bacteroidetes	Bacteria	0.386928	78.4419
RUG12297	uncultured Prevotellaceae bacterium			Prevotellaceae	Bacteroidales	Bacteroidia	Bacteroidetes	Bacteria	0.81088	191.791
RUG11563	uncultured Prevotellaceae bacterium			Prevotellaceae	Bacteroidales	Bacteroidia	Bacteroidetes	Bacteria	0.26342	166.504
RUG10295	uncultured Prevotellaceae bacterium			Prevotellaceae	Bacteroidales	Bacteroidia	Bacteroidetes	Bacteria	1.34144	36.361
RUG10002	uncultured Prevotellaceae bacterium			Prevotellaceae	Bacteroidales	Bacteroidia	Bacteroidetes	Bacteria	0.49211	108.485
RUG10753	uncultured Prevotellaceae bacterium			Prevotellaceae	Bacteroidales	Bacteroidia	Bacteroidetes	Bacteria	0.362084	61.3054
RUG14682	uncultured Bacteroidales bacterium				Bacteroidales	Bacteroidia	Bacteroidetes	Bacteria	0.315882	41.4886
RUG12156	uncultured Prevotellaceae bacterium			Prevotellaceae	Bacteroidales	Bacteroidia	Bacteroidetes	Bacteria	1.06043	111.658
RUG10292	uncultured Prevotellaceae bacterium			Prevotellaceae	Bacteroidales	Bacteroidia	Bacteroidetes	Bacteria	0.90414	125.86
RUG14525	uncultured Prevotellaceae bacterium			Prevotellaceae	Bacteroidales	Bacteroidia	Bacteroidetes	Bacteria	0.244601	49.9348
RUG10090	uncultured Prevotellaceae bacterium			Prevotellaceae	Bacteroidales	Bacteroidia	Bacteroidetes	Bacteria	0.499757	93.3591
RUG14004	uncultured Bacteroidales bacterium				Bacteroidales	Bacteroidia	Bacteroidetes	Bacteria	0.588461	85.9742
RUG10880	uncultured Prevotellaceae bacterium			Prevotellaceae	Bacteroidales	Bacteroidia	Bacteroidetes	Bacteria	0.453749	100.176
RUG13223	uncultured Prevotellaceae bacterium			Prevotellaceae	Bacteroidales	Bacteroidia	Bacteroidetes	Bacteria	1.40746	244.108
RUG11740	uncultured Prevotellaceae bacterium			Prevotellaceae	Bacteroidales	Bacteroidia	Bacteroidetes	Bacteria	0.376778	69.0216
RUG12985	uncultured Prevotellaceae bacterium			Prevotellaceae	Bacteroidales	Bacteroidia	Bacteroidetes	Bacteria	0.328394	63.1955
RUG10358	uncultured Prevotellaceae bacterium			Prevotellaceae	Bacteroidales	Bacteroidia	Bacteroidetes	Bacteria	0.35222	154.965
RUG13019	uncultured Bacteroidales bacterium				Bacteroidales	Bacteroidia	Bacteroidetes	Bacteria	0.284144	68.1494
RUG11095	uncultured Prevotellaceae bacterium			Prevotellaceae	Bacteroidales	Bacteroidia	Bacteroidetes	Bacteria	0.848318	194.25
RUG12325	uncultured Prevotellaceae bacterium			Prevotellaceae	Bacteroidales	Bacteroidia	Bacteroidetes	Bacteria	0.275063	123.717
RUG14812	uncultured Prevotellaceae bacterium			Prevotellaceae	Bacteroidales	Bacteroidia	Bacteroidetes	Bacteria	1.02983	189.23
RUG11017	uncultured Prevotellaceae bacterium			Prevotellaceae	Bacteroidales	Bacteroidia	Bacteroidetes	Bacteria	0.669926	44.1876
RUG11607	uncultured Prevotellaceae bacterium			Prevotellaceae	Bacteroidales	Bacteroidia	Bacteroidetes	Bacteria	0.420082	112.832
RUG13120	uncultured Prevotellaceae bacterium			Prevotellaceae	Bacteroidales	Bacteroidia	Bacteroidetes	Bacteria	0.332813	123.75
RUG11679	uncultured Prevotellaceae bacterium			Prevotellaceae	Bacteroidales	Bacteroidia	Bacteroidetes	Bacteria	0.188026	112.066
RUG10014	uncultured Prevotellaceae bacterium			Prevotellaceae	Bacteroidales	Bacteroidia	Bacteroidetes	Bacteria	0.537796	234.962
RUG11071	uncultured Prevotellaceae bacterium			Prevotellaceae	Bacteroidales	Bacteroidia	Bacteroidetes	Bacteria	0.409408	76.1843
RUG12199	uncultured Prevotellaceae bacterium			Prevotellaceae	Bacteroidales	Bacteroidia	Bacteroidetes	Bacteria	0.935589	78.5837
RUG11018	uncultured Prevotellaceae bacterium			Prevotellaceae	Bacteroidales	Bacteroidia	Bacteroidetes	Bacteria	0.542427	235.417
RUG11769	uncultured Prevotellaceae bacterium			Prevotellaceae	Bacteroidales	Bacteroidia	Bacteroidetes	Bacteria	0.277807	97.2977
RUG14591	uncultured Bacteroidales bacterium				Bacteroidales	Bacteroidia	Bacteroidetes	Bacteria	0.1932	108.927
RUG14561	uncultured Prevotellaceae bacterium			Prevotellaceae	Bacteroidales	Bacteroidia	Bacteroidetes	Bacteria	0.245892	330.527
RUG12040	uncultured Prevotellaceae bacterium			Prevotellaceae	Bacteroidales	Bacteroidia	Bacteroidetes	Bacteria	0.297595	105.283
RUG11026	uncultured Prevotellaceae bacterium			Prevotellaceae	Bacteroidales	Bacteroidia	Bacteroidetes	Bacteria	1.32564	91.8056
RUG10221	uncultured Prevotellaceae bacterium			Prevotellaceae	Bacteroidales	Bacteroidia	Bacteroidetes	Bacteria	0.561124	105.467
RUG12608	uncultured Prevotellaceae bacterium			Prevotellaceae	Bacteroidales	Bacteroidia	Bacteroidetes	Bacteria	0.388633	56.0458
RUG11345	uncultured Prevotellaceae bacterium			Prevotellaceae	Bacteroidales	Bacteroidia	Bacteroidetes	Bacteria	0.243282	103.55
RUG10041	uncultured Bacteroidales bacterium				Bacteroidales	Bacteroidia	Bacteroidetes	Bacteria	0.550304	183.42
RUG12408	uncultured Prevotellaceae bacterium			Prevotellaceae	Bacteroidales	Bacteroidia	Bacteroidetes	Bacteria	0.455716	120.57
RUG10746	uncultured Prevotellaceae bacterium			Prevotellaceae	Bacteroidales	Bacteroidia	Bacteroidetes	Bacteria	0.247438	121.915
RUG11474	uncultured Prevotellaceae bacterium			Prevotellaceae	Bacteroidales	Bacteroidia	Bacteroidetes	Bacteria	0.580417	183.859
RUG11533	uncultured Prevotellaceae bacterium			Prevotellaceae	Bacteroidales	Bacteroidia	Bacteroidetes	Bacteria	0.637157	103.401
RUG10402	uncultured Prevotellaceae bacterium			Prevotellaceae	Bacteroidales	Bacteroidia	Bacteroidetes	Bacteria	0.713187	85.9133
RUG10994	uncultured Prevotellaceae bacterium			Prevotellaceae	Bacteroidales	Bacteroidia	Bacteroidetes	Bacteria	0.421058	61.7023
RUG10049	uncultured Prevotellaceae bacterium			Prevotellaceae	Bacteroidales	Bacteroidia	Bacteroidetes	Bacteria	0.532443	135.078
RUG11564	uncultured Prevotellaceae bacterium			Prevotellaceae	Bacteroidales	Bacteroidia	Bacteroidetes	Bacteria	0.350866	65.1592
RUG10326	uncultured Prevotellaceae bacterium			Prevotellaceae	Bacteroidales	Bacteroidia	Bacteroidetes	Bacteria	0.371543	207.482
RUG12436	uncultured Bacteroidales bacterium				Bacteroidales	Bacteroidia	Bacteroidetes	Bacteria	0.315034	67.3012
RUG12159	uncultured Bacteroidales bacterium				Bacteroidales	Bacteroidia	Bacteroidetes	Bacteria	0.340228	111.992
RUG11051	uncultured Prevotellaceae bacterium			Prevotellaceae	Bacteroidales	Bacteroidia	Bacteroidetes	Bacteria	0.362732	133.559
RUG14501	uncultured Prevotellaceae bacterium			Prevotellaceae	Bacteroidales	Bacteroidia	Bacteroidetes	Bacteria	0.221939	149.765
RUG12681	uncultured Bacteroidales bacterium				Bacteroidales	Bacteroidia	Bacteroidetes	Bacteria	0.212861	142.37
RUG10047	uncultured Bacteroidales bacterium				Bacteroidales	Bacteroidia	Bacteroidetes	Bacteria	0.172569	106.645
RUG10941	uncultured Prevotellaceae bacterium			Prevotellaceae	Bacteroidales	Bacteroidia	Bacteroidetes	Bacteria	0.888798	120.69
RUG13774	uncultured Prevotellaceae bacterium			Prevotellaceae	Bacteroidales	Bacteroidia	Bacteroidetes	Bacteria	0.320343	47.363
RUG10433	uncultured Prevotellaceae bacterium			Prevotellaceae	Bacteroidales	Bacteroidia	Bacteroidetes	Bacteria	0.662234	154.777
RUG13624	uncultured Prevotellaceae bacterium			Prevotellaceae	Bacteroidales	Bacteroidia	Bacteroidetes	Bacteria	0.268525	69.453
RUG12014	uncultured Prevotellaceae bacterium			Prevotellaceae	Bacteroidales	Bacteroidia	Bacteroidetes	Bacteria	0.220943	77.3822
RUG11421	uncultured Prevotellaceae bacterium			Prevotellaceae	Bacteroidales	Bacteroidia	Bacteroidetes	Bacteria	0.211058	96.7274
RUG12620	uncultured Prevotellaceae bacterium			Prevotellaceae	Bacteroidales	Bacteroidia	Bacteroidetes	Bacteria	0.347742	208.256
RUG10083	uncultured Prevotellaceae bacterium			Prevotellaceae	Bacteroidales	Bacteroidia	Bacteroidetes	Bacteria	0.280308	130.598
RUG10193	uncultured Prevotellaceae bacterium			Prevotellaceae	Bacteroidales	Bacteroidia	Bacteroidetes	Bacteria	1.6459	78.6807
RUG10349	uncultured Prevotellaceae bacterium			Prevotellaceae	Bacteroidales	Bacteroidia	Bacteroidetes	Bacteria	0.446486	63.3104
RUG10467	uncultured Bacteroidales bacterium				Bacteroidales	Bacteroidia	Bacteroidetes	Bacteria	0.383053	75.0908
RUG10431	uncultured Prevotellaceae bacterium			Prevotellaceae	Bacteroidales	Bacteroidia	Bacteroidetes	Bacteria	0.491836	104.323
RUG11642	uncultured Prevotellaceae bacterium			Prevotellaceae	Bacteroidales	Bacteroidia	Bacteroidetes	Bacteria	0.445861	83.7902
RUG12058	uncultured Prevotellaceae bacterium			Prevotellaceae	Bacteroidales	Bacteroidia	Bacteroidetes	Bacteria	0.440287	129.404
RUG10726	uncultured Prevotella sp.	uncultured Prevotella sp.	Prevotella	Prevotellaceae	Bacteroidales	Bacteroidia	Bacteroidetes	Bacteria	0.223339	81.4757
RUG14348	uncultured Bacteroidales bacterium				Bacteroidales	Bacteroidia	Bacteroidetes	Bacteria	0.209888	74.7973
RUG10775	uncultured Prevotellaceae bacterium			Prevotellaceae	Bacteroidales	Bacteroidia	Bacteroidetes	Bacteria	0.438607	183.318
RUG10426	uncultured Prevotellaceae bacterium			Prevotellaceae	Bacteroidales	Bacteroidia	Bacteroidetes	Bacteria	0.298433	106.868
RUG11284	uncultured Bacteroidales bacterium				Bacteroidales	Bacteroidia	Bacteroidetes	Bacteria	0.217593	95.6327
RUG10791	uncultured Prevotellaceae bacterium			Prevotellaceae	Bacteroidales	Bacteroidia	Bacteroidetes	Bacteria	0.335235	99.7481
RUG10013	uncultured Bacteroidales bacterium				Bacteroidales	Bacteroidia	Bacteroidetes	Bacteria	0.305664	200.826
RUG14488	uncultured Bacteroidales bacterium				Bacteroidales	Bacteroidia	Bacteroidetes	Bacteria	0.239068	137.196
RUG13179	uncultured Prevotellaceae bacterium			Prevotellaceae	Bacteroidales	Bacteroidia	Bacteroidetes	Bacteria	0.273012	64.9243
RUG14016	uncultured Bacteroidales bacterium				Bacteroidales	Bacteroidia	Bacteroidetes	Bacteria	0.368622	110.529
RUG11782	uncultured Bacteroidales bacterium				Bacteroidales	Bacteroidia	Bacteroidetes	Bacteria	0.324747	264.841
RUG10461	uncultured Prevotellaceae bacterium			Prevotellaceae	Bacteroidales	Bacteroidia	Bacteroidetes	Bacteria	0.366035	86.1797
RUG11053	uncultured Bacteroidales bacterium				Bacteroidales	Bacteroidia	Bacteroidetes	Bacteria	0.262868	116.054
RUG12344	uncultured Bacteroidales bacterium				Bacteroidales	Bacteroidia	Bacteroidetes	Bacteria	0.300392	76.1215
RUG10457	uncultured Prevotellaceae bacterium			Prevotellaceae	Bacteroidales	Bacteroidia	Bacteroidetes	Bacteria	0.251145	131.033
RUG14403	uncultured Bacteroidales bacterium				Bacteroidales	Bacteroidia	Bacteroidetes	Bacteria	0.312652	99.148
RUG13876	uncultured Bacteroidales bacterium				Bacteroidales	Bacteroidia	Bacteroidetes	Bacteria	0.262087	78.2675
RUG13277	uncultured Bacteroidales bacterium				Bacteroidales	Bacteroidia	Bacteroidetes	Bacteria	0.534613	46.3112
RUG12758	uncultured Prevotellaceae bacterium			Prevotellaceae	Bacteroidales	Bacteroidia	Bacteroidetes	Bacteria	0.788699	181.036
RUG13388	uncultured Prevotellaceae bacterium			Prevotellaceae	Bacteroidales	Bacteroidia	Bacteroidetes	Bacteria	0.421402	127.263
RUG12581	uncultured Prevotellaceae bacterium			Prevotellaceae	Bacteroidales	Bacteroidia	Bacteroidetes	Bacteria	0.228928	144.29
RUG10771	uncultured Prevotellaceae bacterium			Prevotellaceae	Bacteroidales	Bacteroidia	Bacteroidetes	Bacteria	0.691561	167.813
RUG14726	uncultured Prevotellaceae bacterium			Prevotellaceae	Bacteroidales	Bacteroidia	Bacteroidetes	Bacteria	0.470007	103.129
RUG10086	uncultured Bacteroidales bacterium				Bacteroidales	Bacteroidia	Bacteroidetes	Bacteria	0.460581	54.6043
RUG12479	uncultured Bacteroidales bacterium				Bacteroidales	Bacteroidia	Bacteroidetes	Bacteria	0.420931	136.851
RUG11517	uncultured Prevotellaceae bacterium			Prevotellaceae	Bacteroidales	Bacteroidia	Bacteroidetes	Bacteria	0.226771	71.0216
RUG12009	uncultured Prevotellaceae bacterium			Prevotellaceae	Bacteroidales	Bacteroidia	Bacteroidetes	Bacteria	0.859655	250.857
RUG11485	uncultured Prevotellaceae bacterium			Prevotellaceae	Bacteroidales	Bacteroidia	Bacteroidetes	Bacteria	0.245425	182.286
RUG10185	uncultured Prevotellaceae bacterium			Prevotellaceae	Bacteroidales	Bacteroidia	Bacteroidetes	Bacteria	0.382197	243.177
RUG12374	uncultured Prevotellaceae bacterium			Prevotellaceae	Bacteroidales	Bacteroidia	Bacteroidetes	Bacteria	2.55767	118.072
RUG10395	uncultured Prevotellaceae bacterium			Prevotellaceae	Bacteroidales	Bacteroidia	Bacteroidetes	Bacteria	0.280067	87.9491
RUG11532	uncultured Prevotellaceae bacterium			Prevotellaceae	Bacteroidales	Bacteroidia	Bacteroidetes	Bacteria	0.199104	82.2408
RUG13483	uncultured Prevotellaceae bacterium			Prevotellaceae	Bacteroidales	Bacteroidia	Bacteroidetes	Bacteria	0.211469	77.2412
RUG13341	uncultured Bacteroidales bacterium				Bacteroidales	Bacteroidia	Bacteroidetes	Bacteria	0.308656	106.354
RUG14414	uncultured Prevotella sp.	uncultured Prevotella sp.	Prevotella	Prevotellaceae	Bacteroidales	Bacteroidia	Bacteroidetes	Bacteria	0.259294	128.026
RUG14468	uncultured Prevotellaceae bacterium			Prevotellaceae	Bacteroidales	Bacteroidia	Bacteroidetes	Bacteria	0.425801	83.9207
RUG11495	uncultured Prevotellaceae bacterium			Prevotellaceae	Bacteroidales	Bacteroidia	Bacteroidetes	Bacteria	0.31169	149.189
RUG10616	uncultured Prevotellaceae bacterium			Prevotellaceae	Bacteroidales	Bacteroidia	Bacteroidetes	Bacteria	0.506947	141.533
RUG10725	uncultured Prevotellaceae bacterium			Prevotellaceae	Bacteroidales	Bacteroidia	Bacteroidetes	Bacteria	0.218659	96.2505
RUG10954	uncultured Bacteroidales bacterium				Bacteroidales	Bacteroidia	Bacteroidetes	Bacteria	0.354115	83.7609
RUG10727	uncultured Bacteroidales bacterium				Bacteroidales	Bacteroidia	Bacteroidetes	Bacteria	0.443509	80.2793
RUG10315	uncultured Prevotellaceae bacterium			Prevotellaceae	Bacteroidales	Bacteroidia	Bacteroidetes	Bacteria	0.58254	147.754
RUG12381	uncultured Clostridiales bacterium				Clostridiales	Clostridia	Firmicutes	Bacteria	0.419737	145.152
RUG10335	uncultured Bacteroidales bacterium				Bacteroidales	Bacteroidia	Bacteroidetes	Bacteria	0.248375	102.314
RUG14466	uncultured Bacteroidales bacterium				Bacteroidales	Bacteroidia	Bacteroidetes	Bacteria	0.381721	97.1777
RUG13113	uncultured Prevotellaceae bacterium			Prevotellaceae	Bacteroidales	Bacteroidia	Bacteroidetes	Bacteria	0.322784	155.562
RUG12212	uncultured Prevotellaceae bacterium			Prevotellaceae	Bacteroidales	Bacteroidia	Bacteroidetes	Bacteria	0.185166	109.708
RUG10360	uncultured Prevotellaceae bacterium			Prevotellaceae	Bacteroidales	Bacteroidia	Bacteroidetes	Bacteria	0.258165	99.7157
RUG13501	uncultured Prevotellaceae bacterium			Prevotellaceae	Bacteroidales	Bacteroidia	Bacteroidetes	Bacteria	0.405055	99.1528
RUG11270	uncultured Bacteroidales bacterium				Bacteroidales	Bacteroidia	Bacteroidetes	Bacteria	0.195221	112.398
RUG10744	uncultured Bacteroidales bacterium				Bacteroidales	Bacteroidia	Bacteroidetes	Bacteria	0.153899	85.5555
1Only RUGs identified in more than 200 animals out of the 283 used in he study of Stewart et al., 2019 are considered. Stewart, R. D. et al. C
ompendium of 4,941 rumen metagenome-assembled genomes for rumen microbiome biology and enzyme discovery.
Nat. Biotechnol. 37, 953–961 (2019)
