# Supplementary material for: Bovine host genome acts on rumen microbiome function linked to methane emissions
Source: Commun Biol. 2022 Apr 12;5:350. doi: 10.1038/s42003-022-03293-0 (PMC9005536; doi:10.1038/s42003-022-03293-0)
Supplement: Supplementary file 6 — Dataset 3 [file 42003_2022_3293_MOESM6_ESM.xlsx]

## Sheet: SupData3
Supplementary Data 3. Descriptive statistics of microbial genes (mean relative abundances RA and their coefficients of variation CV) and their involvement in microbial biological processes in ruminal microbiome.
KEGG code	Description	Short name	KEGG Pathways/COG Information	UniProt1: function	RA(%)	CV (%)	Microbial biological process1
K00554	tRNA (guanine37-N1)-methyltransferase	trmD	Null/Translation, ribosomal structure and biogenesis	Specifically methylates guanosine-37 in various tRNAs.	0.0165066	34.9132	Genetic Information processes
K00558	DNA (cytosine-5)-methyltransferase 1	DNMT1, dcm	ko00270 Cysteine and methionine metabolism ko01100 Metabolic pathways ko05206 MicroRNAs in cancer	Null	0.0118799	72.128	Genetic Information processes
K00566	tRNA-uridine 2-sulfurtransferase	mnmA, trmU	ko04122 Sulfur relay system	FUNCTION: Catalyzes the 2-thiolation of uridine at the wobble position (U34) of tRNA(Lys), tRNA(Glu) and tRNA(Gln), leading to the formation of s(2)U34, the first step of tRNA-mnm(5)s(2)U34 synthesis. Sulfur is provided by IscS, via a sulfur-relay system. Binds ATP and its substrate tRNAs. {ECO:0000269|PubMed:12549933}.	0.023118	66.2512	Genetic Information processes
K00604	methionyl-tRNA formyltransferase	MTFMT, fmt	ko00670 One carbon pool by folate ko00970 Aminoacyl-tRNA biosynthesis	FUNCTION: Attaches a formyl group to the free amino group of methionyl-tRNA(fMet). The formyl group appears to play a dual role in the initiator identity of N-formylmethionyl-tRNA by promoting its recognition by IF2 and preventing the misappropriation of this tRNA by the elongation apparatus. {ECO:0000255|HAMAP- Rule:MF_00182, ECO:0000269|PubMed:6989606, ECO:0000269|PubMed:8331078, ECO:0000269|Pu…	0.0130379	58.4306	Genetic Information processes
K00773	queuine tRNA-ribosyltransferase	tgt, QTRT1	Null/Translation, ribosomal structure and biogenesis	Catalyzes the base-exchange of a guanine (G) residue with the queuine precursor 7-aminomethyl-7-deazaguanine (PreQ1) at position 34 (anticodon wobble position) in tRNAs with GU(N) anticodons (tRNA-Asp, -Asn, -His and -Tyr). Catalysis occurs through a double-displacement mechanism. The nucleophile active site attacks the C1' of nucleotide 34 to detach the guanine base from the RNA, forming a coval…	0.0453845	40.1317	Genetic Information processes
K00784	ribonuclease Z	rnz	ko03013 RNA transport	FUNCTION: Zinc phosphodiesterase, which displays some tRNA 3'- processing endonuclease activity. Probably involved in tRNA maturation, by removing a 3'-trailer from precursor tRNA. {ECO:0000255|HAMAP-Rule:MF_01818, ECO:0000269|PubMed:12941704}.	0.00554865	70.3855	Genetic Information processes
K00791	tRNA dimethylallyltransferase	miaA, TRIT1	ko00908 Zeatin biosynthesis ko01100 Metabolic pathways ko01110 Biosynthesis of secondary metabolites	FUNCTION: Catalyzes the transfer of a dimethylallyl group onto the adenine at position 37 in tRNAs that read codons beginning with uridine, leading to the formation of N6-(dimethylallyl)adenosine (i(6)A). {ECO:0000269|PubMed:9012675, ECO:0000269|PubMed:9148919}.	0.0121547	64.0684	Genetic Information processes
K00937	polyphosphate kinase	ppk	ko00190 Oxidative phosphorylation ko03018 RNA degradation	FUNCTION: Catalyzes the reversible transfer of the terminal phosphate of ATP to form a long-chain polyphosphate (polyP). Can form linear polymers of orthophosphate with chain lengths up to 1000 or more. Can use GTP instead of ATP, but the efficiency of GTP is 5% that of ATP. Also exhibits several other enzymatic activities, which include: ATP synthesis from polyP in the presence of excess ADP, ge…	0.0166608	130.336	Genetic Information processes
K00962	polyribonucleotide nucleotidyltransferase	pnp, PNPT1	ko03018 RNA degradation	FUNCTION: Involved in mRNA degradation. Catalyzes the phosphorolysis of single-stranded polyribonucleotides processively in the 3'- to 5'-direction. Also involved, along with RNase II, in tRNA processing. RNases II and R contribute to rRNA degradation during starvation, while RNase R and PNPase are the major contributors to quality control of rRNA during steady state growth (PubMed:21135037). {EC…	0.538151	19.2449	Genetic Information processes
K00989	ribonuclease PH	rph	Null/Translation, ribosomal structure and biogenesis	Phosphorolytic 3'-5' exoribonuclease that plays an important role in tRNA 3'-end maturation. Removes nucleotide residues following the 3'-CCA terminus of tRNAs; can also add nucleotides to the ends of RNA molecules by using nucleoside diphosphates as substrates, but this may not be physiologically important. Probably plays a role in initiation of 16S rRNA degradation (leading to ribosome degradat…	0.00828487	70.1133	Genetic Information processes
K01056	peptidyl-tRNA hydrolase, PTH1 family	PTH1, pth, spoVC	Null/Translation, ribosomal structure and biogenesis	The natural substrate for this enzyme may be peptidyl-tRNAs which drop off the ribosome during protein synthesis. Involved in lambda inhibition of host protein synthesis. PTH activity may, directly or indirectly, be the target for lambda bar RNA leading to rap cell death.	0.0121292	45.5638	Genetic Information processes
K01142	exodeoxyribonuclease III	E3.1.11.2, xthA	ko03410 Base excision repair	FUNCTION: Major apurinic-apyrimidinic endonuclease of E.coli. It removes the damaged DNA at cytosines and guanines by cleaving on the 3'-side of the AP site by a beta-elimination reaction. It exhibits 3'-5'-exonuclease, 3'-phosphomonoesterase, 3'-repair diesterase and ribonuclease H activities.	0.0116616	59.1367	Genetic Information processes
K01151	deoxyribonuclease IV	nfo	ko03410 Base excision repair	FUNCTION: Endonuclease IV plays a role in DNA repair. It cleaves phosphodiester bonds at apurinic or apyrimidinic sites (AP sites) to produce new 5'-ends that are base-free deoxyribose 5-phosphate residues. It preferentially attacks modified AP sites created by bleomycin and neocarzinostatin.	0.00543367	71.5308	Genetic Information processes
K01159	crossover junction endodeoxyribonuclease RuvC	ruvC	ko03440 Homologous recombination	FUNCTION: Nuclease that resolves Holliday junction intermediates in genetic recombination. Cleaves the cruciform structure in supercoiled DNA by nicking to strands with the same polarity at sites symmetrically opposed at the junction in the homologous arms and leaves a 5'-terminal phosphate and a 3'-terminal hydroxyl group. {ECO:0000269|PubMed:1661673, ECO:0000269|PubMed:1758493}.	0.00766363	51.1373	Genetic Information processes
K01265	methionyl aminopeptidase	map	Null/Translation, ribosomal structure and biogenesis	Removes the N-terminal methionine from nascent proteins. The N-terminal methionine is often cleaved when the second residue in the primary sequence is small and uncharged (Met-Ala-, Cys, Gly, Pro, Ser, Thr, or Val). Requires deformylation of the N(alpha)-formylated initiator methionine before it can be hydrolyzed.	0.0691811	26.0454	Genetic Information processes
K01462	peptide deformylase	PDF, def	Null/Translation, ribosomal structure and biogenesis	Removes the formyl group from the N-terminal Met of newly synthesized proteins (PubMed:7896716). Requires at least a dipeptide for an efficient rate of reaction. N-terminal L-methionine is a prerequisite for activity but the enzyme has broad specificity at other positions.	0.0112165	48.09	Genetic Information processes
K01866	tyrosyl-tRNA synthetase	YARS, tyrS	ko00970 Aminoacyl-tRNA biosynthesis	FUNCTION: Catalyzes the attachment of L-tyrosine to tRNA(Tyr) in a two-step reaction: tyrosine is first activated by ATP to form Tyr- AMP and then transferred to the acceptor end of tRNA(Tyr) (PubMed:4292198, PubMed:4579631). Can also mischarge tRNA(Tyr) with D-tyrosine, leading to the formation of D-tyrosyl-tRNA(Tyr), which can be hydrolyzed by the D-aminoacyl-tRNA deacylase (PubMed:4292198). In…	0.170442	14.4411	Genetic Information processes
K01867	tryptophanyl-tRNA synthetase	WARS, trpS	ko00970 Aminoacyl-tRNA biosynthesis	FUNCTION: Catalyzes the attachment of tryptophan to tRNA(Trp). Amino acylates tRNA(Trp) with both L- and D-tryptophan, although D-tryptophan is a poor substrate (PubMed:10918062). {ECO:0000255|HAMAP-Rule:MF_00140, ECO:0000269|PubMed:10918062}.	0.0847812	22.0072	Genetic Information processes
K01868	threonyl-tRNA synthetase	TARS, thrS	ko00970 Aminoacyl-tRNA biosynthesis	FUNCTION: Catalyzes the attachment of threonine to tRNA(Thr) in a two-step reaction: L-threonine is first activated by ATP to form Thr-AMP and then transferred to the acceptor end of tRNA(Thr) (PubMed:15240874). Also activates L-serine, but does not detectably transfer it to tRNA(Thr) (PubMed:15240874). Edits incorrectly charged L-seryl-tRNA(Thr) via its editing domain (PubMed:15240874). Has no a…	0.505986	17.7937	Genetic Information processes
K01869	leucyl-tRNA synthetase	LARS, leuS	ko00970 Aminoacyl-tRNA biosynthesis	Null	0.409865	12.6631	Genetic Information processes
K01870	isoleucyl-tRNA synthetase	IARS, ileS	ko00970 Aminoacyl-tRNA biosynthesis	FUNCTION: Catalyzes the attachment of isoleucine to tRNA(Ile). As IleRS can inadvertently accommodate and process structurally similar amino acids such as valine, to avoid such errors it has two additional distinct tRNA(Ile)-dependent editing activities. One activity is designated as 'pretransfer' editing and involves the hydrolysis of activated Val-AMP. The other activity is designated 'posttran…	0.434979	19.5136	Genetic Information processes
K01872	alanyl-tRNA synthetase	AARS, alaS	ko00970 Aminoacyl-tRNA biosynthesis	FUNCTION: Catalyzes the attachment of L-alanine to tRNA(Ala) in a two-step reaction: L-alanine is first activated by ATP to form Ala-AMP and then transferred to the acceptor end of tRNA(Ala). AlaRS also incorrectly activates the sterically smaller amino acid glycine as well as the sterically larger amino acid L-serine; generates 2-fold more mischarged Gly than Ser (PubMed:28362257). These mischar…	0.296853	16.6747	Genetic Information processes
K01873	valyl-tRNA synthetase	VARS, valS	ko00970 Aminoacyl-tRNA biosynthesis	FUNCTION: Catalyzes the attachment of valine to tRNA(Val). As ValRS can inadvertently accommodate and process structurally similar amino acids such as threonine, to avoid such errors, it has a 'posttransfer' editing activity that hydrolyzes mischarged Thr-tRNA(Val) in a tRNA-dependent manner.	0.335507	10.2359	Genetic Information processes
K01874	methionyl-tRNA synthetase	MARS, metG	ko00450 Selenocompound metabolism ko00970 Aminoacyl-tRNA biosynthesis ko01100 Metabolic pathways	FUNCTION: Is required not only for elongation of protein synthesis but also for the initiation of all mRNA translation through initiator tRNA(fMet) aminoacylation.	0.39621	20.402	Genetic Information processes
K01875	seryl-tRNA synthetase	SARS, serS	ko00970 Aminoacyl-tRNA biosynthesis	FUNCTION: Catalyzes the attachment of serine to tRNA(Ser). Is also able to aminoacylate tRNA(Sec) with serine, to form the misacylated tRNA L-seryl-tRNA(Sec), which will be further converted into selenocysteinyl-tRNA(Sec). {ECO:0000269|PubMed:2963963, ECO:0000269|PubMed:7537870, ECO:0000269|PubMed:8065908}.	0.17623	15.0245	Genetic Information processes
K01876	aspartyl-tRNA synthetase	aspS	ko00970 Aminoacyl-tRNA biosynthesis	FUNCTION: Catalyzes the attachment of L-aspartate to tRNA(Asp) in a two-step reaction: L-aspartate is first activated by ATP to form Asp-AMP and then transferred to the acceptor end of tRNA(Asp). Also mischarges tRNA(Asp) with D-aspartate, although it is a poor substrate (PubMed:10918062). {ECO:0000255|HAMAP-Rule:MF_00044, ECO:0000269|PubMed:10918062}.	0.276795	17.9511	Genetic Information processes
K01878	glycyl-tRNA synthetase alpha chain	glyQ	ko00970 Aminoacyl-tRNA biosynthesis	Null	0.0215133	93.4711	Genetic Information processes
K01879	glycyl-tRNA synthetase beta chain	glyS	ko00970 Aminoacyl-tRNA biosynthesis	Null	0.00376768	154.591	Genetic Information processes
K01880	glycyl-tRNA synthetase	GARS, glyS1	ko00970 Aminoacyl-tRNA biosynthesis	Null	0.481382	16.7078	Genetic Information processes
K01881	prolyl-tRNA synthetase	PARS, proS	ko00970 Aminoacyl-tRNA biosynthesis	FUNCTION: Catalyzes the attachment of proline to tRNA(Pro) in a two-step reaction: proline is first activated by ATP to form Pro- AMP and then transferred to the acceptor end of tRNA(Pro). As ProRS can inadvertently accommodate and process non-cognate amino acids such as alanine and cysteine, to avoid such errors it has two additional distinct editing activities against alanine. One activity is d…	0.238421	15.3838	Genetic Information processes
K01883	cysteinyl-tRNA synthetase	CARS, cysS	ko00970 Aminoacyl-tRNA biosynthesis	Null	0.168905	17.5967	Genetic Information processes
K01886	glutaminyl-tRNA synthetase	QARS, glnS	ko00970 Aminoacyl-tRNA biosynthesis ko01100 Metabolic pathways	Null	0.0946939	27.8358	Genetic Information processes
K01887	arginyl-tRNA synthetase	RARS, argS	ko00970 Aminoacyl-tRNA biosynthesis	Null	0.198694	20.8782	Genetic Information processes
K01889	phenylalanyl-tRNA synthetase alpha chain	FARSA, pheS	ko00970 Aminoacyl-tRNA biosynthesis	Null	0.136527	15.8019	Genetic Information processes
K01890	phenylalanyl-tRNA synthetase beta chain	FARSB, pheT	ko00970 Aminoacyl-tRNA biosynthesis	Null	0.124965	27.3915	Genetic Information processes
K01892	histidyl-tRNA synthetase	HARS, hisS	ko00970 Aminoacyl-tRNA biosynthesis	Null	0.0911448	18.1881	Genetic Information processes
K01893	asparaginyl-tRNA synthetase	NARS, asnS	ko00970 Aminoacyl-tRNA biosynthesis	Null	0.221947	27.6529	Genetic Information processes
K01972	DNA ligase (NAD+)	E6.5.1.2, ligA, ligB	ko03030 DNA replication ko03410 Base excision repair ko03420 Nucleotide excision repair ko03430 Mismatch repair	FUNCTION: DNA ligase that catalyzes the formation of phosphodiester linkages between 5'-phosphoryl and 3'-hydroxyl groups in double-stranded DNA using NAD as a coenzyme and as the energy source for the reaction. It is essential for DNA replication and repair of damaged DNA.	0.0593657	36.7357	Genetic Information processes
K01977	16S ribosomal RNA	16SrRNA, rrs	ko03010 Ribosome	Null	8.55947	21.9383	Genetic Information processes
K01978	M1 RNA	rnpB	Null/Null	Null	0.0200652	50.3857	Genetic Information processes
K01980	23S ribosomal RNA	23SrRNA, rrl	ko03010 Ribosome	Null	12.1092	20.4317	Genetic Information processes
K01983	SRP R	ffs	ko03060 Protein export	Null	0.0106512	80.3616	Genetic Information processes
K01985	5S ribosomal RNA	5SrRNA, rrf	ko03010 Ribosome	Null	0.161072	20.1826	Genetic Information processes
K02314	replicative DNA helicase	dnaB	ko03030 DNA replication ko04112 Cell cycle - Caulobacter	FUNCTION: Participates in initiation and elongation during chromosome replication; it exhibits DNA-dependent ATPase activity and contains distinct active sites for ATP binding, DNA binding, and interaction with DnaC protein, primase, and other prepriming proteins.	0.0466447	33.3989	Genetic Information processes
K02316	DNA primase	dnaG	ko03030 DNA replication	FUNCTION: RNA polymerase that catalyzes the synthesis of short RNA molecules used as primers for DNA polymerase during DNA replication. {ECO:0000255|HAMAP-Rule:MF_00974, ECO:0000269|PubMed:1511009, ECO:0000269|PubMed:340457}.	0.0430522	40.9352	Genetic Information processes
K02322	DNA polymerase II large subunit	polC	ko03030 DNA replication	FUNCTION: Possesses two activities: a DNA synthesis (polymerase) and an exonucleolytic activity that degrades single-stranded DNA in the 3'- to 5'-direction. Has a template-primer preference which is characteristic of a replicative DNA polymerase (By similarity). {ECO:0000250}.	0.0281688	62.01	Genetic Information processes
K02323	DNA polymerase II small subunit	polB	ko03030 DNA replication	FUNCTION: Possesses two activities: a DNA synthesis (polymerase) and an exonucleolytic activity that degrades single-stranded DNA in the 3' to 5' direction. Has a template-primer preference which is characteristic of a replicative DNA polymerase.	0.0134157	62.4766	Genetic Information processes
K02334	DNA polymerase bacteriophage-type	dpo	Null/Replication, recombination and repair	Null	0.0174673	125.713	Genetic Information processes
K02335	DNA polymerase I	polA	ko03030 DNA replication ko03410 Base excision repair ko03420 Nucleotide excision repair ko03440 Homologous recombination	FUNCTION: In addition to polymerase activity, this DNA polymerase exhibits 3'-5' and 5'-3' exonuclease activity. It is able to utilize nicked circular duplex DNA as a template and can unwind the parental DNA strand from its template.	0.10056	28.5704	Genetic Information processes
K02337	DNA polymerase III subunit alpha	dnaE	ko03030 DNA replication ko03430 Mismatch repair ko03440 Homologous recombination	FUNCTION: DNA polymerase III is a complex, multichain enzyme responsible for most of the replicative synthesis in bacteria (PubMed:2932432). This DNA polymerase also exhibits 3' to 5' exonuclease activity. The alpha chain is the DNA polymerase catalytic subunit (PubMed:2932432). It is tethered to replicating DNA by the beta sliding clamp (dnaN), which confers extremely high processivity to the ca…	0.260242	20.4774	Genetic Information processes
K02338	DNA polymerase III subunit beta	dnaN	ko03030 DNA replication ko03430 Mismatch repair ko03440 Homologous recombination	FUNCTION: Confers DNA tethering and processivity to DNA polymerases and other proteins. Acts as a clamp, forming a ring around DNA (a reaction catalyzed by the clamp-loading complex) which diffuses in an ATP-independent manner freely and bidirectionally along dsDNA (PubMed:2040637). DNA bound in the ring is bent 22 degrees, in solution primed DNA is bound more tightly than dsDNA, suggesting the c…	0.0187073	67.0656	Genetic Information processes
K02340	DNA polymerase III subunit delta	holA	ko03030 DNA replication ko03430 Mismatch repair ko03440 Homologous recombination	FUNCTION: Part of the beta sliding clamp loading complex, which hydrolyzes ATP to load the beta clamp onto primed DNA to form the DNA replication pre-initiation complex (PubMed:2040637). DNA polymerase III is a complex, multichain enzyme responsible for most of the replicative synthesis in bacteria. This DNA polymerase also exhibits 3'-5' exonuclease activity. The delta subunit is the wrench that…	0.0191227	58.9268	Genetic Information processes
K02341	DNA polymerase III subunit delta'	holB	ko03030 DNA replication ko03430 Mismatch repair ko03440 Homologous recombination	FUNCTION: Part of the beta sliding clamp loading complex, which hydrolyzes ATP to load the beta clamp onto primed DNA to form the DNA replication pre-initiation complex (PubMed:2040637). DNA polymerase III is a complex, multichain enzyme responsible for most of the replicative synthesis in bacteria. This DNA polymerase also exhibits 3' to 5' exonuclease activity. The gamma complex (gamma(3),delta…	0.0201644	53.0631	Genetic Information processes
K02342	DNA polymerase III subunit epsilon	dnaQ	ko03030 DNA replication ko03430 Mismatch repair ko03440 Homologous recombination	FUNCTION: DNA polymerase III is a complex, multichain enzyme responsible for most of the replicative synthesis in bacteria. The epsilon subunit contain the editing function and is a proofreading 3'-5' exonuclease (PubMed:6340117). Contacts both the beta sliding clamp (dnaN) and the polymerase subunit (dnaE), stabilizing their interaction (PubMed:26499492). {ECO:0000269|PubMed:26499492, ECO:000026…	0.0243707	46.9583	Genetic Information processes
K02343	DNA polymerase III subunit gamma/tau	dnaX	ko03030 DNA replication ko03430 Mismatch repair ko03440 Homologous recombination	FUNCTION: Part of the beta sliding clamp loading complex, which hydrolyzes ATP to load the beta clamp onto primed DNA to form the DNA replication pre-initiation complex (PubMed:2040637). DNA polymerase III is a complex, multichain enzyme responsible for most of the replicative synthesis in bacteria. This DNA polymerase also exhibits 3'-5' exonuclease activity. The gamma complex (gamma(3),delta,de…	0.0602307	24.9243	Genetic Information processes
K02346	DNA polymerase IV	dinB	Null/Replication, recombination and repair	Poorly processive, error-prone DNA polymerase involved in translesion repair and untargeted mutagenesis (PubMed:10488344, PubMed:10801133). Copies undamaged DNA at stalled replication forks, which arise in vivo from mismatched or misaligned primer ends. These misaligned primers can be extended by Pol IV. Exhibits no 3'-5' exonuclease (proofreading) activity (PubMed:10488344). Overexpression of Po…	0.0266384	34.2894	Genetic Information processes
K02355	elongation factor G	fusA, GFM, EFG	Null/Translation, ribosomal structure and biogenesis	Catalyzes the GTP-dependent ribosomal translocation step during translation elongation. During this step, the ribosome changes from the pre-translocational (PRE) to the post-translocational (POST) state as the newly formed A-site-bound peptidyl-tRNA and P-site-bound deacylated tRNA move to the P and E sites, respectively. Catalyzes the coordinated movement of the two tRNA molecules, the mRNA and …	1.23835	18.2112	Genetic Information processes
K02357	elongation factor Ts	tsf, TSFM	Null/Translation, ribosomal structure and biogenesis	Associates with the EF-Tu.GDP complex and induces the exchange of GDP to GTP. It remains bound to the aminoacyl-tRNA.EF-Tu.GTP complex up to the GTP hydrolysis stage on the ribosome.	0.267099	28.3484	Genetic Information processes
K02358	elongation factor Tu	tuf, TUFM	Null/Translation, ribosomal structure and biogenesis	This protein promotes the GTP-dependent binding of aminoacyl-tRNA to the A-site of ribosomes during protein biosynthesis.	0.956743	13.4236	Genetic Information processes
K02433	aspartyl-tRNA(Asn)/glutamyl-tRNA(Gln) amidotransferase subunit A	gatA, QRSL1	ko00970 Aminoacyl-tRNA biosynthesis ko01100 Metabolic pathways	FUNCTION: Allows the formation of correctly charged Gln-tRNA(Gln) through the transamidation of misacylated Glu-tRNA(Gln) in organisms which lack glutaminyl-tRNA synthetase. The reaction takes place in the presence of glutamine and ATP through an activated gamma-phospho-Glu-tRNA(Gln). {ECO:0000256|HAMAP- Rule:MF_00120}.	0.048894	42.086	Genetic Information processes
K02434	aspartyl-tRNA(Asn)/glutamyl-tRNA(Gln) amidotransferase subunit B	gatB, PET112	ko00970 Aminoacyl-tRNA biosynthesis ko01100 Metabolic pathways	FUNCTION: Allows the formation of correctly charged Asn-tRNA(Asn) or Gln-tRNA(Gln) through the transamidation of misacylated Asp- tRNA(Asn) or Glu-tRNA(Gln) in organisms which lack either or both of asparaginyl-tRNA or glutaminyl-tRNA synthetases. The reaction takes place in the presence of glutamine and ATP through an activated phospho-Asp-tRNA(Asn) or phospho-Glu-tRNA(Gln). {ECO:0000256|HAMAP-R…	0.0946777	36.0531	Genetic Information processes
K02435	aspartyl-tRNA(Asn)/glutamyl-tRNA(Gln) amidotransferase subunit C [EC:6.3.5.6 6.3.5.7]	gatC, GATC	ko00970 Aminoacyl-tRNA biosynthesis ko01100 Metabolic pathways	FUNCTION: Allows the formation of correctly charged Asn-tRNA(Asn) or Gln-tRNA(Gln) through the transamidation of misacylated Asp- tRNA(Asn) or Glu-tRNA(Gln) in organisms which lack either or both of asparaginyl-tRNA or glutaminyl-tRNA synthetases. The reaction takes place in the presence of glutamine and ATP through an activated phospho-Asp-tRNA(Asn) or phospho-Glu-tRNA(Gln). {ECO:0000255|HAMAP-R…	0.00465235	67.6357	Genetic Information processes
K02469	DNA gyrase subunit A	gyrA	Null/Replication, recombination and repair	A type II topoisomerase that negatively supercoils closed circular double-stranded (ds) DNA in an ATP-dependent manner to maintain chromosomes in an underwound state (PubMed:3031051, PubMed:186775, PubMed:7811004, PubMed:9148951, PubMed:12051842, PubMed:18642932, PubMed:19060136, PubMed:20356737, PubMed:22457353, PubMed:23294697, PubMed:19965760). This makes better substrates for topoisomerase IV…	0.361191	21.3295	Genetic Information processes
K02470	DNA gyrase subunit B	gyrB	Null/Replication, recombination and repair	A type II topoisomerase that negatively supercoils closed circular double-stranded (ds) DNA in an ATP-dependent manner to maintain chromosomes in an underwound state, while in the absence of ATP it relaxes supercoiled dsDNA (PubMed:15047530. PubMed:16876125, PubMed:19060136, PubMed:16377674, PubMed:18426901, PubMed:22844097, PubMed:19596812, PubMed:20805881). Also catalyzes the interconversion of…	0.331047	22.3208	Genetic Information processes
K02493	release factor glutamine methyltransferase	hemK, prmC, HEMK	Null/Translation, ribosomal structure and biogenesis	Methylates the class 1 translation termination release factors RF1/PrfA and RF2/PrfB on the glutamine residue of the universally conserved GGQ motif, i.e. on 'Gln-235' in RF1 and on 'Gln-252' in RF2.	0.0106484	66.6595	Genetic Information processes
K02518	translation initiation factor IF-1	infA	Null	FUNCTION: Catalyzes the production of nitric oxide. {ECO:0000256|PIRNR:PIRNR037219}.	0.0366913	29.1674	Genetic Information processes
K02519	translation initiation factor IF-2	infB, MTIF2	Null/Translation, ribosomal structure and biogenesis	One of the essential components for the initiation of protein synthesis. May protect N-formylmethionyl-tRNA(fMet) from spontaneous hydrolysis. Promotes N-formylmethionyl-tRNA(fMet) binding to the 30S pre-initiation complex (PIC) (PubMed:1764105, PubMed:20224578). Also involved in the hydrolysis of GTP during the formation of the 70S ribosomal complex. Upon addition of the 50S ribosomal subunit, I…	0.439509	17.9841	Genetic Information processes
K02520	translation initiation factor IF-3	infC, MTIF3	Null/Translation, ribosomal structure and biogenesis	One of the essential components for the initiation of protein synthesis.IF-3 binds to the 30S ribosomal subunit and shifts the equilibrum between 70S ribosomes and their 50S and 30S subunits in favor of the free subunits, thus enhancing the availability of 30S subunits on which protein synthesis initiation begins.	0.0713639	20.5727	Genetic Information processes
K02528	16S rRNA (adenine1518-N6/adenine1519-N6)-dimethyltransferase	ksgA	Null/Translation, ribosomal structure and biogenesis	Null	0.0317954	32.7722	Genetic Information processes
K02529	LacI family transcriptional regulator	lacI, galR	Null/Transcription	Repressor of the galactose operon. Binds galactose as an inducer.	0.0249726	58.9221	Genetic Information processes
K02600	transcription termination/antitermination protein NusA	nusA	Null/Transcription	Participates in both transcription termination and antitermination. Involved in a variety of cellular and viral termination and antitermination processes, such as Rho-dependent transcriptional termination, intrinsic termination, and phage lambda N-mediated transcriptional antitermination. Also important for coordinating the cellular responses to DNA damage by coupling the processes of nucleotide …	0.122605	24.5836	Genetic Information processes
K02601	transcription termination/antitermination protein NusG	nusG	Null/Transcription	Participates in transcription elongation, termination and antitermination. In the absence of Rho, increases the rate of transcription elongation by the RNA polymerase (RNAP), probably by partially suppressing pausing. In the presence of Rho, modulates most Rho-dependent termination events by interacting with the RNAP to render the complex more susceptible to the termination activity of Rho. May b…	0.0455062	37.4332	Genetic Information processes
K02621	topoisomerase IV subunit A	parC	Null/Replication, recombination and repair	Topoisomerase IV is essential for chromosome segregation; it is the principal protein responsible for decatenating newly replicated chromosomes (PubMed:9334322). It relaxes supercoiled DNA (PubMed:12269820, PuMed:16023670, PubMed:21300644). MukB stimulates the relaxation activity of topoisomerase IV and also has a modest effect on decatenation (PubMed:20921377).	0.0848379	33.9125	Genetic Information processes
K02622	topoisomerase IV subunit B	parE	Null/Replication, recombination and repair	Topoisomerase IV is essential for chromosome segregation; it is the principal protein responsible for decatenating newly replicated chromosomes (PubMed:9334322). It relaxes supercoiled DNA (PubMed:15105144, PubMed:21300644, PubMed:23294697, PubMed:23352267). MukB stimulates the relaxation activity of topoisomerase IV and also has a modest effect on decatenation (PubMed:20921377).	0.0795107	34.3358	Genetic Information processes
K02687	ribosomal protein L11 methyltransferase	prmA	Null/Translation, ribosomal structure and biogenesis	Methylates ribosomal protein L11.	0.0112861	70.2792	Genetic Information processes
K02835	peptide chain release factor 1	prfA, MTRF1, MRF1	Null/Translation, ribosomal structure and biogenesis	Peptide chain release factor 1 directs the termination of translation in response to the peptide chain termination codons UAG and UAA.	0.077871	25.5441	Genetic Information processes
K02836	peptide chain release factor 2	prfB	Null/Translation, ribosomal structure and biogenesis	Peptide chain release factor 2 directs the termination of translation in response to the peptide chain termination codons UGA and UAA (PubMed:11118225, PubMed:17932046). Acts as a peptidyl-tRNA hydrolase (PubMed:22857598, PubMed:27934701). In the presence of truncated mRNA in the 70S ribosome, ArfA and RF2 interact such that the GGQ peptide hydrolysis motif of RF2 rises into the peptidyl-transfer…	0.0668695	25.7075	Genetic Information processes
K02837	peptide chain release factor 3	prfC	Null/Translation, ribosomal structure and biogenesis	Increases the formation of ribosomal termination complexes and stimulates activities of RF-1 and RF-2. It binds guanine nucleotides and has strong preference for UGA stop codons. It may interact directly with the ribosome. The stimulation of RF-1 and RF-2 is significantly reduced by GTP and GDP, but not by GMP.	0.113823	21.9638	Genetic Information processes
K02838	ribosome recycling factor	frr, MRRF, RRF	Null/Translation, ribosomal structure and biogenesis	Responsible for the release of ribosomes from messenger RNA at the termination of protein biosynthesis. May increase the efficiency of translation by recycling ribosomes from one round of translation to another.	0.0198105	41.3411	Genetic Information processes
K02863	large subunit ribosomal protein L1	RP-L1, MRPL1, rplA	ko03010 Ribosome	FUNCTION: One of the primary rRNA binding proteins, it binds very close to the 3'-end of the 23S rRNA. Forms part of the L1 stalk. It is often not seen in high-resolution crystal structures, but can be seen in cryo_EM and 3D reconstruction models. These indicate that the distal end of the stalk moves by approximately 20 angstroms (PubMed:12859903, PubMed:16272117). This stalk movement is thought …	0.347249	14.2076	Genetic Information processes
K02864	large subunit ribosomal protein L10	RP-L10, MRPL10, rplJ	ko03010 Ribosome	FUNCTION: Forms part of the ribosomal stalk, playing a central role in the interaction of the ribosome with GTP-bound translation factors. {ECO:0000269|PubMed:15923259}.	0.142863	21.613	Genetic Information processes
K02866	large subunit ribosomal protein L10e	RP-L10e, RPL10	ko03010 Ribosome	Null	0.0314206	51.3901	Genetic Information processes
K02867	large subunit ribosomal protein L11	RP-L11, MRPL11, rplK	ko03010 Ribosome	FUNCTION: Forms part of the ribosomal stalk which helps the ribosome interact with GTP-bound translation factors.	0.170878	14.8744	Genetic Information processes
K02869	large subunit ribosomal protein L12	RP-L12, rpl12	ko03010 Ribosome	FUNCTION: Forms part of the ribosomal stalk, playing a central role in the interaction of the ribosome with GTP-bound translation factors. The stalk complex of P.horikoshii binds to E.coli large subunits and confers on them the ability to interact with eukaryotic elongation factors. Each succesive L12 dimer bound along the P0 spine increases the GTPase activity of elongation factors and increases…	0.0274055	58.8824	Genetic Information processes
K02871	large subunit ribosomal protein L13	RP-L13, MRPL13, rplM	ko03010 Ribosome	FUNCTION: This protein is one of the early assembly proteins of the 50S ribosomal subunit, although it is not seen to bind rRNA by itself. It is important during the early stages of 50S assembly. {ECO:0000269|PubMed:3298242}.	0.128587	21.5128	Genetic Information processes
K02874	large subunit ribosomal protein L14	RP-L14, MRPL14, rplN	ko03010 Ribosome	FUNCTION: This protein binds directly to 23S ribosomal RNA. In the E.coli 70S ribosome it has been modeled to make two contacts with the 16S rRNA of the 30S subunit, forming part of bridges B5 and B8, connecting the 2 subunits (PubMed:12809609). Although the protein undergoes significant rotation during the transition from an initiation to and EF-G bound state, the bridges remain stable. In the 3…	0.133663	13.5082	Genetic Information processes
K02875	large subunit ribosomal protein L14e	RP-L14e, RPL14	ko03010 Ribosome	FUNCTION: Catalyzes the reduction of dTDP-6-deoxy-L-lyxo-4- hexulose to yield dTDP-L-rhamnose. {ECO:0000256|RuleBase:RU364082}.	0.00955569	55.5641	Genetic Information processes
K02876	large subunit ribosomal protein L15	RP-L15, MRPL15, rplO	ko03010 Ribosome	FUNCTION: This protein binds the 5S rRNA. It is required for the late stages of subunit assembly, and is essential for 5S rRNA assembly onto the ribosome. {ECO:0000269|PubMed:3298242}.	0.126873	15.0842	Genetic Information processes
K02877	large subunit ribosomal protein L15e	RP-L15e, RPL15	ko03010 Ribosome	Null	0.0456412	61.2202	Genetic Information processes
K02878	large subunit ribosomal protein L16	RP-L16, MRPL16, rplP	ko03010 Ribosome	FUNCTION: This protein binds directly to 23S ribosomal RNA and is located at the A site of the peptidyltransferase center. It contacts the A and P site tRNAs (PubMed:8524654). It has an essential role in subunit assembly, which is not well understood (PubMed:3298242). {ECO:0000269|PubMed:3298242, ECO:0000269|PubMed:8524654}.	0.180911	21.6257	Genetic Information processes
K02879	large subunit ribosomal protein L17	RP-L17, MRPL17, rplQ	ko03010 Ribosome	FUNCTION: Requires L15 for assembly into the 50S subunit. {ECO:0000269|PubMed:3298242}.	0.0824957	24.2634	Genetic Information processes
K02881	large subunit ribosomal protein L18	RP-L18, MRPL18, rplR	ko03010 Ribosome	FUNCTION: This is one of the proteins that mediates the attachment of the 5S rRNA subcomplex onto the large ribosomal subunit where it forms part of the central protuberance. Binds stably to 5S rRNA; increases binding abilities of L5 in a cooperative fashion; both proteins together confer 23S rRNA binding. The 5S rRNA and some of its associated proteins might help stabilize positioning of ribosom…	0.0978479	21.5491	Genetic Information processes
K02883	large subunit ribosomal protein L18e	RP-L18e, RPL18	ko03010 Ribosome	FUNCTION: Catalyzes the reduction of ribonucleotides to deoxyribonucleotides. May function to provide a pool of deoxyribonucleotide precursors for DNA repair during oxygen limitation and/or for immediate growth after restoration of oxygen. {ECO:0000256|RuleBase:RU364064}.	0.00955902	65.8441	Genetic Information processes
K02884	large subunit ribosomal protein L19	RP-L19, MRPL19, rplS	ko03010 Ribosome	FUNCTION: This protein is located at the 30S-50S ribosomal subunit interface. In the 70S ribosome it has been modeled to make two contacts with the 16S rRNA of the 30S subunit forming part of bridges B6 and B8 (PubMed:12809609). In the 3.5 A resolved structures L14 and L19 interact and together make contact with the 16S rRNA (PubMed:16272117). The protein conformation is quite different between t…	0.13971	27.8016	Genetic Information processes
K02885	large subunit ribosomal protein L19e	RP-L19e, RPL19	ko03010 Ribosome	Null	0.030426	59.3479	Genetic Information processes
K02886	large subunit ribosomal protein L2	RP-L2, MRPL2, rplB	ko03010 Ribosome	FUNCTION: One of the primary rRNA binding proteins (PubMed:3298242). Located near the base of the L1 stalk, it is probably also mobile. Required for association of the 30S and 50S subunits to form the 70S ribosome, for tRNA binding and peptide bond formation (PubMed:8722025). It has been suggested to have peptidyltransferase activity; this is highly controversial. {ECO:0000269|PubMed:10756104, EC…	0.471142	19.208	Genetic Information processes
K02887	large subunit ribosomal protein L20	RP-L20, MRPL20, rplT	ko03010 Ribosome	FUNCTION: One of the primary rRNA binding proteins, it binds close to the 5'-end of the 23S rRNA. It is important during the early stages of 50S assembly. {ECO:0000269|PubMed:3298242}.	0.113694	22.0215	Genetic Information processes
K02888	large subunit ribosomal protein L21	RP-L21, MRPL21, rplU	ko03010 Ribosome	FUNCTION: This protein binds to 23S rRNA in the presence of protein L20. {ECO:0000269|PubMed:2665813, ECO:0000269|PubMed:6170935}.	0.0499477	28.2556	Genetic Information processes
K02889	large subunit ribosomal protein L21e	RP-L21e, RPL21	ko03010 Ribosome	Null	0.0144829	63.1964	Genetic Information processes
K02890	large subunit ribosomal protein L22	RP-L22, MRPL22, rplV	ko03010 Ribosome	Null	0.0952895	22.3003	Genetic Information processes
K02892	large subunit ribosomal protein L23	RP-L23, MRPL23, rplW	ko03010 Ribosome	FUNCTION: One of the early assembly proteins, it binds 23S rRNA; is essential for growth. One of the proteins that surround the polypeptide exit tunnel on the outside of the subunit. Acts as the docking site for trigger factor (PubMed:12226666) for Ffh binding to the ribosome (SRP54, PubMed:12756233 and PubMed:12702815) and to nascent polypeptide chains (PubMed:12756233). {ECO:0000269|PubMed:1222…	0.037175	29.9687	Genetic Information processes
K02895	large subunit ribosomal protein L24	RP-L24, MRPL24, rplX	ko03010 Ribosome	FUNCTION: One of two assembly initiator proteins, it binds directly to the 5'-end of the 23S rRNA, where it nucleates assembly of the 50S subunit. It is not thought to be involved in the functions of the mature 50S subunit in vitro. {ECO:0000269|PubMed:3298242, ECO:0000269|PubMed:357435, ECO:0000269|PubMed:6760192}.	0.0591544	27.5787	Genetic Information processes
K02896	large subunit ribosomal protein L24e	RP-L24e, RPL24	ko03010 Ribosome	Null	0.00734537	60.5758	Genetic Information processes
K02897	large subunit ribosomal protein L25	RP-L25, rplY	ko03010 Ribosome	FUNCTION: This is one of the proteins that binds to the 5S RNA in the ribosome where it forms part of the central protuberance. Binds to the 5S rRNA independently of L5 and L18. Not required for binding of the 5S rRNA/L5/L18 subcomplex to 23S rRNA. {ECO:0000269|PubMed:3298242, ECO:0000269|PubMed:354687, ECO:0000269|PubMed:8925931}.	0.021285	54.3892	Genetic Information processes
K02899	large subunit ribosomal protein L27	RP-L27, MRPL27, rpmA	ko03010 Ribosome	Null	0.0519846	21.6303	Genetic Information processes
K02902	large subunit ribosomal protein L28	RP-L28, MRPL28, rpmB	ko03010 Ribosome	Null	0.0843311	28.6114	Genetic Information processes
K02904	large subunit ribosomal protein L29	RP-L29, rpmC	ko03010 Ribosome	FUNCTION: Binds 23S rRNA. It is not essential for growth. {ECO:0000269|PubMed:12226666, ECO:0000269|PubMed:6170935}.	0.0382626	30.0137	Genetic Information processes
K02906	large subunit ribosomal protein L3	RP-L3, MRPL3, rplC	ko03010 Ribosome	FUNCTION: One of two assembly initiator proteins, it binds directly near the 3'-end of the 23S rRNA, where it nucleates assembly of the 50S subunit. {ECO:0000269|PubMed:3298242, ECO:0000269|PubMed:6760192}.	0.30903	15.9401	Genetic Information processes
K02907	large subunit ribosomal protein L30	RP-L30, MRPL30, rpmD	ko03010 Ribosome	Null	0.0369488	32.8788	Genetic Information processes
K02908	large subunit ribosomal protein L30e	RP-L30e, RPL30	ko03010 Ribosome	Null	0.0207411	57.9568	Genetic Information processes
K02909	large subunit ribosomal protein L31	RP-L31, rpmE	ko03010 Ribosome	FUNCTION: Binds the 23S rRNA. {ECO:0000250}.	0.124329	23.4649	Genetic Information processes
K02910	large subunit ribosomal protein L31e	RP-L31e, RPL31	ko03010 Ribosome	FUNCTION: Toxic component of a type II toxin-antitoxin (TA) system. {ECO:0000256|PIRNR:PIRNR033490}.	0.0124542	59.2307	Genetic Information processes
K02911	large subunit ribosomal protein L32	RP-L32, MRPL32, rpmF	ko03010 Ribosome	Null	0.0626079	31.4066	Genetic Information processes
K02912	large subunit ribosomal protein L32e	RP-L32e, RPL32	ko03010 Ribosome	Null	0.0207783	67.0133	Genetic Information processes
K02913	large subunit ribosomal protein L33	RP-L33, MRPL33, rpmG	ko03010 Ribosome	Null	0.0276819	23.2999	Genetic Information processes
K02914	large subunit ribosomal protein L34	RP-L34, MRPL34, rpmH	ko03010 Ribosome	FUNCTION: Found on the solvent side of the large subunit.	0.0255625	25.3134	Genetic Information processes
K02915	large subunit ribosomal protein L34e	RP-L34e, RPL34	ko03010 Ribosome	Null	0.0172549	56.9666	Genetic Information processes
K02916	large subunit ribosomal protein L35	RP-L35, MRPL35, rpmI	ko03010 Ribosome	Null	0.0389569	31.8749	Genetic Information processes
K02919	large subunit ribosomal protein L36	RP-L36, MRPL36, rpmJ	ko03010 Ribosome	FUNCTION: Binds the 23S rRNA.	0.024896	23.1917	Genetic Information processes
K02921	large subunit ribosomal protein L37	RP-L37Ae, RPL37A	ko03010 Ribosome	Null	0.0162966	63.2365	Genetic Information processes
K02922	large subunit ribosomal protein L37e	RP-L37e, RPL37	ko03010 Ribosome		0.00999599	52.907	Genetic Information processes
K02924	large subunit ribosomal protein L39e	RP-L39e, RPL39	ko03010 Ribosome	Null	0.0149308	64.4922	Genetic Information processes
K02926	large subunit ribosomal protein L4	RP-L4, MRPL4, rplD	ko03010 Ribosome	FUNCTION: One of the primary rRNA binding proteins, this protein initially binds near the 5'-end of the 23S rRNA (PubMed:3298242). It is important during the early stages of 50S assembly (PubMed:3298242). It makes multiple contacts with different domains of the 23S rRNA in the assembled 50S subunit and ribosome (PubMed:7556101, PubMed:6170935). {ECO:0000269|PubMed:13130133, ECO:0000269|PubMed:244…	0.0928633	21.1478	Genetic Information processes
K02927	large subunit ribosomal protein L40e	RP-L40e, RPL40	ko03010 Ribosome	Null	0.0118512	57.6717	Genetic Information processes
K02929	large subunit ribosomal protein L44e	RP-L44e, RPL44	ko03010 Ribosome	Null	0.0282938	59.7639	Genetic Information processes
K02930	large subunit ribosomal protein L4e	RP-L4e, RPL4	ko03010 Ribosome	FUNCTION: Sigma factors are initiation factors that promote the attachment of RNA polymerase to specific initiation sites and are then released. {ECO:0000256|PIRNR:PIRNR000774}.	0.0376193	63.2935	Genetic Information processes
K02931	large subunit ribosomal protein L5	RP-L5, MRPL5, rplE	ko03010 Ribosome	FUNCTION: This is 1 of the proteins that binds and probably mediates the attachment of the 5S RNA into the large ribosomal subunit, where it forms part of the central protuberance. Its 5S rRNA binding is significantly enhanced in the presence of L18. {ECO:0000269|PubMed:354687, ECO:0000269|PubMed:7038683, ECO:0000269|PubMed:8925931}.	0.209491	14.0679	Genetic Information processes
K02933	large subunit ribosomal protein L6	RP-L6, MRPL6, rplF	ko03010 Ribosome	FUNCTION: This protein binds directly to at least 2 domains of the 23S ribosomal RNA, thus is important in its secondary structure. It is located near the subunit interface in the base of the L7/L12 stalk, and near the tRNA binding site of the peptidyltransferase center. {ECO:0000269|PubMed:6170935}.	0.163077	18.3991	Genetic Information processes
K02935	large subunit ribosomal protein L7/L12	RP-L7, MRPL12, rplL	ko03010 Ribosome	FUNCTION: The binding site for several of the GTPase factors involved in protein synthesis (IF-2, EF-Tu, EF-G and RF3). Is thus essential for accurate translation. Deletion of 1 of the L12 dimers from the ribosome (by deleting the binding site on L10) leads to decreased IF-2 association with the 70S ribosome and decreased stimulation of the GTPase activity of EF-G. {ECO:0000269|PubMed:15989950, E…	0.118836	23.1793	Genetic Information processes
K02936	large subunit ribosomal protein L7Ae	RP-L7Ae, RPL7A	ko03010 Ribosome	FUNCTION: Probably functions as a manganese efflux pump. {ECO:0000256|SAAS:SAAS01067169}.	0.0310072	53.5561	Genetic Information processes
K02939	large subunit ribosomal protein L9	RP-L9, MRPL9, rplI	ko03010 Ribosome	FUNCTION: One of the primary rRNA binding proteins, it binds very close to the 3' end of the 23S rRNA. {ECO:0000269|PubMed:3298242}.	0.0809518	29.0398	Genetic Information processes
K02945	small subunit ribosomal protein S1	RP-S1, rpsA	ko03010 Ribosome	FUNCTION: Required for translation of most natural mRNAs except for leaderless mRNA (PubMed:9677288, PubMed:7003157, PubMed:12068815, PubMed:17376482, PubMed:24339747). Binds mRNA upstream of the Shine-Dalgarno (SD) sequence and helps it bind to the 30S ribosomal subunit; acts as an RNA chaperone to unfold structured mRNA on the ribosome but is not essential for mRNAs with strong SDs and little 5…	0.527066	17.4458	Genetic Information processes
K02946	small subunit ribosomal protein S10	RP-S10, MRPS10, rpsJ	ko03010 Ribosome	FUNCTION: Involved in the binding of tRNA to the ribosomes (PubMed:6759118). In addition, in complex with NusB, is involved in the regulation of ribosomal RNA (rRNA) biosynthesis by transcriptional antitermination. S10 binds RNA non-specifically and increases the affinity of NusB for the boxA RNA sequence (PubMed:7678781, PubMed:11884128, PubMed:16109710). S10 may constitute the critical antiterm…	0.210677	19.2994	Genetic Information processes
K02948	small subunit ribosomal protein S11	RP-S11, MRPS11, rpsK	ko03010 Ribosome	FUNCTION: Located on the platform of the 30S subunit, it bridges several disparate RNA helices of the 16S rRNA. Forms part of the Shine-Dalgarno cleft in the 70S ribosome (By similarity). {ECO:0000250}.	0.15804	13.2223	Genetic Information processes
K02950	small subunit ribosomal protein S12	RP-S12, MRPS12, rpsL	ko03010 Ribosome	FUNCTION: Catalyzes the hydrolysis of 3-deoxy-D-manno-octulosonate 8-phosphate (KDO 8-P) to 3-deoxy-D-manno-octulosonate (KDO) and inorganic phosphate. {ECO:0000256|PIRNR:PIRNR006118}.	0.279967	14.8559	Genetic Information processes
K02952	small subunit ribosomal protein S13	RP-S13, rpsM	ko03010 Ribosome	FUNCTION: Located at the top of the head of the 30S subunit, it contacts several helices of the 16S rRNA. {ECO:0000269|PubMed:15308780}.	0.242279	20.9296	Genetic Information processes
K02954	small subunit ribosomal protein S14	RP-S14, MRPS14, rpsN	ko03010 Ribosome	FUNCTION: Binds 16S rRNA, required for the assembly of 30S particles and may also be responsible for determining the conformation of the 16S rRNA at the A site.	0.0657697	19.2761	Genetic Information processes
K02956	small subunit ribosomal protein S15	RP-S15, MRPS15, rpsO	ko03010 Ribosome	FUNCTION: One of the primary rRNA binding proteins, it binds directly to 16S rRNA where it helps nucleate assembly of the platform of the 30S subunit by binding and bridging several RNA helices of the 16S rRNA (PubMed:12809609, PubMed:16272117). Binds to its own mRNA, stabilizing it 5-UTR and preventing its translation (PubMed:24339747). {ECO:0000269|PubMed:12809609, ECO:0000269|PubMed:16272117, …	0.0687899	29.5156	Genetic Information processes
K02959	small subunit ribosomal protein S16	RP-S16, MRPS16, rpsP	ko03010 Ribosome	FUNCTION: In addition to being a ribosomal protein, S16 also has a cation-dependent endonuclease activity. {ECO:0000269|PubMed:8730873}.	0.159385	24.3232	Genetic Information processes
K02961	small subunit ribosomal protein S17	RP-S17, MRPS17, rpsQ	ko03010 Ribosome	FUNCTION: One of the primary rRNA binding proteins, it binds specifically to the 5'-end of 16S ribosomal RNA (PubMed:4598121). Also plays a role in translational accuracy; neamine-resistant ribosomes show reduced neamine-induced misreading in vitro (PubMed:765484, PubMed:781296). {ECO:0000269|PubMed:4598121, ECO:0000269|PubMed:765484, ECO:0000269|PubMed:781296}.	0.114121	20.7256	Genetic Information processes
K02962	small subunit ribosomal protein S17e	RP-S17e, RPS17	ko03010 Ribosome	Null	0.00829895	58.6952	Genetic Information processes
K02963	small subunit ribosomal protein S18	RP-S18, MRPS18, rpsR	ko03010 Ribosome	FUNCTION: Binds as a heterodimer with protein S6 to the central domain of the 16S rRNA, where it helps stabilize the platform of the 30S subunit.	0.0994463	23.2784	Genetic Information processes
K02965	small subunit ribosomal protein S19	RP-S19, rpsS	ko03010 Ribosome	FUNCTION: In the E.coli 70S ribosome in the initiation state (PubMed:12809609) it has been modeled to contact the 23S rRNA of the 50S subunit forming part of bridge B1a; this bridge is broken in the model with bound EF-G. The 23S rRNA contact site in bridge B1a is modeled to differ in different ribosomal states (PubMed:12859903), contacting alternately S13 or S19. In the 3.5 angstroms resolved ri…	0.123795	19.037	Genetic Information processes
K02966	small subunit ribosomal protein S19e	RP-S19e, RPS19	ko03010 Ribosome	Null	0.0345085	51.429	Genetic Information processes
K02967	small subunit ribosomal protein S2	RP-S2, MRPS2, rpsB	ko03010 Ribosome	FUNCTION: Required for ribosomal protein S1 to bind to the 30S subunit. {ECO:0000269|PubMed:12068815}.	0.275469	12.092	Genetic Information processes
K02968	small subunit ribosomal protein S20	RP-S20, rpsT	ko03010 Ribosome	FUNCTION: Binds directly to 16S ribosomal RNA.	0.0277782	33.3951	Genetic Information processes
K02970	small subunit ribosomal protein S21	RP-S21, MRPS21, rpsU	ko03010 Ribosome	Null	0.039889	20.7087	Genetic Information processes
K02974	small subunit ribosomal protein S24e	RP-S24e, RPS24	ko03010 Ribosome	Null	0.00910285	65.5431	Genetic Information processes
K02978	small subunit ribosomal protein S27e	RP-S27e, RPS27	ko03010 Ribosome		0.0115147	53.8313	Genetic Information processes
K02979	small subunit ribosomal protein S28e	RP-S28e, RPS28	ko03010 Ribosome	Null	0.0139859	60.4285	Genetic Information processes
K02982	small subunit ribosomal protein S3	RP-S3, rpsC	ko03010 Ribosome	FUNCTION: Binds the lower part of the 30S subunit head. Binds mRNA in the 70S ribosome, positioning it for translation (By similarity). {ECO:0000250}.	0.25143	16.1825	Genetic Information processes
K02984	small subunit ribosomal protein S3Ae	RP-S3Ae, RPS3A	ko03010 Ribosome	Null	0.0395603	55.6237	Genetic Information processes
K02986	small subunit ribosomal protein S4	RP-S4, rpsD	ko03010 Ribosome	FUNCTION: One of two assembly initiator proteins for the 30S subunit, it binds directly to 16S rRNA where it nucleates assembly of the body of the 30S subunit. {ECO:0000269|PubMed:2461734}.	0.180485	12.5523	Genetic Information processes
K02987	small subunit ribosomal protein S4e	RP-S4e, RPS4	ko03010 Ribosome	Null	0.0187954	69.6209	Genetic Information processes
K02988	small subunit ribosomal protein S5	RP-S5, MRPS5, rpsE	ko03010 Ribosome	FUNCTION: With S4 and S12 plays an important role in translational accuracy. Many suppressors of streptomycin-dependent mutants of protein S12 are found in this protein, some but not all of which decrease translational accuracy (ram, ribosomal ambiguity mutations). {ECO:0000269|PubMed:15652481}.	0.197039	16.0875	Genetic Information processes
K02990	small subunit ribosomal protein S6	RP-S6, MRPS6, rpsF	ko03010 Ribosome	FUNCTION: Binds together with S18 to 16S ribosomal RNA.	0.129535	25.5124	Genetic Information processes
K02991	small subunit ribosomal protein S6e	RP-S6e, RPS6	ko01521 EGFR tyrosine kinase inhibitor resistance ko03010 Ribosome ko04066 HIF-1 signaling pathway ko04150 mTOR signaling pathway ko04151 PI3K-Akt signaling pathway ko04371 Apelin signaling pathway ko04714 Thermogenesis ko04910 Insulin signaling pathway ko05205 Proteoglycans in cancer	Null	0.0192153	54.4115	Genetic Information processes
K02992	small subunit ribosomal protein S7	RP-S7, MRPS7, rpsG	ko03010 Ribosome	FUNCTION: One of the primary rRNA binding proteins, it binds directly to 16S rRNA where it nucleates assembly of the head domain of the 30S subunit (PubMed:2461734). Is located at the subunit interface close to the decoding center, where it has been shown to contact mRNA (PubMed:10606263). Has been shown to contact tRNA in both the P and E sites; it probably blocks exit of the E site tRNA (PubMed…	0.190193	12.2865	Genetic Information processes
K02994	small subunit ribosomal protein S8	RP-S8, rpsH	ko03010 Ribosome	FUNCTION: One of the primary rRNA binding proteins, it binds directly to 16S rRNA central domain where it helps coordinate assembly of the platform of the 30S subunit. {ECO:0000250}.	0.168811	14.4563	Genetic Information processes
K02995	small subunit ribosomal protein S8e	RP-S8e, RPS8	ko03010 Ribosome	Null	0.0165742	61.2562	Genetic Information processes
K02996	small subunit ribosomal protein S9	RP-S9, MRPS9, rpsI	ko03010 Ribosome	FUNCTION: The C-terminal tail plays a role in the affinity of the 30S P site for different tRNAs. Mutations that decrease this affinity are suppressed in the 70S ribosome. {ECO:0000269|PubMed:15308780}.	0.112287	18.1347	Genetic Information processes
K03040	DNA-directed RNA polymerase subunit alpha	rpoA	ko03020 RNA polymerase	FUNCTION: DNA-dependent RNA polymerase (RNAP) catalyzes the transcription of DNA into RNA using the four ribonucleoside triphosphates as substrates. This subunit plays an important role in subunit assembly since its dimerization is the first step in the sequential assembly of subunits to form the holoenzyme. {ECO:0000269|PubMed:1646077, ECO:0000269|PubMed:24843001}.	0.38102	23.8564	Genetic Information processes
K03041	DNA-directed RNA polymerase subunit A'	rpoA1	ko03020 RNA polymerase	FUNCTION: DNA-dependent RNA polymerase catalyzes the transcription of DNA into RNA using the four ribonucleoside triphosphates as substrates.	0.0641357	62.0132	Genetic Information processes
K03042	DNA-directed RNA polymerase subunit A"	rpoA2	ko03020 RNA polymerase	FUNCTION: DNA-dependent RNA polymerase catalyzes the transcription of DNA into RNA using the four ribonucleoside triphosphates as substrates.	0.0363437	69.9017	Genetic Information processes
K03043	DNA-directed RNA polymerase subunit beta	rpoB	ko03020 RNA polymerase	FUNCTION: DNA-dependent RNA polymerase catalyzes the transcription of DNA into RNA using the four ribonucleoside triphosphates as substrates. {ECO:0000269|PubMed:1646077, ECO:0000269|PubMed:24843001}.	1.29968	10.4712	Genetic Information processes
K03044	DNA-directed RNA polymerase subunit B'	rpoB1	ko03020 RNA polymerase	FUNCTION: DNA-dependent RNA polymerase catalyzes the transcription of DNA into RNA using the four ribonucleoside triphosphates as substrates. The B (B''+B' and beta) subunits have been implicated in DNA promoter recognition and also in nucleotide binding.	0.0809346	59.6599	Genetic Information processes
K03045	DNA-directed RNA polymerase subunit B"	rpoB2	ko03020 RNA polymerase	FUNCTION: DNA-dependent RNA polymerase catalyzes the transcription of DNA into RNA using the four ribonucleoside triphosphates as substrates. The B (B''+B' and beta) subunits have been implicated in DNA promoter recognition and also in nucleotide binding.	0.0536243	63.1302	Genetic Information processes
K03046	DNA-directed RNA polymerase subunit beta'	rpoC	ko03020 RNA polymerase	FUNCTION: DNA-dependent RNA polymerase catalyzes the transcription of DNA into RNA using the four ribonucleoside triphosphates as substrates. {ECO:0000255|HAMAP-Rule:MF_01322, ECO:0000269|PubMed:1646077, ECO:0000269|PubMed:24843001}.	1.37391	9.76047	Genetic Information processes
K03047	DNA-directed RNA polymerase subunit D	rpoD	ko03020 RNA polymerase	FUNCTION: DNA-dependent RNA polymerase catalyzes the transcription of DNA into RNA using the four ribonucleoside triphosphates as substrates.	0.0188827	61.8275	Genetic Information processes
K03049	DNA-directed RNA polymerase subunit E'	rpoE1	ko03020 RNA polymerase	FUNCTION: DNA-dependent RNA polymerase catalyzes the transcription of DNA into RNA using the four ribonucleoside triphosphates as substrates.	0.0106787	64.335	Genetic Information processes
K03058	DNA-directed RNA polymerase subunit N	rpoN	ko03020 RNA polymerase	FUNCTION: DNA-dependent RNA polymerase catalyzes the transcription of DNA into RNA using the four ribonucleoside triphosphates as substrates.	0.00944082	55.2384	Genetic Information processes
K03086	RNA polymerase primary sigma factor	rpoD	Null/Transcription	Sigma factors are initiation factors that promote the attachment of RNA polymerase to specific initiation sites and are then released. This sigma factor is the primary sigma factor during exponential growth. Preferentially transcribes genes associated with fast growth, such as ribosomal operons, other protein-synthesis related genes, rRNA- and tRNA-encoding genes and prfB.	0.179851	60.1079	Genetic Information processes
K03088	RNA polymerase sigma-70 factor, ECF subfamily	rpoE	Null/Transcription	Sigma factors are initiation factors that promote the attachment of RNA polymerase (RNAP) to specific initiation sites and are then released (PubMed:7889935, PubMed:2691330, PubMed:9159522, PubMed:9159523). Extracytoplasmic function (ECF) sigma-E controls the envelope stress response, responding to periplasmic protein stress, increased levels of periplasmic lipopolysaccharide (LPS) as well as hea…	0.08128	35.9634	Genetic Information processes
K03111	single-strand DNA-binding protein	ssb	ko03030 DNA replication ko03430 Mismatch repair ko03440 Homologous recombination	FUNCTION: Plays an important role in DNA replication, recombination and repair. Binds to ssDNA and to an array of partner proteins to recruit them to their sites of action during DNA metabolism. Acts as a sliding platform that migrates on DNA via reptation. {ECO:0000255|HAMAP-Rule:MF_00984, ECO:0000269|PubMed:18937104, ECO:0000269|PubMed:20360609, ECO:0000269|PubMed:21784244}.	0.00793438	57.6771	Genetic Information processes
K03113	translation initiation factor 1	EIF1, SUI1	ko03013 RNA transport	Null	0.0188446	58.4568	Genetic Information processes
K03120	transcription initiation factor TFIID TATA-box-binding protein	TBP, tbp	ko03022 Basal transcription factors ko05016 Huntington disease ko05165 Human papillomavirus infection ko05166 Human T-cell leukemia virus 1 infection ko05203 Viral carcinogenesis	Null	0.0469216	68.315	Genetic Information processes
K03124	transcription initiation factor TFIIB	TFIIB, GTF2B, SUA7, tfb	ko03022 Basal transcription factors ko05203 Viral carcinogenesis	FUNCTION: Stabilizes TBP binding to an archaeal box-A promoter. Also responsible for recruiting RNA polymerase II to the pre- initiation complex (DNA-TBP-TFIIB).	0.046896	61.5955	Genetic Information processes
K03166	DNA topoisomerase VI subunit A	top6A	Null/Replication, recombination and repair	Relaxes both positive and negative superturns and exhibits a strong decatenase activity.	0.0404132	57.9962	Genetic Information processes
K03167	DNA topoisomerase VI subunit B	top6B	Null/Replication, recombination and repair	Relaxes both positive and negative superturns and exhibits a strong decatenase activity.	0.0303276	57.0594	Genetic Information processes
K03168	DNA topoisomerase I	topA	Null/Replication, recombination and repair	Releases the supercoiling and torsional tension of DNA, which is introduced during the DNA replication and transcription, by transiently cleaving and rejoining one strand of the DNA duplex (PubMed:8921893, PubMed:20724443). Introduces a single-strand break via transesterification at a target site in duplex DNA. The scissile phosphodiester is attacked by the catalytic tyrosine of the enzyme, resul…	0.038012	42.935	Genetic Information processes
K03169	DNA topoisomerase III	topB	Null/Replication, recombination and repair	Releases the supercoiling and torsional tension of DNA, which is introduced during the DNA replication and transcription, by transiently cleaving and rejoining one strand of the DNA duplex. Introduces a single-strand break via transesterification at a target site in duplex DNA. The scissile phosphodiester is attacked by the catalytic tyrosine of the enzyme, resulting in the formation of a DNA-(5'…	0.056632	41.3046	Genetic Information processes
K03177	tRNA pseudouridine55 synthase	truB, PUS4, TRUB1	Null/Translation, ribosomal structure and biogenesis	Responsible for synthesis of pseudouridine from uracil-55 in the psi GC loop of transfer RNAs.	0.0201017	48.504	Genetic Information processes
K03231	elongation factor 1-alpha	EEF1A	ko03013 RNA transport ko05134 Legionellosis ko05140 Leishmaniasis	Null	0.115794	53.677	Genetic Information processes
K03236	translation initiation factor 1A	EIF1A	ko03013 RNA transport	Null	0.0188371	62.8289	Genetic Information processes
K03237	translation initiation factor 2 subunit 1	EIF2S1	ko03013 RNA transport ko04138 Autophagy - yeast ko04140 Autophagy - animal ko04141 Protein processing in endoplasmic reticulum ko04210 Apoptosis ko04932 Non-alcoholic fatty liver disease (NAFLD) ko05160 Hepatitis C ko05162 Measles ko05164 Influenza A ko05168 Herpes simplex virus 1 infection	Null	0.0403146	56.5456	Genetic Information processes
K03238	translation initiation factor 2 subunit 2	EIF2S2	ko03013 RNA transport	Null	0.0232717	56.7445	Genetic Information processes
K03242	translation initiation factor 2 subunit 3	EIF2S3	ko03013 RNA transport	Null	0.0409334	59.9423	Genetic Information processes
K03243	translation initiation factor 5B	EIF5B	ko03013 RNA transport	Null	0.0148297	67.9198	Genetic Information processes
K03263	translation initiation factor 5A	EIF5A	Null/Translation, ribosomal structure and biogenesis	Functions by promoting the formation of the first peptide bond.	0.0251521	62.8405	Genetic Information processes
K03265	peptide chain release factor subunit 1	ETF1, ERF1	ko03015 mRNA surveillance pathway	Null	0.0156079	66.7694	Genetic Information processes
K03330	glutamyl-tRNA(Gln) amidotransferase subunit E	gatE	ko00970 Aminoacyl-tRNA biosynthesis ko01100 Metabolic pathways	FUNCTION: Allows the formation of correctly charged Gln-tRNA(Gln) through the transamidation of misacylated Glu-tRNA(Gln) in organisms which lack glutaminyl-tRNA synthetase. The reaction takes place in the presence of glutamine and ATP through an activated gamma-phospho-Glu-tRNA(Gln). The GatDE system is specific for glutamate and does not act on aspartate.	0.0195579	54.9626	Genetic Information processes
K03402	transcriptional regulator of arginine metabolism	argR, ahrC	Null/Transcription	Negatively controls the expression of the four operons of arginine biosynthesis in addition to the carAB operon. Predominantly interacts with A/T residues in ARG boxes. It also binds to a specific site in cer locus. Thus it is essential for cer-mediated site-specific recombination in ColE1. It is necessary for monomerization of the plasmid ColE1.	0.00710794	52.777	Genetic Information processes
K03424	TatD DNase family protein	tatD	Null/Cell motility	3'-5' exonuclease that prefers single-stranded DNA and RNA. May play a role in the H(2)O(2)-induced DNA damage repair.	0.0107163	64.8857	Genetic Information processes
K03426	NAD+ diphosphatase	E3.6.1.22, NUDT12, nudC	ko00760 Nicotinate and nicotinamide metabolism ko01100 Metabolic pathways ko04146 Peroxisome	FUNCTION: Catalyzes the hydrolysis of a broad range of dinucleotide pyrophosphates, but uniquely prefers the reduced form of NADH. {ECO:0000269|PubMed:7829480}.	0.0131495	48.1189	Genetic Information processes
K03437	RNA methyltransferase, TrmH family	spoU	Null/Translation, ribosomal structure and biogenesis	Null	0.0182059	61.6904	Genetic Information processes
K03439	tRNA (guanine-N7-)-methyltransferase	trmB, METTL1, TRM8	Null/Translation, ribosomal structure and biogenesis	Catalyzes the formation of N(7)-methylguanine at position 46 (m7G46) in tRNA.	0.0104273	59.268	Genetic Information processes
K03497	ParB family transcriptional regulator, chromosome partitioning protein	parB, spo0J	Null/Cell cycle control, cell division, chromosome partitioning	Required for the initiation of sporulation and for normal chromosome segregation. Antagonizes sporulation inhibition by Soj. It probably interacts with a specific DNA site and other proteins involved in partitioning and cell division, and antagonizes Soj in response to cell cycle events related to chromosome partitioning.	0.0252462	58.8195	Genetic Information processes
K03502	DNA polymerase V	umuC	Null/Replication, recombination and repair	Involved in UV protection and mutation. Poorly processive, error-prone DNA polymerase involved in translesion repair (PubMed:10801133). Essential for induced (or SOS) mutagenesis. Able to replicate DNA across DNA lesions (thymine photodimers and abasic sites, translesion synthesis) in the presence of activated RecA; efficiency is maximal in the presence of the beta sliding-clamp and clamp-loading…	0.159447	38.7575	Genetic Information processes
K03524	BirA family transcriptional regulator, biotin operon repressor / biotin--[acetyl-CoA-carboxylase] ligase	birA	ko00780 Biotin metabolism ko01100 Metabolic pathways	FUNCTION: Acts both as a biotin--[acetyl-CoA-carboxylase] ligase and a biotin-operon repressor. In the presence of ATP, BirA activates biotin to form the BirA-biotinyl-5'-adenylate (BirA-bio- 5'-AMP or holoBirA) complex. HoloBirA can either transfer the biotinyl moiety to the biotin carboxyl carrier protein (BCCP) subunit of acetyl-CoA carboxylase, or bind to the biotin operator site and inhibit …	0.00505851	98.2124	Genetic Information processes
K03525	type III pantothenate kinase	coaX	ko00770 Pantothenate and CoA biosynthesis ko01100 Metabolic pathways	FUNCTION: Catalyzes the phosphorylation of pantothenate (Pan), the first step in CoA biosynthesis. Can utilize a wide range of phosphoryl donors other than ATP, and does not discriminate between purine- and pyrimidine-based nucleotides or deoxynucleotides. Is responsible for the resistance of P.aeruginosa to the pantothenamide antibiotics, since it cannot bind and phosphorylate these pantothenate…	0.00543956	90.3547	Genetic Information processes
K03530	DNA-binding protein HU-beta	hupB	Null/Replication, recombination and repair	Histone-like DNA-binding protein which is capable of wrapping DNA to stabilize it, and thus to prevent its denaturation under extreme environmental conditions. Binds DNA non-specifically. Induces lymphoproliferation, particularly in health tuberculin reactors, and is immunogenic. Maybe involved in pathogenesis of inflammatory bowel disease (IBD) in patients with ulcerative colitis and Crohn disea…	0.037606	36.9707	Genetic Information processes
K03540	ribonuclease P protein subunit RPR2	RPR2, RPP21	ko03013 RNA transport	FUNCTION: Catalyzes the reversible hydration of fumarate to (S)- malate. {ECO:0000256|PIRNR:PIRNR001394}.	0.00820513	60.1451	Genetic Information processes
K03546	DNA repair protein SbcC/Rad50	sbcC, rad50	Null/Replication, recombination and repair	Part of the Rad50/Mre11 complex, which is involved in the early steps of DNA double-strand break (DSB) repair (PubMed:11029422, PubMed:18957200). The complex may facilitate opening of the processed DNA ends to aid in the recruitment of HerA and NurA (PubMed:18957200). Rad50 controls the balance between DNA end bridging and DNA resection via ATP-dependent structural rearrangements of the Rad50/Mre…	0.00779664	99.1199	Genetic Information processes
K03550	holliday junction DNA helicase RuvA	ruvA	ko03440 Homologous recombination	FUNCTION: The RuvA-RuvB complex in the presence of ATP renatures cruciform structure in supercoiled DNA with palindromic sequence, indicating that it may promote strand exchange reactions in homologous recombination. RuvAB is a helicase that mediates the Holliday junction migration by localized denaturation and reannealing. RuvA stimulates, in the presence of DNA, the weak ATPase activity of RuvB…	0.00475825	68.7308	Genetic Information processes
K03551	holliday junction DNA helicase RuvB	ruvB	ko03440 Homologous recombination	FUNCTION: The RuvA-RuvB complex in the presence of ATP renatures cruciform structure in supercoiled DNA with palindromic sequence, indicating that it may promote strand exchange reactions in homologous recombination. RuvAB is a helicase that mediates the Holliday junction migration by localized denaturation and reannealing. {ECO:0000255|HAMAP-Rule:MF_00016, ECO:0000269|PubMed:8433990}.	0.032823	24.3297	Genetic Information processes
K03552	holliday junction resolvase Hjr	hjr	Null/Replication, recombination and repair	A structure-specific endonuclease that resolves Holliday junction (HJ) intermediates during genetic recombination. Cleaves 4-way DNA junctions introducing paired nicks in opposing strands, leaving a 5'-terminal phosphate and a 3'-terminal hydroxyl group that are ligated to produce recombinant products.	0.0064444	65.7469	Genetic Information processes
K03553	recombination protein RecA	recA	ko03440 Homologous recombination	FUNCTION: Required for homologous recombination and the bypass of mutagenic DNA lesions by the SOS response. Catalyzes ATP-driven homologous pairing and strand exchange of DNA molecules necessary for DNA recombinational repair. Catalyzes the hydrolysis of ATP in the presence of single-stranded DNA, the ATP-dependent uptake of single-stranded DNA by duplex DNA, and the ATP-dependent hybridization …	0.0842957	17.7263	Genetic Information processes
K03555	DNA mismatch repair protein MutS	mutS	ko03430 Mismatch repair	FUNCTION: This protein is involved in the repair of mismatches in DNA. It is possible that it carries out the mismatch recognition step. This protein has a weak ATPase activity.	0.0677318	37.428	Genetic Information processes
K03572	DNA mismatch repair protein MutL	mutL	ko03430 Mismatch repair	FUNCTION: This protein is involved in the repair of mismatches in DNA. It is required for dam-dependent methyl-directed DNA mismatch repair. May act as a 'molecular matchmaker', a protein that promotes the formation of a stable complex between two or more DNA-binding proteins in an ATP-dependent manner without itself being part of the final effector complex. The ATPase activity of MutL is stimula…	0.0222854	60.6143	Genetic Information processes
K03575	A/G-specific adenine glycosylase	mutY	ko03410 Base excision repair	FUNCTION: Adenine glycosylase active on G-A mispairs. MutY also corrects error-prone DNA synthesis past GO lesions which are due to the oxidatively damaged form of guanine: 7,8-dihydro-8- oxoguanine (8-oxo-dGTP). {ECO:0000269|PubMed:1445834, ECO:0000269|PubMed:2682664}.	0.00620525	73.5015	Genetic Information processes
K03581	exodeoxyribonuclease V alpha subunit	recD	ko03440 Homologous recombination	FUNCTION: A helicase/nuclease that prepares dsDNA breaks (DSB) for recombinational DNA repair. Binds to DSBs and unwinds DNA via a rapid (>1 kb/second) and highly processive (>30 kb) ATP-dependent bidirectional helicase. Unwinds dsDNA until it encounters a Chi (crossover hotspot instigator, 5'-GCTGGTGG-3') sequence from the 3' direction. Cuts ssDNA a few nucleotides 3' to Chi site, by nicking one…	0.0217532	96.4423	Genetic Information processes
K03584	DNA repair protein RecO (recombination protein O)	recO	ko03440 Homologous recombination	FUNCTION: Involved in DNA repair and RecF pathway recombination.	0.00834497	66.6949	Genetic Information processes
K03595	GTPase	era, ERAL1	Null/Translation, ribosomal structure and biogenesis	An essential GTPase that binds both GDP and GTP, with nucleotide exchange occurring on the order of seconds whereas hydrolysis occurs on the order of minutes. Plays a role in numerous processes, including cell cycle regulation, energy metabolism, as a chaperone for 16S rRNA processing and 30S ribosomal subunit biogenesis. One of at least 4 proteins (Era, RbfA, RimM and RsgA/YjeQ) that assist in t…	0.0464508	33.0326	Genetic Information processes
K03601	exodeoxyribonuclease VII large subunit	xseA	ko03430 Mismatch repair	FUNCTION: Bidirectionally degrades single-stranded DNA into large acid-insoluble oligonucleotides, which are then degraded further into small acid-soluble oligonucleotides. It can also degrade 3' or 5' ss regions extending from the termini of duplex DNA molecules and displaced ss regions.	0.0142525	69.3697	Genetic Information processes
K03624	transcription elongation factor GreA	greA	Null/Transcription	Necessary for efficient RNA polymerase transcription elongation past template-encoded arresting sites. The arresting sites in DNA have the property of trapping a certain fraction of elongating RNA polymerases that pass through, resulting in locked ternary complexes. Cleavage of the nascent transcript by cleavage factors such as GreA or GreB allows the resumption of elongation from the new 3'termi…	0.0170752	40.6549	Genetic Information processes
K03625	transcription antitermination protein NusB	nusB	Null/Transcription	Involved in transcription antitermination. Required for transcription of ribosomal RNA (rRNA) genes. Binds specifically to the boxA antiterminator sequence of the ribosomal RNA (rrn) operons (PubMed:7045592, PubMed:7678781, PubMed:11884128, PubMed:14973028, PubMed:15716433, PubMed:16109710). The affinity of NusB for the boxA RNA sequence is significantly increased in the presence of the ribosomal…	0.0121208	58.8275	Genetic Information processes
K03628	transcription termination factor Rho	rho	ko03018 RNA degradation	FUNCTION: Facilitates transcription termination by a mechanism that involves Rho binding to the nascent RNA, activation of Rho's RNA-dependent ATPase activity, and release of the mRNA from the DNA template. RNA-dependent NTPase which utilizes all four ribonucleoside triphosphates as substrates. {ECO:0000269|PubMed:1716628, ECO:0000269|PubMed:2461932}.	0.117625	16.5745	Genetic Information processes
K03629	DNA replication and repair protein RecF	recF	ko03440 Homologous recombination	FUNCTION: The RecF protein is involved in DNA metabolism; it is required for DNA replication and normal SOS inducibility. RecF binds preferentially to single-stranded, linear DNA. It also seems to bind ATP.	0.0165561	64.5515	Genetic Information processes
K03630	DNA repair protein RadC	radC	Null/Replication, recombination and repair	Null	0.00737598	68.5321	Genetic Information processes
K03631	DNA repair protein RecN (Recombination protein N)	recN	Null/Replication, recombination and repair	May be involved in recombinational repair of damaged DNA.	0.0225983	53.189	Genetic Information processes
K03648	uracil-DNA glycosylase	UNG, UDG	ko03410 Base excision repair ko05340 Primary immunodeficiency	FUNCTION: Excises uracil residues from the DNA which can arise as a result of misincorporation of dUMP residues by DNA polymerase or due to deamination of cytosine.	0.0170445	37.6916	Genetic Information processes
K03650	tRNA modification GTPase	mnmE, trmE, MSS1	Null/Translation, ribosomal structure and biogenesis	Exhibits a very high intrinsic GTPase hydrolysis rate. Involved in the addition of a carboxymethylaminomethyl (cmnm) group at the wobble position (U34) of certain tRNAs, forming tRNA-cmnm(5)s(2)U34.	0.0200384	47.6926	Genetic Information processes
K03654	ATP-dependent DNA helicase RecQ	recQ	ko03018 RNA degradation	FUNCTION: Involved in the RecF recombination pathway; its gene expression is under the regulation of the SOS system. It is a DNA helicase. {ECO:0000269|PubMed:2164680}.	0.0550188	44.5194	Genetic Information processes
K03655	ATP-dependent DNA helicase RecG	recG	ko03440 Homologous recombination	FUNCTION: Play a critical role in recombination and DNA repair. Helps process Holliday junction intermediates to mature products by catalyzing branch migration. Has a DNA unwinding activity characteristic of a DNA helicase with 3'- to 5'- polarity. Unwinds branched duplex DNA (Y-DNA). Has a role in constitutive stable DNA replication (cSDR) and R-loop formation. Is genetically synergistic to RadA…	0.0439588	49.2066	Genetic Information processes
K03657	DNA helicase II / ATP-dependent DNA helicase PcrA	uvrD, pcrA	ko03420 Nucleotide excision repair ko03430 Mismatch repair	FUNCTION: A helicase with DNA-dependent ATPase activity (PubMed:8419285). Unwinds DNA duplexes with 3' to 5' polarity with respect to the bound strand. Initiates unwinding more efficiently from a nicked substrate than ds duplex DNA (PubMed:8419285). Involved in the post-incision events of nucleotide excision repair and methyl-directed mismatch repair, and probably also in repair of alkylated DNA …	0.126559	75.7424	Genetic Information processes
K03664	SsrA-binding protein	smpB	Null/Posttranslational modification, protein turnover, chaperones	Required for rescue of stalled ribosomes mediated by trans-translation. Binds to tmRNA RNA (also known as SsrA or 10Sa RNA, 363 nucleotides in this organism), required for stable binding of tmRNA to ribosomes (PubMed:10393194, PubMed:11904185, PubMed:11917023). tmRNA and SmpB together mimic tRNA shape, replacing the anticodon stem-loop with SmpB (Probable). tmRNA is encoded by the ssrA gene; the …	0.00646229	59.7901	Genetic Information processes
K03665	GTPase	hflX	Null/Translation, ribosomal structure and biogenesis	GTPase that associates with the 50S ribosomal subunit and may have a role during protein synthesis or ribosome biogenesis. In vitro, also exhibits ATPase activity.	0.0646626	28.647	Genetic Information processes
K03679	exosome complex component RRP4	RRP4, EXOSC2	ko03018 RNA degradation	FUNCTION: Non-catalytic component of the exosome, which is a complex involved in RNA degradation. Increases the RNA binding and the efficiency of RNA degradation. Confers strong poly(A) specificity to the exosome. {ECO:0000255|HAMAP-Rule:MF_00623, ECO:0000269|PubMed:17078816, ECO:0000269|PubMed:19053279, ECO:0000269|PubMed:20488184}.	0.0381639	63.4804	Genetic Information processes
K03685	ribonuclease III	rnc, DROSHA, RNT1	ko03008 Ribosome biogenesis in eukaryotes ko05205 Proteoglycans in cancer	FUNCTION: Digests double-stranded RNA formed within single-strand substrates, but not RNA-DNA hybrids. Involved in the processing of rRNA precursors, viral transcripts, some mRNAs and at least 1 tRNA (metY, a minor form of tRNA-init-Met). Cleaves the 30S primary rRNA transcript to yield the immediate precursors to the 16S and 23S rRNAs; cleavage can occur in assembled 30S, 50S and even 70S subuni…	0.0267288	37.2536	Genetic Information processes
K03701	excinuclease ABC subunit A	uvrA	ko03420 Nucleotide excision repair	FUNCTION: The UvrABC repair system catalyzes the recognition and processing of DNA lesions. UvrA is an ATPase and a DNA-binding protein. A damage recognition complex composed of 2 UvrA and 2 UvrB subunits scans DNA for abnormalities. When the presence of a lesion has been verified by UvrB, the UvrA molecules dissociate. {ECO:0000255|HAMAP-Rule:MF_00205}.	0.214778	23.3883	Genetic Information processes
K03702	excinuclease ABC subunit B	uvrB	ko03420 Nucleotide excision repair	FUNCTION: The UvrABC repair system catalyzes the recognition and processing of DNA lesions. A damage recognition complex composed of 2 UvrA and 2 UvrB subunits scans DNA for abnormalities. Upon binding of the UvrA(2)B(2) complex to a putative damaged site, the DNA wraps around one UvrB monomer. DNA wrap is dependent on ATP binding by UvrB and probably causes local melting of the DNA helix, facili…	0.0977061	31.4628	Genetic Information processes
K03703	excinuclease ABC subunit C	uvrC	ko03420 Nucleotide excision repair	FUNCTION: The UvrABC repair system catalyzes the recognition and processing of DNA lesions. UvrC both incises the 5' and 3' sides of the lesion. The N-terminal half is responsible for the 3' incision and the C-terminal half is responsible for the 5' incision. {ECO:0000269|PubMed:10671556, ECO:0000269|PubMed:1387639}.	0.0443532	45.1316	Genetic Information processes
K03704	cold shock protein	cspA	Null/Transcription	Binds to and stimulates the transcription of the CCAAT-containing, cold-shock-inducible promoters of the H-NS and GyrA proteins. Binds also to the inverted repeat 5'-ATTGG-3'.	0.00466069	86.1765	Genetic Information processes
K03718	Lrp/AsnC family transcriptional regulator, regulator for asnA, asnC and gidA	asnC	Null/Transcription	Activator of asnA transcription; autogenous regulator of its own transcription; and repressor of the expression of gidA at a post-transcriptional level.	0.00716294	61.0875	Genetic Information processes
K03719	Lrp/AsnC family transcriptional regulator, leucine-responsive regulatory protein	lrp	Null/Transcription	Mediates a global response to leucine. Exogenous leucine affects the expression of a number of different operons; lrp mediates this effect for at least some of these operons. For example it is regulator of the branched-chain amino acid transport genes.	0.00832885	44.9067	Genetic Information processes
K03723	transcription-repair coupling factor (superfamily II helicase)	mfd	ko03420 Nucleotide excision repair	FUNCTION: Couples transcription and DNA repair by recognizing RNA polymerase (RNAP) stalled at DNA lesions. Mediates ATP-dependent release of RNAP and its truncated transcript from the DNA, and recruitment of nucleotide excision repair machinery to the damaged site. Can also dissociate RNAP that is blocked by low concentration of nucleoside triphosphates or by physical obstruction, such as bound …	0.080079	40.7917	Genetic Information processes
K03724	ATP-dependent helicase Lhr and Lhr-like helicase	lhr	Null/Replication, recombination and repair	Null	0.0120378	60.7461	Genetic Information processes
K03733	integrase/recombinase XerC	xerC	Null/Replication, recombination and repair, Mobilome: prophages, transposons	Site-specific tyrosine recombinase, which acts by catalyzing the cutting and rejoining of the recombining DNA molecules. Binds cooperatively to specific DNA consensus sequences that are separated from XerD binding sites by a short central region, forming the heterotetrameric XerC-XerD complex that recombines DNA substrates. The complex is essential to convert dimers of the bacterial chromosome in…	0.0113921	57.9937	Genetic Information processes
K03763	DNA polymerase III subunit alpha, Gram-positive type	polC	ko03030 DNA replication ko03430 Mismatch repair ko03440 Homologous recombination	FUNCTION: Required for replicative DNA synthesis. This DNA polymerase also exhibits 3' to 5' exonuclease activity.	0.019771	79.5482	Genetic Information processes
K03892	ArsR family transcriptional regulator, arsenate/arsenite/antimonite-responsive transcriptional repressor	arsR	Null/Transcription	Transcriptional repressor for the arsEFG operon. ArsE is a trans-acting regulatory protein which controls its own expression. The repressive effect of ArsE is alleviated by oxyions of +III oxidation state of arsenic, antimony, and bismuth, as well as arsenate (As(V)) (By similarity).	0.0164257	92.5069	Genetic Information processes
K03925	MraZ protein	mraZ	Null/Translation, ribosomal structure and biogenesis	Negatively regulates its own expression and that of the subsequent genes in the proximal part of the division and cell wall (dcw) gene cluster. Acts by binding directly to DNA. May also regulate the expression of genes outside the dcw cluster.	0.00962411	57.0655	Genetic Information processes
K04043	molecular chaperone DnaK	dnaK, HSPA9	ko03018 RNA degradation ko04212 Longevity regulating pathway - worm ko05152 Tuberculosis	FUNCTION: Acts as a chaperone. {ECO:0000255|HAMAP-Rule:MF_00332}.	0.887725	10.0099	Genetic Information processes
K04066	primosomal protein N' (replication factor Y) (superfamily II helicase)	priA	ko03440 Homologous recombination	FUNCTION: Involved in the restart of stalled replication forks. Recognizes and binds the arrested nascent DNA chain at stalled replication forks. It can open the DNA duplex, via its helicase activity, and promote assembly of the primosome and loading of the major replicative helicase DnaB onto DNA. Is also involved in initiation of normal DNA replication in various plasmids and phages. Binds to b…	0.027504	52.7936	Genetic Information processes
K04077	chaperonin GroEL	groEL, HSPD1	ko03018 RNA degradation ko04212 Longevity regulating pathway - worm ko04940 Type I diabetes mellitus ko05134 Legionellosis ko05152 Tuberculosis	FUNCTION: Prevents misfolding and promotes the refolding and proper assembly of unfolded polypeptides generated under stress conditions. {ECO:0000256|HAMAP-Rule:MF_00600, ECO:0000256|RuleBase:RU000419}.	0.455996	10.8802	Genetic Information processes
K04094	methylenetetrahydrofolate--tRNA-(uracil-5-)-methyltransferase	trmFO, gid	Null/Translation, ribosomal structure and biogenesis	Catalyzes the folate-dependent formation of 5-methyl-uridine at position 54 (M-5-U54) in all tRNAs.	0.0135994	67.5779	Genetic Information processes
K04096	DNA processing protein	smf	Null/Replication, recombination and repair	Partially complements natural chromosomal DNA transformation defect of an H.influenzae dprA disruption mutant (PubMed:16978360). May help load RecA onto ssDNA (By similarity).	0.00737042	68.2749	Genetic Information processes
K04483	DNA repair protein RadA	radA	Null/Replication, recombination and repair	Involved in DNA repair and in homologous recombination. Binds and assembles on single-stranded DNA to form a nucleoprotein filament. Hydrolyzes ATP in a ssDNA-dependent manner and promotes DNA strand exchange between homologous DNA molecules (Probable). In addition to its role in homologous recombination plays a critical role in maintenance and/or replication of some plasmids, but not in plasmid …	0.0374923	65.5347	Genetic Information processes
K04566	lysyl-tRNA synthetase, class I	lysK	ko00970 Aminoacyl-tRNA biosynthesis	Null	0.0422789	64.664	Genetic Information processes
K04567	lysyl-tRNA synthetase, class II	KARS, lysS	ko00970 Aminoacyl-tRNA biosynthesis	Null	0.288436	23.2998	Genetic Information processes
K04652	hydrogenase nickel incorporation protein HypB	hypB	Null/Posttranslational modification, protein turnover, chaperones	Involved in the maturation of [NiFe] hydrogenases. Required for nickel insertion into the metal center of the hydrogenase (PubMed:7601092, PubMed:8756471). Exhibits a low intrinsic GTPase activity, which is essential for nickel insertion (PubMed:7601092, PubMed:21544686, PubMed:27951644). In the presence of GDP, nickel, but not zinc, is transferred from the HypB GTPase domain (G-domain) to HypA (…	0.0072419	62.3853	Genetic Information processes
K04795	fibrillarin-like pre-rRNA processing protein	flpA	Null/Translation, ribosomal structure and biogenesis	Involved in pre-rRNA and tRNA processing. Utilizes the methyl donor S-adenosyl-L-methionine to catalyze the site-specific 2'-hydroxyl methylation of ribose moieties in rRNA and tRNA. Site specificity is provided by a guide RNA that base pairs with the substrate. Methylation occurs at a characteristic distance from the sequence involved in base pairing with the guide RNA.	0.00275826	68.1956	Genetic Information processes
K04796	small nuclear ribonucleoprotein	RUXX	Null/Transcription	Null	0.0165034	55.1322	Genetic Information processes
K04801	replication factor C small subunit	rfcS	ko03030 DNA replication	FUNCTION: Part of the RFC clamp loader complex which loads the PCNA sliding clamp onto DNA. The complex possesses DNA-dependent ATPase activity which is further stimulated by PCNA. {ECO:0000269|PubMed:11274122, ECO:0000269|PubMed:12296822}.	0.00953465	71.4512	Genetic Information processes
K04802	proliferating cell nuclear antigen	PCNA	ko03030 DNA replication ko03410 Base excision repair ko03420 Nucleotide excision repair ko03430 Mismatch repair ko04110 Cell cycle ko04530 Tight junction ko05161 Hepatitis B	Null	0.0309238	63.3885	Genetic Information processes
K05516	curved DNA-binding protein	cbpA	Null/Transcription	DNA-binding protein that preferentially recognizes a curved DNA sequence. It is probably a functional analog of DnaJ; displays overlapping activities with DnaJ, but functions under different conditions, probably acting as a molecular chaperone in an adaptive response to environmental stresses other than heat shock. Lacks autonomous chaperone activity; binds native substrates and targets them for …	0.0146546	47.5341	Genetic Information processes
K05592	ATP-dependent RNA helicase DeaD	deaD, cshA	ko03018 RNA degradation	FUNCTION: The most abundant DEAD-box RNA helicase. An ATP- dependent RNA helicase with RNA-dependent ATPase activity. May work in conjunction with the cold shock proteins to ensure proper initiation of transcription at low and optimal temperatures. In vitro, unwinds dsRNA in both 5'- and 3'- directions. Plays a role in ribosomal 50S subunit assembly. Its deletion leads to changes in mRNA levels f…	0.0705059	40.9209	Genetic Information processes
K05808	putative sigma-54 modulation protein	yhbH	Null/Translation, ribosomal structure and biogenesis	Null	0.0340998	24.5986	Genetic Information processes
K06168	tRNA-2-methylthio-N6-dimethylallyladenosine synthase	miaB	Null/Translation, ribosomal structure and biogenesis	Catalyzes the methylthiolation of N6-(dimethylallyl)adenosine (i(6)A), leading to the formation of 2-methylthio-N6-(dimethylallyl)adenosine (ms(2)i(6)A) at position 37 in tRNAs that read codons beginning with uridine.	0.0315465	39.9909	Genetic Information processes
K06173	tRNA pseudouridine38-40 synthase	truA, PUS1	Null/Translation, ribosomal structure and biogenesis	Formation of pseudouridine at positions 38, 39 and 40 in the anticodon stem and loop of transfer RNAs.	0.0164096	49.5751	Genetic Information processes
K06174	ATP-binding cassette, sub-family E, member 1	ABCE1, Rli1	Null/Translation, ribosomal structure and biogenesis	Null	0.0344341	64.8526	Genetic Information processes
K06176	tRNA pseudouridine13 synthase	truD, PUS7	Null/Translation, ribosomal structure and biogenesis	Responsible for synthesis of pseudouridine from uracil-13 in transfer RNAs.	0.015495	77.1797	Genetic Information processes
K06178	23S rRNA pseudouridine2605 synthase	rluB	Null/Translation, ribosomal structure and biogenesis	Responsible for synthesis of pseudouridine from uracil-2605 in 23S ribosomal RNA.	0.0728382	31.2496	Genetic Information processes
K06180	23S rRNA pseudouridine1911/1915/1917 synthase	rluD	Null/Translation, ribosomal structure and biogenesis	Responsible for synthesis of pseudouridine from uracil at positions 1911, 1915 and 1917 in 23S ribosomal RNA. Isomerization occurs as a late step during the assembly of the large ribosomal subunit.	0.0405199	34.1235	Genetic Information processes
K06187	recombination protein RecR	recR	ko03440 Homologous recombination	FUNCTION: May play a role in DNA repair. It seems to be involved in an RecBC-independent recombinational process of DNA repair. It may act with RecF and RecO.	0.00721029	66.0229	Genetic Information processes
K06223	DNA adenine methylase	dam	ko03430 Mismatch repair	FUNCTION: Methylates DNA within the sequence GATC and protects the DNA from cleavage by the restriction endonuclease MboI. Although it shares sequence specificity with a number of type II restriction endonucleases and methylases, it is thought to act in postreplication mismatch repair rather than as a part of a restriction modification system. May also play a role in DNA replication.	0.00397386	144.931	Genetic Information processes
K06915	uncharacterized protein	K06915	Null/Replication, recombination and repair	Null	0.0523493	30.8552	Genetic Information processes
K06932	tRNA(Ile2)-agmatinylcytidine synthase	tiaS	Null/Translation, ribosomal structure and biogenesis	ATP-dependent agmatine transferase that catalyzes the formation of 2-agmatinylcytidine (agm2C) at the wobble position (C34) of tRNA(Ile2), converting the codon specificity from AUG to AUA.	0.0221064	64.5723	Genetic Information processes
K06941	23S rRNA (adenine2503-C2)-methyltransferase	rlmN	Null/Translation, ribosomal structure and biogenesis	Specifically methylates position 2 of adenine 2503 in 23S rRNA and position 2 of adenine 37 in tRNAs. m2A2503 modification seems to play a crucial role in the proofreading step occurring at the peptidyl transferase center and thus would serve to optimize ribosomal fidelity. Unmodified tRNA is not a suitable substrate for RlmN, which suggests that RlmN works in a late step during tRNA maturation.	0.0465015	37.6388	Genetic Information processes
K06942	ribosome-binding ATPase	ychF	Null/Translation, ribosomal structure and biogenesis	ATPase that binds to both the 70S ribosome and the 50S ribosomal subunit in a nucleotide-independent manner. Does not hydrolyze GTP.	0.127833	14.4576	Genetic Information processes
K06944	uncharacterized protein	K06944	Null/Translation, ribosomal structure and biogenesis	Null	0.0233255	71.1931	Genetic Information processes
K06950	uncharacterized protein	K06950	Null/Translation, ribosomal structure and biogenesis, General function prediction only	Null	0.165678	18.6348	Genetic Information processes
K06959	protein Tex	tex	Null/Transcription	Transcription accessory protein. Exact function not known.	0.0550633	54.8992	Genetic Information processes
K06961	ribosomal RNA assembly protein	KRR1	Null/Translation, ribosomal structure and biogenesis	Null	0.0147812	74.0149	Genetic Information processes
K06969	23S rRNA (cytosine1962-C5)-methyltransferase	rlmI	Null/Translation, ribosomal structure and biogenesis	Specifically methylates the cytosine at position 1962 (m5C1962) of 23S rRNA. Methylation occurs before assembly of 23S rRNA into 50S subunits.	0.0185966	58.5846	Genetic Information processes
K07056	16S rRNA (cytidine1402-2'-O)-methyltransferase	rsmI	Null/Translation, ribosomal structure and biogenesis	Catalyzes the 2'-O-methylation of the ribose of cytidine 1402 (C1402) in 16S rRNA. In vitro, active on the assembled 30S subunit, but not naked 16S rRNA or 70S ribosomes.	0.0132295	63.3949	Genetic Information processes
K07315	phosphoserine phosphatase RsbU/P	rsbU_P	Null/Signal transduction mechanisms, Transcription	Positive regulator of sigma-B activity. Dephosphorylates RsbV in response to environmental stress conveyed from the RsbXST module.	0.0303986	74.753	Genetic Information processes
K07444	putative N6-adenine-specific DNA methylase	ypsC	Null/Translation, ribosomal structure and biogenesis	Null	0.0531969	38.6821	Genetic Information processes
K07447	putative holliday junction resolvase	ruvX	Null/Transcription	Could be a nuclease involved in processing of the 5'-end of pre-16S rRNA.	0.00932276	49.7461	Genetic Information processes
K07456	DNA mismatch repair protein MutS2	mutS2	ko03430 Mismatch repair	FUNCTION: Endonuclease that is involved in the suppression of homologous recombination and may therefore have a key role in the control of bacterial genetic diversity. Cleaves the phosphate backbone of oligodeoxynucleotides non-sequence-specifically at the 3' side of the phosphates. Preferably incises the branched DNA structures, especially the D-loop structure over the Holliday junction. Has ATP…	0.0222966	66.1083	Genetic Information processes
K07462	single-stranded-DNA-specific exonuclease	recJ	ko03410 Base excision repair ko03430 Mismatch repair ko03440 Homologous recombination	FUNCTION: Single-stranded-DNA-specific exonuclease acting in a 5' to 3' direction; has no detectable activity on ssRNA. {ECO:0000269|PubMed:21087930}.	0.0756031	28.4272	Genetic Information processes
K07463	archaea-specific RecJ-like exonuclease	K07463	Null/Replication, recombination and repair	Null	0.00866016	70.7256	Genetic Information processes
K07478	putative ATPase	ycaJ	Null/Replication, recombination and repair	Null	0.0379629	31.3945	Genetic Information processes
K07491	putative transposase	K07491	Null/Mobilome: prophages, transposons	Null	0.0118262	48.6637	Genetic Information processes
K07496	putative transposase	K07496	Null/Mobilome: prophages, transposons	Null	0.00485347	90.0479	Genetic Information processes
K07560	D-aminoacyl-tRNA deacylase	dtd, DTD	Null/Translation, ribosomal structure and biogenesis	An aminoacyl-tRNA editing enzyme that deacylates mischarged D-aminoacyl-tRNAs, has no observable editing activity on tRNAs charged with cognate L-amino acid (PubMed:10383414, PubMed:4292198, PubMed:10918062, PubMed:24302572, PubMed:27224426). Edits mischarged glycyl-tRNA(Ala) more efficiently than AlaRS (PubMed:28362257). Acts via tRNA-based rather than protein-based catalysis (PubMed:24302572, P…	0.0126246	51.1873	Genetic Information processes
K07566	L-threonylcarbamoyladenylate synthase	tsaC, rimN, SUA5	Null/Translation, ribosomal structure and biogenesis	Required for the formation of a threonylcarbamoyl group on adenosine at position 37 (t(6)A37) in tRNAs that read codons beginning with adenine. Catalyzes the conversion of L-threonine, HCO(3)(-)/CO(2) and ATP to give threonylcarbamoyl-AMP (TC-AMP) as the acyladenylate intermediate, with the release of diphosphate. Is also able to catalyze the reverse reaction in vitro, i.e. the formation of ATP f…	0.0182585	50.0861	Genetic Information processes
K07568	S-adenosylmethionine:tRNA ribosyltransferase-isomerase	queA	Null/Translation, ribosomal structure and biogenesis	Transfers and isomerizes the ribose moiety from AdoMet to the 7-aminomethyl group of 7-deazaguanine (preQ1-tRNA) to give epoxyqueuosine (oQ-tRNA).	0.0284536	41.0433	Genetic Information processes
K07574	RNA-binding protein	yhbY	Null/Translation, ribosomal structure and biogenesis	Null	0.00807453	61.5648	Genetic Information processes
K07580	Zn-ribbon RNA-binding protein	K07580	Null/General function prediction only	Null	0.0113018	55.5923	Genetic Information processes
K07585	tRNA methyltransferase	K07585	Null/Translation, ribosomal structure and biogenesis	Null	0.0102437	66.2983	Genetic Information processes
K07721	ArsR family transcriptional regulator, arsenate/arsenite/antimonite-responsive transcriptional repressor	K07721	Null/Transcription	Null	0.0128516	71.7242	Genetic Information processes
K07722	CopG family transcriptional regulator, nickel-responsive regulator	nikR	Null/Transcription	Transcriptional repressor of the nikABCDE operon. Is active in the presence of excessive concentrations of intracellular nickel.	0.0060304	70.6264	Genetic Information processes
K07728	putative transcriptional regulator	K07728	Null/Transcription	Null	0.0124239	77.5444	Genetic Information processes
K07730	putative transcriptional regulator	K07730	Null/Transcription	Null	0.00841097	79.6425	Genetic Information processes
K07739	elongator complex protein 3	ELP3, KAT9	Null/Transcription, Chromatin structure and dynamics	tRNA uridine(34) acetyltransferase, which mediates formation of carboxymethyluridine in the wobble base at position 34 in tRNAs (PubMed:25151136, PubMed:30733442). The proposed mechanism is the following: (i) recruits S-adenosyl-L-methionine and cleaves it to generate a 5'-deoxyadenosine radical (5'-dA) in the radical S-adenosyl-L-methionine (rSAM) region, (ii) hydrolyzes acetyl-CoA in the N-acet…	0.0087976	69.8162	Genetic Information processes
K08301	ribonuclease G	rng, cafA	Null/Translation, ribosomal structure and biogenesis	Involved in the processing of the 5'-end of 16S rRNA. Could be involved in chromosome segregation and cell division. It may be one of the components of the cytoplasmic axial filaments bundles or merely regulate the formation of this structure.	0.0594669	36.8395	Genetic Information processes
K08884	serine/threonine protein kinase, bacterial	K08884	Null/Signal transduction mechanisms	Null	0.0200205	97.2663	Genetic Information processes
K09482	glutamyl-tRNA(Gln) amidotransferase subunit D	gatD	ko00970 Aminoacyl-tRNA biosynthesis ko01100 Metabolic pathways	FUNCTION: Allows the formation of correctly charged Gln-tRNA(Gln) through the transamidation of misacylated Glu-tRNA(Gln) in organisms which lack glutaminyl-tRNA synthetase. The reaction takes place in the presence of glutamine and ATP through an activated gamma-phospho-Glu-tRNA(Gln). The GatDE system is specific for glutamate and does not act on aspartate.	0.0140194	72.8009	Genetic Information processes
K09710	ribosome-associated protein	ybeB	Null/Translation, ribosomal structure and biogenesis	Functions as a ribosomal silencing factor. Interacts with ribosomal protein L14 (rplN), blocking formation of intersubunit bridge B8. Prevents association of the 30S and 50S ribosomal subunits and the formation of functional ribosomes, thus repressing translation.	0.00470951	75.8233	Genetic Information processes
K09748	ribosome maturation factor RimP	rimP	Null/Translation, ribosomal structure and biogenesis	Required for maturation of 30S ribosomal subunits, probably at a late stage of ribosomal protein binding, while Era is associated and after RimM (PubMed:20188109).	0.0127443	50.3669	Genetic Information processes
K09760	DNA recombination protein RmuC	rmuC	Null/Replication, recombination and repair	Null	0.0133013	54.3791	Genetic Information processes
K10725	archaeal cell division control protein	cdc6A	Null/Replication, recombination and repair	Null	0.00944241	69.5695	Genetic Information processes
K10726	replicative DNA helicase Mcm	mcm, cdc21	ko03030 DNA replication	FUNCTION: Presumptive replicative helicase. Has ATPase and DNA helicase activities. The latter preferentially melts 5'-tailed oligonucleotides and is stimulated by the SSB protein (single- stranded DNA binding protein). The active ATPase sites in the MCM ring are formed through the interaction surfaces of two neighboring subunits such that a critical structure of a conserved arginine finger motif…	0.0345555	54.9076	Genetic Information processes
K10773	endonuclease III [EC:4.2.99.18]	NTH	ko03410 Base excision repair	FUNCTION: DNA repair enzyme that has both DNA N-glycosylase activity and AP-lyase activity. The DNA N-glycosylase activity releases various damaged pyrimidines from DNA by cleaving the N- glycosidic bond, leaving an AP (apurinic/apyrimidinic) site. The AP-lyase activity cleaves the phosphodiester bond 3' to the AP site by a beta-elimination, leaving a 3'-terminal unsaturated sugar and a product w…	0.0176309	50.5927	Genetic Information processes
K11600	exosome complex component RRP41	RRP41, EXOSC4, SKI6	ko03018 RNA degradation	FUNCTION: Catalytic component of the exosome, which is a complex involved in RNA degradation. Has 3'->5' exoribonuclease activity. Can also synthesize heteropolymeric RNA-tails. Binds RNA. {ECO:0000255|HAMAP-Rule:MF_00591, ECO:0000269|PubMed:15951817, ECO:0000269|PubMed:17380186, ECO:0000269|PubMed:20488184}.	0.029076	58.0994	Genetic Information processes
K12410	NAD-dependent deacetylase	npdA	Null/Posttranslational modification, protein turnover, chaperones	Null	0.0135475	55.4594	Genetic Information processes
K12573	ribonuclease R	rnr, vacB	ko03018 RNA degradation	FUNCTION: 3'-5' exoribonuclease that releases 5'-nucleoside monophosphates and is involved in maturation of structured RNAs (rRNAs, tRNAs and SsrA/tmRNA). In stationary phase, involved in the post-transcriptional regulation of ompA mRNA stability. Shortens RNA processively to di- and trinucleotides. In vitro, exhibits helicase activity, which is independent of its RNase activity. RNases 2 and R (…	0.0533938	41.0499	Genetic Information processes
K12574	ribonuclease J	rnj	ko03018 RNA degradation	FUNCTION: An RNase that has 5'-3' exonuclease and possible endonuclease activity. Involved in maturation of rRNA and in some organisms also mRNA maturation and/or decay (By similarity). Has both beta-lactamase and RNase activity, but the physiological relevance of the beta-lactamase activity, i.e. whether it confers antibiotic resistance, has not been shown (PubMed:21568871). {ECO:0000250, ECO:00…	0.0134191	115.005	Genetic Information processes
K12589	exosome complex component RRP42	RRP42, EXOSC7	ko03018 RNA degradation	FUNCTION: Non-catalytic component of the exosome, which is a complex involved in RNA degradation. Contributes to the structuring of the Rrp41 active site. {ECO:0000255|HAMAP- Rule:MF_00622, ECO:0000269|PubMed:15951817, ECO:0000269|PubMed:20488184}.	0.021354	65.0384	Genetic Information processes
K14218	tRNA A	tRNA-Ala	ko00970 Aminoacyl-tRNA biosynthesis		0.02506	17.4527	Genetic Information processes
K14219	tRNA A	tRNA-Arg	ko00970 Aminoacyl-tRNA biosynthesis		0.0246106	19.482	Genetic Information processes
K14220	tRNA A	tRNA-Asn	ko00970 Aminoacyl-tRNA biosynthesis	Null	0.0148377	33.1578	Genetic Information processes
K14221	tRNA A	tRNA-Asp	ko00970 Aminoacyl-tRNA biosynthesis		0.0116116	21.1461	Genetic Information processes
K14222	tRNA C	tRNA-Cys	ko00970 Aminoacyl-tRNA biosynthesis		0.00195988	43.3684	Genetic Information processes
K14223	tRNA G	tRNA-Gln	ko00970 Aminoacyl-tRNA biosynthesis		0.0106399	26.496	Genetic Information processes
K14224	tRNA G	tRNA-Glu	ko00970 Aminoacyl-tRNA biosynthesis		0.0220622	22.2531	Genetic Information processes
K14225	tRNA G	tRNA-Gly	ko00970 Aminoacyl-tRNA biosynthesis	Null	0.0305349	24.9986	Genetic Information processes
K14227	tRNA I	tRNA-Ile	ko00970 Aminoacyl-tRNA biosynthesis		0.0595186	25.7979	Genetic Information processes
K14228	tRNA L	tRNA-Leu	ko00970 Aminoacyl-tRNA biosynthesis		0.0724549	22.0985	Genetic Information processes
K14229	tRNA L	tRNA-Lys	ko00970 Aminoacyl-tRNA biosynthesis		0.0138844	23.7054	Genetic Information processes
K14230	tRNA M	tRNA-Met	ko00970 Aminoacyl-tRNA biosynthesis	Null	0.0369295	23.1037	Genetic Information processes
K14231	tRNA P	tRNA-Phe	ko00970 Aminoacyl-tRNA biosynthesis		0.0113719	32.0972	Genetic Information processes
K14232	tRNA P	tRNA-Pro	ko00970 Aminoacyl-tRNA biosynthesis		0.0335922	23.9959	Genetic Information processes
K14233	tRNA S	tRNA-Ser	ko00970 Aminoacyl-tRNA biosynthesis	Null	0.115607	15.3476	Genetic Information processes
K14234	tRNA T	tRNA-Thr	ko00970 Aminoacyl-tRNA biosynthesis		0.0450146	23.1977	Genetic Information processes
K14235	tRNA T	tRNA-Trp	ko00970 Aminoacyl-tRNA biosynthesis	Null	0.0101558	28.2266	Genetic Information processes
K14236	tRNA T	tRNA-Tyr	ko00970 Aminoacyl-tRNA biosynthesis		0.0245761	20.0873	Genetic Information processes
K14237	tRNA V	tRNA-Val	ko00970 Aminoacyl-tRNA biosynthesis		0.0128763	27.8537	Genetic Information processes
K14441	ribosomal protein S12 methylthiotransferase	rimO	Null/Translation, ribosomal structure and biogenesis	Catalyzes the methylthiolation of the residue Asp-89 of ribosomal protein S12.	0.0198689	54.3756	Genetic Information processes
K00003	homoserine dehydrogenase	hom	ko00260 Glycine, serine and threonine metabolism ko00270 Cysteine and methionine metabolism ko00300 Lysine biosynthesis ko01100 Metabolic pathways ko01110 Biosynthesis of secondary metabolites ko01120 Microbial metabolism in diverse environments ko01130 Biosynthesis of antibiotics ko01230 Biosynthesis of amino acids	Null	0.0316187	55.6614	Metabolism (other than methane)
K00012	UDPglucose 6-dehydrogenase	UGDH, ugd	ko00040 Pentose and glucuronate interconversions ko00053 Ascorbate and aldarate metabolism ko00520 Amino sugar and nucleotide sugar metabolism ko01100 Metabolic pathways	Null	0.0793474	28.1878	Metabolism (other than methane)
K00013	histidinol dehydrogenase	hisD	ko00340 Histidine metabolism ko01100 Metabolic pathways ko01110 Biosynthesis of secondary metabolites ko01230 Biosynthesis of amino acids	FUNCTION: Catalyzes the sequential NAD-dependent oxidations of L- histidinol to L-histidinaldehyde and then to L-histidine.	0.0476517	35.5695	Metabolism (other than methane)
K00014	shikimate dehydrogenase	aroE	ko00400 Phenylalanine, tyrosine and tryptophan biosynthesis ko01100 Metabolic pathways ko01110 Biosynthesis of secondary metabolites ko01130 Biosynthesis of antibiotics ko01230 Biosynthesis of amino acids	FUNCTION: Involved in the biosynthesis of the chorismate, which leads to the biosynthesis of aromatic amino acids. Catalyzes the reversible NADPH linked reduction of 3-dehydroshikimate (DHSA) to yield shikimate (SA). It displays no activity in the presence of NAD. {ECO:0000255|HAMAP-Rule:MF_00222, ECO:0000269|PubMed:12637497, ECO:0000269|PubMed:3883995}.	0.0104029	68.9011	Metabolism (other than methane)
K00024	malate dehydrogenase	mdh	ko00020 Citrate cycle (TCA cycle) ko00270 Cysteine and methionine metabolism ko00620 Pyruvate metabolism ko00630 Glyoxylate and dicarboxylate metabolism ko00680 Methane metabolism ko00710 Carbon fixation in photosynthetic organisms ko00720 Carbon fixation pathways in prokaryotes ko01100 Metabolic pathways ko01110 Biosynthesis of secondary metabolites ko01120 Microbial metabolism in diverse enviro…	FUNCTION: Catalyzes the reversible oxidation of malate to oxaloacetate. {ECO:0000255|HAMAP-Rule:MF_01516, ECO:0000269|PubMed:2993232, ECO:0000269|PubMed:7028159}.	0.117042	39.0817	Metabolism (other than methane)
K00027	malate dehydrogenase (oxaloacetate-decarboxylating)	ME2, sfcA, maeA	ko00620 Pyruvate metabolism ko01200 Carbon metabolism ko02020 Two-component system	Null	0.00963067	113.182	Metabolism (other than methane)
K00029	malate dehydrogenase (oxaloacetate-decarboxylating)(NADP+)	E1.1.1.40, maeB	ko00620 Pyruvate metabolism ko00710 Carbon fixation in photosynthetic organisms ko01100 Metabolic pathways ko01120 Microbial metabolism in diverse environments ko01200 Carbon metabolism ko03320 PPAR signaling pathway	Null	0.0374973	82.4962	Metabolism (other than methane)
K00031	isocitrate dehydrogenase	IDH1, IDH2, icd	ko00020 Citrate cycle (TCA cycle) ko00480 Glutathione metabolism ko00720 Carbon fixation pathways in prokaryotes ko01100 Metabolic pathways ko01110 Biosynthesis of secondary metabolites ko01120 Microbial metabolism in diverse environments ko01130 Biosynthesis of antibiotics ko01200 Carbon metabolism ko01210 2-Oxocarboxylic acid metabolism ko01230 Biosynthesis of amino acids ko04146 Peroxisome	Null	0.0646216	40.9088	Metabolism (other than methane)
K00033	6-phosphogluconate dehydrogenase	PGD, gnd, gntZ	ko00030 Pentose phosphate pathway ko00480 Glutathione metabolism ko01100 Metabolic pathways ko01110 Biosynthesis of secondary metabolites ko01120 Microbial metabolism in diverse environments ko01130 Biosynthesis of antibiotics ko01200 Carbon metabolism	FUNCTION: Catalyzes the oxidative decarboxylation of 6- phosphogluconate to ribulose 5-phosphate and CO(2), with concomitant reduction of NADP to NADPH. {ECO:0000269|PubMed:19686854}.	0.00589628	122.637	Metabolism (other than methane)
K00040	fructuronate reductase	uxuB	ko00040 Pentose and glucuronate interconversions ko01100 Metabolic pathways	Null	0.105783	35.6997	Metabolism (other than methane)
K00041	tagaturonate reductase	uxaB	ko00040 Pentose and glucuronate interconversions ko01100 Metabolic pathways	Null	0.147254	37.01	Metabolism (other than methane)
K00046	gluconate 5-dehydrogenase	idnO	Null/Lipid transport and metabolism, Secondary metabolites biosynthesis, transport and catabolism, General function prediction only	Catalyzes the reduction of 5-keto-D-gluconate to D-gluconate, using either NADH or NADPH. Is likely involved in an L-idonate degradation pathway that allows E.coli to utilize L-idonate as the sole carbon and energy source. Is also able to catalyze the reverse reaction in vitro, but the D-gluconate oxidation by the enzyme can only proceed with NAD.	0.0999713	31.4687	Metabolism (other than methane)
K00048	lactaldehyde reductase	fucO	ko00630 Glyoxylate and dicarboxylate metabolism ko00640 Propanoate metabolism ko01100 Metabolic pathways ko01120 Microbial metabolism in diverse environments	Null	0.0171363	74.2073	Metabolism (other than methane)
K00052	3-isopropylmalate dehydrogenase	leuB, IMDH	ko00290 Valine, leucine and isoleucine biosynthesis ko00660 C5-Branched dibasic acid metabolism ko01100 Metabolic pathways ko01110 Biosynthesis of secondary metabolites ko01210 2-Oxocarboxylic acid metabolism ko01230 Biosynthesis of amino acids	FUNCTION: Catalyzes the oxidation of 3-carboxy-2-hydroxy-4- methylpentanoate (3-isopropylmalate) to 3-carboxy-4-methyl-2- oxopentanoate. The product decarboxylates to 4-methyl-2 oxopentanoate. {ECO:0000255|HAMAP-Rule:MF_01033, ECO:0000269|PubMed:9003442}.	0.0558423	40.6054	Metabolism (other than methane)
K00053	ketol-acid reductoisomerase	ilvC	ko00290 Valine, leucine and isoleucine biosynthesis ko00770 Pantothenate and CoA biosynthesis ko01100 Metabolic pathways ko01110 Biosynthesis of secondary metabolites ko01130 Biosynthesis of antibiotics ko01210 2-Oxocarboxylic acid metabolism ko01230 Biosynthesis of amino acids	FUNCTION: Involved in the biosynthesis of branched-chain amino acids (BCAA). Catalyzes an alkyl-migration followed by a ketol- acid reduction of (S)-2-acetolactate (S2AL) to yield (R)-2,3- dihydroxy-isovalerate. In the isomerase reaction, S2AL is rearranged via a Mg-dependent methyl migration to produce 3- hydroxy-3-methyl-2-ketobutyrate (HMKB). In the reductase reaction, this 2-ketoacid undergoe…	0.290543	15.4085	Metabolism (other than methane)
K00057	glycerol-3-phosphate dehydrogenase (NAD(P)+)	gpsA	ko00564 Glycerophospholipid metabolism ko01110 Biosynthesis of secondary metabolites	FUNCTION: Involved in the biosynthesis of the sn-glycerol 3- phosphate required for phospholipid synthesis. {ECO:0000269|PubMed:7592341}.	0.0501809	28.632	Metabolism (other than methane)
K00058	D-3-phosphoglycerate dehydrogenase / 2-oxoglutarate reductase	serA, PHGDH	ko00260 Glycine, serine and threonine metabolism ko00270 Cysteine and methionine metabolism ko00680 Methane metabolism ko01100 Metabolic pathways ko01120 Microbial metabolism in diverse environments ko01130 Biosynthesis of antibiotics ko01200 Carbon metabolism ko01230 Biosynthesis of amino acids	FUNCTION: Catalyzes the reversible oxidation of 3-phospho-D- glycerate to 3-phosphonooxypyruvate, the first step of the phosphorylated L-serine biosynthesis pathway. Also catalyzes the reversible oxidation of 2-hydroxyglutarate to 2-oxoglutarate. {ECO:0000269|PubMed:8550422}.	0.195383	19.0186	Metabolism (other than methane)
K00059	3-oxoacyl-[acyl-carrier protein] reductase	fabG, OAR1	ko00061 Fatty acid biosynthesis ko00333 Prodigiosin biosynthesis ko00780 Biotin metabolism ko01100 Metabolic pathways ko01130 Biosynthesis of antibiotics ko01212 Fatty acid metabolism	FUNCTION: Catalyzes the NADPH-dependent reduction of beta- ketoacyl-ACP substrates to beta-hydroxyacyl-ACP products, the first reductive step in the elongation cycle of fatty acid biosynthesis. {ECO:0000269|PubMed:14996818, ECO:0000269|PubMed:8631920}.	0.129614	28.2114	Metabolism (other than methane)
K00074	3-hydroxybutyryl-CoA dehydrogenase	paaH, hbd, fadB, mmgB	ko00360 Phenylalanine metabolism ko00362 Benzoate degradation ko00650 Butanoate metabolism ko01100 Metabolic pathways ko01120 Microbial metabolism in diverse environments ko01200 Carbon metabolism	FUNCTION: Catalyzes the oxidation of 3-hydroxyadipyl-CoA to yield 3-oxoadipyl-CoA. {ECO:0000269|PubMed:20660314, ECO:0000269|PubMed:9748275}.	0.0190271	51.9699	Metabolism (other than methane)
K00075	UDP-N-acetylmuramate dehydrogenase	murB	ko00520 Amino sugar and nucleotide sugar metabolism ko00550 Peptidoglycan biosynthesis ko01100 Metabolic pathways	Null	0.00880408	70.4022	Metabolism (other than methane)
K00088	IMP dehydrogenase	IMPDH, guaB	ko00230 Purine metabolism ko00983 Drug metabolism - other enzymes ko01100 Metabolic pathways ko01110 Biosynthesis of secondary metabolites	FUNCTION: Catalyzes the conversion of inosine 5'-phosphate (IMP) to xanthosine 5'-phosphate (XMP), the first committed and rate- limiting step in the de novo synthesis of guanine nucleotides, and therefore plays an important role in the regulation of cell growth. {ECO:0000255|HAMAP-Rule:MF_01964, ECO:0000269|PubMed:9341229}.	0.16758	18.7862	Metabolism (other than methane)
K00099	1-deoxy-D-xylulose-5-phosphate reductoisomerase	dxr	ko00900 Terpenoid backbone biosynthesis ko01100 Metabolic pathways ko01110 Biosynthesis of secondary metabolites ko01130 Biosynthesis of antibiotics	FUNCTION: Catalyzes the NADP-dependent rearrangement and reduction of 1-deoxy-D-xylulose-5-phosphate (DXP) to 2-C-methyl-D-erythritol 4-phosphate (MEP).	0.0541951	33.8637	Metabolism (other than methane)
K00123	formate dehydrogenase major subunit	fdoG, fdhF, fdwA	ko00630 Glyoxylate and dicarboxylate metabolism ko00680 Methane metabolism ko01100 Metabolic pathways ko01120 Microbial metabolism in diverse environments ko01200 Carbon metabolism	FUNCTION: Allows to use formate as major electron donor during aerobic respiration. Subunit alpha possibly forms the active site.	0.164524	53.4322	Metabolism (other than methane)
K00125	formate dehydrogenase (coenzyme F420) beta subunit	fdhB	ko00680 Methane metabolism ko01100 Metabolic pathways ko01120 Microbial metabolism in diverse environments ko01200 Carbon metabolism	Null	0.0708301	56.2585	Methane Metabolism
K00128	aldehyde dehydrogenase (NAD+)	ALDH	ko00010 Glycolysis / Gluconeogenesis ko00053 Ascorbate and aldarate metabolism ko00071 Fatty acid degradation ko00280 Valine, leucine and isoleucine degradation ko00310 Lysine degradation ko00330 Arginine and proline metabolism ko00340 Histidine metabolism ko00380 Tryptophan metabolism ko00410 beta-Alanine metabolism ko00561 Glycerolipid metabolism ko00620 Pyruvate metabolism ko00625 Chloroalkane…	Null	0.00720298	81.9672	Metabolism (other than methane)
K00133	aspartate-semialdehyde dehydrogenase	asd	ko00260 Glycine, serine and threonine metabolism ko00261 Monobactam biosynthesis ko00270 Cysteine and methionine metabolism ko00300 Lysine biosynthesis ko01100 Metabolic pathways ko01110 Biosynthesis of secondary metabolites ko01120 Microbial metabolism in diverse environments ko01130 Biosynthesis of antibiotics ko01210 2-Oxocarboxylic acid metabolism ko01230 Biosynthesis of amino acids	FUNCTION: Catalyzes the NADPH-dependent formation of L-aspartate- semialdehyde (L-ASA) by the reductive dephosphorylation of L- aspartyl-4-phosphate (PubMed:15752328). Is essential for the growth and pathogenicity of M.tuberculosis, and for the generation of the bacterial cell wall (PubMed:26437401). {ECO:0000269|PubMed:15752328, ECO:0000269|PubMed:26437401}.	0.128638	24.8578	Metabolism (other than methane)
K00134	glyceraldehyde 3-phosphate dehydrogenase	GAPDH, gapA	ko00010 Glycolysis / Gluconeogenesis ko00710 Carbon fixation in photosynthetic organisms ko01100 Metabolic pathways ko01110 Biosynthesis of secondary metabolites ko01120 Microbial metabolism in diverse environments ko01130 Biosynthesis of antibiotics ko01200 Carbon metabolism ko01230 Biosynthesis of amino acids ko04066 HIF-1 signaling pathway ko05010 Alzheimer disease ko05130 Pathogenic Escherich…	FUNCTION: Catalyzes the oxidative phosphorylation of glyceraldehyde 3-phosphate (G3P) to 1,3-bisphosphoglycerate (BPG) using the cofactor NAD (PubMed:2271518). The first reaction step involves the formation of a hemiacetal intermediate between G3P and a cysteine residue, and this hemiacetal intermediate is then oxidized to a thioester, with concomitant reduction of NAD to NADH. The reduced NADH i…	0.573989	18.9053	Metabolism (other than methane)
K00145	N-acetyl-gamma-glutamyl-phosphate reductase	argC	ko00220 Arginine biosynthesis ko01100 Metabolic pathways ko01110 Biosynthesis of secondary metabolites ko01130 Biosynthesis of antibiotics ko01210 2-Oxocarboxylic acid metabolism ko01230 Biosynthesis of amino acids	Null	0.0445074	29.6472	Metabolism (other than methane)
K00147	glutamate-5-semialdehyde dehydrogenase	proA	ko00330 Arginine and proline metabolism ko00332 Carbapenem biosynthesis ko01100 Metabolic pathways ko01110 Biosynthesis of secondary metabolites ko01130 Biosynthesis of antibiotics ko01230 Biosynthesis of amino acids	FUNCTION: Catalyzes the NADPH-dependent reduction of L-glutamate 5-phosphate into L-glutamate 5-semialdehyde and phosphate. The product spontaneously undergoes cyclization to form 1-pyrroline-5- carboxylate. {ECO:0000255|HAMAP-Rule:MF_00412, ECO:0000269|PubMed:7034716, ECO:0000269|PubMed:7035170}.	0.0315205	48.3988	Metabolism (other than methane)
K00150	glyceraldehyde-3-phosphate dehydrogenase (NAD(P))	gap2	ko00010 Glycolysis / Gluconeogenesis ko00710 Carbon fixation in photosynthetic organisms ko01100 Metabolic pathways ko01110 Biosynthesis of secondary metabolites ko01120 Microbial metabolism in diverse environments ko01130 Biosynthesis of antibiotics ko01200 Carbon metabolism ko01230 Biosynthesis of amino acids	FUNCTION: Can use both NAD and NADP as cofactors, but exhibits a marked preference for NADP.	0.0452634	66.5041	Metabolism (other than methane)
K00169	pyruvate ferredoxin oxidoreductase alpha subunit	porA	ko00010 Glycolysis / Gluconeogenesis ko00020 Citrate cycle (TCA cycle) ko00620 Pyruvate metabolism ko00633 Nitrotoluene degradation ko00640 Propanoate metabolism ko00650 Butanoate metabolism ko00680 Methane metabolism ko00720 Carbon fixation pathways in prokaryotes ko01100 Metabolic pathways ko01110 Biosynthesis of secondary metabolites ko01120 Microbial metabolism in diverse environments ko01130…	Null	0.0489431	59.736	Metabolism (other than methane)
K00170	pyruvate ferredoxin oxidoreductase beta subunit	porB	ko00010 Glycolysis / Gluconeogenesis ko00020 Citrate cycle (TCA cycle) ko00620 Pyruvate metabolism ko00633 Nitrotoluene degradation ko00640 Propanoate metabolism ko00650 Butanoate metabolism ko00680 Methane metabolism ko00720 Carbon fixation pathways in prokaryotes ko01100 Metabolic pathways ko01110 Biosynthesis of secondary metabolites ko01120 Microbial metabolism in diverse environments ko01130…	Null	0.0357843	61.2317	Metabolism (other than methane)
K00172	pyruvate ferredoxin oxidoreductase gamma subunit	porG	ko00010 Glycolysis / Gluconeogenesis ko00020 Citrate cycle (TCA cycle) ko00620 Pyruvate metabolism ko00633 Nitrotoluene degradation ko00640 Propanoate metabolism ko00650 Butanoate metabolism ko00680 Methane metabolism ko00720 Carbon fixation pathways in prokaryotes ko01100 Metabolic pathways ko01110 Biosynthesis of secondary metabolites ko01120 Microbial metabolism in diverse environments ko01130…	Null	0.0214505	63.7223	Metabolism (other than methane)
K00174	2-oxoglutarate/2-oxoacid ferredoxin oxidoreductase subunit alpha	korA, oorA, oforA	ko00010 Glycolysis / Gluconeogenesis ko00020 Citrate cycle (TCA cycle) ko00620 Pyruvate metabolism ko00650 Butanoate metabolism ko00720 Carbon fixation pathways in prokaryotes ko01100 Metabolic pathways ko01110 Biosynthesis of secondary metabolites ko01120 Microbial metabolism in diverse environments ko01130 Biosynthesis of antibiotics ko01200 Carbon metabolism	FUNCTION: Catalyzes the coenzyme A-dependent oxidative decarboxylation of different 2-oxoacids such as 2-oxoglutarate, pyruvate and 2-oxobutyrate to form their CoA derivatives. {ECO:0000269|PubMed:11683888, ECO:0000269|PubMed:12009405, ECO:0000269|PubMed:8902625}.	0.374184	29.3888	Metabolism (other than methane)
K00175	2-oxoglutarate/2-oxoacid ferredoxin oxidoreductase subunit beta	korB, oorB, oforB	ko00010 Glycolysis / Gluconeogenesis ko00020 Citrate cycle (TCA cycle) ko00620 Pyruvate metabolism ko00650 Butanoate metabolism ko00720 Carbon fixation pathways in prokaryotes ko01100 Metabolic pathways ko01110 Biosynthesis of secondary metabolites ko01120 Microbial metabolism in diverse environments ko01130 Biosynthesis of antibiotics ko01200 Carbon metabolism	FUNCTION: Catalyzes the coenzyme A-dependent oxidative decarboxylation of different 2-oxoacids such as 2-oxoglutarate, pyruvate and 2-oxobutyrate to form their CoA derivatives. {ECO:0000269|PubMed:11683888, ECO:0000269|PubMed:12009405, ECO:0000269|PubMed:8902625}.	0.201027	27.8977	Metabolism (other than methane)
K00176	2-oxoglutarate ferredoxin oxidoreductase subunit delta	korD, oorD	ko00020 Citrate cycle (TCA cycle) ko00720 Carbon fixation pathways in prokaryotes ko01100 Metabolic pathways ko01120 Microbial metabolism in diverse environments ko01130 Biosynthesis of antibiotics ko01200 Carbon metabolism	Null	0.0354682	33.2005	Metabolism (other than methane)
K00177	2-oxoglutarate ferredoxin oxidoreductase subunit gamma	korC, oorC	ko00020 Citrate cycle (TCA cycle) ko00720 Carbon fixation pathways in prokaryotes ko01100 Metabolic pathways ko01120 Microbial metabolism in diverse environments ko01130 Biosynthesis of antibiotics ko01200 Carbon metabolism	Null	0.0625888	28.8675	Metabolism (other than methane)
K00179	indolepyruvate ferredoxin oxidoreductase, alpha subunit	iorA	Null/Energy production and conversion	Catalyzes the ferredoxin-dependent oxidative decarboxylation of arylpyruvates.	0.114467	35.3078	Metabolism (other than methane)
K00180	indolepyruvate ferredoxin oxidoreductase, beta subunit	iorB	Null/Energy production and conversion	Null	0.0377413	33.1503	Metabolism (other than methane)
K00186	2-oxoisovalerate ferredoxin oxidoreductase, alpha subunit	vorA	ko00280 Valine, leucine and isoleucine degradation ko01100 Metabolic pathways	FUNCTION: Catalyzes the conversion of N-acetyl-diaminopimelate to diaminopimelate and acetate. {ECO:0000256|HAMAP-Rule:MF_01692, ECO:0000256|SAAS:SAAS00009918}.	0.0112087	61.8867	Metabolism (other than methane)
K00187	2-oxoisovalerate ferredoxin oxidoreductase, beta subunit	vorB	ko00280 Valine, leucine and isoleucine degradation ko01100 Metabolic pathways	Null	0.0148542	64.7147	Metabolism (other than methane)
K00200	formylmethanofuran dehydrogenase subunit A	fwdA, fmdA	ko00680 Methane metabolism ko01100 Metabolic pathways ko01120 Microbial metabolism in diverse environments ko01130 Biosynthesis of antibiotics ko01200 Carbon metabolism	Null	0.096281	60.7079	Methane Metabolism
K00201	formylmethanofuran dehydrogenase subunit B	fwdB, fmdB	ko00680 Methane metabolism ko01100 Metabolic pathways ko01120 Microbial metabolism in diverse environments ko01200 Carbon metabolism	FUNCTION: Catalyzes the reversible oxidation of CO(2) and methanofuran (MFR) to N-formylmethanofuran (CHO-MFR). This enzyme is oxygen-labile. {ECO:0000250|UniProtKB:Q48943}.	0.117294	56.5361	Methane Metabolism
K00202	formylmethanofuran dehydrogenase subunit C	fwdC, fmdC	ko00680 Methane metabolism ko01100 Metabolic pathways ko01120 Microbial metabolism in diverse environments ko01200 Carbon metabolism	Null	0.0546946	55.0476	Methane Metabolism
K00203	formylmethanofuran dehydrogenase subunit D	fwdD, fmdD	ko00680 Methane metabolism ko01100 Metabolic pathways ko01120 Microbial metabolism in diverse environments ko01200 Carbon metabolism	FUNCTION: Required for a late step of 50S ribosomal subunit assembly. Has GTPase activity. {ECO:0000256|PIRNR:PIRNR006230}.	0.025196	60.8488	Methane Metabolism
K00205	4Fe-4S ferredox	fwdF, fmdF	ko00680 Methane metabolism ko01100 Metabolic pathways ko01120 Microbial metabolism in diverse environments ko01200 Carbon metabolism	Null	0.0237641	77.0197	Methane Metabolism
K00226	dihydroorotate dehydrogenase (fumarate)	pyrD	ko00240 Pyrimidine metabolism ko01100 Metabolic pathways	FUNCTION: The M ring may be actively involved in energy transduction. {ECO:0000256|PIRNR:PIRNR004862}.	0.0195862	50.9585	Metabolism (other than methane)
K00239	succinate dehydrogenase / fumarate reductase, flavoprotein subunit	sdhA, frdA	ko00020 Citrate cycle (TCA cycle) ko00190 Oxidative phosphorylation ko00650 Butanoate metabolism ko00720 Carbon fixation pathways in prokaryotes ko01100 Metabolic pathways ko01110 Biosynthesis of secondary metabolites ko01120 Microbial metabolism in diverse environments ko01130 Biosynthesis of antibiotics ko01200 Carbon metabolism ko05134 Legionellosis	FUNCTION: Two distinct, membrane-bound, FAD-containing enzymes are responsible for the catalysis of fumarate and succinate interconversion; the fumarate reductase is used in anaerobic growth, and the succinate dehydrogenase is used in aerobic growth. {ECO:0000269|PubMed:24374335, ECO:0000305|PubMed:12560550, ECO:0000305|PubMed:16407191, ECO:0000305|PubMed:19710024}.	0.833605	22.2709	Metabolism (other than methane)
K00240	succinate dehydrogenase / fumarate reductase, iron-sulfur subunit	sdhB, frdB	ko00020 Citrate cycle (TCA cycle) ko00190 Oxidative phosphorylation ko00650 Butanoate metabolism ko00720 Carbon fixation pathways in prokaryotes ko01100 Metabolic pathways ko01110 Biosynthesis of secondary metabolites ko01120 Microbial metabolism in diverse environments ko01130 Biosynthesis of antibiotics ko01200 Carbon metabolism	FUNCTION: Two distinct, membrane-bound, FAD-containing enzymes are responsible for the catalysis of fumarate and succinate interconversion; the fumarate reductase is used in anaerobic growth, and the succinate dehydrogenase is used in aerobic growth.	0.236794	27.7431	Metabolism (other than methane)
K00241	succinate dehydrogenase / fumarate reductase, cytochrome b subun	sdhC, frdC	ko00020 Citrate cycle (TCA cycle) ko00190 Oxidative phosphorylation ko00650 Butanoate metabolism ko00720 Carbon fixation pathways in prokaryotes ko01100 Metabolic pathways ko01110 Biosynthesis of secondary metabolites ko01120 Microbial metabolism in diverse environments ko01130 Biosynthesis of antibiotics ko01200 Carbon metabolism	FUNCTION: Membrane-anchoring subunit of succinate dehydrogenase (SDH).	0.0746789	32.0965	Metabolism (other than methane)
K00248	butyryl-CoA dehydrogenase [EC:1.3.8.1]	ACADS, bcd	ko00071 Fatty acid degradation ko00280 Valine, leucine and isoleucine degradation ko00410 beta-Alanine metabolism ko00640 Propanoate metabolism ko00650 Butanoate metabolism ko01100 Metabolic pathways ko01110 Biosynthesis of secondary metabolites ko01120 Microbial metabolism in diverse environments ko01130 Biosynthesis of antibiotics ko01200 Carbon metabolism ko01212 Fatty acid metabolism	Null	0.00987625	67.7014	Metabolism (other than methane)
K00257	acyl-ACP dehydrogenase	mbtN, fadE14	Null/Lipid transport and metabolism	Catalyzes the dehydrogenation at the alpha-beta position of ACP-bound acyl chains. This results in the introduction of a double bond in the lipidic chain, which is further transferred to the epsilon-amino group of lysine residue in the mycobactin core by MbtK.	0.0398321	74.421	Metabolism (other than methane)
K00259	alanine dehydrogenase	ald	ko00250 Alanine, aspartate and glutamate metabolism ko00430 Taurine and hypotaurine metabolism ko01100 Metabolic pathways	FUNCTION: Catalyzes the reversible reductive amination of pyruvate to L-alanine. However, since the physiological environment of M.tuberculosis has a neutral pH, it can be assumed that the enzyme catalyzes exclusively the formation of L-alanine. May play a role in cell wall synthesis as L-alanine is an important constituent of the peptidoglycan layer. {ECO:0000269|PubMed:10527947}.	0.00680165	49.8327	Metabolism (other than methane)
K00262	glutamate dehydrogenase (NADP+)	E1.4.1.4, gdhA	ko00220 Arginine biosynthesis ko00250 Alanine, aspartate and glutamate metabolism ko00910 Nitrogen metabolism ko01100 Metabolic pathways ko01120 Microbial metabolism in diverse environments	FUNCTION: Catalyzes the reversible oxidative deamination of glutamate to alpha-ketoglutarate and ammonia. {ECO:0000269|PubMed:235298, ECO:0000269|PubMed:241744}.	0.687494	14.0198	Metabolism (other than methane)
K00265	glutamate synthase (NADPH) large chain	gltB	ko00250 Alanine, aspartate and glutamate metabolism ko00910 Nitrogen metabolism ko01100 Metabolic pathways ko01110 Biosynthesis of secondary metabolites ko01120 Microbial metabolism in diverse environments ko01130 Biosynthesis of antibiotics ko01230 Biosynthesis of amino acids	FUNCTION: Catalyzes the conversion of L-glutamine and 2- oxoglutarate into two molecules of L-glutamate. {ECO:0000269|PubMed:4565085}.	0.472903	33.2991	Metabolism (other than methane)
K00266	glutamate synthase (NADPH) small chain	gltD	ko00250 Alanine, aspartate and glutamate metabolism ko00910 Nitrogen metabolism ko01100 Metabolic pathways ko01110 Biosynthesis of secondary metabolites ko01120 Microbial metabolism in diverse environments ko01130 Biosynthesis of antibiotics ko01230 Biosynthesis of amino acids	FUNCTION: Catalyzes the conversion of L-glutamine and 2- oxoglutarate into two molecules of L-glutamate. {ECO:0000269|PubMed:4565085}.	0.363865	22.4932	Metabolism (other than methane)
K00278	L-aspartate oxidase	nadB	ko00250 Alanine, aspartate and glutamate metabolism ko00760 Nicotinate and nicotinamide metabolism ko01100 Metabolic pathways	FUNCTION: Catalyzes the oxidation of L-aspartate to iminoaspartate.	0.053778	34.0685	Metabolism (other than methane)
K00283	glycine dehydrogenase subunit 2	gcvPB	ko00260 Glycine, serine and threonine metabolism ko00630 Glyoxylate and dicarboxylate metabolism ko01100 Metabolic pathways ko01110 Biosynthesis of secondary metabolites ko01130 Biosynthesis of antibiotics ko01200 Carbon metabolism	FUNCTION: The glycine cleavage system catalyzes the degradation of glycine. The P protein binds the alpha-amino group of glycine through its pyridoxal phosphate cofactor; CO(2) is released and the remaining methylamine moiety is then transferred to the lipoamide cofactor of the H protein (By similarity). {ECO:0000250}.	0.0348385	35.3252	Metabolism (other than methane)
K00284	glutamate synthase (ferredoxin)	GLU, gltS	ko00630 Glyoxylate and dicarboxylate metabolism ko00910 Nitrogen metabolism ko01120 Microbial metabolism in diverse environments	Null	0.0078347	91.1217	Metabolism (other than methane)
K00286	pyrroline-5-carboxylate reductase	proC	ko00330 Arginine and proline metabolism ko01100 Metabolic pathways ko01110 Biosynthesis of secondary metabolites ko01130 Biosynthesis of antibiotics ko01230 Biosynthesis of amino acids	FUNCTION: Catalyzes the reduction of 1-pyrroline-5-carboxylate (PCA) to L-proline. Does not catalyze the reverse reaction. {ECO:0000255|HAMAP-Rule:MF_01925, ECO:0000269|PubMed:12133, ECO:0000269|PubMed:6296787}.	0.0147453	57.2733	Metabolism (other than methane)
K00287	dihydrofolate reductase	DHFR, folA	ko00670 One carbon pool by folate ko00790 Folate biosynthesis ko01100 Metabolic pathways ko01523 Antifolate resistance	FUNCTION: Key enzyme in folate metabolism. Catalyzes an essential reaction for de novo glycine and purine synthesis, and for DNA precursor synthesis.	0.00463545	76.3068	Metabolism (other than methane)
K00290	saccharopine dehydrogenase (NAD+, L-lysine forming)	LYS1	ko00300 Lysine biosynthesis ko00310 Lysine degradation ko01100 Metabolic pathways ko01110 Biosynthesis of secondary metabolites ko01130 Biosynthesis of antibiotics ko01230 Biosynthesis of amino acids	FUNCTION: NDH-1 shuttles electrons from NADH, via FMN and iron- sulfur (Fe-S) centers, to quinones in the respiratory chain. Couples the redox reaction to proton translocation (for every two electrons transferred, four hydrogen ions are translocated across the cytoplasmic membrane), and thus conserves the redox energy in a proton gradient. {ECO:0000256|RuleBase:RU004429}.	0.153159	29.7453	Metabolism (other than methane)
K00297	methylenetetrahydrofolate reductase (NADPH)	metF, MTHFR	ko00670 One carbon pool by folate ko00720 Carbon fixation pathways in prokaryotes ko01100 Metabolic pathways ko01120 Microbial metabolism in diverse environments ko01200 Carbon metabolism ko01523 Antifolate resistance	FUNCTION: Methylenetetrahydrofolate reductase required to generate the methyl groups necessary for methionine synthetase to convert homocysteine to methionine. {ECO:0000269|PubMed:14275142}.	0.0235033	40.6538	Metabolism (other than methane)
K00319	methylenetetrahydromethanopterin dehydrogenase	mtd	ko00680 Methane metabolism ko01100 Metabolic pathways ko01120 Microbial metabolism in diverse environments ko01200 Carbon metabolism	FUNCTION: Catalyzes the reversible reduction of methenyl- H(4)MPT(+) to methylene-H(4)MPT.	0.0817835	55.0141	Methane Metabolism
K00320	5,10-methylenetetrahydromethanopterin reductase	mer	ko00680 Methane metabolism ko01100 Metabolic pathways ko01120 Microbial metabolism in diverse environments ko01200 Carbon metabolism	FUNCTION: General (non sugar-specific) component of the phosphoenolpyruvate-dependent sugar phosphotransferase system (sugar PTS). This major carbohydrate active-transport system catalyzes the phosphorylation of incoming sugar substrates concomitantly with their translocation across the cell membrane. Enzyme I transfers the phosphoryl group from phosphoenolpyruvate (PEP) to the phosphoryl carrier…	0.0910163	51.8224	Methane Metabolism
K00324	H+-translocating NAD(P) transhydrogenase subunit alpha	pntA	ko00760 Nicotinate and nicotinamide metabolism ko01100 Metabolic pathways	FUNCTION: The transhydrogenation between NADH and NADP is coupled to respiration and ATP hydrolysis and functions as a proton pump across the membrane. {ECO:0000269|PubMed:16083909}.	0.0035985	103.725	Metabolism (other than methane)
K00325	H+-translocating NAD(P) transhydrogenase subunit beta	pntB	ko00760 Nicotinate and nicotinamide metabolism ko01100 Metabolic pathways	FUNCTION: The transhydrogenation between NADH and NADP is coupled to respiration and ATP hydrolysis and functions as a proton pump across the membrane.	0.0102872	81.432	Metabolism (other than methane)
K00330	NADH-quinone oxidoreductase subunit A	nuoA	ko00190 Oxidative phosphorylation ko01100 Metabolic pathways	FUNCTION: NDH-1 shuttles electrons from NADH, via FMN and iron- sulfur (Fe-S) centers, to quinones in the respiratory chain. The immediate electron acceptor for the enzyme in this species is believed to be ubiquinone. Couples the redox reaction to proton translocation (for every two electrons transferred, four hydrogen ions are translocated across the cytoplasmic membrane), and thus conserves the…	0.0595541	41.1605	Metabolism (other than methane)
K00333	NADH-quinone oxidoreductase subunit D	nuoD	ko00190 Oxidative phosphorylation ko01100 Metabolic pathways	FUNCTION: NDH-1 shuttles electrons from NADH, via FMN and iron- sulfur (Fe-S) centers, to quinones in the respiratory chain. The immediate electron acceptor for the enzyme in this species is believed to be ubiquinone. Couples the redox reaction to proton translocation (for every two electrons transferred, four hydrogen ions are translocated across the cytoplasmic membrane), and thus conserves the…	0.0268514	90.884	Metabolism (other than methane)
K00335	NADH-quinone oxidoreductase subunit F	nuoF	ko00190 Oxidative phosphorylation ko01100 Metabolic pathways	FUNCTION: NDH-1 shuttles electrons from NADH, via FMN and iron- sulfur (Fe-S) centers, to quinones in the respiratory chain. The immediate electron acceptor for the enzyme in this species is believed to be ubiquinone. Couples the redox reaction to proton translocation (for every two electrons transferred, four hydrogen ions are translocated across the cytoplasmic membrane), and thus conserves the…	0.0356946	53.9409	Metabolism (other than methane)
K00336	NADH-quinone oxidoreductase subunit G	nuoG	ko00190 Oxidative phosphorylation ko01100 Metabolic pathways	FUNCTION: NDH-1 shuttles electrons from NADH, via FMN and iron- sulfur (Fe-S) centers, to quinones in the respiratory chain. The immediate electron acceptor for the enzyme in this species is believed to be ubiquinone. Couples the redox reaction to proton translocation (for every two electrons transferred, four hydrogen ions are translocated across the cytoplasmic membrane), and thus conserves the…	0.0258964	64.8139	Metabolism (other than methane)
K00337	NADH-quinone oxidoreductase subunit H	nuoH	ko00190 Oxidative phosphorylation ko01100 Metabolic pathways	FUNCTION: NDH-1 shuttles electrons from NADH, via FMN and iron- sulfur (Fe-S) centers, to quinones in the respiratory chain. The immediate electron acceptor for the enzyme in this species is believed to be ubiquinone. Couples the redox reaction to proton translocation (for every two electrons transferred, four hydrogen ions are translocated across the cytoplasmic membrane), and thus conserves the…	0.0856909	29.935	Metabolism (other than methane)
K00338	NADH-quinone oxidoreductase subunit I	nuoI	ko00190 Oxidative phosphorylation ko01100 Metabolic pathways	FUNCTION: NDH-1 shuttles electrons from NADH, via FMN and iron- sulfur (Fe-S) centers, to quinones in the respiratory chain. The immediate electron acceptor for the enzyme in this species is believed to be ubiquinone. Couples the redox reaction to proton translocation (for every two electrons transferred, four hydrogen ions are translocated across the cytoplasmic membrane), and thus conserves the…	0.0671183	33.6192	Metabolism (other than methane)
K00339	NADH-quinone oxidoreductase subunit J	nuoJ	ko00190 Oxidative phosphorylation ko01100 Metabolic pathways	FUNCTION: NDH-1 shuttles electrons from NADH, via FMN and iron- sulfur (Fe-S) centers, to quinones in the respiratory chain. The immediate electron acceptor for the enzyme in this species is believed to be ubiquinone. Couples the redox reaction to proton translocation (for every two electrons transferred, four hydrogen ions are translocated across the cytoplasmic membrane), and thus conserves the…	0.0293492	45.4564	Metabolism (other than methane)
K00341	NADH-quinone oxidoreductase subunit L	nuoL	ko00190 Oxidative phosphorylation ko01100 Metabolic pathways	FUNCTION: NDH-1 shuttles electrons from NADH, via FMN and iron- sulfur (Fe-S) centers, to quinones in the respiratory chain. The immediate electron acceptor for the enzyme in this species is believed to be ubiquinone. Couples the redox reaction to proton translocation (for every two electrons transferred, four hydrogen ions are translocated across the cytoplasmic membrane), and thus conserves the…	0.23921	28.4555	Metabolism (other than methane)
K00342	NADH-quinone oxidoreductase subunit M	nuoM	ko00190 Oxidative phosphorylation ko01100 Metabolic pathways	FUNCTION: NDH-1 shuttles electrons from NADH, via FMN and iron- sulfur (Fe-S) centers, to quinones in the respiratory chain. The immediate electron acceptor for the enzyme in this species is believed to be ubiquinone. Couples the redox reaction to proton translocation (for every two electrons transferred, four hydrogen ions are translocated across the cytoplasmic membrane), and thus conserves the…	0.116869	28.9417	Metabolism (other than methane)
K00343	NADH-quinone oxidoreductase subunit N	nuoN	ko00190 Oxidative phosphorylation ko01100 Metabolic pathways	FUNCTION: NDH-1 shuttles electrons from NADH, via FMN and iron- sulfur (Fe-S) centers, to quinones in the respiratory chain. The immediate electron acceptor for the enzyme in this species is believed to be ubiquinone. Couples the redox reaction to proton translocation (for every two electrons transferred, four hydrogen ions are translocated across the cytoplasmic membrane), and thus conserves the…	0.0335354	60.2648	Metabolism (other than methane)
K00346	Na+-transporting NADH:ubiquinone oxidoreductase subunit A	nqrA	Null/Energy production and conversion	NQR complex catalyzes the reduction of ubiquinone-1 to ubiquinol by two successive reactions, coupled with the transport of Na(+) ions from the cytoplasm to the periplasm. NqrA to NqrE are probably involved in the second step, the conversion of ubisemiquinone to ubiquinol.	0.0480326	43.1264	Metabolism (other than methane)
K00347	Na+-transporting NADH:ubiquinone oxidoreductase subunit B	nqrB	Null/Energy production and conversion	NQR complex catalyzes the reduction of ubiquinone-1 to ubiquinol by two successive reactions, coupled with the transport of Na(+) ions from the cytoplasm to the periplasm. NqrA to NqrE are probably involved in the second step, the conversion of ubisemiquinone to ubiquinol.	0.120489	35.1038	Metabolism (other than methane)
K00348	Na+-transporting NADH:ubiquinone oxidoreductase subunit C	nqrC	Null/Energy production and conversion	NQR complex catalyzes the reduction of ubiquinone-1 to ubiquinol by two successive reactions, coupled with the transport of Na(+) ions from the cytoplasm to the periplasm. NqrA to NqrE are probably involved in the second step, the conversion of ubisemiquinone to ubiquinol.	0.0211337	43.9224	Metabolism (other than methane)
K00349	Na+-transporting NADH:ubiquinone oxidoreductase subunit D	nqrD	Null/Energy production and conversion	NQR complex catalyzes the reduction of ubiquinone-1 to ubiquinol by two successive reactions, coupled with the transport of Na(+) ions from the cytoplasm to the periplasm. NqrA to NqrE are probably involved in the second step, the conversion of ubisemiquinone to ubiquinol.	0.0782522	36.0996	Metabolism (other than methane)
K00350	Na+-transporting NADH:ubiquinone oxidoreductase subunit E	nqrE	Null/Energy production and conversion	NQR complex catalyzes the reduction of ubiquinone-1 to ubiquinol by two successive reactions, coupled with the transport of Na(+) ions from the cytoplasm to the periplasm. NqrA to NqrE are probably involved in the second step, the conversion of ubisemiquinone to ubiquinol.	0.102614	33.97	Metabolism (other than methane)
K00351	Na+-transporting NADH:ubiquinone oxidoreductase subunit F	nqrF	Null/Energy production and conversion	NQR complex catalyzes the reduction of ubiquinone-1 to ubiquinol by two successive reactions, coupled with the transport of Na(+) ions from the cytoplasm to the periplasm. The first step is catalyzed by NqrF, which accepts electrons from NADH and reduces ubiquinone-1 to ubisemiquinone by a one-electron transfer pathway.	0.2254	32.7975	Metabolism (other than methane)
K00382	dihydrolipoamide dehydrogenase	DLD, lpd, pdhD	ko00010 Glycolysis / Gluconeogenesis ko00020 Citrate cycle (TCA cycle) ko00260 Glycine, serine and threonine metabolism ko00280 Valine, leucine and isoleucine degradation ko00310 Lysine degradation ko00380 Tryptophan metabolism ko00620 Pyruvate metabolism ko00630 Glyoxylate and dicarboxylate metabolism ko00640 Propanoate metabolism ko01100 Metabolic pathways ko01110 Biosynthesis of secondary meta…	FUNCTION: Lipoamide dehydrogenase is an essential component of the pyruvate dehydrogenase (PDH) and 2-oxoglutarate dehydrogenase (ODH) complexes. Catalyzes the reoxidation of dihydrolipoyl groups which are covalently attached to the lipoate acyltransferase components (E2) of the complexes. Also catalyzes a reversible NADH:NAD(+) transhydrogenation, and is able to transfer electrons from NADH to v…	0.0144432	45.3284	Metabolism (other than methane)
K00394	adenylylsulfate reductase, subunit A	aprA	ko00920 Sulfur metabolism ko01100 Metabolic pathways ko01120 Microbial metabolism in diverse environments	FUNCTION: Catalytic subunit of the adenylylsulfate reductase which catalyzes reversibly the reduction of adenosine 5'-phosphosulfate (APS) to sulfite and AMP during dissimilatory sulfate reduction. {ECO:0000269|PubMed:19820092, ECO:0000269|PubMed:2158885}.	0.018102	71.5813	Metabolism (other than methane)
K00399	methyl-coenzyme M reductase alpha subunit	mcrA	ko00680 Methane metabolism ko01100 Metabolic pathways ko01120 Microbial metabolism in diverse environments ko01200 Carbon metabolism	FUNCTION: Component of the methyl-coenzyme M reductase (MCR) I that catalyzes the reductive cleavage of methyl-coenzyme M (CoM-S- CH3 or 2-(methylthio)ethanesulfonate) using coenzyme B (CoB or 7- mercaptoheptanoylthreonine phosphate) as reductant which results in the production of methane and the mixed heterodisulfide of CoB and CoM (CoM-S-S-CoB). This is the final step in methanogenesis (PubMed:…	0.168982	57.4705	Methane Metabolism
K00400	methyl coenzyme M reductase system, component A2	K00400	ko00680 Methane metabolism ko01100 Metabolic pathways ko01120 Microbial metabolism in diverse environments	Null	0.0406719	65.9251	Methane Metabolism
K00401	methyl-coenzyme M reductase beta subunit	mcrB	ko00680 Methane metabolism ko01100 Metabolic pathways ko01120 Microbial metabolism in diverse environments ko01200 Carbon metabolism	FUNCTION: Component of the methyl-coenzyme M reductase (MCR) I that catalyzes the reductive cleavage of methyl-coenzyme M (CoM-S- CH3 or 2-(methylthio)ethanesulfonate) using coenzyme B (CoB or 7- mercaptoheptanoylthreonine phosphate) as reductant which results in the production of methane and the mixed heterodisulfide of CoB and CoM (CoM-S-S-CoB). This is the final step in methanogenesis (PubMed:…	0.109809	52.6354	Methane Metabolism
K00402	methyl-coenzyme M reductase gamma subunit	mcrG	ko00680 Methane metabolism ko01100 Metabolic pathways ko01120 Microbial metabolism in diverse environments ko01200 Carbon metabolism	FUNCTION: Component of the methyl-coenzyme M reductase (MCR) I that catalyzes the reductive cleavage of methyl-coenzyme M (CoM-S- CH3 or 2-(methylthio)ethanesulfonate) using coenzyme B (CoB or 7- mercaptoheptanoylthreonine phosphate) as reductant which results in the production of methane and the mixed heterodisulfide of CoB and CoM (CoM-S-S-CoB). This is the final step in methanogenesis (PubMed:…	0.0604842	54.4539	Methane Metabolism
K00425	cytochrome bd ubiquinol oxidase subunit I	cydA	ko00190 Oxidative phosphorylation ko02020 Two-component system	FUNCTION: A terminal oxidase that produces a proton motive force by the vectorial transfer of protons across the inner membrane. It is the component of the aerobic respiratory chain of E.coli that predominates when cells are grown at low aeration. Generates a proton motive force using protons and electrons from opposite sides of the membrane to generate H(2)O, transferring 1 proton/electron. {ECO…	0.0223146	38.1777	Metabolism (other than methane)
K00426	cytochrome bd ubiquinol oxidase subunit II	cydB	ko00190 Oxidative phosphorylation ko02020 Two-component system	FUNCTION: A terminal oxidase that produces a proton motive force by the vectorial transfer of protons across the inner membrane. It is the component of the aerobic respiratory chain of E.coli that predominates when cells are grown at low aeration. Generates a proton motive force using protons and electrons from opposite sides of the membrane to generate H(2)O, transferring 1 proton/electron. {ECO…	0.00442921	65.6303	Metabolism (other than methane)
K00440	coenzyme F420 hydrogenase subunit alpha	frhA	ko00680 Methane metabolism ko01100 Metabolic pathways ko01120 Microbial metabolism in diverse environments	FUNCTION: Reduces the physiological low-potential two-electron acceptor coenzyme F420, and the artificial one-electron acceptor methylviologen.	0.0538069	58.1506	Methane Metabolism
K00441	coenzyme F420 hydrogenase subunit beta	frhB	ko00680 Methane metabolism ko01100 Metabolic pathways ko01120 Microbial metabolism in diverse environments	FUNCTION: Reduces the physiological low-potential two-electron acceptor coenzyme F420, and the artificial one-electron acceptor methylviologen.	0.0375756	65.9247	Methane Metabolism
K00443	coenzyme F420 hydrogenase subunit gamma	frhG	ko00680 Methane metabolism ko01100 Metabolic pathways ko01120 Microbial metabolism in diverse environments	FUNCTION: Reduces the physiological low-potential two-electron acceptor coenzyme F420, and the artificial one-electron acceptor methylviologen.	0.0351471	65.8392	Methane Metabolism
K00525	ribonucleoside-diphosphate reductase alpha chain	E1.17.4.1A, nrdA, nrdE	ko00230 Purine metabolism ko00240 Pyrimidine metabolism ko01100 Metabolic pathways	FUNCTION: Provides the precursors necessary for DNA synthesis. Catalyzes the biosynthesis of deoxyribonucleotides from the corresponding ribonucleotides. When coexpressed in E.coli with nrdF2 the 2 proteins complement a temperature-sensitive E.coli mutant, however coexpression with nrdF1 does not complement. {ECO:0000269|PubMed:9335290}.	0.00679079	67.1415	Metabolism (other than methane)
K00527	ribonucleoside-triphosphate reductase (thioredoxin)	rtpR	ko00230 Purine metabolism ko00240 Pyrimidine metabolism ko01100 Metabolic pathways	Null	0.622666	25.5442	Metabolism (other than methane)
K00528	ferredoxin/flavodoxin---NADP+ reductase	fpr	ko01100 Metabolic pathways	FUNCTION: Transports electrons between flavodoxin or ferredoxin and NADPH (PubMed:8449868, PubMed:9839946, PubMed:12234497, PubMed:21306142). Reduces flavodoxin 1, flavodoxin 2 and ferredoxin, ferredoxin being the kinetically and thermodynamically preferred partner (PubMed:12234497). Required for the activation of several enzymes such as pyruvate formate-lyase, anaerobic ribonucleotide reductase …	0.03271	60.0106	Metabolism (other than methane)
K00548	5-methyltetrahydrofolate--homocysteine methyltransferase	metH, MTR	ko00270 Cysteine and methionine metabolism ko00450 Selenocompound metabolism ko00670 One carbon pool by folate ko01100 Metabolic pathways ko01110 Biosynthesis of secondary metabolites ko01230 Biosynthesis of amino acids	FUNCTION: Catalyzes the transfer of a methyl group from methyl- cobalamin to homocysteine, yielding enzyme-bound cob(I)alamin and methionine. Subsequently, remethylates the cofactor using methyltetrahydrofolate.	0.0668774	60.7037	Metabolism (other than methane)
K00549	5-methyltetrahydropteroyltriglutamate--homocysteine methyltransferase	metE	ko00270 Cysteine and methionine metabolism ko00450 Selenocompound metabolism ko01100 Metabolic pathways ko01110 Biosynthesis of secondary metabolites ko01230 Biosynthesis of amino acids	FUNCTION: Catalyzes the transfer of a methyl group from 5- methyltetrahydrofolate to homocysteine resulting in methionine formation.	0.0397423	62.5081	Metabolism (other than methane)
K00560	thymidylate synthase	thyA, TYMS	ko00240 Pyrimidine metabolism ko00670 One carbon pool by folate ko01100 Metabolic pathways ko01523 Antifolate resistance	FUNCTION: Catalyzes the reductive methylation of 2'-deoxyuridine- 5'-monophosphate (dUMP) to 2'-deoxythymidine-5'-monophosphate (dTMP) while utilizing 5,10-methylenetetrahydrofolate (mTHF) as the methyl donor and reductant in the reaction, yielding dihydrofolate (DHF) as a by-product. This enzymatic reaction provides an intracellular de novo source of dTMP, an essential precursor for DNA biosynth…	0.0566227	23.633	Metabolism (other than methane)
K00577	tetrahydromethanopterin S-methyltransferase subunit A	mtrA	ko00680 Methane metabolism ko01100 Metabolic pathways ko01120 Microbial metabolism in diverse environments ko01200 Carbon metabolism	FUNCTION: Part of a complex that catalyzes the formation of methyl-coenzyme M and tetrahydromethanopterin from coenzyme M and methyl-tetrahydromethanopterin. This is an energy-conserving, sodium-ion translocating step.	0.0484877	65.7837	Methane Metabolism
K00580	tetrahydromethanopterin S-methyltransferase subunit D	mtrD	ko00680 Methane metabolism ko01100 Metabolic pathways ko01120 Microbial metabolism in diverse environments ko01200 Carbon metabolism	FUNCTION: Part of a complex that catalyzes the formation of methyl-coenzyme M and tetrahydromethanopterin from coenzyme M and methyl-tetrahydromethanopterin. This is an energy-conserving, sodium-ion translocating step. {ECO:0000269|PubMed:8477726}.	0.0352742	61.8524	Methane Metabolism
K00581	tetrahydromethanopterin S-methyltransferase subunit E	mtrE	ko00680 Methane metabolism ko01100 Metabolic pathways ko01120 Microbial metabolism in diverse environments ko01200 Carbon metabolism	FUNCTION: Part of a complex that catalyzes the formation of methyl-coenzyme M and tetrahydromethanopterin from coenzyme M and methyl-tetrahydromethanopterin. This is an energy-conserving, sodium-ion translocating step. {ECO:0000269|PubMed:8477726}.	0.0733282	58.9901	Methane Metabolism
K00583	tetrahydromethanopterin S-methyltransferase subunit G	mtrG	ko00680 Methane metabolism ko01100 Metabolic pathways ko01120 Microbial metabolism in diverse environments ko01200 Carbon metabolism	FUNCTION: Part of a complex that catalyzes the formation of methyl-coenzyme M and tetrahydromethanopterin from coenzyme M and methyl-tetrahydromethanopterin. This is an energy-conserving, sodium-ion translocating step.	0.00627064	58.9685	Methane Metabolism
K00584	tetrahydromethanopterin S-methyltransferase subunit H	mtrH	ko00680 Methane metabolism ko01100 Metabolic pathways ko01120 Microbial metabolism in diverse environments ko01200 Carbon metabolism	FUNCTION: Part of a complex that catalyzes the formation of methyl-coenzyme M and tetrahydromethanopterin from coenzyme M and methyl-tetrahydromethanopterin. This is an energy-conserving, sodium-ion translocating step. MtrH catalyzes the transfer of the methyl group from methyl-tetrahydromethanopterin to the corrinoid prosthetic group of MtrA. {ECO:0000269|PubMed:10338124, ECO:0000269|PubMed:8477…	0.077482	63.7627	Methane Metabolism
K00595	precorrin-6Y C5,15-methyltransferase (decarboxylating)	cobL	ko00860 Porphyrin and chlorophyll metabolism ko01100 Metabolic pathways	Null	0.00778823	59.3946	Metabolism (other than methane)
K00600	glycine hydroxymethyltransferase	glyA, SHMT	ko00260 Glycine, serine and threonine metabolism ko00460 Cyanoamino acid metabolism ko00630 Glyoxylate and dicarboxylate metabolism ko00670 One carbon pool by folate ko00680 Methane metabolism ko01100 Metabolic pathways ko01110 Biosynthesis of secondary metabolites ko01120 Microbial metabolism in diverse environments ko01130 Biosynthesis of antibiotics ko01200 Carbon metabolism ko01230 Biosynthes…	FUNCTION: Catalyzes the reversible interconversion of serine and glycine with tetrahydromethanopterin (H4MPT) serving as the one- carbon carrier. The use of tetrahydrofolate (THF or H4PteGlu) as the pteridine substrate is 450-fold less efficient than that of H4MPT. Also exhibits a pteridine-independent aldolase activity toward beta-hydroxyamino acids, producing glycine and aldehydes, via a retro-…	0.251884	23.9576	Metabolism (other than methane)
K00602	phosphoribosylaminoimidazolecarboxamide formyltransferase / IMP cyclohydrolase	purH	ko00230 Purine metabolism ko00670 One carbon pool by folate ko01100 Metabolic pathways ko01110 Biosynthesis of secondary metabolites ko01130 Biosynthesis of antibiotics ko01523 Antifolate resistance	FUNCTION: Catalyzes the transfer of a formyl group from 10- formyltetrahydrofolate to 5-phospho-ribosyl-glycinamide (GAR), producing 5-phospho-ribosyl-N-formylglycinamide (FGAR) and tetrahydrofolate. {ECO:0000256|HAMAP-Rule:MF_01930}.	0.126008	22.6188	Metabolism (other than methane)
K00605	aminomethyltransferase	gcvT, AMT	ko00260 Glycine, serine and threonine metabolism ko00630 Glyoxylate and dicarboxylate metabolism ko00670 One carbon pool by folate ko01100 Metabolic pathways ko01110 Biosynthesis of secondary metabolites ko01130 Biosynthesis of antibiotics ko01200 Carbon metabolism	FUNCTION: The glycine cleavage system catalyzes the degradation of glycine. {ECO:0000255|HAMAP-Rule:MF_00259, ECO:0000269|PubMed:8375392}.	0.0156998	40.7833	Metabolism (other than methane)
K00606	3-methyl-2-oxobutanoate hydroxymethyltransferase	panB	ko00770 Pantothenate and CoA biosynthesis ko01100 Metabolic pathways ko01110 Biosynthesis of secondary metabolites	FUNCTION: Catalyzes the reversible reaction in which hydroxymethyl group from 5,10-methylenetetrahydrofolate is transferred onto alpha-ketoisovalerate to form ketopantoate. {ECO:0000269|PubMed:776976}.	0.0193003	60.4062	Metabolism (other than methane)
K00609	aspartate carbamoyltransferase catalytic subunit	pyrB, PYR2	ko00240 Pyrimidine metabolism ko00250 Alanine, aspartate and glutamate metabolism ko01100 Metabolic pathways	Null	0.0400345	31.3327	Metabolism (other than methane)
K00610	aspartate carbamoyltransferase regulatory subunit	pyrI	ko00240 Pyrimidine metabolism ko00250 Alanine, aspartate and glutamate metabolism ko01100 Metabolic pathways	FUNCTION: Involved in allosteric regulation of aspartate carbamoyltransferase.	0.00314335	68.8706	Metabolism (other than methane)
K00611	ornithine carbamoyltransferase	OTC, argF, argI	ko00220 Arginine biosynthesis ko01100 Metabolic pathways ko01110 Biosynthesis of secondary metabolites ko01130 Biosynthesis of antibiotics ko01230 Biosynthesis of amino acids	FUNCTION: Reversibly catalyzes the transfer of the carbamoyl group from carbamoyl phosphate (CP) to the N(epsilon) atom of ornithine (ORN) to produce L-citrulline, which is a substrate for argininosuccinate synthetase, the enzyme involved in the final step in arginine biosynthesis. {ECO:0000269|PubMed:9288930}.	0.033521	40.0373	Metabolism (other than methane)
K00615	transketolase	E2.2.1.1, tktA, tktB	ko00030 Pentose phosphate pathway ko00710 Carbon fixation in photosynthetic organisms ko01051 Biosynthesis of ansamycins ko01100 Metabolic pathways ko01110 Biosynthesis of secondary metabolites ko01120 Microbial metabolism in diverse environments ko01130 Biosynthesis of antibiotics ko01200 Carbon metabolism ko01230 Biosynthesis of amino acids	FUNCTION: Catalyzes the reversible transfer of a two-carbon ketol group from sedoheptulose-7-phosphate to glyceraldehyde-3- phosphate, producing xylulose-5-phosphate and ribose-5-phosphate. Catalyzes the transfer of a two-carbon ketol group from a ketose donor to an aldose acceptor, via a covalent intermediate with the cofactor thiamine pyrophosphate. {ECO:0000269|PubMed:22645655}.	0.491038	22.2881	Metabolism (other than methane)
K00616	transaldolase	E2.2.1.2, talA, talB	ko00030 Pentose phosphate pathway ko01100 Metabolic pathways ko01110 Biosynthesis of secondary metabolites ko01120 Microbial metabolism in diverse environments ko01130 Biosynthesis of antibiotics ko01200 Carbon metabolism ko01230 Biosynthesis of amino acids	FUNCTION: Transaldolase is important for the balance of metabolites in the pentose-phosphate pathway. {ECO:0000269|PubMed:7592346}.	0.00877963	99.8995	Metabolism (other than methane)
K00620	glutamate N-acetyltransferase / amino-acid N-acetyltransferase	argJ	ko00220 Arginine biosynthesis ko01100 Metabolic pathways ko01110 Biosynthesis of secondary metabolites ko01130 Biosynthesis of antibiotics ko01210 2-Oxocarboxylic acid metabolism ko01230 Biosynthesis of amino acids	FUNCTION: Catalyzes two activities which are involved in the cyclic version of arginine biosynthesis: the synthesis of N- acetylglutamate from glutamate and acetyl-CoA as the acetyl donor, and of ornithine by transacetylation between N(2)-acetylornithine and glutamate. {ECO:0000269|PubMed:10931207}.	0.017317	65.3435	Metabolism (other than methane)
K00625	phosphate acetyltransferase	E2.3.1.8, pta	ko00430 Taurine and hypotaurine metabolism ko00620 Pyruvate metabolism ko00640 Propanoate metabolism ko00680 Methane metabolism ko00720 Carbon fixation pathways in prokaryotes ko01100 Metabolic pathways ko01120 Microbial metabolism in diverse environments ko01200 Carbon metabolism	FUNCTION: Reversibly catalyzes the transfer of the carbamoyl group from carbamoyl phosphate (CP) to the N(epsilon) atom of ornithine (ORN) to produce L-citrulline. {ECO:0000256|SAAS:SAAS00009102}.	0.0884814	31.7138	Metabolism (other than methane)
K00626	acetyl-CoA C-acetyltransferase	E2.3.1.9, atoB	ko00071 Fatty acid degradation ko00072 Synthesis and degradation of ketone bodies ko00280 Valine, leucine and isoleucine degradation ko00310 Lysine degradation ko00362 Benzoate degradation ko00380 Tryptophan metabolism ko00620 Pyruvate metabolism ko00630 Glyoxylate and dicarboxylate metabolism ko00640 Propanoate metabolism ko00650 Butanoate metabolism ko00720 Carbon fixation pathways in prokaryot…	Null	0.0693983	43.5247	Metabolism (other than methane)
K00639	glycine C-acetyltransferase	kbl, GCAT	ko00260 Glycine, serine and threonine metabolism ko01100 Metabolic pathways	FUNCTION: Catalyzes the cleavage of 2-amino-3-ketobutyrate to glycine and acetyl-CoA. {ECO:0000255|HAMAP-Rule:MF_00985, ECO:0000269|PubMed:2104756}.	0.015957	52.7259	Metabolism (other than methane)
K00640	serine O-acetyltransferase	cysE	ko00270 Cysteine and methionine metabolism ko00920 Sulfur metabolism ko01100 Metabolic pathways ko01110 Biosynthesis of secondary metabolites ko01120 Microbial metabolism in diverse environments ko01200 Carbon metabolism ko01230 Biosynthesis of amino acids ko05111 Biofilm formation - Vibrio cholerae	Null	0.0343124	47.2822	Metabolism (other than methane)
K00645	[acyl-carrier-protein] S-malonyltransferase [EC:2.3.1.39	fabD, MCAT, MCT1	ko00061 Fatty acid biosynthesis ko00333 Prodigiosin biosynthesis ko01100 Metabolic pathways ko01130 Biosynthesis of antibiotics ko01212 Fatty acid metabolism	FUNCTION: Catalyzes two steps in the biosynthesis of coenzyme A. In the first step cysteine is conjugated to 4'-phosphopantothenate to form 4-phosphopantothenoylcysteine, in the latter compound is decarboxylated to form 4'-phosphopantotheine. {ECO:0000256|RuleBase:RU364078}.	0.0553846	33.3866	Metabolism (other than methane)
K00648	3-oxoacyl-[acyl-carrier-protein] synthase II	fabH	ko00061 Fatty acid biosynthesis ko01100 Metabolic pathways ko01212 Fatty acid metabolism	FUNCTION: Catalyzes the condensation reaction of fatty acid synthesis by the addition to an acyl acceptor of two carbons from malonyl-ACP. Catalyzes the first condensation reaction which initiates fatty acid synthesis and may therefore play a role in governing the total rate of fatty acid production. Possesses both acetoacetyl-ACP synthase and acetyl transacylase activities. Has some substrate sp…	0.0493055	39.9551	Metabolism (other than methane)
K00651	homoserine O-succinyltransferase/O-acetyltransferase	metA	ko00270 Cysteine and methionine metabolism ko00920 Sulfur metabolism ko01100 Metabolic pathways ko01110 Biosynthesis of secondary metabolites ko01130 Biosynthesis of antibiotics ko01230 Biosynthesis of amino acids	FUNCTION: Transfers an acetyl group from acetyl-CoA to L- homoserine, forming acetyl-L-homoserine. {ECO:0000256|HAMAP- Rule:MF_00295}.	0.0140148	59.664	Metabolism (other than methane)
K00655	1-acyl-sn-glycerol-3-phosphate acyltransferase	plsC	ko00561 Glycerolipid metabolism ko00564 Glycerophospholipid metabolism ko01100 Metabolic pathways ko01110 Biosynthesis of secondary metabolites	FUNCTION: Part of the ABC transporter FtsEX involved in asymmetric cellular division facilitating the initiation of sporulation. {ECO:0000256|PIRNR:PIRNR003097}.	0.0112209	70.6702	Metabolism (other than methane)
K00656	formate C-acetyltransferase	E2.3.1.54, pflD	ko00620 Pyruvate metabolism ko00640 Propanoate metabolism ko00650 Butanoate metabolism ko01100 Metabolic pathways ko01120 Microbial metabolism in diverse environments	Null	0.179497	52.7306	Metabolism (other than methane)
K00657	diamine N-acetyltransferase	speG, SAT	ko00330 Arginine and proline metabolism ko01100 Metabolic pathways ko04216 Ferroptosis	FUNCTION: Involved in the protection against polyamine toxicity by regulating their concentration. Catalyzes the transfer of an acetyl group from acetyl coenzyme A (AcCoA) to the primary amino groups of spermidine to yield N(1)- and N(8)-acetylspermidine. It can use polyamines such as spermine and N(1)-acetylspermine, but not putrescine or cadaverine. {ECO:0000269|PubMed:23184347, ECO:0000269|Pub…	0.0122227	64.1071	Metabolism (other than methane)
K00666	fatty-acyl-CoA synthase	K00666	Null/Lipid transport and metabolism, Secondary metabolites biosynthesis, transport and catabolism	Catalyzes the ligation of coenzyme A (CoA) to 4-hydroxybutyrate (4HB). It can also use butyrate, valerate, propionate, acetate and 3-hydroxybutyrate (3HB) as substrates.	0.149781	34.257	Metabolism (other than methane)
K00672	formylmethanofuran--tetrahydromethanopterin N-formyltransferase	ftr	ko00680 Methane metabolism ko01100 Metabolic pathways ko01120 Microbial metabolism in diverse environments ko01200 Carbon metabolism	FUNCTION: Catalyzes the reversible transfer of a formyl group from formylmethanofuran (formyl-MFR) to tetrahydromethanopterin (H(4)MPT) so as to produce 5-formyl tetrahydromethanopterin (5- formyl-H(4)MPT) and methanofuran (MFR).	0.0465333	71.0959	Methane Metabolism
K00688	glycogen phosphorylase	PYG, glgP	ko00500 Starch and sucrose metabolism ko01100 Metabolic pathways ko01110 Biosynthesis of secondary metabolites ko02026 Biofilm formation - Escherichia coli ko04217 Necroptosis ko04910 Insulin signaling pathway ko04922 Glucagon signaling pathway ko04931 Insulin resistance	FUNCTION: Phosphorylase is an important allosteric enzyme in carbohydrate metabolism. Enzymes from different sources differ in their regulatory mechanisms and in their natural substrates. However, all known phosphorylases share catalytic and structural properties.	0.29092	19.8322	Metabolism (other than methane)
K00690	sucrose phosphorylase	E2.4.1.7	ko00500 Starch and sucrose metabolism ko01100 Metabolic pathways	FUNCTION: Catalyzes the phosphorylation of heptose(I) of the outer membrane lipopolysaccharide core. {ECO:0000256|PIRNR:PIRNR037318}.	0.00785703	164.917	Metabolism (other than methane)
K00700	1,4-alpha-glucan branching enzyme	GBE1, glgB	ko00500 Starch and sucrose metabolism ko01100 Metabolic pathways ko01110 Biosynthesis of secondary metabolites	FUNCTION: Essential enzyme that catalyzes the formation of the alpha-1,6-glucosidic linkages in glucan chains by scission of a 1,4-alpha-linked oligosaccharide from growing alpha-1,4-glucan chains and the subsequent attachment of the oligosaccharide to the alpha-1,6 position. Is involved in the biosynthesis of both glycogen and capsular alpha-D-glucan. {ECO:0000269|PubMed:17005418, ECO:0000269|Pu…	0.141375	18.006	Metabolism (other than methane)
K00703	starch synthase	glgA	ko00500 Starch and sucrose metabolism ko01100 Metabolic pathways ko01110 Biosynthesis of secondary metabolites ko02026 Biofilm formation - Escherichia coli	FUNCTION: Synthesizes alpha-1,4-glucan chains using ADP-glucose.	0.0255511	55.4975	Metabolism (other than methane)
K00705	4-alpha-glucanotransferase	malQ	ko00500 Starch and sucrose metabolism ko01100 Metabolic pathways ko01110 Biosynthesis of secondary metabolites	Null	0.0778334	33.5449	Metabolism (other than methane)
K00757	uridine phosphorylase	udp, UPP	ko00240 Pyrimidine metabolism ko00983 Drug metabolism - other enzymes ko01100 Metabolic pathways	FUNCTION: Catalyzes the reversible phosphorylytic cleavage of uridine and deoxyuridine to uracil and ribose- or deoxyribose-1- phosphate. The produced molecules are then utilized as carbon and energy sources or in the rescue of pyrimidine bases for nucleotide synthesis.	0.0224217	45.1362	Metabolism (other than methane)
K00759	adenine phosphoribosyltransferase	APRT, apt	ko00230 Purine metabolism ko01100 Metabolic pathways	FUNCTION: Catalyzes a salvage reaction resulting in the formation of AMP, that is energically less costly than de novo synthesis.	0.00996309	48.4233	Metabolism (other than methane)
K00760	hypoxanthine phosphoribosyltransferase	hprT, hpt, HPRT1	ko00230 Purine metabolism ko00983 Drug metabolism - other enzymes ko01100 Metabolic pathways ko01110 Biosynthesis of secondary metabolites	FUNCTION: Acts preferentially on hypoxanthine; has very low activity towards guanine. Inactive towards xanthine. {ECO:0000269|PubMed:12070315}.	0.0100641	61.4757	Metabolism (other than methane)
K00761	uracil phosphoribosyltransferase	upp, UPRT	ko00240 Pyrimidine metabolism ko01100 Metabolic pathways	FUNCTION: Catalyzes the conversion of uracil and 5-phospho-alpha- D-ribose 1-diphosphate (PRPP) to UMP and diphosphate.	0.0177989	52.0534	Metabolism (other than methane)
K00762	orotate phosphoribosyltransferase	pyrE	ko00240 Pyrimidine metabolism ko01100 Metabolic pathways	FUNCTION: Catalyzes the transfer of a ribosyl phosphate group from 5-phosphoribose 1-diphosphate to orotate, leading to the formation of orotidine monophosphate (OMP). {ECO:0000255|HAMAP- Rule:MF_01208, ECO:0000269|PubMed:8620002}.	0.0448953	37.9493	Metabolism (other than methane)
K00763	nicotinate phosphoribosyltransferase	pncB, NAPRT1	ko00760 Nicotinate and nicotinamide metabolism ko01100 Metabolic pathways	FUNCTION: Catalyzes the synthesis of beta-nicotinate D- ribonucleotide from nicotinate and 5-phospho-D-ribose 1-phosphate at the expense of ATP. {ECO:0000255|HAMAP-Rule:MF_00570, ECO:0000269|PubMed:1987148, ECO:0000269|PubMed:7503993, ECO:0000269|PubMed:9521740, ECO:0000269|PubMed:9521741}.	0.0099437	128.659	Metabolism (other than methane)
K00764	amidophosphoribosyltransferase	purF, PPAT	ko00230 Purine metabolism ko00250 Alanine, aspartate and glutamate metabolism ko01100 Metabolic pathways ko01110 Biosynthesis of secondary metabolites ko01130 Biosynthesis of antibiotics	FUNCTION: Catalyzes the formation of phosphoribosylamine from phosphoribosylpyrophosphate (PRPP) and glutamine. {ECO:0000255|HAMAP-Rule:MF_01931, ECO:0000269|PubMed:6794613}.	0.0905948	28.9639	Metabolism (other than methane)
K00765	ATP phosphoribosyltransferase	hisG	ko00340 Histidine metabolism ko01100 Metabolic pathways ko01110 Biosynthesis of secondary metabolites ko01230 Biosynthesis of amino acids	FUNCTION: Catalyzes the condensation of ATP and 5-phosphoribose 1- diphosphate to form N'-(5'-phosphoribosyl)-ATP (PR-ATP). Has a crucial role in the pathway because the rate of histidine biosynthesis seems to be controlled primarily by regulation of HisG enzymatic activity (By similarity). {ECO:0000250}.	0.0521802	34.0893	Metabolism (other than methane)
K00766	anthranilate phosphoribosyltransferase	trpD	ko00400 Phenylalanine, tyrosine and tryptophan biosynthesis ko01100 Metabolic pathways ko01110 Biosynthesis of secondary metabolites ko01130 Biosynthesis of antibiotics ko01230 Biosynthesis of amino acids	FUNCTION: Catalyzes the transfer of the phosphoribosyl group of 5- phosphorylribose-1-pyrophosphate (PRPP) to anthranilate to yield N-(5'-phosphoribosyl)-anthranilate (PRA). {ECO:0000255|HAMAP- Rule:MF_00211, ECO:0000269|PubMed:11298741, ECO:0000269|PubMed:16714288}.	0.0407673	27.5195	Metabolism (other than methane)
K00767	nicotinate-nucleotide pyrophosphorylase (carboxylating)	nadC, QPRT	ko00760 Nicotinate and nicotinamide metabolism ko01100 Metabolic pathways	FUNCTION: Involved in the catabolism of quinolinic acid (QA). {ECO:0000250}.	0.0287767	36.9315	Metabolism (other than methane)
K00768	nicotinate-nucleotide--dimethylbenzimidazole phosphoribosyltransferase	E2.4.2.21, cobU, cobT	ko00860 Porphyrin and chlorophyll metabolism ko01100 Metabolic pathways	FUNCTION: Catalyzes the synthesis of alpha-ribazole-5'-phosphate from nicotinate mononucleotide (NAMN) and 5,6- dimethylbenzimidazole (DMB) (PubMed:8206834, PubMed:10587435, PubMed:11441022, Ref.7, PubMed:24121107). Able to use a variety of other nucleotide bases as substrate to create alternative lower ligands for cobamide (PubMed:11441022, Ref.7, PubMed:24121107). {ECO:0000269|PubMed:10587435, …	0.00651473	72.8606	Metabolism (other than methane)
K00788	thiamine-phosphate pyrophosphorylase	thiE	ko00730 Thiamine metabolism ko01100 Metabolic pathways	FUNCTION: Condenses 4-methyl-5-(beta-hydroxyethyl)thiazole monophosphate (THZ-P) and 2-methyl-4-amino-5-hydroxymethyl pyrimidine pyrophosphate (HMP-PP) to form thiamine monophosphate (TMP). Is also able to use the 2-methoxy analog MeO-HMP-PP, as substrate in vitro, but not the 2-trifluoromethyl analog CF(3)- HMP-PP. {ECO:0000269|PubMed:11513588, ECO:0000269|PubMed:9139923}.	0.00857043	83.4213	Metabolism (other than methane)
K00789	S-adenosylmethionine synthetase	metK	ko00270 Cysteine and methionine metabolism ko01100 Metabolic pathways ko01110 Biosynthesis of secondary metabolites ko01230 Biosynthesis of amino acids	FUNCTION: Catalyzes the formation of S-adenosylmethionine (AdoMet) from methionine and ATP. The overall synthetic reaction is composed of two sequential steps, AdoMet formation and the subsequent tripolyphosphate hydrolysis which occurs prior to release of AdoMet from the enzyme (PubMed:6251075, PubMed:7629147, PubMed:7629176, PubMed:9753435, PubMed:10551856, PubMed:10660564). Is essential for gr…	0.114756	20.2558	Metabolism (other than methane)
K00790	UDP-N-acetylglucosamine 1-carboxyvinyltransferase	murA	ko00520 Amino sugar and nucleotide sugar metabolism ko00550 Peptidoglycan biosynthesis ko01100 Metabolic pathways	FUNCTION: Cell wall formation (PubMed:1512209). Adds enolpyruvyl to UDP-N-acetylglucosamine (PubMed:1512209, PubMed:20392080). Target for the antibiotic fosfomycin. {ECO:0000269|PubMed:1512209, ECO:0000269|PubMed:20392080}.	0.0245924	60.7417	Metabolism (other than methane)
K00793	riboflavin synthase	ribE, RIB5	ko00740 Riboflavin metabolism ko01100 Metabolic pathways ko01110 Biosynthesis of secondary metabolites	FUNCTION: Catalyzes the dismutation of two molecules of 6,7- dimethyl-8-ribityllumazine, resulting in the formation of riboflavin and 5-amino-6-(D-ribitylamino)uracil. {ECO:0000269|PubMed:24816110}.	0.00755371	69.2758	Metabolism (other than methane)
K00794	6,7-dimethyl-8-ribityllumazine synthase	ribH, RIB4	ko00740 Riboflavin metabolism ko01100 Metabolic pathways ko01110 Biosynthesis of secondary metabolites	FUNCTION: Catalyzes the formation of 6,7-dimethyl-8- ribityllumazine by condensation of 5-amino-6-(D- ribitylamino)uracil with 3,4-dihydroxy-2-butanone 4-phosphate. This is the penultimate step in the biosynthesis of riboflavin. Is able to use the non-natural R enantiomer of 3,4-dihydroxy-2- butanone 4-phosphate as a substrate, but with less efficiency than the natural S enantiomer. Cannot use un…	0.0328665	50.752	Metabolism (other than methane)
K00796	dihydropteroate synthase	folP	ko00790 Folate biosynthesis ko01100 Metabolic pathways	FUNCTION: Catalyzes the condensation of para-aminobenzoate (pABA) with 6-hydroxymethyl-7,8-dihydropterin diphosphate (DHPt-PP) to form 7,8-dihydropteroate (H2Pte), the immediate precursor of folate derivatives. {ECO:0000250|UniProtKB:P0AC13}.	0.0119622	98.9888	Metabolism (other than methane)
K00797	spermidine synthase	speE, SRM	ko00270 Cysteine and methionine metabolism ko00330 Arginine and proline metabolism ko00480 Glutathione metabolism ko01100 Metabolic pathways	FUNCTION: Involved in the biosynthesis of polyamines which are thought to support the growth of thermophilic microorganisms under high-temperature conditions. It seems that long-chain and branched-chain of polyamines effectively stabilize DNA and RNA, respectively. Catalyzes the irreversible transfer of a propylamine group from the amino donor S-adenosylmethioninamine (decarboxy- AdoMet) to agmat…	0.00400819	98.514	Metabolism (other than methane)
K00800	3-phosphoshikimate 1-carboxyvinyltransferase	aroA	ko00400 Phenylalanine, tyrosine and tryptophan biosynthesis ko01100 Metabolic pathways ko01110 Biosynthesis of secondary metabolites ko01130 Biosynthesis of antibiotics ko01230 Biosynthesis of amino acids	FUNCTION: Catalyzes the transfer of the enolpyruvyl moiety of phosphoenolpyruvate (PEP) to the 5-hydroxyl of shikimate-3- phosphate (S3P) to produce enolpyruvyl shikimate-3-phosphate and inorganic phosphate. {ECO:0000255|HAMAP-Rule:MF_00210, ECO:0000269|PubMed:10601870, ECO:0000269|PubMed:14763973}.	0.0258667	46.053	Metabolism (other than methane)
K00806	undecaprenyl diphosphate synthase	uppS	ko00900 Terpenoid backbone biosynthesis ko01110 Biosynthesis of secondary metabolites	FUNCTION: Generates ditrans,octacis-undecaprenyl pyrophosphate (UPP) from isopentenyl pyrophosphate (IPP) and farnesyl diphosphate. UPP is the precursor of glycosyl carrier lipid in the biosynthesis of bacterial cell wall polysaccharide components such as peptidoglycan and lipopolysaccharide. {ECO:0000269|PubMed:3182755, ECO:0000269|PubMed:9677368}.	0.0181136	48.9357	Metabolism (other than methane)
K00811	aspartate aminotransferase, chloroplastic	ASP5	ko00220 Arginine biosynthesis ko00250 Alanine, aspartate and glutamate metabolism ko00270 Cysteine and methionine metabolism ko00330 Arginine and proline metabolism ko00350 Tyrosine metabolism ko00360 Phenylalanine metabolism ko00400 Phenylalanine, tyrosine and tryptophan biosynthesis ko00950 Isoquinoline alkaloid biosynthesis ko00960 Tropane, piperidine and pyridine alkaloid biosynthesis ko01100…	Null	0.0366939	39.3398	Metabolism (other than methane)
K00812	aspartate aminotransferase	aspB	ko00220 Arginine biosynthesis ko00250 Alanine, aspartate and glutamate metabolism ko00270 Cysteine and methionine metabolism ko00330 Arginine and proline metabolism ko00350 Tyrosine metabolism ko00360 Phenylalanine metabolism ko00400 Phenylalanine, tyrosine and tryptophan biosynthesis ko00401 Novobiocin biosynthesis ko00950 Isoquinoline alkaloid biosynthesis ko00960 Tropane, piperidine and pyridi…	FUNCTION: Catalyzes the reversible conversion of aspartate and 2- oxoglutarate to glutamate and oxaloacetate (PubMed:25070637). Can also transaminate prephenate in the presence of aspartate (PubMed:25070637). {ECO:0000269|PubMed:25070637}.	0.041785	42.3269	Metabolism (other than methane)
K00817	histidinol-phosphate aminotransferase	hisC	ko00340 Histidine metabolism ko00350 Tyrosine metabolism ko00360 Phenylalanine metabolism ko00400 Phenylalanine, tyrosine and tryptophan biosynthesis ko00401 Novobiocin biosynthesis ko00960 Tropane, piperidine and pyridine alkaloid biosynthesis ko01100 Metabolic pathways ko01110 Biosynthesis of secondary metabolites ko01130 Biosynthesis of antibiotics ko01230 Biosynthesis of amino acids	Null	0.0466732	43.9886	Metabolism (other than methane)
K00820	glutamine---fructose-6-phosphate transaminase (isomerizing)	glmS, GFPT	ko00250 Alanine, aspartate and glutamate metabolism ko00520 Amino sugar and nucleotide sugar metabolism ko01100 Metabolic pathways ko01130 Biosynthesis of antibiotics ko04931 Insulin resistance	FUNCTION: Catalyzes the first step in hexosamine metabolism, converting fructose-6P into glucosamine-6P using glutamine as a nitrogen source.	0.0571393	32.1948	Metabolism (other than methane)
K00821	acetylornithine/N-succinyldiaminopimelate aminotransferase [EC:2.6.1.11 2.6.1.17]	argD	ko00220 Arginine biosynthesis ko00300 Lysine biosynthesis ko01100 Metabolic pathways ko01110 Biosynthesis of secondary metabolites ko01120 Microbial metabolism in diverse environments ko01130 Biosynthesis of antibiotics ko01210 2-Oxocarboxylic acid metabolism ko01230 Biosynthesis of amino acids	FUNCTION: Involved in both the arginine and lysine biosynthetic pathways. {ECO:0000255|HAMAP-Rule:MF_01107}.	0.022033	55.8813	Metabolism (other than methane)
K00831	phosphoserine aminotransferase	serC, PSAT1	ko00260 Glycine, serine and threonine metabolism ko00270 Cysteine and methionine metabolism ko00680 Methane metabolism ko00750 Vitamin B6 metabolism ko01100 Metabolic pathways ko01120 Microbial metabolism in diverse environments ko01130 Biosynthesis of antibiotics ko01200 Carbon metabolism ko01230 Biosynthesis of amino acids	FUNCTION: Catalyzes the reversible conversion of 3- phosphohydroxypyruvate to phosphoserine and of 3-hydroxy-2-oxo-4- phosphonooxybutanoate to phosphohydroxythreonine. Is involved in both pyridoxine and serine biosynthesis. {ECO:0000269|PubMed:2121717, ECO:0000269|PubMed:8706854}.	0.254903	25.327	Metabolism (other than methane)
K00833	adenosylmethionine---8-amino-7-oxononanoate aminotransferase	bioA	ko00780 Biotin metabolism ko01100 Metabolic pathways	FUNCTION: Catalyzes the reversible transfer of the alpha-amino group from S-adenosyl-L-methionine (SAM) to 7-keto-8- aminopelargonic acid (KAPA) to form 7,8-diaminopelargonic acid (DAPA). It is the only animotransferase known to utilize SAM as an amino donor. Can also use sinefungin as substrate. {ECO:0000269|PubMed:16984394}.	0.0119339	76.4353	Metabolism (other than methane)
K00845	glucokinase	glk	ko00010 Glycolysis / Gluconeogenesis ko00052 Galactose metabolism ko00500 Starch and sucrose metabolism ko00520 Amino sugar and nucleotide sugar metabolism ko00521 Streptomycin biosynthesis ko00524 Neomycin, kanamycin and gentamicin biosynthesis ko01100 Metabolic pathways ko01110 Biosynthesis of secondary metabolites ko01120 Microbial metabolism in diverse environments ko01130 Biosynthesis of ant…	Null	0.0259764	47.7799	Metabolism (other than methane)
K00847	fructokinase	E2.7.1.4, scrK	ko00051 Fructose and mannose metabolism ko00500 Starch and sucrose metabolism ko00520 Amino sugar and nucleotide sugar metabolism ko01100 Metabolic pathways	Null	0.0168906	52.1832	Metabolism (other than methane)
K00849	galactokinase	galK	ko00052 Galactose metabolism ko00520 Amino sugar and nucleotide sugar metabolism ko01100 Metabolic pathways	FUNCTION: Catalyzes the transfer of the gamma-phosphate of ATP to D-galactose to form alpha-D-galactose-1-phosphate (Gal-1-P). Is very specific for its substrate, since it is not able to use D- glucose, D-fructose, D-mannose, 2-deoxy-D-glucose, and D- glucosamine as substrates. {ECO:0000255|HAMAP-Rule:MF_00246, ECO:0000269|PubMed:11978175}.	0.0766926	31.514	Metabolism (other than methane)
K00850	6-phosphofructokinase 1	pfkA, PFK	ko00010 Glycolysis / Gluconeogenesis ko00030 Pentose phosphate pathway ko00051 Fructose and mannose metabolism ko00052 Galactose metabolism ko00680 Methane metabolism ko01100 Metabolic pathways ko01110 Biosynthesis of secondary metabolites ko01120 Microbial metabolism in diverse environments ko01130 Biosynthesis of antibiotics ko01200 Carbon metabolism ko01230 Biosynthesis of amino acids ko03018 …	FUNCTION: Catalyzes the phosphorylation of D-fructose 6-phosphate to fructose 1,6-bisphosphate by ATP, the first committing step of glycolysis. {ECO:0000255|HAMAP-Rule:MF_00339, ECO:0000269|PubMed:29940104}.	0.0503459	29.2318	Metabolism (other than methane)
K00852	ribokinase	rbsK, RBKS	ko00030 Pentose phosphate pathway ko01100 Metabolic pathways	FUNCTION: Catalyzes the phosphorylation of ribose at O-5 in a reaction requiring ATP and magnesium. The resulting D-ribose-5- phosphate can then be used either for sythesis of nucleotides, histidine, and tryptophan, or as a component of the pentose phosphate pathway. {ECO:0000255|HAMAP-Rule:MF_01987, ECO:0000269|PubMed:11563694, ECO:0000269|PubMed:3011794}.	0.00824677	71.7232	Metabolism (other than methane)
K00854	xylulokinase	xylB, XYLB	ko00040 Pentose and glucuronate interconversions ko01100 Metabolic pathways	FUNCTION: Catalyzes the phosphorylation of D-xylulose to D- xylulose 5-phosphate (PubMed:17123542). Also catalyzes the phosphorylation of 1-deoxy-D-xylulose to 1-deoxy-D-xylulose 5- phosphate, with lower efficiency (PubMed:11168365). Can also use D-ribulose, xylitol and D-arabitol, but D-xylulose is preferred over the other substrates (PubMed:17123542). Has a weak substrate- independent Mg-ATP-hy…	0.0890797	28.1429	Metabolism (other than methane)
K00857	thymidine kinase	tdk, TK	ko00240 Pyrimidine metabolism ko00983 Drug metabolism - other enzymes ko01100 Metabolic pathways	Null	0.00620842	81.0377	Metabolism (other than methane)
K00858	NAD+ kinase	ppnK, NADK	ko00760 Nicotinate and nicotinamide metabolism ko01100 Metabolic pathways	FUNCTION: Involved in the regulation of the intracellular balance of NAD and NADP, and is a key enzyme in the biosynthesis of NADP. Catalyzes specifically the phosphorylation on 2'-hydroxyl of the adenosine moiety of NAD to yield NADP. It can use ATP and other nucleoside triphosphates as well as inorganic polyphosphate (poly(P)) as a source of phosphorus. {ECO:0000255|HAMAP- Rule:MF_00361, ECO:00…	0.0222077	44.4989	Metabolism (other than methane)
K00864	glycerol kinase	glpK, GK	ko00561 Glycerolipid metabolism ko01100 Metabolic pathways ko03320 PPAR signaling pathway ko04626 Plant-pathogen interaction	FUNCTION: Key enzyme in the regulation of glycerol uptake and metabolism. Catalyzes the phosphorylation of glycerol to yield sn- glycerol 3-phosphate. It also catalyzes the phosphorylation of dihydroxyacetone, L-glyceraldehyde and D-glyceraldehyde. It uses only ATP. {ECO:0000255|HAMAP-Rule:MF_00186, ECO:0000269|PubMed:2826434, ECO:0000269|PubMed:4575199, ECO:0000269|PubMed:5335908}.	0.00512075	70.9109	Metabolism (other than methane)
K00868	pyridoxine kinase	pdxK, pdxY	ko00750 Vitamin B6 metabolism ko01100 Metabolic pathways	FUNCTION: Pyridoxal kinase involved in the salvage pathway of pyridoxal 5'-phosphate (PLP). Catalyzes the phosphorylation of pyridoxal to PLP in vivo, but shows very low activity compared to PdxK. Displays a low level of pyridoxine kinase activity when overexpressed, which is however not physiologically relevant. {ECO:0000269|PubMed:15249053, ECO:0000269|PubMed:9537380}.	0.0184938	44.3639	Metabolism (other than methane)
K00873	pyruvate kinase	PK, pyk	ko00010 Glycolysis / Gluconeogenesis ko00230 Purine metabolism ko00620 Pyruvate metabolism ko01100 Metabolic pathways ko01110 Biosynthesis of secondary metabolites ko01120 Microbial metabolism in diverse environments ko01130 Biosynthesis of antibiotics ko01200 Carbon metabolism ko01230 Biosynthesis of amino acids ko04922 Glucagon signaling pathway ko04930 Type II diabetes mellitus ko05165 Human p…	Null	0.03037	66.7456	Metabolism (other than methane)
K00874	2-dehydro-3-deoxygluconokinase	kdgK	ko00030 Pentose phosphate pathway ko01100 Metabolic pathways ko01120 Microbial metabolism in diverse environments ko01200 Carbon metabolism	FUNCTION: Involved in the degradation of glucose via the semi- phosphorylative Entner-Doudoroff pathway. Catalyzes the phosphorylation of 2-keto-3-deoxygluconate (KDG) to produce 2- keto-3-deoxy-6-phosphogluconate (KDPG). {ECO:0000269|PubMed:15210349}.	0.13163	36.9319	Metabolism (other than methane)
K00876	uridine kinase	udk, UCK	ko00240 Pyrimidine metabolism ko00983 Drug metabolism - other enzymes ko01100 Metabolic pathways	Null	0.0293705	65.31	Metabolism (other than methane)
K00882	1-phosphofructokinase	fruK	ko00051 Fructose and mannose metabolism ko01100 Metabolic pathways	Null	0.00595067	89.7028	Metabolism (other than methane)
K00891	shikimate kinase	E2.7.1.71, aroK, aroL	ko00400 Phenylalanine, tyrosine and tryptophan biosynthesis ko01100 Metabolic pathways ko01110 Biosynthesis of secondary metabolites ko01130 Biosynthesis of antibiotics ko01230 Biosynthesis of amino acids	FUNCTION: Catalyzes the specific phosphorylation of the 3-hydroxyl group of shikimic acid using ATP as a cosubstrate. {ECO:0000269|PubMed:11483005, ECO:0000269|PubMed:17020768}.	0.00557188	61.7649	Metabolism (other than methane)
K00895	diphosphate-dependent phosphofructokinase	pfp, PFP	ko00010 Glycolysis / Gluconeogenesis ko00030 Pentose phosphate pathway ko00051 Fructose and mannose metabolism ko01100 Metabolic pathways ko01110 Biosynthesis of secondary metabolites ko01120 Microbial metabolism in diverse environments ko01130 Biosynthesis of antibiotics	FUNCTION: Catalyzes the phosphorylation of D-fructose 6-phosphate, the first committing step of glycolysis. Uses inorganic phosphate (PPi) as phosphoryl donor instead of ATP like common ATP-dependent phosphofructokinases (ATP-PFKs), which renders the reaction reversible, and can thus function both in glycolysis and gluconeogenesis. Consistently, PPi-PFK can replace the enzymes of both the forward…	0.343663	31.6976	Metabolism (other than methane)
K00919	4-diphosphocytidyl-2-C-methyl-D-erythritol kinase	ispE	ko00900 Terpenoid backbone biosynthesis ko01100 Metabolic pathways ko01110 Biosynthesis of secondary metabolites ko01130 Biosynthesis of antibiotics	FUNCTION: Catalyzes the phosphorylation of the position 2 hydroxy group of 4-diphosphocytidyl-2C-methyl-D-erythritol. Phosphorylates isopentenyl phosphate at low rates. Also acts on isopentenol, and, much less efficiently, dimethylallyl alcohol. Dimethylallyl monophosphate does not serve as a substrate.	0.00660541	82.3585	Metabolism (other than methane)
K00925	acetate kinase	ackA	ko00430 Taurine and hypotaurine metabolism ko00620 Pyruvate metabolism ko00640 Propanoate metabolism ko00680 Methane metabolism ko00720 Carbon fixation pathways in prokaryotes ko01100 Metabolic pathways ko01120 Microbial metabolism in diverse environments ko01200 Carbon metabolism	FUNCTION: Catalyzes the formation of acetyl phosphate from acetate and ATP. Can also catalyze the reverse reaction. Can also phosphorylate propionate, but has very low activity toward butyrate. {ECO:0000255|HAMAP-Rule:MF_00020, ECO:0000269|PubMed:15774882}.	0.143955	28.2191	Metabolism (other than methane)
K00927	phosphoglycerate kinase	PGK, pgk	ko00010 Glycolysis / Gluconeogenesis ko00710 Carbon fixation in photosynthetic organisms ko01100 Metabolic pathways ko01110 Biosynthesis of secondary metabolites ko01120 Microbial metabolism in diverse environments ko01130 Biosynthesis of antibiotics ko01200 Carbon metabolism ko01230 Biosynthesis of amino acids ko04066 HIF-1 signaling pathway	Null	0.457253	20.6897	Metabolism (other than methane)
K00928	aspartate kinase	lysC	ko00260 Glycine, serine and threonine metabolism ko00261 Monobactam biosynthesis ko00270 Cysteine and methionine metabolism ko00300 Lysine biosynthesis ko01100 Metabolic pathways ko01110 Biosynthesis of secondary metabolites ko01120 Microbial metabolism in diverse environments ko01130 Biosynthesis of antibiotics ko01210 2-Oxocarboxylic acid metabolism ko01230 Biosynthesis of amino acids	Null	0.0969505	30.5251	Metabolism (other than methane)
K00929	butyrate kinase	buk	ko00650 Butanoate metabolism ko01100 Metabolic pathways	FUNCTION: Catalyzes the conversion of butyryl-CoA through butyryl phosphate to butyrate.	0.00776826	52.4756	Metabolism (other than methane)
K00930	acetylglutamate kinase	argB	ko00220 Arginine biosynthesis ko01100 Metabolic pathways ko01110 Biosynthesis of secondary metabolites ko01130 Biosynthesis of antibiotics ko01210 2-Oxocarboxylic acid metabolism ko01230 Biosynthesis of amino acids	FUNCTION: Catalyzes the ATP-dependent phosphorylation of N-acetyl- L-glutamate. {ECO:0000255|HAMAP-Rule:MF_00082, ECO:0000269|PubMed:10393305, ECO:0000269|PubMed:14623187}.	0.0160458	52.4743	Metabolism (other than methane)
K00931	glutamate 5-kinase	proB	ko00330 Arginine and proline metabolism ko00332 Carbapenem biosynthesis ko01100 Metabolic pathways ko01130 Biosynthesis of antibiotics ko01230 Biosynthesis of amino acids	FUNCTION: Catalyzes the transfer of a phosphate group to glutamate to form L-glutamate 5-phosphate. {ECO:0000255|HAMAP-Rule:MF_00456, ECO:0000269|PubMed:6319365}.	0.0288072	40.5876	Metabolism (other than methane)
K00939	adenylate kinase	adk, AK	ko00230 Purine metabolism ko00730 Thiamine metabolism ko01100 Metabolic pathways ko01110 Biosynthesis of secondary metabolites ko01130 Biosynthesis of antibiotics	FUNCTION: Catalyzes the reversible transfer of the terminal phosphate group between ATP and AMP. Plays an important role in cellular energy homeostasis and in adenine nucleotide metabolism. {ECO:0000255|HAMAP-Rule:MF_00235, ECO:0000269|PubMed:166976, ECO:0000269|PubMed:6243627}.	0.0334206	28.6667	Metabolism (other than methane)
K00940	nucleoside-diphosphate kinase	ndk, NME	ko00230 Purine metabolism ko00240 Pyrimidine metabolism ko00983 Drug metabolism - other enzymes ko01100 Metabolic pathways ko01110 Biosynthesis of secondary metabolites ko01130 Biosynthesis of antibiotics ko04016 MAPK signaling pathway - plant	FUNCTION: Major role in the synthesis of nucleoside triphosphates other than ATP. The ATP gamma phosphate is transferred to the NDP beta phosphate via a ping-pong mechanism, using a phosphorylated active-site intermediate. {ECO:0000255|HAMAP-Rule:MF_00451, ECO:0000269|PubMed:7730286}.	0.0304881	51.1111	Metabolism (other than methane)
K00941	hydroxymethylpyrimidine/phosphomethylpyrimidine kinase	thiD	ko00730 Thiamine metabolism ko01100 Metabolic pathways	FUNCTION: Catalyzes the phosphorylation of hydroxymethylpyrimidine phosphate (HMP-P) to HMP-PP, and of HMP to HMP-P. Shows no activity with pyridoxal, pyridoxamine or pyridoxine. {ECO:0000269|PubMed:10075431}.	0.0126883	50.4384	Metabolism (other than methane)
K00942	guanylate kinase	E2.7.4.8, gmk	ko00230 Purine metabolism ko01100 Metabolic pathways	FUNCTION: Essential for recycling GMP and indirectly, cGMP. {ECO:0000250}.	0.0152647	50.6433	Metabolism (other than methane)
K00945	CMP/dCMP kinase	cmk	ko00240 Pyrimidine metabolism ko01100 Metabolic pathways	Null	0.0220912	40.07	Metabolism (other than methane)
K00946	thiamine-monophosphate kinase	thiL	ko00730 Thiamine metabolism ko01100 Metabolic pathways	FUNCTION: Catalyzes the ATP-dependent phosphorylation of thiamine- monophosphate (TMP) to form thiamine-pyrophosphate (TPP), the active form of vitamin B1. {ECO:0000255|HAMAP-Rule:MF_02128, ECO:0000269|PubMed:26639844}.	0.0114824	56.7932	Metabolism (other than methane)
K00948	ribose-phosphate pyrophosphokinase	PRPS, prsA	ko00030 Pentose phosphate pathway ko00230 Purine metabolism ko01100 Metabolic pathways ko01110 Biosynthesis of secondary metabolites ko01120 Microbial metabolism in diverse environments ko01130 Biosynthesis of antibiotics ko01200 Carbon metabolism ko01230 Biosynthesis of amino acids	FUNCTION: Involved in the biosynthesis of the central metabolite phospho-alpha-D-ribosyl-1-pyrophosphate (PRPP) via the transfer of pyrophosphoryl group from ATP to 1-hydroxyl of ribose-5-phosphate (Rib-5-P). {ECO:0000255|HAMAP-Rule:MF_00583, ECO:0000269|PubMed:11790837, ECO:0000269|PubMed:16008562, ECO:0000269|PubMed:2169413, ECO:0000269|PubMed:3038693, ECO:0000305|PubMed:10742175}.	0.0684427	31.399	Metabolism (other than methane)
K00951	GTP pyrophosphokinase	relA	ko00230 Purine metabolism ko01100 Metabolic pathways	FUNCTION: In eubacteria ppGpp (guanosine 3'-diphosphate 5-' diphosphate) is a mediator of the stringent response that coordinates a variety of cellular activities in response to changes in nutritional abundance. This enzyme catalyzes both the formation of pppGpp, which is then hydrolyzed to form ppGpp, as well as the hydrolysis of ppGpp. RelA is probably a key factor in the pathogenesis of M.tube…	0.107415	28.0645	Metabolism (other than methane)
K00954	pantetheine-phosphate adenylyltransferase	E2.7.7.3A, coaD, kdtB	ko00770 Pantothenate and CoA biosynthesis ko01100 Metabolic pathways	FUNCTION: Reversibly transfers an adenylyl group from ATP to 4'- phosphopantetheine, yielding dephospho-CoA (dPCoA) and pyrophosphate. {ECO:0000255|HAMAP-Rule:MF_00151, ECO:0000269|PubMed:20851704, ECO:0000269|Ref.5}.	0.00360099	73.6571	Metabolism (other than methane)
K00957	sulfate adenylyltransferase subunit 2	cysD	ko00230 Purine metabolism ko00261 Monobactam biosynthesis ko00450 Selenocompound metabolism ko00920 Sulfur metabolism ko01100 Metabolic pathways ko01120 Microbial metabolism in diverse environments ko01130 Biosynthesis of antibiotics	Null	0.0143689	69.142	Metabolism (other than methane)
K00969	nicotinate-nucleotide adenylyltransferase	nadD	ko00760 Nicotinate and nicotinamide metabolism ko01100 Metabolic pathways	FUNCTION: Catalyzes the reversible adenylation of nicotinate mononucleotide (NaMN) to nicotinic acid adenine dinucleotide (NaAD). {ECO:0000269|PubMed:10894752}.	0.00767681	67.368	Metabolism (other than methane)
K00971	mannose-1-phosphate guanylyltransferase	manC, cpsB	ko00051 Fructose and mannose metabolism ko00520 Amino sugar and nucleotide sugar metabolism ko01100 Metabolic pathways ko01110 Biosynthesis of secondary metabolites	FUNCTION: Involved in the biosynthesis of the capsular polysaccharide colanic acid.	0.0231549	67.6378	Metabolism (other than methane)
K00975	glucose-1-phosphate adenylyltransferase	glgC	ko00500 Starch and sucrose metabolism ko00520 Amino sugar and nucleotide sugar metabolism ko01100 Metabolic pathways ko01110 Biosynthesis of secondary metabolites ko02026 Biofilm formation - Escherichia coli	FUNCTION: Involved in the biosynthesis of ADP-glucose, a building block required for the elongation reactions to produce glycogen. Catalyzes the reaction between ATP and alpha-D-glucose 1-phosphate (G1P) to produce pyrophosphate and ADP-Glc. {ECO:0000269|PubMed:1648099}.	0.027358	71.3173	Metabolism (other than methane)
K00981	phosphatidate cytidylyltransferase	E2.7.7.41, CDS1, CDS2, cdsA	ko00564 Glycerophospholipid metabolism ko01100 Metabolic pathways ko01110 Biosynthesis of secondary metabolites ko04070 Phosphatidylinositol signaling system	Null	0.00899485	63.6417	Metabolism (other than methane)
K00991	2-C-methyl-D-erythritol 4-phosphate cytidylyltransferase	ispD	ko00900 Terpenoid backbone biosynthesis ko01100 Metabolic pathways ko01110 Biosynthesis of secondary metabolites ko01130 Biosynthesis of antibiotics	FUNCTION: Catalyzes the formation of 4-diphosphocytidyl-2-C- methyl-D-erythritol from CTP and 2-C-methyl-D-erythritol 4- phosphate (MEP).	0.0122588	47.8548	Metabolism (other than methane)
K00995	CDP-diacylglycerol---glycerol-3-phosphate 3-phosphatidyltransferase	pgsA, PGS1	ko00564 Glycerophospholipid metabolism ko01100 Metabolic pathways	FUNCTION: Catalyzes the conjugation of the 1'-hydroxyl group of D- myo-inositol-3-phosphate (also named L-myo-inositol-1-phosphate) with a lipid tail of cytidine diphosphate diacylglycerol (CDP- DAG), forming phosphatidylinositol phosphate (PIP) and CMP. PIP is a precursor of phosphatidylinositol (PI) which is an essential lipid for mycobacteria required for formation of their cell wall (PubMed:2…	0.0113708	63.9665	Metabolism (other than methane)
K00998	CDP-diacylglycerol---serine O-phosphatidyltransferase	pssA	ko00260 Glycine, serine and threonine metabolism ko00564 Glycerophospholipid metabolism ko01100 Metabolic pathways ko01110 Biosynthesis of secondary metabolites	Null	0.0060929	66.9303	Metabolism (other than methane)
K01006	pyruvate, orthophosphate dikinase	ppdK	ko00620 Pyruvate metabolism ko00710 Carbon fixation in photosynthetic organisms ko00720 Carbon fixation pathways in prokaryotes ko01100 Metabolic pathways ko01120 Microbial metabolism in diverse environments ko01200 Carbon metabolism	FUNCTION: Catalyzes the reversible phosphorylation of pyruvate and phosphate. {ECO:0000250|UniProtKB:P22983}.	1.11657	17.593	Metabolism (other than methane)
K01007	pyruvate, water dikinase	pps, ppsA	ko00620 Pyruvate metabolism ko00680 Methane metabolism ko00720 Carbon fixation pathways in prokaryotes ko01100 Metabolic pathways ko01120 Microbial metabolism in diverse environments ko01200 Carbon metabolism	FUNCTION: Catalyzes the phosphorylation of pyruvate to phosphoenolpyruvate. {ECO:0000269|PubMed:4319237}.	0.0896228	49.5269	Metabolism (other than methane)
K01012	biotin synthase	bioB	ko00780 Biotin metabolism ko01100 Metabolic pathways	FUNCTION: Catalyzes the conversion of dethiobiotin (DTB) to biotin by the insertion of a sulfur atom into dethiobiotin via a radical- based mechanism. {ECO:0000269|PubMed:8142361}.	0.029294	59.2528	Metabolism (other than methane)
K01079	phosphoserine phosphatase	serB, PSPH	ko00260 Glycine, serine and threonine metabolism ko00680 Methane metabolism ko01100 Metabolic pathways ko01120 Microbial metabolism in diverse environments ko01130 Biosynthesis of antibiotics ko01200 Carbon metabolism ko01230 Biosynthesis of amino acids	FUNCTION: Catalyzes the dephosphorylation of phosphoserine (P- Ser). Also catalyzes the hydrolysis of phosphothreonine (P-Thr). {ECO:0000269|PubMed:16990279}.	0.104087	47.475	Metabolism (other than methane)
K01089	imidazoleglycerol-phosphate dehydratase / histidinol-phosphatase	hisB	ko00340 Histidine metabolism ko01100 Metabolic pathways ko01110 Biosynthesis of secondary metabolites ko01230 Biosynthesis of amino acids	Null	0.0126177	58.992	Metabolism (other than methane)
K01119	2',3'-cyclic-nucleotide 2'-phosphodiesterase / 3'-nucleotidase	cpdB	ko00230 Purine metabolism ko00240 Pyrimidine metabolism ko01100 Metabolic pathways	FUNCTION: This bifunctional enzyme catalyzes two consecutive reactions during ribonucleic acid degradation. Converts a 2',3'- cyclic nucleotide to a 3'-nucleotide and then the 3'-nucleotide to the corresponding nucleoside and phosphate. {ECO:0000269|PubMed:3005231}.	0.00956471	51.1848	Metabolism (other than methane)
K01129	dGTPase	dgt	ko00230 Purine metabolism ko01100 Metabolic pathways	FUNCTION: dGTPase preferentially hydrolyzes dGTP over the other canonical NTPs. {ECO:0000255|HAMAP-Rule:MF_00030, ECO:0000269|PubMed:2826481}.	0.0244168	54.5054	Metabolism (other than methane)
K01179	endoglucanase	E3.2.1.4	ko00500 Starch and sucrose metabolism ko01100 Metabolic pathways ko02020 Two-component system	FUNCTION: Has a very high specific activity on carboxymethylcellulose.	0.0543923	78.0371	Metabolism (other than methane)
K01187	alpha-glucosidase	malZ	ko00052 Galactose metabolism ko00500 Starch and sucrose metabolism ko01100 Metabolic pathways	FUNCTION: Galactosidase that is able to hydrolyze the alpha-1,6 disaccharide melibiose and the synthetic p-nitrophenyl alpha- galactoside substrate (pNP-Gal), with retention of the anomeric configuration. Does not hydrolyze DNP-Glc or pNP-Glc. {ECO:0000269|PubMed:18848471, ECO:0000269|PubMed:19646996}.	0.00965995	113.415	Metabolism (other than methane)
K01188	beta-glucosidase	E3.2.1.21	ko00460 Cyanoamino acid metabolism ko00500 Starch and sucrose metabolism ko00940 Phenylpropanoid biosynthesis ko01100 Metabolic pathways ko01110 Biosynthesis of secondary metabolites	Null	0.0450068	39.1305	Metabolism (other than methane)
K01190	beta-galactosidase	lacZ	ko00052 Galactose metabolism ko00511 Other glycan degradation ko00600 Sphingolipid metabolism ko01100 Metabolic pathways	Null	0.121224	34.8182	Metabolism (other than methane)
K01191	alpha-mannosidase	MAN2C1	ko00511 Other glycan degradation	Null	0.0100933	69.8955	Metabolism (other than methane)
K01193	beta-fructofuranosidase	INV, sacA	ko00052 Galactose metabolism ko00500 Starch and sucrose metabolism ko01100 Metabolic pathways	Null	0.00986331	89.8758	Metabolism (other than methane)
K01195	beta-glucuronidase	uidA, GUSB	ko00040 Pentose and glucuronate interconversions ko00531 Glycosaminoglycan degradation ko00860 Porphyrin and chlorophyll metabolism ko00944 Flavone and flavonol biosynthesis ko00983 Drug metabolism - other enzymes ko01100 Metabolic pathways ko01110 Biosynthesis of secondary metabolites ko04142 Lysosome	Null	0.0141486	49.9191	Metabolism (other than methane)
K01200	pullulanase	pulA	ko00500 Starch and sucrose metabolism ko01100 Metabolic pathways ko01110 Biosynthesis of secondary metabolites	Null	0.0525078	48.8629	Metabolism (other than methane)
K01206	alpha-L-fucosidase	FUCA	ko00511 Other glycan degradation	Null	0.0165265	64.0578	Metabolism (other than methane)
K01209	alpha-L-arabinofuranosidase	abfA	ko00520 Amino sugar and nucleotide sugar metabolism ko01100 Metabolic pathways	FUNCTION: Involved in the degradation of arabinan and is a key enzyme in the complete degradation of the plant cell wall. Catalyzes the cleavage of terminal alpha-(1->5)-arabinofuranosyl bonds in small oligosaccharides as alpha-(1->5)-linked arabinobiose/arabinotriose, but does not display significant activity against linear non-substituted arabinan. It is also highly efficient in the cleavage of…	0.0536347	35.2056	Metabolism (other than methane)
K01212	levanase	sacC, levB	ko00500 Starch and sucrose metabolism	FUNCTION: Catalyzes the degradation of levan mainly into levanbiose (difructose). Is not active on sucrose. {ECO:0000269|PubMed:11739774, ECO:0000269|PubMed:15528654}.	0.00985406	70.8262	Metabolism (other than methane)
K01243	adenosylhomocysteine nucleosidase	mtnN, mtn, pfs	ko00270 Cysteine and methionine metabolism ko01100 Metabolic pathways ko01230 Biosynthesis of amino acids	FUNCTION: Catalyzes the irreversible cleavage of the glycosidic bond in both 5'-methylthioadenosine (MTA) and S- adenosylhomocysteine (SAH/AdoHcy) to adenine and the corresponding thioribose, 5'-methylthioribose and S-ribosylhomocysteine, respectively (PubMed:3911944, PubMed:16101288). Also cleaves 5'- deoxyadenosine, a toxic by-product of radical S-adenosylmethionine (SAM) enzymes, into 5-deoxyr…	0.0205349	47.4645	Metabolism (other than methane)
K01251	adenosylhomocysteinase	E3.3.1.1, ahcY	ko00270 Cysteine and methionine metabolism ko01100 Metabolic pathways	FUNCTION: May play a key role in the regulation of the intracellular concentration of adenosylhomocysteine. {ECO:0000255|HAMAP-Rule:MF_00563}.	0.0938614	53.4565	Metabolism (other than methane)
K01256	aminopeptidase N	pepN	ko00480 Glutathione metabolism ko01100 Metabolic pathways	FUNCTION: Aminopeptidase N is involved in the degradation of intracellular peptides generated by protein breakdown during normal growth as well as in response to nutrient starvation. {ECO:0000269|PubMed:16885166, ECO:0000269|PubMed:18416562, ECO:0000269|PubMed:19622865, ECO:0000305|PubMed:20067529}.	0.0140018	97.5201	Metabolism (other than methane)
K01258	tripeptide aminopeptidase	pepT	Null/Amino acid transport and metabolism	Cleaves the N-terminal amino acid of tripeptides. Hydrolyzes tripeptides containing N-terminal methionine, leucine, or phenylalanine. Displays little or no activity against dipeptides, N-blocked or C-blocked tripeptides, and tetrapeptides.	0.0207975	59.186	Metabolism (other than methane)
K01259	proline iminopeptidase	pip	ko00330 Arginine and proline metabolism ko01100 Metabolic pathways	FUNCTION: Cleaves H-Pro-AMC as well as a wide spectrum of amino acid substrates and several peptide substrates without a proline at the N-terminus. Proteases F1, F2 and F3 degrade oligopeptides produced by Tricorn (themselves probably produced by the proteasome) yielding free amino acids.	0.00927644	62.8349	Metabolism (other than methane)
K01262	Xaa-Pro aminopeptidase	pepP	Null/Amino acid transport and metabolism	Null	0.0637228	33.1381	Metabolism (other than methane)
K01270	dipeptidase D	pepD	ko00480 Glutathione metabolism ko01100 Metabolic pathways	FUNCTION: Dipeptidase with broad substrate specificity. Requires dipeptide substrates with an unblocked N-terminus and the amino group in the alpha or beta position. Non-protein amino acids and proline are not accepted in the C-terminal position, whereas some dipeptide amides and formyl amino acids are hydrolyzed. Also shows cysteinylglycinase activity, which is sufficient for E.coli to utilize c…	0.0599328	49.1292	Metabolism (other than methane)
K01278	dipeptidyl-peptidase 4	DPP4, CD26	ko04974 Protein digestion and absorption	Null	0.0310216	52.0845	Metabolism (other than methane)
K01284	peptidyl-dipeptidase Dcp	dcp	Null/Posttranslational modification, protein turnover, chaperones	Removes dipeptides from the C-termini of N-blocked tripeptides, tetrapeptides and larger peptides.	0.0592878	37.9333	Metabolism (other than methane)
K01372	bleomycin hydrolase	BLMH, pepC	Null/Amino acid transport and metabolism	Hydrolyzes naphthylamide-substituted amino acids as well as di- and tripeptides in which the half-cystine residue is involved in a disulfide loop, notably in oxytocin and vasopressin. Has also a bleomycin hydrolase activity (By similarity).	0.017843	84.2664	Metabolism (other than methane)
K01425	glutaminase	glsA, GLS	ko00220 Arginine biosynthesis ko00250 Alanine, aspartate and glutamate metabolism ko00471 D-Glutamine and D-glutamate metabolism ko01100 Metabolic pathways ko02020 Two-component system ko04724 Glutamatergic synapse ko04727 GABAergic synapse ko04964 Proximal tubule bicarbonate reclamation ko05206 MicroRNAs in cancer ko05230 Central carbon metabolism in cancer	FUNCTION: Confers DNA tethering and processivity to DNA polymerases and other proteins. Acts as a clamp, forming a ring around DNA (a reaction catalyzed by the clamp-loading complex) which diffuses in an ATP-independent manner freely and bidirectionally along dsDNA. Initially characterized for its ability to contact the catalytic subunit of DNA polymerase III (Pol III), a complex, multichain enzy…	0.244465	43.3417	Metabolism (other than methane)
K01433	formyltetrahydrofolate deformylase	purU	ko00630 Glyoxylate and dicarboxylate metabolism ko00670 One carbon pool by folate	FUNCTION: Catalyzes the hydrolysis of 10-formyltetrahydrofolate (formyl-FH4) to formate and tetrahydrofolate (FH4). Provides the major source of formate for the PurT-dependent synthesis of 5'- phosphoribosyl-N-formylglycinamide (FGAR) during aerobic growth. Has a role in regulating the one-carbon pool. {ECO:0000255|HAMAP- Rule:MF_01927, ECO:0000269|PubMed:7868604}.	0.0407298	39.7049	Metabolism (other than methane)
K01439	succinyl-diaminopimelate desuccinylase	dapE	ko00300 Lysine biosynthesis ko01100 Metabolic pathways ko01120 Microbial metabolism in diverse environments ko01230 Biosynthesis of amino acids	FUNCTION: Catalyzes the hydrolysis of N-succinyl-L,L- diaminopimelic acid (SDAP), forming succinate and LL-2,6- diaminoheptanedioate (DAP), an intermediate involved in the bacterial biosynthesis of lysine and meso-diaminopimelic acid, an essential component of bacterial cell walls. It can only hydrolyze L,L-N-succinyl-diaminopimelic acid (L,L-SDAP) and is inactive toward D,L-, L,D-, and D,D-SDAP.…	0.00427133	127.18	Metabolism (other than methane)
K01465	dihydroorotase	URA4, pyrC	ko00240 Pyrimidine metabolism ko01100 Metabolic pathways	FUNCTION: Catalyzes the reversible cyclization of carbamoyl aspartate to dihydroorotate. {ECO:0000255|HAMAP-Rule:MF_00219, ECO:0000269|PubMed:15610022, ECO:0000269|PubMed:6142052}.	0.0309989	56.7092	Metabolism (other than methane)
K01491	methylenetetrahydrofolate dehydrogenase (NADP+) / methenyltetrahydrofolate cyclohydrolase	folD	ko00670 One carbon pool by folate ko00720 Carbon fixation pathways in prokaryotes ko01100 Metabolic pathways ko01120 Microbial metabolism in diverse environments ko01200 Carbon metabolism	FUNCTION: Catalyzes the oxidation of 5,10- methylenetetrahydrofolate to 5,10-methenyltetrahydrofolate and then the hydrolysis of 5,10-methenyltetrahydrofolate to 10- formyltetrahydrofolate. This enzyme is specific for NADP. {ECO:0000255|HAMAP-Rule:MF_01576, ECO:0000269|PubMed:1748668}.	0.0439192	28.0888	Metabolism (other than methane)
K01493	dCMP deaminase	comEB	ko00240 Pyrimidine metabolism ko01100 Metabolic pathways	Null	0.0127092	33.4259	Metabolism (other than methane)
K01495	GTP cyclohydrolase IA	GCH1, folE	ko00790 Folate biosynthesis ko01100 Metabolic pathways	Null	0.0267128	31.3499	Metabolism (other than methane)
K01496	phosphoribosyl-AMP cyclohydrolase	hisI	ko00340 Histidine metabolism ko01100 Metabolic pathways ko01110 Biosynthesis of secondary metabolites ko01230 Biosynthesis of amino acids	FUNCTION: Catalyzes the hydrolysis of the adenine ring of phosphoribosyl-AMP. {ECO:0000255|HAMAP-Rule:MF_01021, ECO:0000269|PubMed:16042384}.	0.0124957	61.034	Metabolism (other than methane)
K01499	methenyltetrahydromethanopterin cyclohydrolase	mch	ko00680 Methane metabolism ko01100 Metabolic pathways ko01120 Microbial metabolism in diverse environments ko01200 Carbon metabolism	FUNCTION: Catalyzes the reversible interconversion of 5-formyl- H(4)MPT to methenyl-H(4)MPT(+).	0.0649375	61.0594	Methane Metabolism
K01507	inorganic pyrophosphatase	ppa	ko00190 Oxidative phosphorylation	FUNCTION: Catalyzes the hydrolysis of inorganic pyrophosphate (PPi) forming two phosphate ions. {ECO:0000255|HAMAP- Rule:MF_00209}.	0.120526	20.2711	Metabolism (other than methane)
K01520	dUTP pyrophosphatase	dut, DUT	ko00240 Pyrimidine metabolism ko00983 Drug metabolism - other enzymes ko01100 Metabolic pathways	FUNCTION: This enzyme is involved in nucleotide metabolism: it produces dUMP, the immediate precursor of thymidine nucleotides and it decreases the intracellular concentration of dUTP so that uracil cannot be incorporated into DNA. {ECO:0000269|PubMed:9261872}.	0.00686994	57.726	Metabolism (other than methane)
K01523	phosphoribosyl-ATP pyrophosphohydrolase	hisE	ko00340 Histidine metabolism ko01100 Metabolic pathways ko01110 Biosynthesis of secondary metabolites ko01230 Biosynthesis of amino acids	Null	0.00563215	54.7362	Metabolism (other than methane)
K01533	P-type Cu2+ transporter	copB	Null/Inorganic ion transport and metabolism	Involved in copper export.	0.0226536	65.4197	Metabolism (other than methane)
K01534	Cd2+/Zn2+-exporting ATPase	zntA	Null/Inorganic ion transport and metabolism	Confers resistance to zinc, cadmium and lead. Couples the hydrolysis of ATP with the export of zinc, cadmium or lead.	0.0192482	53.3104	Metabolism (other than methane)
K01537	P-type Ca2+ transporter type 2C	ATP2C	Null/Inorganic ion transport and metabolism	Catalyzes the hydrolysis of ATP coupled with the transport of calcium. The transport is electrogenic with a probable ATP:Ca(2+):H(+) stoichiometry of 1:1:1. May have an important role in survival of the bacterium when stressed by a combination of a high calcium concentration and alkaline pH.	0.0219033	76.237	Metabolism (other than methane)
K01571	oxaloacetate decarboxylase (Na+ extruding) subunit alpha	oadA	ko00620 Pyruvate metabolism ko01100 Metabolic pathways	Null	0.0152141	59.0572	Metabolism (other than methane)
K01579	aspartate 1-decarboxylase	panD	ko00410 beta-Alanine metabolism ko00770 Pantothenate and CoA biosynthesis ko01100 Metabolic pathways ko01110 Biosynthesis of secondary metabolites	FUNCTION: Catalyzes the pyruvoyl-dependent decarboxylation of aspartate to produce beta-alanine. {ECO:0000255|HAMAP- Rule:MF_00446, ECO:0000305|PubMed:12182836}.	0.00380761	56.8703	Metabolism (other than methane)
K01585	arginine decarboxylase	speA	ko00330 Arginine and proline metabolism ko01100 Metabolic pathways	FUNCTION: Catalyzes the biosynthesis of agmatine from arginine. {ECO:0000250}.	0.0669298	37.7057	Metabolism (other than methane)
K01586	diaminopimelate decarboxylase	lysA	ko00300 Lysine biosynthesis ko01100 Metabolic pathways ko01110 Biosynthesis of secondary metabolites ko01120 Microbial metabolism in diverse environments ko01130 Biosynthesis of antibiotics ko01230 Biosynthesis of amino acids	FUNCTION: Specifically catalyzes the decarboxylation of meso- diaminopimelate (meso-DAP) to L-lysine (Probable). Is essential for the viability of M.tuberculosis in the host (PubMed:12637582). {ECO:0000255|HAMAP-Rule:MF_02120, ECO:0000269|PubMed:12637582, ECO:0000305}.	0.0648356	38.0681	Metabolism (other than methane)
K01588	5-(carboxyamino)imidazole ribonucleotide mutase	purE	ko00230 Purine metabolism ko01100 Metabolic pathways ko01110 Biosynthesis of secondary metabolites ko01130 Biosynthesis of antibiotics	FUNCTION: Catalyzes the conversion of N5-carboxyaminoimidazole ribonucleotide (N5-CAIR) to 4-carboxy-5-aminoimidazole ribonucleotide (CAIR). {ECO:0000255|HAMAP-Rule:MF_01929, ECO:0000269|PubMed:8117684}.	0.0344354	30.9145	Metabolism (other than methane)
K01591	orotidine-5'-phosphate decarboxylase	pyrF	ko00240 Pyrimidine metabolism ko01100 Metabolic pathways	FUNCTION: Catalyzes the decarboxylation of orotidine 5'- monophosphate (OMP) to uridine 5'-monophosphate (UMP).	0.0223119	64.1513	Metabolism (other than methane)
K01596	phosphoenolpyruvate carboxykinase (GTP)	E4.1.1.32, pckA, PCK	ko00010 Glycolysis / Gluconeogenesis ko00020 Citrate cycle (TCA cycle) ko00620 Pyruvate metabolism ko01100 Metabolic pathways ko01110 Biosynthesis of secondary metabolites ko01120 Microbial metabolism in diverse environments ko01130 Biosynthesis of antibiotics ko03320 PPAR signaling pathway ko04068 FoxO signaling pathway ko04151 PI3K-Akt signaling pathway ko04152 AMPK signaling pathway ko04910 In…	Null	0.0456781	77.0727	Metabolism (other than methane)
K01609	indole-3-glycerol phosphate synthase	trpC	ko00400 Phenylalanine, tyrosine and tryptophan biosynthesis ko01100 Metabolic pathways ko01110 Biosynthesis of secondary metabolites ko01130 Biosynthesis of antibiotics ko01230 Biosynthesis of amino acids	Null	0.00755392	54.3771	Metabolism (other than methane)
K01610	phosphoenolpyruvate carboxykinase (ATP)	E4.1.1.49, pckA	ko00010 Glycolysis / Gluconeogenesis ko00020 Citrate cycle (TCA cycle) ko00620 Pyruvate metabolism ko00710 Carbon fixation in photosynthetic organisms ko01100 Metabolic pathways ko01110 Biosynthesis of secondary metabolites ko01120 Microbial metabolism in diverse environments ko01130 Biosynthesis of antibiotics ko01200 Carbon metabolism	FUNCTION: Involved in the gluconeogenesis. Catalyzes the conversion of oxaloacetate (OAA) to phosphoenolpyruvate (PEP) through direct phosphoryl transfer between the nucleoside triphosphate and OAA. {ECO:0000255|HAMAP-Rule:MF_00453, ECO:0000269|PubMed:1701430, ECO:0000269|PubMed:6986370, ECO:0000269|PubMed:8226637}.	0.886133	15.7454	Metabolism (other than methane)
K01613	phosphatidylserine decarboxylase	psd, PISD	ko00564 Glycerophospholipid metabolism ko01100 Metabolic pathways ko01110 Biosynthesis of secondary metabolites	FUNCTION: Catalyzes the formation of phosphatidylethanolamine (PtdEtn) from phosphatidylserine (PtdSer). Only decarboxylates the lipid-linked form of the serine moiety, and not serine alone or derivatives like phosphoserine or glycerophosphoserine. {ECO:0000255|HAMAP-Rule:MF_00662, ECO:0000269|PubMed:4598120}.	0.0159093	53.0525	Metabolism (other than methane)
K01615	glutaconyl-CoA decarboxylase subunit alpha	gcdA	ko00362 Benzoate degradation ko00650 Butanoate metabolism ko01100 Metabolic pathways ko01120 Microbial metabolism in diverse environments	FUNCTION: Decarboxylase subunit of the primary sodium pump glutaconyl-CoA decarboxylase (GCD).	0.00589109	185.711	Metabolism (other than methane)
K01619	deoxyribose-phosphate aldolase	deoC, DERA	ko00030 Pentose phosphate pathway ko01100 Metabolic pathways	FUNCTION: Catalyzes a reversible aldol reaction between acetaldehyde and D-glyceraldehyde 3-phosphate to generate 2-deoxy- D-ribose 5-phosphate (PubMed:11598300, PubMed:17905878, PubMed:6749498). Can also catalyze the double aldol condensation of three acetaldehyde molecules, leading to the formation of 2,4,6-trideoxyhexose (Ref.5). {ECO:0000269|PubMed:11598300, ECO:0000269|PubMed:17905878, ECO:0…	0.0248233	49.0389	Metabolism (other than methane)
K01620	threonine aldolase	ltaE	ko00260 Glycine, serine and threonine metabolism ko01100 Metabolic pathways ko01110 Biosynthesis of secondary metabolites ko01120 Microbial metabolism in diverse environments ko01130 Biosynthesis of antibiotics ko01230 Biosynthesis of amino acids	FUNCTION: Catalyzes the cleavage of L-allo-threonine and L- threonine to glycine and acetaldehyde. L-threo-phenylserine and L- erythro-phenylserine are also good substrates.	0.0161765	57.2494	Metabolism (other than methane)
K01622	fructose 1,6-bisphosphate aldolase/phosphatase	K01622	ko00010 Glycolysis / Gluconeogenesis ko00030 Pentose phosphate pathway ko00051 Fructose and mannose metabolism ko00680 Methane metabolism ko01100 Metabolic pathways ko01110 Biosynthesis of secondary metabolites ko01120 Microbial metabolism in diverse environments ko01130 Biosynthesis of antibiotics ko01200 Carbon metabolism ko01230 Biosynthesis of amino acids	Null	0.083794	55.0928	Metabolism (other than methane)
K01623	fructose-bisphosphate aldolase, class I	ALDO	ko00010 Glycolysis / Gluconeogenesis ko00030 Pentose phosphate pathway ko00051 Fructose and mannose metabolism ko00680 Methane metabolism ko00710 Carbon fixation in photosynthetic organisms ko01100 Metabolic pathways ko01110 Biosynthesis of secondary metabolites ko01120 Microbial metabolism in diverse environments ko01130 Biosynthesis of antibiotics ko01200 Carbon metabolism ko01230 Biosynthesis …	Null	0.0114865	54.9319	Metabolism (other than methane)
K01624	fructose-bisphosphate aldolase, class II	FBA, fbaA	ko00010 Glycolysis / Gluconeogenesis ko00030 Pentose phosphate pathway ko00051 Fructose and mannose metabolism ko00680 Methane metabolism ko00710 Carbon fixation in photosynthetic organisms ko01100 Metabolic pathways ko01110 Biosynthesis of secondary metabolites ko01120 Microbial metabolism in diverse environments ko01130 Biosynthesis of antibiotics ko01200 Carbon metabolism ko01230 Biosynthesis …	FUNCTION: Catalyzes the aldol condensation of dihydroxyacetone phosphate (DHAP or glycerone-phosphate) with glyceraldehyde 3- phosphate (G3P) to form fructose 1,6-bisphosphate (FBP) in gluconeogenesis and the reverse reaction in glycolysis. {ECO:0000269|PubMed:10712619}.	0.317129	20.4558	Metabolism (other than methane)
K01625	2-dehydro-3-deoxyphosphogluconate aldolase / (4S)-4-hydroxy-2-oxoglutarate aldolase	eda	ko00030 Pentose phosphate pathway ko00630 Glyoxylate and dicarboxylate metabolism ko01100 Metabolic pathways ko01120 Microbial metabolism in diverse environments ko01200 Carbon metabolism	FUNCTION: Involved in the degradation of glucose via the Entner- Doudoroff pathway. Catalyzes the reversible, stereospecific retro- aldol cleavage of 2-Keto-3-deoxy-6-phosphogluconate (KDPG) to pyruvate and D-glyceraldehyde-3-phosphate. In the synthetic direction, it catalyzes the addition of pyruvate to electrophilic aldehydes with si-facial selectivity. It accepts some nucleophiles other than p…	0.0511149	37.466	Metabolism (other than methane)
K01626	3-deoxy-7-phosphoheptulonate synthase	E2.5.1.54, aroF, aroG, aroH	ko00400 Phenylalanine, tyrosine and tryptophan biosynthesis ko01100 Metabolic pathways ko01110 Biosynthesis of secondary metabolites ko01130 Biosynthesis of antibiotics ko01230 Biosynthesis of amino acids ko02024 Quorum sensing	FUNCTION: Catalyzes an aldol-like condensation reaction between phosphoenolpyruvate (PEP) and D-erythrose 4-phosphate (E4P) to generate 3-deoxy-D-arabino-heptulosonate 7-phosphate (DAH7P) and inorganic phosphate. {ECO:0000269|PubMed:16288916}.	0.00867638	122.412	Metabolism (other than methane)
K01647	citrate synthase	CS, gltA	ko00020 Citrate cycle (TCA cycle) ko00630 Glyoxylate and dicarboxylate metabolism ko01100 Metabolic pathways ko01110 Biosynthesis of secondary metabolites ko01120 Microbial metabolism in diverse environments ko01130 Biosynthesis of antibiotics ko01200 Carbon metabolism ko01210 2-Oxocarboxylic acid metabolism ko01230 Biosynthesis of amino acids	Null	0.0260673	59.5998	Metabolism (other than methane)
K01649	2-isopropylmalate synthase	leuA, IMS	ko00290 Valine, leucine and isoleucine biosynthesis ko00620 Pyruvate metabolism ko01100 Metabolic pathways ko01110 Biosynthesis of secondary metabolites ko01210 2-Oxocarboxylic acid metabolism ko01230 Biosynthesis of amino acids	FUNCTION: Catalyzes the condensation of the acetyl group of acetyl-CoA with 3-methyl-2-oxobutanoate (2-oxoisovalerate) to form 3-carboxy-3-hydroxy-4-methylpentanoate (2-isopropylmalate). {ECO:0000255|HAMAP-Rule:MF_00572}.	0.129842	26.4967	Metabolism (other than methane)
K01652	acetolactate synthase I/II/III large subunit	E2.2.1.6L, ilvB, ilvG, ilvI	ko00290 Valine, leucine and isoleucine biosynthesis ko00650 Butanoate metabolism ko00660 C5-Branched dibasic acid metabolism ko00770 Pantothenate and CoA biosynthesis ko01100 Metabolic pathways ko01110 Biosynthesis of secondary metabolites ko01130 Biosynthesis of antibiotics ko01210 2-Oxocarboxylic acid metabolism ko01230 Biosynthesis of amino acids	Null	0.103417	30.6195	Metabolism (other than methane)
K01653	acetolactate synthase I/III small subunit	E2.2.1.6S, ilvH, ilvN	ko00290 Valine, leucine and isoleucine biosynthesis ko00650 Butanoate metabolism ko00660 C5-Branched dibasic acid metabolism ko00770 Pantothenate and CoA biosynthesis ko01100 Metabolic pathways ko01110 Biosynthesis of secondary metabolites ko01130 Biosynthesis of antibiotics ko01210 2-Oxocarboxylic acid metabolism ko01230 Biosynthesis of amino acids	Null	0.022317	43.7839	Metabolism (other than methane)
K01661	naphthoate synthase	menB	ko00130 Ubiquinone and other terpenoid-quinone biosynthesis ko01100 Metabolic pathways ko01110 Biosynthesis of secondary metabolites	FUNCTION: Converts o-succinylbenzoyl-CoA (OSB-CoA) to 1,4- dihydroxy-2-naphthoyl-CoA (DHNA-CoA). {ECO:0000255|HAMAP- Rule:MF_01934, ECO:0000269|PubMed:1091286, ECO:0000269|PubMed:20643650, ECO:0000269|PubMed:21830810, ECO:0000269|PubMed:23658663}.	0.0210024	40.593	Metabolism (other than methane)
K01662	1-deoxy-D-xylulose-5-phosphate synthase	dxs	ko00730 Thiamine metabolism ko00900 Terpenoid backbone biosynthesis ko01100 Metabolic pathways ko01110 Biosynthesis of secondary metabolites ko01130 Biosynthesis of antibiotics	FUNCTION: Catalyzes the acyloin condensation reaction between C atoms 2 and 3 of pyruvate and glyceraldehyde 3-phosphate to yield 1-deoxy-D-xylulose-5-phosphate (DXP). {ECO:0000269|PubMed:17135236}.	0.0443734	59.7986	Metabolism (other than methane)
K01666	4-hydroxy 2-oxovalerate aldolase	mhpE	ko00360 Phenylalanine metabolism ko00362 Benzoate degradation ko00621 Dioxin degradation ko00622 Xylene degradation ko01100 Metabolic pathways ko01120 Microbial metabolism in diverse environments ko01220 Degradation of aromatic compounds	FUNCTION: Catalyzes the retro-aldol cleavage of both 4-hydroxy-2- oxopentanoate (HOPA) and 4-hydroxy-2-oxohexanoate (HOHA) to pyruvate and acetaldehyde or propanaldehyde, respectively. The aldehydes produced by this reaction are directly channeled to the dehydrogenase TTHB247, ensuring that these toxic aldehydes are sequestered from cellular components. Is involved in the meta- cleavage pathway f…	0.0164817	76.3626	Metabolism (other than methane)
K01673	carbonic anhydrase	cynT, can	ko00910 Nitrogen metabolism ko01100 Metabolic pathways	FUNCTION: Reversible hydration of carbon dioxide. Carbon dioxide formed in the bicarbonate-dependent decomposition of cyanate by cyanase (CynS) diffuses out of the cell faster than it would be hydrated to bicarbonate, so the apparent function of this enzyme is to catalyze the hydration of carbon dioxide and thus prevent depletion of cellular bicarbonate. {ECO:0000269|PubMed:1740425}.	0.0133602	64.8117	Metabolism (other than methane)
K01676	fumarate hydratase, class I	E4.2.1.2A, fumA, fumB	ko00020 Citrate cycle (TCA cycle) ko00620 Pyruvate metabolism ko00720 Carbon fixation pathways in prokaryotes ko01100 Metabolic pathways ko01110 Biosynthesis of secondary metabolites ko01120 Microbial metabolism in diverse environments ko01130 Biosynthesis of antibiotics ko01200 Carbon metabolism	FUNCTION: Catalyzes the reversible hydration of fumarate to (S)- malate. Functions as an aerobic enzyme in the direction of malate formation as part of the citric acid cycle. Accounts for about 80% of the fumarase activity when the bacteria grow aerobically. To a lesser extent, also displays D-tartrate dehydratase activity in vitro, but is not able to convert (R)-malate, L-tartrate or meso- tartr…	0.337537	28.5096	Metabolism (other than methane)
K01677	fumarate hydratase subunit alpha	E4.2.1.2AA, fumA	ko00020 Citrate cycle (TCA cycle) ko00620 Pyruvate metabolism ko00720 Carbon fixation pathways in prokaryotes ko01100 Metabolic pathways ko01110 Biosynthesis of secondary metabolites ko01120 Microbial metabolism in diverse environments ko01130 Biosynthesis of antibiotics ko01200 Carbon metabolism	Null	0.0157282	55.6856	Metabolism (other than methane)
K01679	fumarate hydratase, class II	E4.2.1.2B, fumC, FH	ko00020 Citrate cycle (TCA cycle) ko00620 Pyruvate metabolism ko00720 Carbon fixation pathways in prokaryotes ko01100 Metabolic pathways ko01110 Biosynthesis of secondary metabolites ko01120 Microbial metabolism in diverse environments ko01130 Biosynthesis of antibiotics ko01200 Carbon metabolism ko04934 Cushing syndrome ko05200 Pathways in cancer ko05211 Renal cell carcinoma	FUNCTION: Involved in the TCA cycle. FumC seems to be a backup enzyme for FumA under conditions of iron limitation and oxidative stress (PubMed:7592392). Catalyzes the stereospecific interconversion of fumarate to L-malate (PubMed:1917897, PubMed:3282546). {ECO:0000269|PubMed:1917897, ECO:0000269|PubMed:3282546, ECO:0000269|PubMed:7592392, ECO:0000305|PubMed:8496960}.	0.00921731	66.962	Metabolism (other than methane)
K01681	aconitate hydratase	ACO, acnA	ko00020 Citrate cycle (TCA cycle) ko00630 Glyoxylate and dicarboxylate metabolism ko00720 Carbon fixation pathways in prokaryotes ko01100 Metabolic pathways ko01110 Biosynthesis of secondary metabolites ko01120 Microbial metabolism in diverse environments ko01130 Biosynthesis of antibiotics ko01200 Carbon metabolism ko01210 2-Oxocarboxylic acid metabolism ko01230 Biosynthesis of amino acids	FUNCTION: Involved in the catabolism of short chain fatty acids (SCFA) via the tricarboxylic acid (TCA)(acetyl degradation route) and probably via the 2-methylcitrate cycle I (propionate degradation route). Catalyzes the reversible isomerization of citrate to isocitrate via cis-aconitate. The apo form of AcnA functions as a RNA-binding regulatory protein which binds to selected IRE-like sequences…	0.0923747	52.827	Metabolism (other than methane)
K01685	altronate hydrolase	uxaA	ko00040 Pentose and glucuronate interconversions ko01100 Metabolic pathways	Null	0.0081837	60.0718	Metabolism (other than methane)
K01686	mannonate dehydratase	uxuA	ko00040 Pentose and glucuronate interconversions ko01100 Metabolic pathways	FUNCTION: Catalyzes the dehydration of D-mannonate. {ECO:0000269|PubMed:3038546}.	0.136353	34.5122	Metabolism (other than methane)
K01687	dihydroxy-acid dehydratase	ilvD	ko00290 Valine, leucine and isoleucine biosynthesis ko00770 Pantothenate and CoA biosynthesis ko01100 Metabolic pathways ko01110 Biosynthesis of secondary metabolites ko01130 Biosynthesis of antibiotics ko01210 2-Oxocarboxylic acid metabolism ko01230 Biosynthesis of amino acids	Null	0.144277	26.7913	Metabolism (other than methane)
K01689	enolase	ENO, eno	ko00010 Glycolysis / Gluconeogenesis ko00680 Methane metabolism ko01100 Metabolic pathways ko01110 Biosynthesis of secondary metabolites ko01120 Microbial metabolism in diverse environments ko01130 Biosynthesis of antibiotics ko01200 Carbon metabolism ko01230 Biosynthesis of amino acids ko03018 RNA degradation ko04066 HIF-1 signaling pathway	FUNCTION: Catalyzes the reversible conversion of 2- phosphoglycerate into phosphoenolpyruvate. It is essential for the degradation of carbohydrates via glycolysis. It is also a component of the RNA degradosome, a multi-enzyme complex involved in RNA processing and messenger RNA degradation. Its interaction with RNase E is important for the turnover of mRNA, in particular on transcripts encoding e…	0.109497	32.8164	Metabolism (other than methane)
K01693	imidazoleglycerol-phosphate dehydratase	hisB	ko00340 Histidine metabolism ko01100 Metabolic pathways ko01110 Biosynthesis of secondary metabolites ko01230 Biosynthesis of amino acids	Null	0.00726243	67.2364	Metabolism (other than methane)
K01695	tryptophan synthase alpha chain	trpA	ko00260 Glycine, serine and threonine metabolism ko00400 Phenylalanine, tyrosine and tryptophan biosynthesis ko01100 Metabolic pathways ko01110 Biosynthesis of secondary metabolites ko01130 Biosynthesis of antibiotics ko01230 Biosynthesis of amino acids	FUNCTION: The alpha subunit is responsible for the aldol cleavage of indoleglycerol phosphate to indole and glyceraldehyde 3- phosphate.	0.0286226	37.0414	Metabolism (other than methane)
K01696	tryptophan synthase beta chain	trpB	ko00260 Glycine, serine and threonine metabolism ko00400 Phenylalanine, tyrosine and tryptophan biosynthesis ko01100 Metabolic pathways ko01110 Biosynthesis of secondary metabolites ko01130 Biosynthesis of antibiotics ko01230 Biosynthesis of amino acids	FUNCTION: The beta subunit is responsible for the synthesis of L- tryptophan from indole and L-serine.	0.0910493	26.8725	Metabolism (other than methane)
K01698	porphobilinogen synthase	hemB, ALAD	ko00860 Porphyrin and chlorophyll metabolism ko01100 Metabolic pathways ko01110 Biosynthesis of secondary metabolites ko01120 Microbial metabolism in diverse environments	FUNCTION: Catalyzes an early step in the biosynthesis of tetrapyrroles. Binds two molecules of 5-aminolevulinate per subunit, each at a distinct site, and catalyzes their condensation to form porphobilinogen.	0.00783894	71.4632	Metabolism (other than methane)
K01703	3-isopropylmalate/(R)-2-methylmalate dehydratase large subunit	leuC, IPMI-L	ko00290 Valine, leucine and isoleucine biosynthesis ko00660 C5-Branched dibasic acid metabolism ko00966 Glucosinolate biosynthesis ko01100 Metabolic pathways ko01110 Biosynthesis of secondary metabolites ko01210 2-Oxocarboxylic acid metabolism ko01230 Biosynthesis of amino acids	FUNCTION: Enzyme with broad specificity that catalyzes reversible hydroxyacid isomerizations via dehydration/hydration reactions. Catalyzes the isomerization between 2-isopropylmalate and 3- isopropylmalate, via the formation of 2-isopropylmaleate, a step involved in leucine biosynthesis. Catalyzes the isomerization between 2-methylmalate and 3-methylmalate, via the formation of 2- methylmaleate …	0.0908947	30.8002	Metabolism (other than methane)
K01704	3-isopropylmalate/(R)-2-methylmalate dehydratase small subunit	leuD, IPMI-S	ko00290 Valine, leucine and isoleucine biosynthesis ko00660 C5-Branched dibasic acid metabolism ko01100 Metabolic pathways ko01110 Biosynthesis of secondary metabolites ko01210 2-Oxocarboxylic acid metabolism ko01230 Biosynthesis of amino acids	FUNCTION: Enzyme with broad specificity that catalyzes reversible hydroxyacid isomerizations via dehydration/hydration reactions. Catalyzes the isomerization between 2-isopropylmalate and 3- isopropylmalate, via the formation of 2-isopropylmaleate, a step involved in leucine biosynthesis. Catalyzes the isomerization between 2-methylmalate and 3-methylmalate, via the formation of 2- methylmaleate …	0.0303654	44.7076	Metabolism (other than methane)
K01711	GDPmannose 4,6-dehydratase	gmd, GMDS	ko00051 Fructose and mannose metabolism ko00520 Amino sugar and nucleotide sugar metabolism ko01100 Metabolic pathways	FUNCTION: Catalyzes the conversion of GDP-D-mannose to GDP-4- dehydro-6-deoxy-D-mannose. {ECO:0000255|HAMAP-Rule:MF_00955, ECO:0000269|PubMed:14739333}.	0.0382472	39.8695	Metabolism (other than methane)
K01712	urocanate hydratase	hutU, UROC1	ko00340 Histidine metabolism ko01100 Metabolic pathways	FUNCTION: Catalyzes the conversion of urocanate to 4-imidazolone- 5-propionate. {ECO:0000255|HAMAP-Rule:MF_00577, ECO:0000269|PubMed:4990470}.	0.0113287	67.7706	Metabolism (other than methane)
K01715	enoyl-CoA hydratase	crt	ko00650 Butanoate metabolism ko01200 Carbon metabolism	FUNCTION: Catalyzes the reversible hydration of crotonyl-CoA. Can also use hexenoyl-CoA but not higher analogs. {ECO:0000269|PubMed:5057466}.	0.00313338	71.6726	Metabolism (other than methane)
K01719	uroporphyrinogen-III synthase	hemD, UROS	ko00860 Porphyrin and chlorophyll metabolism ko01100 Metabolic pathways ko01110 Biosynthesis of secondary metabolites ko01120 Microbial metabolism in diverse environments	FUNCTION: Catalyzes cyclization of the linear tetrapyrrole, hydroxymethylbilane, to the macrocyclic uroporphyrinogen III. {ECO:0000250}.	0.0208776	53.6442	Metabolism (other than methane)
K01733	threonine synthase	thrC	ko00260 Glycine, serine and threonine metabolism ko00750 Vitamin B6 metabolism ko01100 Metabolic pathways ko01110 Biosynthesis of secondary metabolites ko01120 Microbial metabolism in diverse environments ko01230 Biosynthesis of amino acids	FUNCTION: Catalyzes the gamma-elimination of phosphate from L- phosphohomoserine and the beta-addition of water to produce L- threonine. {ECO:0000269|PubMed:18621388}.	0.102731	29.7676	Metabolism (other than methane)
K01735	3-dehydroquinate synthase	aroB	ko00400 Phenylalanine, tyrosine and tryptophan biosynthesis ko01100 Metabolic pathways ko01110 Biosynthesis of secondary metabolites ko01130 Biosynthesis of antibiotics ko01230 Biosynthesis of amino acids	FUNCTION: Catalyzes the conversion of 3-deoxy-D-arabino- heptulosonate 7-phosphate (DAHP) to dehydroquinate (DHQ). {ECO:0000255|HAMAP-Rule:MF_00110, ECO:0000269|PubMed:2514789}.	0.00618345	84.9784	Metabolism (other than methane)
K01736	chorismate synthase	aroC	ko00400 Phenylalanine, tyrosine and tryptophan biosynthesis ko01100 Metabolic pathways ko01110 Biosynthesis of secondary metabolites ko01130 Biosynthesis of antibiotics ko01230 Biosynthesis of amino acids	FUNCTION: Catalyzes the anti-1,4-elimination of the C-3 phosphate and the C-6 proR hydrogen from 5-enolpyruvylshikimate-3-phosphate (EPSP) to yield chorismate, which is the branch point compound that serves as the starting substrate for the three terminal pathways of aromatic amino acid biosynthesis. This reaction introduces a second double bond into the aromatic ring system. It uses NADPH to red…	0.0132063	50.5569	Metabolism (other than methane)
K01737	6-pyruvoyltetrahydropterin/6-carboxytetrahydropterin synthase	queD, ptpS, PTS	ko00790 Folate biosynthesis ko01100 Metabolic pathways	FUNCTION: Catalyzes the conversion of 7,8-dihydroneopterin triphosphate (H2NTP) to 6-carboxy-5,6,7,8-tetrahydropterin (CPH4) and acetaldehyde. Can also convert 6-pyruvoyltetrahydropterin (PPH4) and sepiapterin to CPH4; these 2 compounds are probably intermediates in the reaction from H2NTP. {ECO:0000269|PubMed:19231875}.	0.00752481	59.7043	Metabolism (other than methane)
K01738	cysteine synthase	cysK	ko00270 Cysteine and methionine metabolism ko00920 Sulfur metabolism ko01100 Metabolic pathways ko01110 Biosynthesis of secondary metabolites ko01120 Microbial metabolism in diverse environments ko01130 Biosynthesis of antibiotics ko01200 Carbon metabolism ko01230 Biosynthesis of amino acids	FUNCTION: (Microbial infection) In addition to its role in cysteine synthesis, stimulates the tRNase activity of CdiA-CT from E.coli strain 536 / UPEC; stimulation does not require O- acetylserine sulfhydrylase activity. CdiA is the toxic component of a toxin-immunity protein module, which functions as a cellular contact-dependent growth inhibition (CDI) system. CDI modules allow bacteria to comm…	0.129257	23.1054	Metabolism (other than methane)
K01740	O-acetylhomoserine (thiol)-lyase	metY	ko00270 Cysteine and methionine metabolism ko01100 Metabolic pathways	FUNCTION: Catalyzes the conversion of O-acetyl-L-homoserine (OAH) into homocysteine in the methionine biosynthesis pathway (PubMed:11844756, Ref.4, PubMed:18050920). Can also use dimethyldisulfide and methanethiol as reduced sulfur sources, leading to the direct formation of methionine (PubMed:20798582). Has weak cystathionine gamma-synthase activity (PubMed:18050920). {ECO:0000269|PubMed:1184475…	0.221839	24.0432	Metabolism (other than methane)
K01749	hydroxymethylbilane synthase [EC:2.5.1.61]	hemC, HMBS	ko00860 Porphyrin and chlorophyll metabolism ko01100 Metabolic pathways ko01110 Biosynthesis of secondary metabolites ko01120 Microbial metabolism in diverse environments	FUNCTION: Tetrapolymerization of the monopyrrole PBG into the hydroxymethylbilane pre-uroporphyrinogen in several discrete steps. {ECO:0000269|PubMed:3529035}.	0.0156	57.696	Metabolism (other than methane)
K01754	threonine dehydratase	E4.3.1.19, ilvA, tdcB	ko00260 Glycine, serine and threonine metabolism ko00290 Valine, leucine and isoleucine biosynthesis ko01100 Metabolic pathways ko01110 Biosynthesis of secondary metabolites ko01130 Biosynthesis of antibiotics ko01200 Carbon metabolism ko01230 Biosynthesis of amino acids	FUNCTION: Catalyzes the anaerobic formation of alpha-ketobutyrate and ammonia from threonine in a two-step reaction. The first step involved a dehydration of threonine and a production of enamine intermediates (aminocrotonate), which tautomerizes to its imine form (iminobutyrate). Both intermediates are unstable and short- lived. The second step is the nonenzymatic hydrolysis of the enamine/imine…	0.00693447	124.604	Metabolism (other than methane)
K01755	argininosuccinate lyase	argH, ASL	ko00220 Arginine biosynthesis ko00250 Alanine, aspartate and glutamate metabolism ko01100 Metabolic pathways ko01110 Biosynthesis of secondary metabolites ko01130 Biosynthesis of antibiotics ko01230 Biosynthesis of amino acids	Null	0.0922052	25.2879	Metabolism (other than methane)
K01756	adenylosuccinate lyase	purB, ADSL	ko00230 Purine metabolism ko00250 Alanine, aspartate and glutamate metabolism ko01100 Metabolic pathways ko01110 Biosynthesis of secondary metabolites ko01130 Biosynthesis of antibiotics	Null	0.161995	20.7531	Metabolism (other than methane)
K01770	2-C-methyl-D-erythritol 2,4-cyclodiphosphate synthase	ispF	ko00900 Terpenoid backbone biosynthesis ko01100 Metabolic pathways ko01110 Biosynthesis of secondary metabolites ko01130 Biosynthesis of antibiotics	FUNCTION: Involved in the biosynthesis of isopentenyl diphosphate (IPP) and dimethylallyl diphosphate (DMAPP), two major building blocks of isoprenoid compounds. Catalyzes the conversion of 4- diphosphocytidyl-2-C-methyl-D-erythritol 2-phosphate (CDP-ME2P) to 2-C-methyl-D-erythritol 2,4-cyclodiphosphate (ME-CPP) with a corresponding release of cytidine 5-monophosphate (CMP). Also converts 4-dipho…	0.0138181	46.1862	Metabolism (other than methane)
K01778	diaminopimelate epimerase	dapF	ko00300 Lysine biosynthesis ko01100 Metabolic pathways ko01110 Biosynthesis of secondary metabolites ko01120 Microbial metabolism in diverse environments ko01130 Biosynthesis of antibiotics ko01230 Biosynthesis of amino acids	FUNCTION: Involved in the succinylase branch of the L-lysine biosynthesis and in the biosynthesis of the pentapeptide incorporated in the peptidoglycan moiety (PubMed:3283102). Catalyzes the stereoinversion of LL-2,6-diaminoheptanedioate (L,L- DAP) to meso-diaminoheptanedioate (meso-DAP) (PubMed:6378903, PubMed:3031013, PubMed:3042781). {ECO:0000269|PubMed:3031013, ECO:0000269|PubMed:3042781, ECO…	0.0237063	44.9159	Metabolism (other than methane)
K01783	ribulose-phosphate 3-epimerase	rpe, RPE	ko00030 Pentose phosphate pathway ko00040 Pentose and glucuronate interconversions ko00710 Carbon fixation in photosynthetic organisms ko01100 Metabolic pathways ko01110 Biosynthesis of secondary metabolites ko01120 Microbial metabolism in diverse environments ko01130 Biosynthesis of antibiotics ko01200 Carbon metabolism ko01230 Biosynthesis of amino acids	FUNCTION: Catalyzes the reversible epimerization of D-ribulose 5- phosphate to D-xylulose 5-phosphate. {ECO:0000255|HAMAP- Rule:MF_02227, ECO:0000269|PubMed:21402925}.	0.018205	38.4805	Metabolism (other than methane)
K01784	UDP-glucose 4-epimerase	galE, GALE	ko00052 Galactose metabolism ko00520 Amino sugar and nucleotide sugar metabolism ko01100 Metabolic pathways	FUNCTION: Involved in the metabolism of galactose. Catalyzes the conversion of UDP-galactose (UDP-Gal) to UDP-glucose (UDP-Glc) through a mechanism involving the transient reduction of NAD. It is only active on UDP-galactose and UDP-glucose. {ECO:0000269|PubMed:14235524}.	0.0714552	22.3909	Metabolism (other than methane)
K01785	aldose 1-epimerase	galM, GALM	ko00010 Glycolysis / Gluconeogenesis ko00052 Galactose metabolism ko01100 Metabolic pathways ko01110 Biosynthesis of secondary metabolites ko01120 Microbial metabolism in diverse environments ko01130 Biosynthesis of antibiotics	FUNCTION: Mutarotase converts alpha-aldose to the beta-anomer. It is active on D-glucose, L-arabinose, D-xylose, D-galactose, maltose and lactose.	0.0461402	43.6956	Metabolism (other than methane)
K01803	triosephosphate isomerase (TIM)	TPI, tpiA	ko00010 Glycolysis / Gluconeogenesis ko00051 Fructose and mannose metabolism ko00562 Inositol phosphate metabolism ko00710 Carbon fixation in photosynthetic organisms ko01100 Metabolic pathways ko01110 Biosynthesis of secondary metabolites ko01120 Microbial metabolism in diverse environments ko01130 Biosynthesis of antibiotics ko01200 Carbon metabolism ko01230 Biosynthesis of amino acids	FUNCTION: Involved in the gluconeogenesis. Catalyzes stereospecifically the conversion of dihydroxyacetone phosphate (DHAP) to D-glyceraldehyde-3-phosphate (G3P). {ECO:0000255|HAMAP- Rule:MF_00147, ECO:0000269|PubMed:9442062}.	0.232415	21.875	Metabolism (other than methane)
K01804	L-arabinose isomerase	araA	ko00040 Pentose and glucuronate interconversions ko01100 Metabolic pathways	FUNCTION: Catalyzes the conversion of L-arabinose to L-ribulose.	0.248459	24.0008	Metabolism (other than methane)
K01805	xylose isomerase	xylA	ko00040 Pentose and glucuronate interconversions ko00051 Fructose and mannose metabolism ko01100 Metabolic pathways	FUNCTION: Involved in D-xylose catabolism.	0.00553658	140.681	Metabolism (other than methane)
K01807	ribose 5-phosphate isomerase A	rpiA	ko00030 Pentose phosphate pathway ko00710 Carbon fixation in photosynthetic organisms ko01100 Metabolic pathways ko01110 Biosynthesis of secondary metabolites ko01120 Microbial metabolism in diverse environments ko01130 Biosynthesis of antibiotics ko01200 Carbon metabolism ko01230 Biosynthesis of amino acids	FUNCTION: Involved in the first step of the non-oxidative branch of the pentose phosphate pathway. It catalyzes the reversible conversion of ribose-5-phosphate to ribulose 5-phosphate. Can also act on D-ribose-5-diphosphate and D-ribose-5-triphosphate as substrate. {ECO:0000269|PubMed:1104357, ECO:0000269|PubMed:12517338, ECO:0000269|PubMed:4909663}.	0.0104027	73.1176	Metabolism (other than methane)
K01808	ribose 5-phosphate isomerase B	rpiB	ko00030 Pentose phosphate pathway ko00051 Fructose and mannose metabolism ko00710 Carbon fixation in photosynthetic organisms ko01100 Metabolic pathways ko01110 Biosynthesis of secondary metabolites ko01120 Microbial metabolism in diverse environments ko01130 Biosynthesis of antibiotics ko01200 Carbon metabolism ko01230 Biosynthesis of amino acids	FUNCTION: Catalyzes the interconversion of ribulose-5-P and ribose-5-P. It probably also has activity on D-allose 6-phosphate. {ECO:0000269|PubMed:1104357, ECO:0000269|PubMed:18640127, ECO:0000269|PubMed:4909663, ECO:0000269|PubMed:8576032}.	0.0258632	41.0802	Metabolism (other than methane)
K01810	glucose-6-phosphate isomerase	GPI, pgi	ko00010 Glycolysis / Gluconeogenesis ko00030 Pentose phosphate pathway ko00500 Starch and sucrose metabolism ko00520 Amino sugar and nucleotide sugar metabolism ko01100 Metabolic pathways ko01110 Biosynthesis of secondary metabolites ko01120 Microbial metabolism in diverse environments ko01130 Biosynthesis of antibiotics ko01200 Carbon metabolism	Null	0.226895	23.2838	Metabolism (other than methane)
K01811	alpha-D-xyloside xylohydrolase	xylS, yicI	Null/Carbohydrate transport and metabolism	Can catalyze the transfer of alpha-xylosyl residue from alpha-xyloside to xylose, glucose, mannose, fructose, maltose, isomaltose, nigerose, kojibiose, sucrose and trehalose.	0.133957	36.063	Metabolism (other than methane)
K01812	glucuronate isomerase	uxaC	ko00040 Pentose and glucuronate interconversions ko01100 Metabolic pathways	Null	0.0704228	36.9215	Metabolism (other than methane)
K01813	L-rhamnose isomerase	rhaA	ko00051 Fructose and mannose metabolism ko01100 Metabolic pathways ko01120 Microbial metabolism in diverse environments	Null	0.0228794	43.6861	Metabolism (other than methane)
K01814	phosphoribosylformimino-5-aminoimidazole carboxamide ribotide isomerase	hisA	ko00340 Histidine metabolism ko01100 Metabolic pathways ko01110 Biosynthesis of secondary metabolites ko01230 Biosynthesis of amino acids	Null	0.0146237	49.1531	Metabolism (other than methane)
K01815	4-deoxy-L-threo-5-hexosulose-uronate ketol-isomerase	kduI	ko00040 Pentose and glucuronate interconversions ko01100 Metabolic pathways	FUNCTION: Catalyzes the isomerization of 5-dehydro-4-deoxy-D- glucuronate to 3-deoxy-D-glycero-2,5-hexodiulosonate (By similarity). Plays a role in the catabolism of hexuronates under osmotic stress conditions, likely substituting for the regular hexuronate degrading enzyme UxaC whose expression is repressed in these conditions (PubMed:23437267). {ECO:0000250|UniProtKB:Q05529, ECO:0000269|PubMed:…	0.00895086	46.1597	Metabolism (other than methane)
K01818	L-fucose/D-arabinose isomerase	fucI	ko00051 Fructose and mannose metabolism ko01100 Metabolic pathways ko01120 Microbial metabolism in diverse environments	FUNCTION: Converts the aldose L-fucose into the corresponding ketose L-fuculose. Is also able to convert D-arabinose into D- ribulose, but this isomerase has a higher affinity for fucose and fuculose than for arabinose and ribulose, respectively.	0.0166695	41.2238	Metabolism (other than methane)
K01834	2,3-bisphosphoglycerate-dependent phosphoglycerate mutase	PGAM, gpmA	ko00010 Glycolysis / Gluconeogenesis ko00260 Glycine, serine and threonine metabolism ko00680 Methane metabolism ko01100 Metabolic pathways ko01110 Biosynthesis of secondary metabolites ko01120 Microbial metabolism in diverse environments ko01130 Biosynthesis of antibiotics ko01200 Carbon metabolism ko01230 Biosynthesis of amino acids ko04922 Glucagon signaling pathway ko05230 Central carbon meta…	FUNCTION: Catalyzes the interconversion of 2-phosphoglycerate and 3-phosphoglycerate. {ECO:0000255|HAMAP-Rule:MF_01039, ECO:0000269|PubMed:10437801}.	0.355024	19.776	Metabolism (other than methane)
K01839	phosphopentomutase	deoB	ko00030 Pentose phosphate pathway ko00230 Purine metabolism ko01100 Metabolic pathways	FUNCTION: Phosphotransfer between the C1 and C5 carbon atoms of pentose.	0.00623203	119.261	Metabolism (other than methane)
K01840	phosphomannomutase	manB	ko00051 Fructose and mannose metabolism ko00520 Amino sugar and nucleotide sugar metabolism ko01100 Metabolic pathways ko01110 Biosynthesis of secondary metabolites ko01130 Biosynthesis of antibiotics	Null	0.267733	26.034	Metabolism (other than methane)
K01845	glutamate-1-semialdehyde 2,1-aminomutase	hemL	ko00860 Porphyrin and chlorophyll metabolism ko01100 Metabolic pathways ko01110 Biosynthesis of secondary metabolites ko01120 Microbial metabolism in diverse environments	Null	0.0136413	66.0291	Metabolism (other than methane)
K01847	methylmalonyl-CoA mutase	MUT	ko00280 Valine, leucine and isoleucine degradation ko00630 Glyoxylate and dicarboxylate metabolism ko00640 Propanoate metabolism ko00720 Carbon fixation pathways in prokaryotes ko01100 Metabolic pathways ko01120 Microbial metabolism in diverse environments ko01200 Carbon metabolism	Null	0.726387	28.7555	Metabolism (other than methane)
K01854	UDP-galactopyranose mutase	glf	ko00052 Galactose metabolism ko00520 Amino sugar and nucleotide sugar metabolism ko01100 Metabolic pathways	FUNCTION: Catalyzes the interconversion through a 2-keto intermediate of uridine diphosphogalactopyranose (UDP-GalP) into uridine diphosphogalactofuranose (UDP-GalF). {ECO:0000250, ECO:0000269|PubMed:11448178, ECO:0000269|PubMed:8576037}.	0.0198633	76.4589	Metabolism (other than methane)
K01858	myo-inositol-1-phosphate synthase	INO1, ISYNA1	ko00521 Streptomycin biosynthesis ko00562 Inositol phosphate metabolism ko01100 Metabolic pathways ko01130 Biosynthesis of antibiotics	FUNCTION: Catalyzes the conversion of glucose 6-phosphate to 1D- myo-inositol 3-phosphate. {ECO:0000250}.	0.0541795	33.8641	Metabolism (other than methane)
K01885	glutamyl-tRNA synthetase	EARS, gltX	ko00860 Porphyrin and chlorophyll metabolism ko00970 Aminoacyl-tRNA biosynthesis ko01100 Metabolic pathways ko01110 Biosynthesis of secondary metabolites ko01120 Microbial metabolism in diverse environments	FUNCTION: Catalyzes the attachment of glutamate to tRNA(Glu) in a two-step reaction: glutamate is first activated by ATP to form Glu-AMP and then transferred to the acceptor end of tRNA(Glu). {ECO:0000269|PubMed:14764088, ECO:0000269|PubMed:6280993, ECO:0000269|PubMed:6986385, ECO:0000269|PubMed:7797500, ECO:0000269|PubMed:8218204}.	0.133808	26.1819	Metabolism (other than methane)
K01895	acetyl-CoA synthetase	ACSS1_2, acs	ko00010 Glycolysis / Gluconeogenesis ko00620 Pyruvate metabolism ko00630 Glyoxylate and dicarboxylate metabolism ko00640 Propanoate metabolism ko00680 Methane metabolism ko00720 Carbon fixation pathways in prokaryotes ko01100 Metabolic pathways ko01110 Biosynthesis of secondary metabolites ko01120 Microbial metabolism in diverse environments ko01130 Biosynthesis of antibiotics ko01200 Carbon meta…	FUNCTION: Catalyzes the conversion of acetate into acetyl-CoA (AcCoA), an essential intermediate at the junction of anabolic and catabolic pathways. Acs undergoes a two-step reaction. In the first half reaction, Acs combines acetate with ATP to form acetyl- adenylate (AcAMP) intermediate. In the second half reaction, it can then transfer the acetyl group from AcAMP to the sulfhydryl group of CoA,…	0.122615	26.761	Metabolism (other than methane)
K01897	long-chain acyl-CoA synthetase	ACSL, fadD	ko00061 Fatty acid biosynthesis ko00071 Fatty acid degradation ko01100 Metabolic pathways ko01212 Fatty acid metabolism ko02024 Quorum sensing ko03320 PPAR signaling pathway ko04146 Peroxisome ko04216 Ferroptosis ko04714 Thermogenesis ko04920 Adipocytokine signaling pathway	FUNCTION: Catalyzes the esterification, concomitant with transport, of exogenous long-chain fatty acids into metabolically active CoA thioesters for subsequent degradation or incorporation into phospholipids. Activity is the highest with fatty acid substrates of > 10 carbon atoms (PubMed:15213221). Is involved in the aerobic beta-oxidative degradation of fatty acids, which allows aerobic growth o…	0.0541297	63.6293	Metabolism (other than methane)
K01902	succinyl-CoA synthetase alpha subunit	sucD	ko00020 Citrate cycle (TCA cycle) ko00640 Propanoate metabolism ko00660 C5-Branched dibasic acid metabolism ko00720 Carbon fixation pathways in prokaryotes ko01100 Metabolic pathways ko01110 Biosynthesis of secondary metabolites ko01120 Microbial metabolism in diverse environments ko01130 Biosynthesis of antibiotics ko01200 Carbon metabolism	FUNCTION: Succinyl-CoA synthetase functions in the citric acid cycle (TCA), coupling the hydrolysis of succinyl-CoA to the synthesis of either ATP or GTP and thus represents the only step of substrate-level phosphorylation in the TCA. The alpha subunit of the enzyme binds the substrates coenzyme A and phosphate, while succinate binding and nucleotide specificity is provided by the beta subunit. C…	0.0075769	56.9739	Metabolism (other than methane)
K01903	succinyl-CoA synthetase beta subunit	sucC	ko00020 Citrate cycle (TCA cycle) ko00640 Propanoate metabolism ko00660 C5-Branched dibasic acid metabolism ko00720 Carbon fixation pathways in prokaryotes ko01100 Metabolic pathways ko01110 Biosynthesis of secondary metabolites ko01120 Microbial metabolism in diverse environments ko01130 Biosynthesis of antibiotics ko01200 Carbon metabolism	FUNCTION: Succinyl-CoA synthetase functions in the citric acid cycle (TCA), coupling the hydrolysis of succinyl-CoA to the synthesis of either ATP or GTP and thus represents the only step of substrate-level phosphorylation in the TCA. The beta subunit provides nucleotide specificity of the enzyme and binds the substrate succinate, while the binding sites for coenzyme A and phosphate are found in …	0.0193827	63.588	Metabolism (other than methane)
K01912	phenylacetate-CoA ligase	paaK	ko00360 Phenylalanine metabolism ko01100 Metabolic pathways ko01120 Microbial metabolism in diverse environments ko05111 Biofilm formation - Vibrio cholerae	FUNCTION: Catalyzes the activation of phenylacetic acid (PA) to phenylacetyl-CoA (PA-CoA). Involved in the phenylalanine metabolism. Can also use CTP and UTP as substrate. {ECO:0000269|PubMed:2324116, ECO:0000269|PubMed:8969218, ECO:0000269|PubMed:9600981}.	0.176329	27.1445	Metabolism (other than methane)
K01914	aspartate--ammonia ligase	asnA	ko00250 Alanine, aspartate and glutamate metabolism ko00460 Cyanoamino acid metabolism ko01100 Metabolic pathways ko01110 Biosynthesis of secondary metabolites ko01230 Biosynthesis of amino acids	FUNCTION: May amidate Asp of the extracellular death factor precursor Asn-Asn-Trp-Asp-Asn to generate Asn-Asn-Trp-Asn-Asn. {ECO:0000305|PubMed:17962566}.	0.0248843	36.0474	Metabolism (other than methane)
K01915	glutamine synthetase	glnA, GLUL	ko00220 Arginine biosynthesis ko00250 Alanine, aspartate and glutamate metabolism ko00630 Glyoxylate and dicarboxylate metabolism ko00910 Nitrogen metabolism ko01100 Metabolic pathways ko01120 Microbial metabolism in diverse environments ko01230 Biosynthesis of amino acids ko02020 Two-component system ko04217 Necroptosis ko04724 Glutamatergic synapse ko04727 GABAergic synapse	FUNCTION: Involved in nitrogen metabolism via ammonium assimilation (PubMed:8002575). Catalyzes the ATP-dependent biosynthesis of glutamine from glutamate and ammonia (PubMed:1973929, PubMed:8002575). {ECO:0000269|PubMed:1973929, ECO:0000269|PubMed:8002575}.	0.381262	20.9865	Metabolism (other than methane)
K01918	pantoate--beta-alanine ligase	panC	ko00410 beta-Alanine metabolism ko00770 Pantothenate and CoA biosynthesis ko01100 Metabolic pathways ko01110 Biosynthesis of secondary metabolites	FUNCTION: Catalyzes the condensation of pantoate with beta-alanine in an ATP-dependent reaction via a pantoyl-adenylate intermediate. {ECO:0000269|PubMed:11669627}.	0.0182351	47.1136	Metabolism (other than methane)
K01923	phosphoribosylaminoimidazole-succinocarboxamide synthase	purC	ko00230 Purine metabolism ko01100 Metabolic pathways ko01110 Biosynthesis of secondary metabolites ko01130 Biosynthesis of antibiotics	Null	0.139507	19.2398	Metabolism (other than methane)
K01925	UDP-N-acetylmuramoylalanine--D-glutamate ligase	murD	ko00471 D-Glutamine and D-glutamate metabolism ko00550 Peptidoglycan biosynthesis ko01100 Metabolic pathways	FUNCTION: Cell wall formation. Catalyzes the addition of glutamate to the nucleotide precursor UDP-N-acetylmuramoyl-L-alanine (UMA).	0.0688982	24.6806	Metabolism (other than methane)
K01928	UDP-N-acetylmuramoyl-L-alanyl-D-glutamate--2,6-diaminopimelate ligase	murE	ko00300 Lysine biosynthesis ko00550 Peptidoglycan biosynthesis ko01100 Metabolic pathways	FUNCTION: Catalyzes the addition of meso-diaminopimelic acid to the nucleotide precursor UDP-N-acetylmuramoyl-L-alanyl-D-glutamate (UMAG) in the biosynthesis of bacterial cell-wall peptidoglycan. Is also able to use many meso-diaminopimelate analogs as substrates, although much less efficiently, but not L-lysine. {ECO:0000269|PubMed:11124264, ECO:0000269|PubMed:2269304, ECO:0000269|PubMed:3905407…	0.0315226	39.4271	Metabolism (other than methane)
K01929	UDP-N-acetylmuramoyl-tripeptide--D-alanyl-D-alanine ligase	murF	ko00300 Lysine biosynthesis ko00550 Peptidoglycan biosynthesis ko01100 Metabolic pathways ko01502 Vancomycin resistance	FUNCTION: Involved in cell wall formation. Catalyzes the final step in the synthesis of UDP-N-acetylmuramoyl-pentapeptide, the precursor of murein. {ECO:0000255|HAMAP-Rule:MF_02019, ECO:0000269|PubMed:2186811}.	0.0277715	44.2363	Metabolism (other than methane)
K01933	phosphoribosylformylglycinamidine cyclo-ligase	purM	ko00230 Purine metabolism ko01100 Metabolic pathways ko01110 Biosynthesis of secondary metabolites ko01130 Biosynthesis of antibiotics	Null	0.284506	125.011	Metabolism (other than methane)
K01937	CTP synthase	pyrG, CTPS	ko00240 Pyrimidine metabolism ko01100 Metabolic pathways	FUNCTION: Catalyzes the ATP-dependent amination of UTP to CTP with either L-glutamine or ammonia as the source of nitrogen (PubMed:15296735). Regulates intracellular CTP levels through interactions with the four ribonucleotide triphosphates (By similarity). {ECO:0000255|HAMAP-Rule:MF_01227, ECO:0000269|PubMed:15296735}.	0.12794	21.4221	Metabolism (other than methane)
K01938	formate--tetrahydrofolate ligase	fhs	ko00670 One carbon pool by folate ko00720 Carbon fixation pathways in prokaryotes ko01100 Metabolic pathways ko01120 Microbial metabolism in diverse environments ko01200 Carbon metabolism	Null	0.0646229	42.4015	Metabolism (other than methane)
K01939	adenylosuccinate synthase	purA, ADSS	ko00230 Purine metabolism ko00250 Alanine, aspartate and glutamate metabolism ko01100 Metabolic pathways	FUNCTION: Plays an important role in the de novo pathway of purine nucleotide biosynthesis. Catalyzes the first committed step in the biosynthesis of AMP from IMP. {ECO:0000255|HAMAP-Rule:MF_00011}.	0.13596	17.2138	Metabolism (other than methane)
K01940	argininosuccinate synthase	argG, ASS1	ko00220 Arginine biosynthesis ko00250 Alanine, aspartate and glutamate metabolism ko01100 Metabolic pathways ko01110 Biosynthesis of secondary metabolites ko01130 Biosynthesis of antibiotics ko01230 Biosynthesis of amino acids ko05418 Fluid shear stress and atherosclerosis	Null	0.200645	17.7554	Metabolism (other than methane)
K01945	phosphoribosylamine---glycine ligase	purD	ko00230 Purine metabolism ko01100 Metabolic pathways ko01110 Biosynthesis of secondary metabolites ko01130 Biosynthesis of antibiotics	Null	0.101786	33.2199	Metabolism (other than methane)
K01950	NAD+ synthase (glutamine-hydrolysing)	E6.3.5.1, NADSYN1, QNS1, nadE	ko00760 Nicotinate and nicotinamide metabolism ko01100 Metabolic pathways	FUNCTION: Catalyzes the ATP-dependent amidation of deamido-NAD to form NAD. Uses L-glutamine as a nitrogen source. In vitro, can also use ammonia with comparable specific activity. {ECO:0000269|PubMed:15748981, ECO:0000269|PubMed:19270703, ECO:0000269|PubMed:9620974}.	0.0270323	48.7074	Metabolism (other than methane)
K01951	GMP synthase (glutamine-hydrolysing)	guaA, GMPS	ko00230 Purine metabolism ko00983 Drug metabolism - other enzymes ko01100 Metabolic pathways	FUNCTION: Catalyzes the synthesis of GMP from XMP.	0.157691	17.809	Metabolism (other than methane)
K01952	phosphoribosylformylglycinamidine synthase	PFAS, purL	ko00230 Purine metabolism ko01100 Metabolic pathways ko01110 Biosynthesis of secondary metabolites ko01130 Biosynthesis of antibiotics	FUNCTION: Phosphoribosylformylglycinamidine synthase involved in the purines biosynthetic pathway. Catalyzes the ATP-dependent conversion of formylglycinamide ribonucleotide (FGAR) and glutamine to yield formylglycinamidine ribonucleotide (FGAM) and glutamate. {ECO:0000255|HAMAP-Rule:MF_00419, ECO:0000269|PubMed:2659070}.	0.719979	20.9078	Metabolism (other than methane)
K01953	asparagine synthase (glutamine-hydrolysing)	asnB, ASNS	ko00250 Alanine, aspartate and glutamate metabolism ko01100 Metabolic pathways ko01110 Biosynthesis of secondary metabolites ko01230 Biosynthesis of amino acids	FUNCTION: Catalyzes the ATP-dependent conversion of aspartate into asparagine, using glutamine as a source of nitrogen. Can also use ammonia as the nitrogen source in vitro, albeit with lower efficiency. As nucleotide substrates, ATP and dATP are utilized at a similar rate in both the glutamine- and ammonia-dependent reactions, whereas GTP utilization is only 15% that of ATP, and CTP, UTP, ITP an…	0.0973035	26.3835	Metabolism (other than methane)
K01955	carbamoyl-phosphate synthase large subunit	carB, CPA2	ko00240 Pyrimidine metabolism ko00250 Alanine, aspartate and glutamate metabolism ko01100 Metabolic pathways	Null	0.574827	18.3469	Metabolism (other than methane)
K01956	carbamoyl-phosphate synthase small subunit	carA, CPA1	ko00240 Pyrimidine metabolism ko00250 Alanine, aspartate and glutamate metabolism ko01100 Metabolic pathways	Null	0.0229271	50.8712	Metabolism (other than methane)
K01959	pyruvate carboxylase subunit A	pycA	ko00020 Citrate cycle (TCA cycle) ko00620 Pyruvate metabolism ko00720 Carbon fixation pathways in prokaryotes ko01100 Metabolic pathways ko01120 Microbial metabolism in diverse environments ko01200 Carbon metabolism ko01230 Biosynthesis of amino acids	FUNCTION: Pyruvate carboxylase catalyzes a 2-step reaction, involving the ATP-dependent carboxylation of the covalently attached biotin in the first step and the transfer of the carboxyl group to pyruvate in the second. {ECO:0000269|PubMed:11195096}.	0.0428816	58.3666	Metabolism (other than methane)
K01960	pyruvate carboxylase subunit B	pycB	ko00020 Citrate cycle (TCA cycle) ko00620 Pyruvate metabolism ko00720 Carbon fixation pathways in prokaryotes ko01100 Metabolic pathways ko01120 Microbial metabolism in diverse environments ko01200 Carbon metabolism ko01230 Biosynthesis of amino acids	FUNCTION: Pyruvate carboxylase catalyzes a 2-step reaction, involving the ATP-dependent carboxylation of the covalently attached biotin in the first step and the transfer of the carboxyl group to pyruvate in the second. {ECO:0000269|PubMed:11195096}.	0.226748	28.644	Metabolism (other than methane)
K01961	acetyl-CoA carboxylase, biotin carboxylase subunit	accC	ko00061 Fatty acid biosynthesis ko00620 Pyruvate metabolism ko00640 Propanoate metabolism ko00720 Carbon fixation pathways in prokaryotes ko01100 Metabolic pathways ko01110 Biosynthesis of secondary metabolites ko01120 Microbial metabolism in diverse environments ko01130 Biosynthesis of antibiotics ko01200 Carbon metabolism ko01212 Fatty acid metabolism	FUNCTION: This protein is a component of the acetyl coenzyme A carboxylase complex; first, biotin carboxylase catalyzes the carboxylation of the carrier protein and then the transcarboxylase transfers the carboxyl group to form malonyl-CoA.	0.00439669	115.607	Metabolism (other than methane)
K01963	acetyl-CoA carboxylase carboxyl transferase subunit beta	accD	ko00061 Fatty acid biosynthesis ko00620 Pyruvate metabolism ko00640 Propanoate metabolism ko00720 Carbon fixation pathways in prokaryotes ko01100 Metabolic pathways ko01110 Biosynthesis of secondary metabolites ko01120 Microbial metabolism in diverse environments ko01130 Biosynthesis of antibiotics ko01200 Carbon metabolism ko01212 Fatty acid metabolism	FUNCTION: Component of the acetyl coenzyme A carboxylase (ACC) complex. Biotin carboxylase (BC) catalyzes the carboxylation of biotin on its carrier protein (BCCP) and then the CO(2) group is transferred by the transcarboxylase to acetyl-CoA to form malonyl- CoA.	0.0020499	105.971	Metabolism (other than methane)
K01966	propionyl-CoA carboxylase beta chain [EC:6.4.1.3 2.1.3.15]	PCCB, pccB	ko00280 Valine, leucine and isoleucine degradation ko00630 Glyoxylate and dicarboxylate metabolism ko00640 Propanoate metabolism ko01100 Metabolic pathways ko01120 Microbial metabolism in diverse environments ko01130 Biosynthesis of antibiotics ko01200 Carbon metabolism	FUNCTION: This is one of the 2 subunits of the biotin-dependent propionyl-CoA carboxylase (PCC), the enzyme catalyzing the carboxylation of propionyl-CoA/propanoyl-CoA to D-methylmalonyl- CoA/(S)-methylmalonyl-CoA (PubMed:20725044). Within the holoenzyme, the alpha subunit catalyzes the ATP-dependent carboxylation of the biotin carried by the biotin carboxyl carrier (BCC) domain, while the beta s…	0.023065	61.2612	Metabolism (other than methane)
K02010	iron(III) transport system ATP-binding protein	afuC, fbpC	ko02010 ABC transporters	FUNCTION: Part of the ABC transporter complex FbpABC involved in Fe(3+) ions import. Responsible for energy coupling to the transport system. {ECO:0000255|HAMAP-Rule:MF_01706}.	0.0110779	63.916	Metabolism (other than methane)
K02013	iron complex transport system ATP-binding protein	ABC.FEV.A	Null/Inorganic ion transport and metabolism, Coenzyme transport and metabolism	Null	0.00686973	72.0885	Metabolism (other than methane)
K02014	iron complex outermembrane recepter protein	TC.FEV.OM	Null/Inorganic ion transport and metabolism	Null	0.102238	60.1032	Metabolism (other than methane)
K02015	iron complex transport system permease protein	ABC.FEV.P	Null	FUNCTION: Probably part of a binding-protein-dependent transport system. Probably responsible for the translocation of the substrate across the membrane.	0.0173833	56.9825	Metabolism (other than methane)
K02016	iron complex transport system substrate-binding protein	ABC.FEV.S	Null/Inorganic ion transport and metabolism	Null	0.0215382	51.8079	Metabolism (other than methane)
K02020	molybdate transport system substrate-binding protein	modA	ko02010 ABC transporters	FUNCTION: Part of the ABC transporter complex ModABC involved in the transport of molybdenum into the cell (PubMed:8576221). Binds molybdate with high affinity in vitro and with a similar affinity in vivo (PubMed:21861186, PubMed:28150901, PubMed:9545596, PubMed:8576221, PubMed:21784948, PubMed:8409926). Binds tungstate with high affinity in vitro (PubMed:28150901, PubMed:9545596, PubMed:8576221,…	0.0184661	53.4872	Metabolism (other than methane)
K02025	multiple sugar transport system permease protein	ABC.MS.P	Null/Carbohydrate transport and metabolism	Probably part of a binding-protein-dependent transport system PH1036/38/39. Probably responsible for the translocation of the substrate across the membrane.	0.0265965	63.3133	Metabolism (other than methane)
K02026	multiple sugar transport system permease protein	ABC.MS.P1	Null/Carbohydrate transport and metabolism	Probably part of a binding-protein-dependent transport system. Probably responsible for the translocation of the substrate across the membrane.	0.0292319	53.4283	Metabolism (other than methane)
K02027	multiple sugar transport system substrate-binding protein	ABC.MS.S	Null/Carbohydrate transport and metabolism	Probably part of a binding-protein-dependent transport system PH1036/38/39.	0.0350081	52.6938	Metabolism (other than methane)
K02036	phosphate transport system ATP-binding protein	pstB	ko02010 ABC transporters	FUNCTION: Part of the ABC transporter complex PstSACB involved in phosphate import. Responsible for energy coupling to the transport system.	0.0063972	114.369	Metabolism (other than methane)
K02040	phosphate transport system substrate-binding protein	pstS	ko02010 ABC transporters ko02020 Two-component system ko05152 Tuberculosis	FUNCTION: Binds 1 inorganic phosphate per subunit with a KD of 0.34 uM (PubMed:6436026). Required for phosphate transport (Ref.5). In strain PAO1 implicated in host cell adhesion; in some virulent strains (e.g. MDR25 which expresses very high levels of this protein) antibody fragments against this protein decrease host cell adhesion and increase transepithelial resistance of human epithelial cell…	0.0157045	71.6829	Metabolism (other than methane)
K02049	NitT/TauT family transport system ATP-binding protein	ABC.SN.A	Null/Inorganic ion transport and metabolism	Probably part of an ABC transporter complex. Probably Responsible for energy coupling to the transport system (Probable).	0.019767	72.9309	Metabolism (other than methane)
K02051	NitT/TauT family transport system substrate-binding protein	ABC.SN.S	Null/Inorganic ion transport and metabolism	Probably part of an ABC transporter complex.	0.0558574	48.9541	Metabolism (other than methane)
K02057	simple sugar transport system permease protein	ABC.SS.P	Null/Carbohydrate transport and metabolism	Null	0.00246474	62.5304	Metabolism (other than methane)
K02065	phospholipid/cholesterol/gamma-HCH transport system ATP-binding protein	mlaF, linL, mkl	ko02010 ABC transporters	FUNCTION: Part of the ABC transporter complex MlaFEDB, which is involved in a phospholipid transport pathway that maintains lipid asymmetry in the outer membrane by retrograde trafficking of phospholipids from the outer membrane to the inner membrane. Responsible for energy coupling to the transport system. {ECO:0000269|PubMed:19383799, ECO:0000269|PubMed:27529189}.	0.0166912	57.5781	Metabolism (other than methane)
K02078	acyl carrier protein	acpP	ko00998 Biosynthesis of various secondary metabolites - part 2 ko01100 Metabolic pathways ko01130 Biosynthesis of antibiotics	FUNCTION: Carrier of the growing fatty acid chain in fatty acid biosynthesis.	0.0674711	26.7399	Metabolism (other than methane)
K02108	F-type H+-transporting ATPase subunit a	ATPF0A, atpB	ko00190 Oxidative phosphorylation ko00195 Photosynthesis ko01100 Metabolic pathways	FUNCTION: Key component of the proton channel; it plays a direct role in the translocation of protons across the membrane.	0.0339036	47.8241	Metabolism (other than methane)
K02109	F-type H+-transporting ATPase subunit b	ATPF0B, atpF	ko00190 Oxidative phosphorylation ko00195 Photosynthesis ko01100 Metabolic pathways	FUNCTION: F(1)F(0) ATP synthase produces ATP from ADP in the presence of a proton or sodium gradient. F-type ATPases consist of two structural domains, F(1) containing the extramembraneous catalytic core and F(0) containing the membrane proton channel, linked together by a central stalk and a peripheral stalk. During catalysis, ATP synthesis in the catalytic domain of F(1) is coupled via a rotary…	0.0143078	52.2105	Metabolism (other than methane)
K02110	F-type H+-transporting ATPase subunit c	ATPF0C, atpE	ko00190 Oxidative phosphorylation ko00195 Photosynthesis ko01100 Metabolic pathways	FUNCTION: F(1)F(0) ATP synthase produces ATP from ADP in the presence of a proton or sodium gradient. F-type ATPases consist of two structural domains, F(1) containing the extramembraneous catalytic core and F(0) containing the membrane proton channel, linked together by a central stalk and a peripheral stalk. During catalysis, ATP synthesis in the catalytic domain of F(1) is coupled via a rotary…	0.0409686	44.4524	Metabolism (other than methane)
K02111	F-type H+/Na+-transporting ATPase subunit alpha	ATPF1A, atpA	ko00190 Oxidative phosphorylation ko00195 Photosynthesis ko01100 Metabolic pathways	FUNCTION: Produces ATP from ADP in the presence of a proton gradient across the membrane. The alpha chain is a regulatory subunit.	0.393214	18.0348	Metabolism (other than methane)
K02112	F-type H+/Na+-transporting ATPase subunit beta	ATPF1B, atpD	ko00190 Oxidative phosphorylation ko00195 Photosynthesis ko01100 Metabolic pathways	FUNCTION: Produces ATP from ADP in the presence of a proton gradient across the membrane. The catalytic sites are hosted primarily by the beta subunits.	0.345356	15.3619	Metabolism (other than methane)
K02113	F-type H+-transporting ATPase subunit delta	ATPF1D, atpH	ko00190 Oxidative phosphorylation ko00195 Photosynthesis ko01100 Metabolic pathways	FUNCTION: F(1)F(0) ATP synthase produces ATP from ADP in the presence of a proton or sodium gradient. F-type ATPases consist of two structural domains, F(1) containing the extramembraneous catalytic core and F(0) containing the membrane proton channel, linked together by a central stalk and a peripheral stalk. During catalysis, ATP synthesis in the catalytic domain of F(1) is coupled via a rotary…	0.0307393	37.0422	Metabolism (other than methane)
K02115	F-type H+-transporting ATPase subunit gamma	ATPF1G, atpG	ko00190 Oxidative phosphorylation ko00195 Photosynthesis ko01100 Metabolic pathways	FUNCTION: Produces ATP from ADP in the presence of a proton gradient across the membrane. The gamma chain is believed to be important in regulating ATPase activity and the flow of protons through the CF(0) complex.	0.0323099	34.7353	Metabolism (other than methane)
K02117	V/A-type H+/Na+-transporting ATPase subunit A	ATPVA, ntpA, atpA	ko00190 Oxidative phosphorylation ko01100 Metabolic pathways	FUNCTION: Produces ATP from ADP in the presence of a proton gradient across the membrane. The archaeal alpha chain is a catalytic subunit.	0.182459	45.6001	Metabolism (other than methane)
K02118	V/A-type H+/Na+-transporting ATPase subunit B	ATPVB, ntpB, atpB	ko00190 Oxidative phosphorylation ko01100 Metabolic pathways	FUNCTION: Key enzyme in folate metabolism. Catalyzes an essential reaction for de novo glycine and purine synthesis, and for DNA precursor synthesis.	0.161794	45.2514	Metabolism (other than methane)
K02119	V/A-type H+/Na+-transporting ATPase subunit C	ATPVC, ntpC, atpC	ko00190 Oxidative phosphorylation ko01100 Metabolic pathways	FUNCTION: Produces ATP from ADP in the presence of a proton gradient across the membrane.	0.0293804	58.0073	Metabolism (other than methane)
K02120	V/A-type H+/Na+-transporting ATPase subunit D	ATPVD, ntpD, atpD	ko00190 Oxidative phosphorylation ko01100 Metabolic pathways	FUNCTION: Produces ATP from ADP in the presence of a proton gradient across the membrane.	0.0419847	55.0378	Metabolism (other than methane)
K02121	V/A-type H+/Na+-transporting ATPase subunit E	ATPVE, ntpE, atpE	ko00190 Oxidative phosphorylation ko01100 Metabolic pathways	FUNCTION: Produces ATP from ADP in the presence of a proton gradient across the membrane.	0.0273912	53.7475	Metabolism (other than methane)
K02122	V/A-type H+/Na+-transporting ATPase subunit F	ATPVF, ntpF, atpF	ko00190 Oxidative phosphorylation ko01100 Metabolic pathways	FUNCTION: Produces ATP from ADP in the presence of a proton gradient across the membrane.	0.0110928	56.1056	Metabolism (other than methane)
K02123	V/A-type H+/Na+-transporting ATPase subunit I	ATPVI, ntpI, atpI	ko00190 Oxidative phosphorylation ko01100 Metabolic pathways	FUNCTION: Produces ATP from ADP in the presence of a proton gradient across the membrane.	0.0574079	53.8867	Metabolism (other than methane)
K02124	V/A-type H+/Na+-transporting ATPase subunit K	ATPVK, ntpK, atpK	ko00190 Oxidative phosphorylation ko01100 Metabolic pathways	FUNCTION: Involved in ATP-driven sodium extrusion.	0.0694157	45.2013	Metabolism (other than methane)
K02188	cobalt-precorrin-5B (C1)-methyltransferase	cbiD	ko00860 Porphyrin and chlorophyll metabolism ko01100 Metabolic pathways	FUNCTION: Catalyzes the methylation of C-1 in cobalt-precorrin-5B to form cobalt-precorrin-6A. {ECO:0000255|HAMAP-Rule:MF_00787, ECO:0000269|PubMed:15741157}.	0.00540784	66.6808	Metabolism (other than methane)
K02190	sirohydrochlorin cobaltochelatase	cbiK	ko00860 Porphyrin and chlorophyll metabolism ko01100 Metabolic pathways	FUNCTION: Catalyzes the insertion of Co(2+) into sirohydrochlorin as part of the anaerobic pathway to cobalamin biosynthesis.	0.0444286	60.2053	Metabolism (other than methane)
K02217	ferritin	ftnA, ftn	Null/Inorganic ion transport and metabolism	Iron-storage protein.	0.0223823	59.5339	Metabolism (other than methane)
K02224	cobyrinic acid a,c-diamide synthase	cobB-cbiA	ko00860 Porphyrin and chlorophyll metabolism ko01100 Metabolic pathways	FUNCTION: Catalyzes the ATP-dependent amidation of the two carboxylate groups at positions a and c of cobyrinate, using either L-glutamine or ammonia as the nitrogen source. Is able to use other nucleotide triphosphates as substrate, such as GTP or UTP, although less efficiently than ATP. {ECO:0000255|HAMAP- Rule:MF_00027, ECO:0000269|PubMed:15311923}.	0.0116033	62.7628	Metabolism (other than methane)
K02230	cobaltochelatase CobN	cobN	ko00860 Porphyrin and chlorophyll metabolism ko01100 Metabolic pathways	FUNCTION: Catalyzes cobalt insertion in the corrin ring.	0.00520572	71.9602	Metabolism (other than methane)
K02232	adenosylcobyric acid synthase	cobQ, cbiP	ko00860 Porphyrin and chlorophyll metabolism ko01100 Metabolic pathways	FUNCTION: Catalyzes amidations at positions B, D, E, and G on adenosylcobyrinic A,C-diamide. NH(2) groups are provided by glutamine, and one molecule of ATP is hydrogenolyzed for each amidation.	0.0320027	54.838	Metabolism (other than methane)
K02303	uroporphyrin-III C-methyltransferase	cobA	ko00860 Porphyrin and chlorophyll metabolism ko01100 Metabolic pathways ko01110 Biosynthesis of secondary metabolites ko01120 Microbial metabolism in diverse environments	FUNCTION: Involved in the archaeal biosynthesis of heme. Catalyzes the methylation of carbons 2 and 7 of uroporphyrinogen-III (UROGEN) to yield precorrin-2. It does not catalyze the overmethylation of precorrin-2 to trimethylpyrrocorphin. {ECO:0000269|PubMed:21197080}.	0.00909629	65.6074	Metabolism (other than methane)
K02428	XTP/dITP diphosphohydrolase	rdgB	ko00230 Purine metabolism ko01100 Metabolic pathways	FUNCTION: Pyrophosphatase that catalyzes the hydrolysis of nucleoside triphosphates to their monophosphate derivatives, with a high preference for the non-canonical purine nucleotides XTP (xanthosine triphosphate), dITP (deoxyinosine triphosphate) and ITP (PubMed:12297000, PubMed:17976651). Can also efficiently hydrolyze 2'-deoxy-N-6-hydroxylaminopurine triphosphate (dHAPTP) (PubMed:17090528). Se…	0.0124875	59.3392	Metabolism (other than methane)
K02429	MFS transporter, FHS family, L-fucose permea	fucP	Null/Carbohydrate transport and metabolism	Mediates the uptake of L-fucose across the boundary membrane with the concomitant transport of protons into the cell (symport system). Can also transport L-galactose and D-arabinose, but at reduced rates compared with L-fucose. Is not able to transport L-rhamnose and L-arabinose.	0.0365405	56.3283	Metabolism (other than methane)
K02437	glycine cleavage system H protein	gcvH, GCSH	ko00260 Glycine, serine and threonine metabolism ko00630 Glyoxylate and dicarboxylate metabolism ko01100 Metabolic pathways ko01110 Biosynthesis of secondary metabolites ko01130 Biosynthesis of antibiotics ko01200 Carbon metabolism	FUNCTION: The glycine cleavage system catalyzes the degradation of glycine. The H protein shuttles the methylamine group of glycine from the P protein to the T protein. {ECO:0000255|HAMAP- Rule:MF_00272, ECO:0000269|PubMed:8375392}.	0.00729099	46.1261	Metabolism (other than methane)
K02440	glycerol uptake facilitator protein	GLPF	Null/Carbohydrate transport and metabolism	Transporter of glycerol across the cytoplasmic membrane, with limited permeability to water and small uncharged compounds such as polyols.	0.00617702	84.669	Metabolism (other than methane)
K02474	UDP-N-acetyl-D-galactosamine dehydrogenase	wbpO	ko00520 Amino sugar and nucleotide sugar metabolism ko01100 Metabolic pathways	Null	0.00289895	59.9104	Metabolism (other than methane)
K02492	glutamyl-tRNA reductase	hemA	ko00860 Porphyrin and chlorophyll metabolism ko01100 Metabolic pathways ko01110 Biosynthesis of secondary metabolites ko01120 Microbial metabolism in diverse environments	FUNCTION: Catalyzes the NADPH-dependent reduction of glutamyl- tRNA(Glu) to glutamate 1-semialdehyde (GSA). In the absence of NADPH, exhibits substrate esterase activity, leading to the release of glutamate from tRNA. {ECO:0000269|PubMed:10521455}.	0.0154226	63.1298	Metabolism (other than methane)
K02495	oxygen-independent coproporphyrinogen III oxidase	hemN, hemZ	ko00860 Porphyrin and chlorophyll metabolism ko01100 Metabolic pathways ko01110 Biosynthesis of secondary metabolites	FUNCTION: Involved in the heme biosynthesis. Catalyzes the anaerobic oxidative decarboxylation of propionate groups of rings A and B of coproporphyrinogen III to yield the vinyl groups in protoporphyrinogen IX. It can use NAD or NADP, but NAD is preferred. {ECO:0000269|PubMed:12114526, ECO:0000269|PubMed:7768836}.	0.0146984	72.1449	Metabolism (other than methane)
K02500	imidazole glycerol-phosphate synthase subunit HisF	hisF	ko00340 Histidine metabolism ko01100 Metabolic pathways ko01110 Biosynthesis of secondary metabolites ko01230 Biosynthesis of amino acids	FUNCTION: IGPS catalyzes the conversion of PRFAR and glutamine to IGP, AICAR and glutamate. The HisF subunit catalyzes the cyclization activity that produces IGP and AICAR from PRFAR using the ammonia provided by the HisH subunit.	0.0209701	39.992	Metabolism (other than methane)
K02501	imidazole glycerol-phosphate synthase subunit HisH	hisH	ko00340 Histidine metabolism ko01100 Metabolic pathways ko01110 Biosynthesis of secondary metabolites ko01230 Biosynthesis of amino acids	FUNCTION: IGPS catalyzes the conversion of PRFAR and glutamine to IGP, AICAR and glutamate. The HisH subunit catalyzes the hydrolysis of glutamine to glutamate and ammonia as part of the synthesis of IGP and AICAR. The resulting ammonia molecule is channeled to the active site of HisF.	0.0131483	37.5197	Metabolism (other than methane)
K02548	1,4-dihydroxy-2-naphthoate polyprenyltransferase	menA	ko00130 Ubiquinone and other terpenoid-quinone biosynthesis ko01100 Metabolic pathways ko01110 Biosynthesis of secondary metabolites	FUNCTION: Conversion of 1,4-dihydroxy-2-naphthoate (DHNA) to demethylmenaquinone (DMK). Attaches octaprenylpyrophosphate, a membrane-bound 40-carbon side chain to DHNA. The conversion of DHNA to DMK proceeds in three stages: the removal of the carboxyl group of DHNA as CO(2), the attachment of the isoprenoid side chain, and a quinol-to-quinone oxidation, which is thought to be spontaneous. {ECO:0…	0.0047913	71.6101	Metabolism (other than methane)
K02549	O-succinylbenzoate synthase	menC	ko00130 Ubiquinone and other terpenoid-quinone biosynthesis ko01100 Metabolic pathways ko01110 Biosynthesis of secondary metabolites	FUNCTION: Converts 2-succinyl-6-hydroxy-2,4-cyclohexadiene-1- carboxylate (SHCHC) to 2-succinylbenzoate (OSB). {ECO:0000255|HAMAP-Rule:MF_00470, ECO:0000269|PubMed:10194342, ECO:0000269|PubMed:8335646}.	0.00373103	60.3413	Metabolism (other than methane)
K02564	glucosamine-6-phosphate deaminase	nagB, GNPDA	ko00520 Amino sugar and nucleotide sugar metabolism ko01100 Metabolic pathways	FUNCTION: Catalyzes the reversible isomerization-deamination of glucosamine 6-phosphate (GlcN6P) to form fructose 6-phosphate (Fru6P) and ammonium ion.	0.0434357	42.4998	Metabolism (other than methane)
K02588	nitrogenase iron protein NifH	nifH	ko00625 Chloroalkane and chloroalkene degradation ko00910 Nitrogen metabolism ko01100 Metabolic pathways ko01120 Microbial metabolism in diverse environments	FUNCTION: The key enzymatic reactions in nitrogen fixation are catalyzed by the nitrogenase complex, which has 2 components: the iron protein and the molybdenum-iron protein.	0.0134658	61.4267	Metabolism (other than methane)
K02775	PTS system, galactitol-specific IIC component	PTS-Gat-EIIC, gatC, sgcC	ko00052 Galactose metabolism ko01100 Metabolic pathways ko02060 Phosphotransferase system (PTS)	FUNCTION: The phosphoenolpyruvate-dependent sugar phosphotransferase system (PTS), a major carbohydrate active transport system, catalyzes the phosphorylation of incoming sugar substrates concomitant with their translocation across the cell membrane. The enzyme II complex composed of GatA, GatB and GatC is involved in galactitol transport. {ECO:0000269|PubMed:8955298}.	0.0136884	41.8125	Metabolism (other than methane)
K02823	dihydroorotate dehydrogenase electron transfer subunit	pyrDII	ko00240 Pyrimidine metabolism ko01100 Metabolic pathways	Null	0.00702873	59.9024	Metabolism (other than methane)
K02824	uracil permease	pyrP, uraA	Null/Nucleotide transport and metabolism	Transport of uracil in the cell.	0.0483375	36.9224	Metabolism (other than methane)
K03147	phosphomethylpyrimidine synthase	thiC	ko00730 Thiamine metabolism ko01100 Metabolic pathways	FUNCTION: Catalyzes the synthesis of the hydroxymethylpyrimidine phosphate (HMP-P) moiety of thiamine from aminoimidazole ribotide (AIR) in a radical S-adenosyl-L-methionine (SAM)-dependent reaction.	0.130967	38.1765	Metabolism (other than methane)
K03149	thiazole synthase	thiG	ko00730 Thiamine metabolism ko01100 Metabolic pathways	FUNCTION: Catalyzes the rearrangement of 1-deoxy-D-xylulose 5- phosphate (DXP) to produce the thiazole phosphate moiety of thiamine. Sulfur is provided by the thiocarboxylate moiety of the carrier protein ThiS. In vitro, sulfur can be provided by H(2)S. {ECO:0000269|PubMed:14567704}.	0.0151378	59.6115	Metabolism (other than methane)
K03150	2-iminoacetate synthase	thiH	ko00730 Thiamine metabolism ko01100 Metabolic pathways	FUNCTION: Catalyzes the radical-mediated cleavage of tyrosine to 2-iminoacetate and 4-cresol. {ECO:0000269|PubMed:15271986}.	0.0428881	44.0407	Metabolism (other than methane)
K03151	tRNA uracil 4-sulfurtransferase	thiI	ko00730 Thiamine metabolism ko01100 Metabolic pathways ko04122 Sulfur relay system	FUNCTION: Catalyzes the ATP-dependent transfer of a sulfur to tRNA to produce 4-thiouridine in position 8 of tRNAs, which functions as a near-UV photosensor. Also catalyzes the transfer of sulfur to the sulfur carrier protein ThiS, forming ThiS-thiocarboxylate. This is a step in the synthesis of thiazole, in the thiamine biosynthesis pathway. The sulfur is donated as persulfide by IscS. {ECO:0000…	0.00393102	62.3402	Metabolism (other than methane)
K03183	demethylmenaquinone methyltransferase / 2-methoxy-6-polyprenyl-1,4-benzoquinol methylase	ubiE	ko00130 Ubiquinone and other terpenoid-quinone biosynthesis ko01100 Metabolic pathways ko01110 Biosynthesis of secondary metabolites	FUNCTION: Methyltransferase required for the conversion of demethylmenaquinol (DMKH2) to menaquinol (MKH2) and the conversion of 2-polyprenyl-6-methoxy-1,4-benzoquinol (DDMQH2) to 2- polyprenyl-3-methyl-6-methoxy-1,4-benzoquinol (DMQH2). {ECO:0000255|HAMAP-Rule:MF_01813, ECO:0000269|PubMed:9045837}.	0.00735059	66.4161	Metabolism (other than methane)
K03281	chloride channel protein, CIC family	TC.CIC	Null/Inorganic ion transport and metabolism	Null	0.0258243	50.8075	Metabolism (other than methane)
K03289	MFS transporter, NHS family, nucleoside permease	nupG	Null/Carbohydrate transport and metabolism, Amino acid transport and metabolism, Inorganic ion transport and metabolism, General function prediction only	Broad-specificity transporter of purine and pyrimidine nucleosides. Driven by a proton motive force. Can transport uridine, adenosine, inosine, guanosine, thymidine and cytidine. Can also transport xanthosine, but with a very low affinity.	0.0177967	60.5127	Metabolism (other than methane)
K03292	glycoside/pentoside/hexuronide:cation symporter, GPH family	TC.GPH	Null/Carbohydrate transport and metabolism	Null	0.00840248	72.5074	Metabolism (other than methane)
K03303	lactate permease	lctP	Null/Energy production and conversion	May play a role in L-lactate transport.	0.0208779	45.8806	Metabolism (other than methane)
K03305	proton-dependent oligopeptide transporter, POT family	TC.POT	Null/Amino acid transport and metabolism	Null	0.0385573	45.86	Metabolism (other than methane)
K03307	solute:Na+ symporter, SSS family	TC.SSS	Null/Amino acid transport and metabolism	Catalyzes the sodium-dependent uptake of extracellular L-proline.	0.140776	27.4377	Metabolism (other than methane)
K03310	alanine or glycine:cation symporter, AGCS family	TC.AGCS	Null/Amino acid transport and metabolism	Required for the export of heme to the periplasm for the biogenesis of c-type cytochromes.	0.039121	66.4806	Metabolism (other than methane)
K03315	Na+:H+ antiporter, NhaC family	nhaC	Null/Energy production and conversion	Is a secondary, electrogenic Na(+)/H(+) antiporter that catalyzes Na(+) uptake and proton efflux. Makes modest contributions to pH homeostasis in the alkaline range of pH but is not contributor to Na(+) resistance. Appears to have a repressive effect on growth and on alkaline phosphatases production in the presence of sodium, by affecting the transcription of the phoP/phoR two-component regulator…	0.0122933	59.8595	Metabolism (other than methane)
K03320	ammonium transporter, Amt family	amt, AMT, MEP	Null/Inorganic ion transport and metabolism	Involved in the uptake of ammonia.	0.00796505	101.858	Metabolism (other than methane)
K03321	sulfate permease, SulP family	TC.SULP	Null/Inorganic ion transport and metabolism	Null	0.0411542	41.5293	Metabolism (other than methane)
K03340	diaminopimelate dehydrogenase	dapdh	ko00300 Lysine biosynthesis ko01100 Metabolic pathways ko01110 Biosynthesis of secondary metabolites ko01230 Biosynthesis of amino acids	FUNCTION: Catalyzes the reversible NADPH-dependent reductive amination of L-2-amino-6-oxopimelate, the acyclic form of L- tetrahydrodipicolinate, to generate the meso compound, D,L-2,6- diaminopimelate. Probably plays a role in lysine biosynthesis. Exhibits a high substrate specificity, since alpha-ketoglutarate, pyruvate, oxaloacetate, glyoxylate, alpha-ketobutyrate, alpha- ketovalerate, alpha-k…	0.0625395	38.0079	Metabolism (other than methane)
K03388	heterodisulfide reductase subunit A2	hdrA2	ko00680 Methane metabolism ko01100 Metabolic pathways ko01120 Microbial metabolism in diverse environments ko01200 Carbon metabolism	FUNCTION: Part of a complex that catalyzes the reversible reduction of CoM-S-S-CoB to the thiol-coenzymes H-S-CoM (coenzyme M) and H-S-CoB (coenzyme B). Catalyzes the transfer of electrons from ferredoxin to CoM-S-S-CoB during methanogenesis from acetate. Electrons transfer from ferredoxin to CoM-S-S-CoB via HdrA2, HdrC2 and HdrB2. In addition, the complex can use electron bifurcation to direct e…	0.199677	54.6013	Methane Metabolism
K03389	heterodisulfide reductase subunit B2	hdrB2	ko00680 Methane metabolism ko01100 Metabolic pathways ko01120 Microbial metabolism in diverse environments ko01200 Carbon metabolism	FUNCTION: Part of a complex that catalyzes the reversible reduction of CoM-S-S-CoB to the thiol-coenzymes H-S-CoM (coenzyme M) and H-S-CoB (coenzyme B). Catalyzes the transfer of electrons from ferredoxin to CoM-S-S-CoB during methanogenesis from acetate. Electrons transfer from ferredoxin to CoM-S-S-CoB via HdrA2, HdrC2 and HdrB2. In addition, the complex can use electron bifurcation to direct e…	0.0590209	51.5384	Methane Metabolism
K03390	heterodisulfide reductase subunit C2	hdrC2	ko00680 Methane metabolism ko01100 Metabolic pathways ko01120 Microbial metabolism in diverse environments ko01200 Carbon metabolism	FUNCTION: Part of a complex that catalyzes the reversible reduction of CoM-S-S-CoB to the thiol-coenzymes H-S-CoM (coenzyme M) and H-S-CoB (coenzyme B). {ECO:0000269|PubMed:2121478, ECO:0000269|PubMed:21262829, ECO:0000269|PubMed:8119281}.	0.0332251	56.2442	Methane Metabolism
K03421	methyl-coenzyme M reductase subunit	mcrC	ko00680 Methane metabolism ko01100 Metabolic pathways ko01120 Microbial metabolism in diverse environments	Null	0.0194758	63.814	Methane Metabolism
K03431	phosphoglucosamine mutase	glmM	ko00520 Amino sugar and nucleotide sugar metabolism ko01100 Metabolic pathways ko01130 Biosynthesis of antibiotics	FUNCTION: Catalyzes the conversion of glucosamine-6-phosphate to glucosamine-1-phosphate. Can also catalyze the formation of glucose-6-P from glucose-1-P, although at a 1400-fold lower rate. {ECO:0000269|PubMed:10231382}.	0.0149341	86.2464	Metabolism (other than methane)
K03455	monovalent cation:H+ antiporter-2, CPA2 family	TC.KEF	Null/Inorganic ion transport and metabolism	Null	0.0165091	52.2654	Metabolism (other than methane)
K03498	trk system potassium uptake protein	trkH, trkG, ktrB	Null/Inorganic ion transport and metabolism	Low-affinity potassium transport system. Interacts with trk system potassium uptake protein TrkA and requires TrkE for transport activity. Selective for permeation of potassium ion and rubidium ion over smaller ions such as natrium or litium.	0.021671	52.7833	Metabolism (other than methane)
K03517	quinolinate synthase	nadA	ko00760 Nicotinate and nicotinamide metabolism ko01100 Metabolic pathways	FUNCTION: Catalyzes the condensation of iminoaspartate with dihydroxyacetone phosphate to form quinolinate. {ECO:0000269|PubMed:10648170, ECO:0000269|PubMed:15898769, ECO:0000269|PubMed:15967443}.	0.073048	28.997	Metabolism (other than methane)
K03521	electron transfer flavoprotein beta subunit	fixA, etfB	Null/Energy production and conversion	Required for anaerobic carnitine reduction. May bring reductant to CaiA.	0.290207	26.6462	Metabolism (other than methane)
K03522	electron transfer flavoprotein alpha subunit	fixB, etfA	Null/Energy production and conversion	Required for anaerobic carnitine reduction. May bring reductant to CaiA.	0.291943	25.3014	Metabolism (other than methane)
K03526	(E)-4-hydroxy-3-methylbut-2-enyl-diphosphate synthase	gcpE, ispG	ko00900 Terpenoid backbone biosynthesis ko01100 Metabolic pathways ko01110 Biosynthesis of secondary metabolites ko01130 Biosynthesis of antibiotics	FUNCTION: Converts 2C-methyl-D-erythritol 2,4-cyclodiphosphate (ME-2,4cPP) into 1-hydroxy-2-methyl-2-(E)-butenyl 4-diphosphate. {ECO:0000255|HAMAP-Rule:MF_00159, ECO:0000269|PubMed:20932974}.	0.0430348	31.5226	Metabolism (other than methane)
K03527	4-hydroxy-3-methylbut-2-en-1-yl diphosphate reductase	ispH, lytB	ko00900 Terpenoid backbone biosynthesis ko01100 Metabolic pathways ko01110 Biosynthesis of secondary metabolites ko01130 Biosynthesis of antibiotics	FUNCTION: Catalyzes the conversion of 1-hydroxy-2-methyl-2-(E)- butenyl 4-diphosphate (HMBPP) into a mixture of isopentenyl diphosphate (IPP) and dimethylallyl diphosphate (DMAPP). Acts in the terminal step of the DOXP/MEP pathway for isoprenoid precursor biosynthesis (PubMed:11818558, PubMed:11418107, PubMed:12706830, PubMed:19569147, PubMed:22137895). In vitro, can also hydrate acetylenes to al…	0.00960218	53.5874	Metabolism (other than methane)
K03613	Na+-translocating ferredoxin:NAD+ oxidoreductase subunit E	rnfE	Null/Energy production and conversion	Part of a membrane-bound complex that couples electron transfer with translocation of ions across the membrane. Catalyzes Na(+) transport, most probably coupled to electron transfer from reduced ferredoxin to methanophenazine and heterodisulfide reductase. Involved in heterodisulfide reduction during methanogenesis from acetate.	0.00959105	40.1789	Metabolism (other than methane)
K03614	Na+-translocating ferredoxin:NAD+ oxidoreductase subunit D	rnfD	Null/Energy production and conversion	Part of a membrane-bound complex that couples electron transfer with translocation of ions across the membrane.	0.013667	44.2668	Metabolism (other than methane)
K03615	Na+-translocating ferredoxin:NAD+ oxidoreductase subunit C	rnfC	Null/Energy production and conversion	Part of a membrane-bound complex that couples electron transfer with translocation of ions across the membrane. Catalyzes Na(+) transport, most probably coupled to electron transfer from reduced ferredoxin to methanophenazine and heterodisulfide reductase. Involved in heterodisulfide reduction during methanogenesis from acetate.	0.0244693	39.3837	Metabolism (other than methane)
K03617	Na+-translocating ferredoxin:NAD+ oxidoreductase subunit A	rnfA	Null/Energy production and conversion	Part of a membrane-bound complex that couples electron transfer with translocation of ions across the membrane (By similarity). Required for nitrogen fixation. Necessary for stable existence of both RnfB and RnfC (PubMed:9154934).	0.040472	31.4005	Metabolism (other than methane)
K03621	phosphate acyltransferase	plsX	ko00561 Glycerolipid metabolism ko01100 Metabolic pathways ko01110 Biosynthesis of secondary metabolites	FUNCTION: Catalyzes the reversible formation of acyl-phosphate (acyl-PO(4)) from acyl-[acyl-carrier-protein] (acyl-ACP). This enzyme utilizes acyl-ACP as fatty acyl donor, but not acyl-CoA. It is active with both saturated and unsaturated acyl-ACP. {ECO:0000255|HAMAP-Rule:MF_00019, ECO:0000269|PubMed:16949372}.	0.00839043	84.8398	Metabolism (other than methane)
K03639	GTP 3',8-cyclase	moaA, CNX2	ko00790 Folate biosynthesis ko01100 Metabolic pathways ko04122 Sulfur relay system	FUNCTION: Catalyzes the cyclization of GTP to (8S)-3',8-cyclo-7,8- dihydroguanosine 5'-triphosphate. {ECO:0000269|PubMed:23627491, ECO:0000269|PubMed:25697423}.	0.0158767	72.4328	Metabolism (other than methane)
K03734	FAD:protein FMN transferase	apbE	Null/Coenzyme transport and metabolism	Flavin transferase that catalyzes the transfer of the FMN moiety of FAD and its covalent binding to the hydroxyl group of a threonine residue in a target flavoprotein such as NqrB and NqrC, two subunits of the NQR complex.	0.0066899	121.266	Metabolism (other than methane)
K03737	pyruvate-ferredoxin/flavodoxin oxidoreductase	por, nifJ	ko00010 Glycolysis / Gluconeogenesis ko00020 Citrate cycle (TCA cycle) ko00620 Pyruvate metabolism ko00650 Butanoate metabolism ko00720 Carbon fixation pathways in prokaryotes ko01100 Metabolic pathways ko01110 Biosynthesis of secondary metabolites ko01120 Microbial metabolism in diverse environments ko01130 Biosynthesis of antibiotics ko01200 Carbon metabolism	FUNCTION: Catalyzes the oxidative decarboxylation of pyruvate to acetyl-CoA and carbon dioxide. The two electrons that are generated as a result of pyruvate decarboxylation are used in the reduction of low potential ferredoxins, which provide reducing equivalents for central metabolism. Also catalyzes the reverse reaction, i.e. the synthesis of pyruvate from acetyl-CoA and carbon dioxide. Appears…	1.54102	17.2534	Metabolism (other than methane)
K03738	aldehyde:ferredoxin oxidoreductase	aor	ko00030 Pentose phosphate pathway ko01100 Metabolic pathways ko01120 Microbial metabolism in diverse environments ko01200 Carbon metabolism	FUNCTION: Catalyzes the oxidation of aldehydes to their corresponding carboxylic acids. May have a pyroglycolytic (saccharolytic) role.	0.0148883	61.6409	Metabolism (other than methane)
K03744	LemA protein	lemA	Null/Function unknown	Null	0.0168472	48.8976	Metabolism (other than methane)
K03750	molybdopterin molybdotransferase	moeA	ko00790 Folate biosynthesis ko01100 Metabolic pathways	FUNCTION: Catalyzes the insertion of molybdate into adenylated molybdopterin with the concomitant release of AMP. {ECO:0000269|PubMed:15632135}.	0.00852951	68.308	Metabolism (other than methane)
K03783	purine-nucleoside phosphorylase	punA, PNP	ko00230 Purine metabolism ko00240 Pyrimidine metabolism ko00760 Nicotinate and nicotinamide metabolism ko01100 Metabolic pathways ko01110 Biosynthesis of secondary metabolites	FUNCTION: The purine nucleoside phosphorylases catalyze the phosphorolytic breakdown of the N-glycosidic bond in the beta- (deoxy)ribonucleoside molecules, with the formation of the corresponding free purine bases and pentose-1-phosphate. Cleaves guanosine, inosine, 2'-deoxyguanosine and 2'-deoxyinosine. {ECO:0000250|UniProtKB:P77834}.	0.010618	44.4789	Metabolism (other than methane)
K03786	3-dehydroquinate dehydratase II	aroQ, qutE	ko00400 Phenylalanine, tyrosine and tryptophan biosynthesis ko01100 Metabolic pathways ko01110 Biosynthesis of secondary metabolites ko01130 Biosynthesis of antibiotics ko01230 Biosynthesis of amino acids	FUNCTION: Catalyzes a trans-dehydration via an enolate intermediate. {ECO:0000250}.	0.00612898	96.0015	Metabolism (other than methane)
K03787	5'-nucleotidase	surE	ko00230 Purine metabolism ko00240 Pyrimidine metabolism ko00760 Nicotinate and nicotinamide metabolism ko01100 Metabolic pathways ko01110 Biosynthesis of secondary metabolites	FUNCTION: Nucleotidase with a broad substrate specificity as it can dephosphorylate various ribo- and deoxyribonucleoside 5'- monophosphates and ribonucleoside 3'-monophosphates with highest affinity to 3'-AMP. Also hydrolyzes polyphosphate (exopolyphosphatase activity) with the preference for short-chain- length substrates (P20-25). Might be involved in the regulation of dNTP and NTP pools, and …	0.0108424	60.3591	Metabolism (other than methane)
K03816	xanthine phosphoribosyltransferase	xpt	ko00230 Purine metabolism ko01100 Metabolic pathways ko01110 Biosynthesis of secondary metabolites	FUNCTION: Converts the preformed base xanthine, a product of nucleic acid breakdown, to xanthosine 5'-monophosphate (XMP), so that it can be reused for RNA or DNA synthesis.	0.00683191	74.6436	Metabolism (other than methane)
K03856	3-deoxy-7-phosphoheptulonate synthase	AROA2, aroA	ko00400 Phenylalanine, tyrosine and tryptophan biosynthesis ko01100 Metabolic pathways ko01110 Biosynthesis of secondary metabolites ko01130 Biosynthesis of antibiotics ko01230 Biosynthesis of amino acids	Null	0.00554242	81.6508	Metabolism (other than methane)
K03927	carboxylesterase 2	CES2	ko00983 Drug metabolism - other enzymes		0.0471302	47.7037	Metabolism (other than methane)
K04041	fructose-1,6-bisphosphatase III	fbp3	ko00010 Glycolysis / Gluconeogenesis ko00030 Pentose phosphate pathway ko00051 Fructose and mannose metabolism ko00680 Methane metabolism ko00710 Carbon fixation in photosynthetic organisms ko01100 Metabolic pathways ko01110 Biosynthesis of secondary metabolites ko01120 Microbial metabolism in diverse environments ko01130 Biosynthesis of antibiotics ko01200 Carbon metabolism	Null	0.0268447	80.1197	Metabolism (other than methane)
K04072	acetaldehyde dehydrogenase / alcohol dehydrogenase	adhE	ko00010 Glycolysis / Gluconeogenesis ko00071 Fatty acid degradation ko00350 Tyrosine metabolism ko00620 Pyruvate metabolism ko00625 Chloroalkane and chloroalkene degradation ko00626 Naphthalene degradation ko00650 Butanoate metabolism ko01100 Metabolic pathways ko01110 Biosynthesis of secondary metabolites ko01120 Microbial metabolism in diverse environments ko01130 Biosynthesis of antibiotics ko…	FUNCTION: This enzyme has three activities: ADH, ACDH, and PFL- deactivase. In aerobic conditions it acts as a hydrogen peroxide scavenger. The PFL deactivase activity catalyzes the quenching of the pyruvate-formate-lyase catalyst in an iron, NAD, and CoA dependent reaction.	0.0241184	102.421	Metabolism (other than methane)
K04487	cysteine desulfurase	iscS, NFS1	ko00730 Thiamine metabolism ko01100 Metabolic pathways ko04122 Sulfur relay system	FUNCTION: Master enzyme that delivers sulfur to a number of partners involved in Fe-S cluster assembly, tRNA modification or cofactor biosynthesis. Catalyzes the removal of elemental sulfur from cysteine to produce alanine. Functions as a sulfur delivery protein for Fe-S cluster synthesis onto IscU, an Fe-S scaffold assembly protein, as well as other S acceptor proteins. Preferentially binds to d…	0.0114801	94.1375	Metabolism (other than methane)
K04516	chorismate mutase	AROA1, aroA	ko00400 Phenylalanine, tyrosine and tryptophan biosynthesis ko01100 Metabolic pathways ko01110 Biosynthesis of secondary metabolites ko01130 Biosynthesis of antibiotics ko01230 Biosynthesis of amino acids	Null	0.0357195	40.7156	Metabolism (other than methane)
K04517	prephenate dehydrogenase	tyrA2	ko00400 Phenylalanine, tyrosine and tryptophan biosynthesis ko00401 Novobiocin biosynthesis ko01100 Metabolic pathways ko01110 Biosynthesis of secondary metabolites ko01130 Biosynthesis of antibiotics ko01230 Biosynthesis of amino acids	FUNCTION: Catalyzes the NAD(+)-dependent conversion of prephenate to p-hydroxyphenylpyruvate, with the elimination of carbon dioxide. Is a key regulatory enzyme in tyrosine biosynthesis. Displays no chorismate mutase (CM) activity, in contrast to TyrA from E.coli and some other bacteria, that are bifunctional and possess a CM domain. {ECO:0000269|PubMed:16889979}.	0.0109412	78.2153	Metabolism (other than methane)
K04518	prephenate dehydratase	pheA2	ko00400 Phenylalanine, tyrosine and tryptophan biosynthesis ko01100 Metabolic pathways ko01110 Biosynthesis of secondary metabolites ko01130 Biosynthesis of antibiotics ko01230 Biosynthesis of amino acids	Null	0.0188056	46.8384	Metabolism (other than methane)
K04758	ferrous iron transport protein A	feoA	Null/Inorganic ion transport and metabolism	Involved in Fe(2+) ion uptake (PubMed:8407793). Does not stimulate the GTPase activity of the N-terminus of FeoB (residues 1-276).	0.0039166	79.246	Metabolism (other than methane)
K04759	ferrous iron transport protein B	feoB	Null/Inorganic ion transport and metabolism	Transporter of a GTP-driven Fe(2+) uptake system, probably couples GTP-binding to channel opening and Fe(2+) uptake (PubMed:12446835, PubMed:19629046). A guanine nucleotide-binding protein (G proteins) in which the guanine nucleotide binding site alternates between an active, GTP-bound state and an inactive, GDP-bound state. This protein has fast intrinsic GDP release, mediated by the G5 loop (ab…	0.151663	26.1793	Metabolism (other than methane)
K05349	beta-glucosidase	bglX	ko00460 Cyanoamino acid metabolism ko00500 Starch and sucrose metabolism ko00940 Phenylpropanoid biosynthesis ko01100 Metabolic pathways ko01110 Biosynthesis of secondary metabolites	Null	0.231154	31.2166	Metabolism (other than methane)
K05350	beta-glucosidase	bglB	ko00460 Cyanoamino acid metabolism ko00500 Starch and sucrose metabolism ko00940 Phenylpropanoid biosynthesis ko01100 Metabolic pathways ko01110 Biosynthesis of secondary metabolites	Null	0.00578385	71.2596	Metabolism (other than methane)
K05366	penicillin-binding protein 1A	mrcA	ko00550 Peptidoglycan biosynthesis ko01100 Metabolic pathways ko01501 beta-Lactam resistance	FUNCTION: Cell wall formation. Synthesis of cross-linked peptidoglycan from the lipid intermediates. The enzyme has a penicillin-insensitive transglycosylase N-terminal domain (formation of linear glycan strands) and a penicillin-sensitive transpeptidase C-terminal domain (cross-linking of the peptide subunits). {ECO:0000269|PubMed:7006606}.	0.0478526	55.608	Metabolism (other than methane)
K05794	tellurite resistance protein TerC	terC	Null/Inorganic ion transport and metabolism	Null	0.00377839	74.8938	Metabolism (other than methane)
K05884	L-2-hydroxycarboxylate dehydrogenase (NAD+)	comC	ko00680 Methane metabolism ko01100 Metabolic pathways	FUNCTION: Catalyzes the reduction of sulfopyruvate to (R)- sulfolactate much more efficiently than the reverse reaction. Also catalyzes the reduction of oxaloacetate, alpha-ketoglutarate, and to a much lower extent, KHTCA, but not pyruvate. Involved in the biosynthesis of both coenzyme M (with (R)-sulfolactate) and methanopterin (with alpha-ketoglutarate). {ECO:0000269|PubMed:10850983}.	0.00955024	61.5576	Methane Metabolism
K05934	precorrin-3B C17-methyltransferase	E2.1.1.131, cobJ, cbiH	ko00860 Porphyrin and chlorophyll metabolism ko01100 Metabolic pathways	FUNCTION: Methyltransferase that likely catalyzes the ring contraction and methylation of C-17 in cobalt-factor III to form cobalt-factor IV. May also convert cobalt-precorrin-3 to cobalt- precorrin-4. {ECO:0000269|PubMed:16198574}.	0.0160309	52.8168	Metabolism (other than methane)
K05936	precorrin-4/cobalt-precorrin-4 C11-methyltransferase	cobM, cbiF	ko00860 Porphyrin and chlorophyll metabolism ko01100 Metabolic pathways	FUNCTION: Catalyzes the methylation of C-11 in precorrin-4 to form precorrin-5.	0.00734388	61.2104	Metabolism (other than methane)
K06001	tryptophan synthase beta chain	trpB	ko00260 Glycine, serine and threonine metabolism ko00400 Phenylalanine, tyrosine and tryptophan biosynthesis ko01100 Metabolic pathways ko01110 Biosynthesis of secondary metabolites ko01130 Biosynthesis of antibiotics ko01230 Biosynthesis of amino acids	FUNCTION: The beta subunit is responsible for the synthesis of L- tryptophan from indole and L-serine. {ECO:0000256|HAMAP- Rule:MF_00133, ECO:0000256|SAAS:SAAS00541112}.	0.135106	32.1098	Metabolism (other than methane)
K06042	precorrin-8X/cobalt-precorrin-8 methylmutase	cobH-cbiC	ko00860 Porphyrin and chlorophyll metabolism ko01100 Metabolic pathways	FUNCTION: Catalyzes the conversion of precorrin-8X to hydrogenobyrinate. {ECO:0000269|PubMed:1732194}.	0.0192137	60.8288	Metabolism (other than methane)
K06131	cardiolipin synthase A/B	clsA_B	ko00564 Glycerophospholipid metabolism ko01100 Metabolic pathways	FUNCTION: Catalyzes the reversible phosphatidyl group transfer from one phosphatidylglycerol molecule to another to form cardiolipin (CL) (diphosphatidylglycerol) and glycerol. {ECO:0000255|HAMAP-Rule:MF_00190, ECO:0000269|PubMed:1663113, ECO:0000269|PubMed:22988102}.	0.00715449	95.174	Metabolism (other than methane)
K06153	undecaprenyl-diphosphatase	bacA	ko00550 Peptidoglycan biosynthesis	Null	0.0179902	51.5803	Metabolism (other than methane)
K06188	aquaporin	aqpZ	Null/Carbohydrate transport and metabolism	Channel that permits osmotically driven movement of water in both directions. It is involved in the osmoregulation and in the maintenance of cell turgor during volume expansion in rapidly growing cells. It mediates rapid entry or exit of water in response to abrupt changes in osmolarity.	0.0097481	55.9276	Metabolism (other than methane)
K06213	magnesium transport	mgtE	Null/Inorganic ion transport and metabolism	Acts as a highly selective magnesium channel.	0.00403721	87.4664	Metabolism (other than methane)
K06215	pyridoxal 5'-phosphate synthase pdxS subunit	pdxS, pdx1	ko00750 Vitamin B6 metabolism	FUNCTION: Catalyzes the formation of pyridoxal 5'-phosphate from ribose 5-phosphate (RBP), glyceraldehyde 3-phosphate (G3P) and ammonia. The ammonia is provided by the PdxT subunit. Can also use ribulose 5-phosphate and dihydroxyacetone phosphate as substrates, resulting from enzyme-catalyzed isomerization of RBP and G3P, respectively. {ECO:0000255|HAMAP-Rule:MF_01824, ECO:0000269|PubMed:16030023…	0.0388446	39.0479	Metabolism (other than methane)
K06610	MFS transporter, SP family, inositol transport	iolF	Null/Carbohydrate transport and metabolism, Amino acid transport and metabolism, Inorganic ion transport and metabolism, General function prediction only	Minor myo-inositol uptake transporter.	0.0127238	50.7933	Metabolism (other than methane)
K06863	5-formaminoimidazole-4-carboxamide-1-(beta)-D-ribofuranosyl 5'-monophosphate synthetase	purP	ko00230 Purine metabolism ko01100 Metabolic pathways ko01110 Biosynthesis of secondary metabolites ko01130 Biosynthesis of antibiotics	FUNCTION: Catalyzes the ATP- and formate-dependent formylation of 5-aminoimidazole-4-carboxamide-1-beta-d-ribofuranosyl 5'- monophosphate (AICAR) to 5-formaminoimidazole-4-carboxamide-1- beta-d-ribofuranosyl 5'-monophosphate (FAICAR) in the absence of folates. {ECO:0000255|HAMAP-Rule:MF_01163, ECO:0000269|PubMed:15623504}.	0.0457503	57.9303	Metabolism (other than methane)
K06881	bifunctional oligoribonuclease and PAP phosphatase NrnA	nrnA	ko00920 Sulfur metabolism ko01100 Metabolic pathways ko01120 Microbial metabolism in diverse environments	FUNCTION: Bifunctional enzyme which has both oligoribonuclease and pAp-phosphatase activities. Degrades short RNA and DNA oligonucleotides with a length of up to 33 nucleotides, although the enzyme is most active on shorter substrates, in a 5' to 3' direction. Converts 3'(2')-phosphoadenosine 5'-phosphate (PAP) to AMP, has very low activity on cAMP and cGMP. {ECO:0000269|PubMed:21087930}.	0.00922177	70.9018	Metabolism (other than methane)
K06901	putative MFS transporter, AGZA family, xanthine/uracil permea	pbuG	Null/Nucleotide transport and metabolism	Involved in the uptake of the purine bases hypoxanthine and guanine.	0.0665241	39.1372	Metabolism (other than methane)
K06920	7-cyano-7-deazaguanine synthase	queC	ko00790 Folate biosynthesis ko01100 Metabolic pathways	FUNCTION: Catalyzes the ATP-dependent conversion of 7-carboxy-7- deazaguanine (CDG) to 7-cyano-7-deazaguanine (preQ(0)). Uses ammonia as nitrogen donor. {ECO:0000269|PubMed:14660578, ECO:0000269|PubMed:19354300}.	0.0146314	48.2636	Metabolism (other than methane)
K06949	ribosome biogenesis GTPase / thiamine phosphate phosphatase	rsgA, engC	ko00730 Thiamine metabolism ko01100 Metabolic pathways	FUNCTION: One of several proteins that assist in the late maturation steps of the functional core of the 30S ribosomal subunit. Helps release RbfA from mature subunits. May play a role in the assembly of ribosomal proteins into the subunit. Circularly permuted GTPase with a low level of activity and slow catalytic turnover, does not act on ATP (PubMed:16485133). GTPase activity is stimulated by t…	0.0136847	67.3552	Metabolism (other than methane)
K06966	pyrimidine/purine-5'-nucleotide nucleosidase	ppnN	ko00230 Purine metabolism ko00240 Pyrimidine metabolism ko01100 Metabolic pathways	FUNCTION: Catalyzes the hydrolysis of the N-glycosidic bond of diverse pyrimidine and purine nucleotide 5'-monophosphates, to form ribose 5-phosphate and the corresponding free base. Can use AMP, GMP, IMP, CMP, dTMP and UMP as substrates. Cannot catalyze the reverse reactions. Is required for optimal growth in glucose minimal medium, possibly because it contributes to nucleoside pool homeostasis …	0.0118415	49.1229	Metabolism (other than methane)
K07007	3-dehydro-bile acid Delta4,6-reductase	baiN	ko00121 Secondary bile acid biosynthesis	FUNCTION: Involved in the secondary bile acid metabolism. Catalyzes two subsequent reductions of the double bonds within the bile acid A/B rings of 3-oxochol-4,6-dien-24-oyl-CoA and 12alpha- hydroxy-3-oxochol-4,6-dien-24-oyl-CoA to yield 3-oxocholan-24-oyl- CoA and 12alpha-hydroxy-3-oxocholan-24-oyl-CoA, respectively. {ECO:0000269|PubMed:29217478}.	0.0101473	62.5739	Metabolism (other than methane)
K07024	sucrose-6-phosphatase	SPP	ko00500 Starch and sucrose metabolism	Null	0.0143937	70.3848	Metabolism (other than methane)
K07025	putative hydrolase of the HAD superfamily	K07025	Null/Coenzyme transport and metabolism	Catalyzes the last step of the phosphorylated serine biosynthetic pathway, i.e. dephosphorylation of O-phospho-L-serine to form L-serine. Is also able to dephosphorylate O-phospho-D-serine with similar efficiency. Displays a poor activity on L-phosphothreonine, and cannot use L-phosphotyrosine, pyridoxal phosphate, glucose 6-phosphate, or fructose 6-phosphate as substrates.	0.0246552	45.3778	Metabolism (other than methane)
K07029	diacylglycerol kinase (ATP)	dagK	ko00561 Glycerolipid metabolism ko00564 Glycerophospholipid metabolism ko01100 Metabolic pathways ko01110 Biosynthesis of secondary metabolites	FUNCTION: Catalyzes the phosphorylation of diacylglycerol (DAG) into phosphatidic acid. Is a key enzyme involved in the production of lipoteichoic acid by reintroducing DAG formed from the breakdown of membrane phospholipids into the phosphatidylglycerol biosynthetic pathway. {ECO:0000269|PubMed:17535816}.	0.0169772	49.9485	Metabolism (other than methane)
K07107	acyl-CoA thioester hydrolase	ybgC	Null/Lipid transport and metabolism	Thioesterase that appears to be involved in phospholipid metabolism. Some specific acyl-ACPs could be physiological substrates. Displays acyl-CoA thioesterase activity on malonyl-CoA in vitro, catalyzing the hydrolysis of the thioester bond.	0.0772783	63.1957	Metabolism (other than methane)
K07144	5-(aminomethyl)-3-furanmethanol phosphate kinase	mfnE	ko00680 Methane metabolism ko01100 Metabolic pathways	FUNCTION: Catalyzes the formation of 5-(aminomethyl)-3- furanmethanol diphosphate (F1-PP) from 5-(aminomethyl)-3- furanmethanol phosphate (F1-P) and ATP (PubMed:26100040). In vitro, can also act as an adenylate kinase that catalyzes the transfer of a phosphoryl group from ATP to AMP, generating two molecules of ADP (PubMed:22002406). {ECO:0000269|PubMed:22002406, ECO:0000269|PubMed:26100040}.	0.0131643	69.0875	Methane Metabolism
K07173	S-ribosylhomocysteine lyase	luxS	ko00270 Cysteine and methionine metabolism ko01100 Metabolic pathways ko01230 Biosynthesis of amino acids ko02024 Quorum sensing ko02026 Biofilm formation - Escherichia coli ko05111 Biofilm formation - Vibrio cholerae	FUNCTION: Involved in the synthesis of autoinducer 2 (AI-2) which is secreted by bacteria and is used to communicate both the cell density and the metabolic potential of the environment. The regulation of gene expression in response to changes in cell density is called quorum sensing. Catalyzes the transformation of S-ribosylhomocysteine (RHC) to homocysteine (HC) and 4,5- dihydroxy-2,3-pentadion…	0.00841515	57.8303	Metabolism (other than methane)
K07214	iron(III)-enterobactin esterase	fes	Null/Inorganic ion transport and metabolism	Upon internalization, ferric enterobactin is processed via an exquisitely specific pathway that is dependent on FES activity, making iron available for metabolic use.	0.0518393	41.0879	Metabolism (other than methane)
K07238	zinc transporter, ZIP family	TC.ZIP, zupT, ZRT3, ZIP2	Null/Inorganic ion transport and metabolism	Mediates zinc uptake. May also transport other divalent cations such as copper and cadmium ions.	0.0159951	46.7233	Metabolism (other than methane)
K07240	chromate transport	chrA	Null/Inorganic ion transport and metabolism	Null	0.0128401	78.0043	Metabolism (other than methane)
K07259	serine-type D-Ala-D-Ala carboxypeptidase/endopeptidase (penicillin-binding protein 4)	dacB	ko00550 Peptidoglycan biosynthesis	FUNCTION: Not involved in transpeptidation but exclusively catalyzes a DD-carboxypeptidase and DD-endopeptidase reaction. {ECO:0000269|PubMed:2046551}.	0.00651667	82.1898	Metabolism (other than methane)
K07306	anaerobic dimethyl sulfoxide reductase subunit A	dmsA	ko00920 Sulfur metabolism ko01100 Metabolic pathways	FUNCTION: Catalyzes the reduction of dimethyl sulfoxide (DMSO) to dimethyl sulfide (DMS). DMSO reductase serves as the terminal reductase under anaerobic conditions, with DMSO being the terminal electron acceptor. Terminal reductase during anaerobic growth on various sulfoxides and N-oxide compounds. Allows E.coli to grow anaerobically on DMSO as respiratory oxidant. {ECO:0000269|PubMed:3062312}.	0.00368775	76.9823	Metabolism (other than methane)
K07405	alpha-amylase	E3.2.1.1A	ko00500 Starch and sucrose metabolism ko01100 Metabolic pathways	Null	0.118325	30.747	Metabolism (other than methane)
K07407	alpha-galactosidase	E3.2.1.22B, galA, rafA	ko00052 Galactose metabolism ko00561 Glycerolipid metabolism ko00600 Sphingolipid metabolism ko00603 Glycosphingolipid biosynthesis - globo and isoglobo series ko01100 Metabolic pathways	FUNCTION: Hydrolyzes the short-chain alpha-galactosaccharides raffinose, melibiose and stachyose. {ECO:0000269|PubMed:25486100, ECO:0000269|PubMed:9741105}.	0.0737455	40.32	Metabolism (other than methane)
K07588	LAO/AO transport system kinase	argK	Null/Posttranslational modification, protein turnover, chaperones	Binds and hydrolyzes GTP (PubMed:18950999). Likely functions as a G-protein chaperone that assists AdoCbl cofactor delivery to the methylmalonyl-CoA mutase (MCM) ScpA and reactivation of the enzyme during catalysis.	0.0138342	56.1994	Metabolism (other than methane)
K08096	GTP cyclohydrolase IIa	gch3	ko00740 Riboflavin metabolism ko01100 Metabolic pathways	FUNCTION: Catalyzes the formation of 2-amino-5-formylamino-6- ribofuranosylamino-4(3H)-pyrimidinone ribonucleotide monophosphate and inorganic phosphate from GTP. Also has an independent pyrophosphate phosphohydrolase activity.	0.0211942	64.2458	Metabolism (other than methane)
K08138	MFS transporter, SP family, xylose:H+ symport	xylE	Null/Carbohydrate transport and metabolism, Amino acid transport and metabolism, Inorganic ion transport and metabolism, General function prediction only	Uptake of D-xylose across the boundary membrane with the concomitant transport of protons into the cell (symport system). Glucose is not transported, but can compete for xylose binding sites and can inhibit xylose transport (in vitro).	0.0481203	37.9477	Metabolism (other than methane)
K08217	MFS transporter, DHA3 family, macrolide efflux protein	mef	Null/Carbohydrate transport and metabolism, Amino acid transport and metabolism, Inorganic ion transport and metabolism, General function prediction only	Null	0.0440084	73.1196	Metabolism (other than methane)
K08218	MFS transporter, PAT family, beta-lactamase induction signal transducer AmpG	ampG	ko01501 beta-Lactam resistance	FUNCTION: Permease involved in cell wall peptidoglycan recycling (PubMed:8878601, PubMed:12426329). Transports, from the periplasm into the cytoplasm, the disaccharide N-acetylglucosaminyl-beta- 1,4-anhydro-N-acetylmuramic acid (GlcNAc-anhMurNAc) and GlcNAc- anhMurNAc-peptides (PubMed:12426329). Transport is dependent on the proton motive force (PubMed:12426329). AmpG is also involved in beta-lac…	0.0153845	36.3722	Metabolism (other than methane)
K08289	phosphoribosylglycinamide formyltransferase 2	purT	ko00230 Purine metabolism ko00670 One carbon pool by folate ko01100 Metabolic pathways ko01110 Biosynthesis of secondary metabolites ko01130 Biosynthesis of antibiotics	FUNCTION: Involved in the de novo purine biosynthesis. Catalyzes the transfer of formate to 5-phospho-ribosyl-glycinamide (GAR), producing 5-phospho-ribosyl-N-formylglycinamide (FGAR). Formate is provided by PurU via hydrolysis of 10-formyl-tetrahydrofolate. PurT is also able to cleave acetyl phosphate and carbamoyl phosphate to produce ATP with acetate and carbamate, respectively. {ECO:0000269|P…	0.0579084	34.193	Metabolism (other than methane)
K08483	phosphotransferase system, enzyme I, PtsI	PTS-EI.PTSI, ptsI	ko02060 Phosphotransferase system (PTS)	FUNCTION: General (non sugar-specific) component of the phosphoenolpyruvate-dependent sugar phosphotransferase system (sugar PTS). This major carbohydrate active-transport system catalyzes the phosphorylation of incoming sugar substrates concomitantly with their translocation across the cell membrane. Enzyme I transfers the phosphoryl group from phosphoenolpyruvate (PEP) to the phosphoryl carrier…	0.027846	83.7153	Metabolism (other than methane)
K08602	oligoendopeptidase F	pepF, pepB	Null/Amino acid transport and metabolism	Null	0.010433	86.0181	Metabolism (other than methane)
K08641	zinc D-Ala-D-Ala dipeptidase	vanX	ko01502 Vancomycin resistance ko02020 Two-component system	FUNCTION: Catalyzes hydrolysis of the D-alanyl-D-alanine dipeptide. {ECO:0000255|HAMAP-Rule:MF_01924, ECO:0000269|PubMed:7854121, ECO:0000269|PubMed:7873524}.	0.00703214	60.5959	Metabolism (other than methane)
K08963	methylthioribose-1-phosphate isomerase	mtnA	ko00270 Cysteine and methionine metabolism ko01100 Metabolic pathways	FUNCTION: Catalyzes the interconversion of methylthioribose-1- phosphate (MTR-1-P) into methylthioribulose-1-phosphate (MTRu-1- P). {ECO:0000255|HAMAP-Rule:MF_01678, ECO:0000269|PubMed:14551435}.	0.010545	57.7638	Metabolism (other than methane)
K09007	GTP cyclohydrolase IB	folE2	ko00790 Folate biosynthesis ko01100 Metabolic pathways	FUNCTION: Converts GTP to 7,8-dihydroneopterin triphosphate. {ECO:0000269|PubMed:17032654}.	0.0181558	55.5537	Metabolism (other than methane)
K09011	(R)-citramalate synthase	cimA	ko00290 Valine, leucine and isoleucine biosynthesis ko00660 C5-Branched dibasic acid metabolism ko01100 Metabolic pathways ko01210 2-Oxocarboxylic acid metabolism ko01230 Biosynthesis of amino acids	FUNCTION: Catalyzes the condensation of pyruvate and acetyl- coenzyme A to form (R)-citramalate. {ECO:0000269|PubMed:9864346}.	0.0240341	41.8638	Metabolism (other than methane)
K09123	cis-L-3-hydroxyproline dehydratase	lhpI	ko00330 Arginine and proline metabolism	Null	0.0151554	62.5491	Metabolism (other than methane)
K09181	acetyltransferase	yfiQ	Null/Energy production and conversion	Null	0.0722107	55.7476	Metabolism (other than methane)
K09457	7-cyano-7-deazaguanine reductase	queF	ko00790 Folate biosynthesis ko01100 Metabolic pathways	FUNCTION: Catalyzes the NADPH-dependent reduction of 7-cyano-7- deazaguanine (preQ0) to 7-aminomethyl-7-deazaguanine (preQ1), a late step in the queuosine pathway. {ECO:0000269|PubMed:15767583, ECO:0000269|PubMed:17929836}.	0.0195623	36.8961	Metabolism (other than methane)
K09458	3-oxoacyl-[acyl-carrier-protein] synthase II	fabF, OXSM, CEM1	ko00061 Fatty acid biosynthesis ko00780 Biotin metabolism ko01100 Metabolic pathways ko01212 Fatty acid metabolism	FUNCTION: Catalyzes the condensation reaction of fatty acid synthesis by the addition to an acyl acceptor of two carbons from malonyl-ACP. Has a preference for short chain acid substrates and may function to supply the octanoic substrates for lipoic acid biosynthesis. {ECO:0000269|PubMed:6988423, ECO:0000269|PubMed:9013860}.	0.160025	35.0837	Metabolism (other than methane)
K09733	(5-formylfuran-3-yl)methyl phosphate synthase	mfnB	ko00680 Methane metabolism ko01100 Metabolic pathways	FUNCTION: Catalyzes the formation of 4-(hydroxymethyl)-2- furancarboxaldehyde phosphate (4-HFC-P) from two molecules of glyceraldehyde-3-P (GA-3-P). {ECO:0000255|HAMAP-Rule:MF_00681, ECO:0000269|PubMed:24977328, ECO:0000269|PubMed:25905665}.	0.0249174	63.018	Methane Metabolism
K09903	uridylate kinase	pyrH	ko00240 Pyrimidine metabolism ko01100 Metabolic pathways	FUNCTION: Catalyzes the reversible phosphorylation of UMP to UDP, with ATP as the most efficient phosphate donor. {ECO:0000269|PubMed:7711027}.	0.0672562	30.1553	Metabolism (other than methane)
K10206	LL-diaminopimelate aminotransferase	E2.6.1.83	ko00300 Lysine biosynthesis ko01100 Metabolic pathways ko01110 Biosynthesis of secondary metabolites ko01130 Biosynthesis of antibiotics ko01230 Biosynthesis of amino acids	Null	0.0425676	37.0552	Metabolism (other than methane)
K10243	Null	Null	Null/Null	Null	0.00950426	113.827	Metabolism (other than methane)
K10254	oleate hydratase	ohyA, sph	Null/Function unknown	Catalyzes the hydration of oleate at its cis-9-double bond to yield 10-hydroxyoctadecanoate. Cannot catalyze the reverse reaction. Is not active with saturated fatty acids and trans-, cis-5-, cis-6-, cis-8-, cis-11-, cis-13-, cis-14-, and cis-15-double bond unsaturated fatty acids as substrate; is only active on cis-9- and/or cis-12-double bond of unsaturated fatty acids without any trans-configu…	0.00698967	113.261	Metabolism (other than methane)
K10536	agmatine deiminase	aguA	ko00330 Arginine and proline metabolism ko01100 Metabolic pathways	FUNCTION: Mediates the hydrolysis of agmatine into N- carbamoylputrescine in the arginine decarboxylase (ADC) pathway of putrescine biosynthesis, a basic polyamine.	0.00846631	90.1613	Metabolism (other than methane)
K10977	methanogen homocitrate synthase	aksA	ko00300 Lysine biosynthesis ko00620 Pyruvate metabolism ko00680 Methane metabolism ko01100 Metabolic pathways ko01120 Microbial metabolism in diverse environments ko01130 Biosynthesis of antibiotics ko01210 2-Oxocarboxylic acid metabolism ko01230 Biosynthesis of amino acids	FUNCTION: Catalyzes the condensation of alpha-ketoglutarate and acetyl-CoA to form trans-homoaconitate. Can also catalyze the condensation of alpha-ketoadipate with acetyl-CoA to form (R)- homo(2)citrate, and the condensation of alpha-ketopimelate with acetyl-CoA to form (R)-homo(3)citrate. {ECO:0000269|PubMed:9665716}.	0.00684024	74.5298	Metabolism (other than methane)
K11175	phosphoribosylglycinamide formyltransferase 1	purN	ko00230 Purine metabolism ko00670 One carbon pool by folate ko01100 Metabolic pathways ko01110 Biosynthesis of secondary metabolites ko01130 Biosynthesis of antibiotics	FUNCTION: Catalyzes the transfer of a formyl group from 10- formyltetrahydrofolate to 5-phospho-ribosyl-glycinamide (GAR), producing 5-phospho-ribosyl-N-formylglycinamide (FGAR) and tetrahydrofolate. {ECO:0000255|HAMAP-Rule:MF_01930, ECO:0000269|PubMed:2185839, ECO:0000269|PubMed:350869}.	0.00970633	73.2632	Metabolism (other than methane)
K11176	IMP cyclohydrolase	purO	ko00230 Purine metabolism ko01100 Metabolic pathways ko01110 Biosynthesis of secondary metabolites ko01130 Biosynthesis of antibiotics	FUNCTION: Catalyzes the cyclization of 5-formylamidoimidazole-4- carboxamide ribonucleotide to IMP.	0.0149399	58.8312	Metabolism (other than methane)
K11752	diaminohydroxyphosphoribosylaminopyrimidine deaminase / 5-amino-6-(5-phosphoribosylamino)uracil reductase	ribD	ko00740 Riboflavin metabolism ko01100 Metabolic pathways ko01110 Biosynthesis of secondary metabolites ko02024 Quorum sensing	FUNCTION: Converts 2,5-diamino-6-(ribosylamino)-4(3h)-pyrimidinone 5'-phosphate into 5-amino-6-(ribosylamino)-2,4(1h,3h)- pyrimidinedione 5'-phosphate.	0.0102135	75.846	Metabolism (other than methane)
K11753	riboflavin kinase / FMN adenylyltransferase	ribF	ko00740 Riboflavin metabolism ko01100 Metabolic pathways ko01110 Biosynthesis of secondary metabolites	FUNCTION: Catalyzes the phosphorylation of riboflavin to FMN followed by the adenylation of FMN to FAD. {ECO:0000269|PubMed:19942660}.	0.00988489	74.515	Metabolism (other than methane)
K11754	dihydrofolate synthase / folylpolyglutamate synthase	folC	ko00790 Folate biosynthesis ko01100 Metabolic pathways	FUNCTION: Functions in two distinct reactions of the de novo folate biosynthetic pathway. Catalyzes the addition of a glutamate residue to dihydropteroate (7,8-dihydropteroate or H2Pte) to form dihydrofolate (7,8-dihydrofolate monoglutamate or H2Pte-Glu). Also catalyzes successive additions of L-glutamate to tetrahydrofolate or 10-formyltetrahydrofolate or 5,10-methylenetetrahydrofolate, leading …	0.0136597	74.2266	Metabolism (other than methane)
K11755	phosphoribosyl-ATP pyrophosphohydrolase / phosphoribosyl-AMP cyclohydrolase	hisIE	ko00340 Histidine metabolism ko01100 Metabolic pathways ko01110 Biosynthesis of secondary metabolites ko01230 Biosynthesis of amino acids	Null	0.00716813	82.4924	Metabolism (other than methane)
K11780	7,8-didemethyl-8-hydroxy-5-deazariboflavin synthase	cofG	ko00680 Methane metabolism ko01100 Metabolic pathways ko01120 Microbial metabolism in diverse environments	FUNCTION: Catalyzes the radical-mediated synthesis of 7,8- didemethyl-8-hydroxy-5-deazariboflavin (FO) from 5-amino-5-(4- hydroxybenzyl)-6-(D-ribitylimino)-5,6-dihydrouracil. {ECO:0000269|PubMed:14593448, ECO:0000269|PubMed:23072415, ECO:0000269|PubMed:25781338}.	0.0142212	81.779	Methane Metabolism
K11928	sodium/proline symport	putP	Null/Amino acid transport and metabolism	Catalyzes the sodium-dependent uptake of extracellular L-proline. This protein is also capable of using lithium as the transport cation. Also catalyzes the uptake of propionate.	0.0207608	76.2292	Metabolism (other than methane)
K12251	N-carbamoylputrescine amidase	aguB	ko00330 Arginine and proline metabolism ko01100 Metabolic pathways	Null	0.016873	48.7469	Metabolism (other than methane)
K12308	beta-galactosidase	bgaB, lacA	ko00052 Galactose metabolism	FUNCTION: Involved in the hydrolysis of transgalactooligosaccharides (TOS). Highly active towards Gal(beta1-4)Gal and Gal(beta1-4)-Gal-containing oligosaccharides. Low activity towards Gal(beta1-3)Gal, lactose and Gal(beta1- 3)GalOMe. No activity towards Gal(beta1-6)Gal, Gal(beta1-4)Man, Gal(alpha1-4)Gal, Gal(alpha1-3)Gal(beta1-4)Gal, lactulose, 3'fucosyllactose, lacto-N-fucopentaose I, lacto-N-f…	0.0147929	60.6615	Metabolism (other than methane)
K12340	outer membrane protein	tolC	ko01501 beta-Lactam resistance ko01503 Cationic antimicrobial peptide (CAMP) resistance ko02020 Two-component system ko03070 Bacterial secretion system ko04626 Plant-pathogen interaction ko05133 Pertussis	FUNCTION: Outer membrane channel, which is required for the function of several efflux systems such as AcrAB-TolC, AcrEF-TolC, EmrAB-TolC and MacAB-TolC. These systems are involved in export of antibiotics and other toxic compounds from the cell. TolC is also involved in import of colicin E1 into the cells. {ECO:0000269|PubMed:11274125, ECO:0000269|PubMed:15228545, ECO:0000269|PubMed:18955484, EC…	0.0138533	74.6916	Metabolism (other than methane)
K12524	bifunctional aspartokinase / homoserine dehydrogenase 1	thrA	ko00260 Glycine, serine and threonine metabolism ko00261 Monobactam biosynthesis ko00270 Cysteine and methionine metabolism ko00300 Lysine biosynthesis ko01100 Metabolic pathways ko01110 Biosynthesis of secondary metabolites ko01120 Microbial metabolism in diverse environments ko01130 Biosynthesis of antibiotics ko01230 Biosynthesis of amino acids	Null	0.0800621	38.6035	Metabolism (other than methane)
K13038	phosphopantothenoylcysteine decarboxylase / phosphopantothenate---cysteine ligase	coaBC, dfp	ko00770 Pantothenate and CoA biosynthesis ko01100 Metabolic pathways	FUNCTION: Catalyzes two sequential steps in the biosynthesis of coenzyme A. In the first step cysteine is conjugated to 4'- phosphopantothenate to form 4-phosphopantothenoylcysteine (PubMed:11278255, PubMed:12140293, PubMed:14686929). In the second step the latter compound is decarboxylated to form 4'- phosphopantotheine (PubMed:10922366, PubMed:11358972). {ECO:0000269|PubMed:10922366, ECO:000026…	0.0202604	62.67	Metabolism (other than methane)
K13378	NADH-quinone oxidoreductase subunit C/D	nuoCD	ko00190 Oxidative phosphorylation ko01100 Metabolic pathways	FUNCTION: NDH-1 shuttles electrons from NADH, via FMN and iron- sulfur (Fe-S) centers, to quinones in the respiratory chain. The immediate electron acceptor for the enzyme in this species is believed to be ubiquinone. Couples the redox reaction to proton translocation (for every two electrons transferred, four hydrogen ions are translocated across the cytoplasmic membrane), and thus conserves the…	0.149127	37.0116	Metabolism (other than methane)
K13787	geranylgeranyl diphosphate synthase, type I	idsA	ko00900 Terpenoid backbone biosynthesis ko01100 Metabolic pathways ko01110 Biosynthesis of secondary metabolites ko01130 Biosynthesis of antibiotics	FUNCTION: Catalyzes the condensation of isopentenyl pyrophosphate (IPP) with geranyl diphosphate (GPP) to yield (2E,6E)-farnesyl diphosphate (E,E-FPP). May be used for squalene and possibly sterol biosynthesis. {ECO:0000269|PubMed:15060088}.	0.00555824	53.9602	Metabolism (other than methane)
K13789	geranylgeranyl diphosphate synthase, type II	GGPS	ko00900 Terpenoid backbone biosynthesis ko01100 Metabolic pathways ko01110 Biosynthesis of secondary metabolites ko01130 Biosynthesis of antibiotics	Null	0.0144023	59.7087	Metabolism (other than methane)
K13812	bifunctional enzyme Fae/Hps	fae-hps	ko00030 Pentose phosphate pathway ko00680 Methane metabolism ko01100 Metabolic pathways ko01120 Microbial metabolism in diverse environments ko01200 Carbon metabolism ko01230 Biosynthesis of amino acids	FUNCTION: Catalyzes the condensation of formaldehyde with tetrahydromethanopterin (H(4)MPT) to 5,10- methylenetetrahydromethanopterin. {ECO:0000255|HAMAP- Rule:MF_01268, ECO:0000303|PubMed:16237021}.	0.0519677	64.2817	Metabolism (other than methane)
K13942	5,10-methenyltetrahydromethanopterin hydrogenase	hmd	ko00680 Methane metabolism ko01100 Metabolic pathways ko01120 Microbial metabolism in diverse environments ko01200 Carbon metabolism	FUNCTION: Catalyzes the reversible reduction of methenyl- H(4)MPT(+) to methylene-H(4)MPT.	0.0713381	69.383	Methane Metabolism
K14101	energy-converting hydrogenase A subunit J	ehaJ	Null/Energy production and conversion	Null	0.0127446	70.0894	Metabolism (other than methane)
K14105	energy-converting hydrogenase A subunit N	ehaN	Null/Energy production and conversion	Null	0.0185633	63.3997	Metabolism (other than methane)
K14115	energy-converting hydrogenase B subunit F	ehbF	Null/Energy production and conversion, Inorganic ion transport and metabolism	Null	0.012837	72.579	Metabolism (other than methane)
K14120	energy-converting hydrogenase B subunit K	ehbK	Null/Energy production and conversion	Null	0.00950781	78.6042	Metabolism (other than methane)
K14122	energy-converting hydrogenase B subunit M	ehbM	Null/Energy production and conversion	Null	0.0118026	68.6649	Metabolism (other than methane)
K14123	energy-converting hydrogenase B subunit N	ehbN	Null/Energy production and conversion	Null	0.0187282	70.2406	Metabolism (other than methane)
K14126	F420-non-reducing hydrogenase large subunit	mvhA, vhuA, vhcA	ko00680 Methane metabolism ko01100 Metabolic pathways ko01120 Microbial metabolism in diverse environments ko01200 Carbon metabolism	FUNCTION: Part of a complex that provides reducing equivalents for heterodisulfide reductase. {ECO:0000269|PubMed:12856108}.	0.101965	53.9215	Methane Metabolism
K14127	F420-non-reducing hydrogenase iron-sulfur subunit	mvhD, vhuD, vhcD	ko00680 Methane metabolism ko01100 Metabolic pathways ko01120 Microbial metabolism in diverse environments ko01200 Carbon metabolism	FUNCTION: Part of a complex that provides reducing equivalents for heterodisulfide reductase. MvhD may form the contact site to heterodisulfide reductase. {ECO:0000269|PubMed:12856108}.	0.0537107	55.3802	Methane Metabolism
K14128	F420-non-reducing hydrogenase small subunit	mvhG, vhuG, vhcG	ko00680 Methane metabolism ko01100 Metabolic pathways ko01120 Microbial metabolism in diverse environments ko01200 Carbon metabolism	FUNCTION: Part of a complex that provides reducing equivalents for heterodisulfide reductase. {ECO:0000269|PubMed:12856108}.	0.0600243	55.6327	Methane Metabolism
K14155	cysteine-S-conjugate beta-lyase	patB, malY	ko00270 Cysteine and methionine metabolism ko00450 Selenocompound metabolism ko01100 Metabolic pathways ko01110 Biosynthesis of secondary metabolites ko01230 Biosynthesis of amino acids	FUNCTION: Acts as a beta-cystathionase and as a repressor of the maltose regulon.	0.0150179	59.2339	Metabolism (other than methane)
K14260	alanine-synthesizing transaminase	alaA	ko00220 Arginine biosynthesis ko00250 Alanine, aspartate and glutamate metabolism ko00290 Valine, leucine and isoleucine biosynthesis ko01100 Metabolic pathways ko01110 Biosynthesis of secondary metabolites ko01130 Biosynthesis of antibiotics ko01210 2-Oxocarboxylic acid metabolism ko01230 Biosynthesis of amino acids	FUNCTION: Involved in the biosynthesis of alanine. {ECO:0000269|PubMed:20729367}.	0.00716301	111.618	Metabolism (other than methane)
K00067	dTDP-4-dehydrorhamnose reductase	rfbD, rmlD	ko00521 Streptomycin biosynthesis ko00523 Polyketide sugar unit biosynthesis ko01100 Metabolic pathways ko01130 Biosynthesis of antibiotics	FUNCTION: Involved in the biosynthesis of the dTDP-L-rhamnose which is an important component of lipopolysaccharide (LPS). Catalyzes the reduction of dTDP-6-deoxy-L-lyxo-4-hexulose to yield dTDP-L-rhamnose. RmlD uses NADH and NADPH nearly equally well. {ECO:0000269|PubMed:12057193}.	0.0168142	62.5441	Microbial communication and host-microbiome interaction
K00215	4-hydroxy-tetrahydrodipicolinate reductase	dapB	ko00261 Monobactam biosynthesis ko00300 Lysine biosynthesis ko01100 Metabolic pathways ko01110 Biosynthesis of secondary metabolites ko01120 Microbial metabolism in diverse environments ko01130 Biosynthesis of antibiotics ko01230 Biosynthesis of amino acids	FUNCTION: Catalyzes the conversion of 4-hydroxy- tetrahydrodipicolinate (HTPA) to tetrahydrodipicolinate. Can use both NADH and NADPH as a reductant, with NADH being twice as effective as NADPH. {ECO:0000255|HAMAP-Rule:MF_00102, ECO:0000269|PubMed:20503968, ECO:0000269|PubMed:7893644}.	0.0706128	25.6591	Microbial communication and host-microbiome interaction
K00384	thioredoxin reductase (NADPH)	trxB, TRR	ko00450 Selenocompound metabolism	Null	0.0188535	51.0749	Microbial communication and host-microbiome interaction
K00432	glutathione peroxidase	gpx, btuE, bsaA	ko00480 Glutathione metabolism ko00590 Arachidonic acid metabolism ko01100 Metabolic pathways ko04918 Thyroid hormone synthesis	FUNCTION: Non-specific peroxidase that can use thioredoxin or glutathione as a reducing agent. In vitro, utilizes preferentially thioredoxin A to decompose hydrogen peroxide as well as cumene-, tert-butyl-, and linoleic acid hydroperoxides, suggesting that it may have one or more organic hydroperoxide as its physiological substrate. {ECO:0000269|PubMed:20621065}.	0.0462259	33.4988	Microbial communication and host-microbiome interaction
K00677	UDP-N-acetylglucosamine acyltransferase	lpxA	ko00540 Lipopolysaccharide biosynthesis ko01100 Metabolic pathways ko01503 Cationic antimicrobial peptide (CAMP) resistance	FUNCTION: Involved in the biosynthesis of lipid A, a phosphorylated glycolipid that anchors the lipopolysaccharide to the outer membrane of the cell.	0.0446541	35.779	Microbial communication and host-microbiome interaction
K00721	dolichol-phosphate mannosyltransferase	DPM1	ko00510 N-Glycan biosynthesis ko01100 Metabolic pathways	Null	0.0218859	59.0023	Microbial communication and host-microbiome interaction
K00826	branched-chain amino acid aminotransferase	E2.6.1.42, ilvE	ko00270 Cysteine and methionine metabolism ko00280 Valine, leucine and isoleucine degradation ko00290 Valine, leucine and isoleucine biosynthesis ko00770 Pantothenate and CoA biosynthesis ko00966 Glucosinolate biosynthesis ko01100 Metabolic pathways ko01110 Biosynthesis of secondary metabolites ko01130 Biosynthesis of antibiotics ko01210 2-Oxocarboxylic acid metabolism ko01230 Biosynthesis of ami…	FUNCTION: Catalyzes the reversible transfers of an amino group from glutamate to the alpha-ketoacid of the respective amino acid in the final step in the biosynthesis of branchedchain amino acids. The amino acids can be ranked in the following order with respect to their efficiency as amino donor: Leu > Ile > Val. {ECO:0000269|PubMed:20445230}.	0.168463	19.1051	Microbial communication and host-microbiome interaction
K00912	tetraacyldisaccharide 4'-kinase	lpxK	ko00540 Lipopolysaccharide biosynthesis ko01100 Metabolic pathways	FUNCTION: Transfers the gamma-phosphate of ATP to the 4'-position of a tetraacyldisaccharide 1-phosphate intermediate (termed DS-1- P) to form tetraacyldisaccharide 1,4'-bis-phosphate (lipid IVA). {ECO:0000269|PubMed:9268317, ECO:0000269|PubMed:9575203}.	0.00876463	40.7397	Microbial communication and host-microbiome interaction
K00963	UTP--glucose-1-phosphate uridylyltransferase	UGP2, galU, galF	ko00040 Pentose and glucuronate interconversions ko00052 Galactose metabolism ko00500 Starch and sucrose metabolism ko00520 Amino sugar and nucleotide sugar metabolism ko01100 Metabolic pathways ko01130 Biosynthesis of antibiotics	FUNCTION: May play a role in stationary phase survival.	0.0136492	51.6976	Microbial communication and host-microbiome interaction
K00973	glucose-1-phosphate thymidylyltransferase	E2.7.7.24, rfbA, rffH	ko00521 Streptomycin biosynthesis ko00523 Polyketide sugar unit biosynthesis ko00525 Acarbose and validamycin biosynthesis ko01100 Metabolic pathways ko01130 Biosynthesis of antibiotics	FUNCTION: Catalyzes the formation of dTDP-glucose, from dTTP and glucose 1-phosphate, as well as its pyrophosphorolysis. {ECO:0000269|PubMed:11697907}.	0.0304515	33.8215	Microbial communication and host-microbiome interaction
K00979	3-deoxy-manno-octulosonate cytidylyltransferase (CMP-KDO synthetase)	kdsB	ko00540 Lipopolysaccharide biosynthesis ko01100 Metabolic pathways	FUNCTION: Activates KDO (a required 8-carbon sugar) for incorporation into bacterial lipopolysaccharide in Gram-negative bacteria. {ECO:0000255|HAMAP-Rule:MF_00057}.	0.00953446	55.1873	Microbial communication and host-microbiome interaction
K01000	phospho-N-acetylmuramoyl-pentapeptide-transferase	mraY	ko00550 Peptidoglycan biosynthesis ko01100 Metabolic pathways ko01502 Vancomycin resistance	FUNCTION: Pyrophosphatase that catalyzes the hydrolysis of nucleoside triphosphates to their monophosphate derivatives, with a high preference for the non-canonical purine nucleotides XTP (xanthosine triphosphate), dITP (deoxyinosine triphosphate) and ITP. Seems to function as a house-cleaning enzyme that removes non-canonical purine nucleotides from the nucleotide pool, thus preventing their inc…	0.0264938	40.0615	Microbial communication and host-microbiome interaction
K01104	protein-tyrosine phosphatase	E3.1.3.48	ko02020 Two-component system	Null	0.0117384	78.0894	Microbial communication and host-microbiome interaction
K01153	type I restriction enzyme, R subunit	hsdR	Null/Defense mechanisms	The EcoKI enzyme recognizes 5'-AACN(6)GTGC-3'. Subunit R is required for both nuclease and ATPase activities, but not for modification.	0.0673663	65.9166	Microbial communication and host-microbiome interaction
K01154	type I restriction enzyme, S subunit	hsdS	Null/Defense mechanisms	The M and S subunits together form a methyltransferase (MTase) that methylates two adenine residues in complementary strands of a bipartite DNA recognition sequence. In the presence of the R subunit the complex can also act as an endonuclease, binding to the same target sequence but cutting the DNA some distance from this site. Whether the DNA is cut or modified depends on the methylation state o…	0.0103368	60.494	Microbial communication and host-microbiome interaction
K01156	type III restriction enzyme	res	Null/Defense mechanisms	Null	0.0178083	74.6083	Microbial communication and host-microbiome interaction
K01297	muramoyltetrapeptide carboxypeptidase	ldcA	Null/Cell wall/membrane/envelope biogenesis	Releases the terminal D-alanine residue from the cytoplasmic tetrapeptide recycling product L-Ala-gamma-D-Glu-meso-Dap-D-Ala. To a lesser extent, can also cleave D-Ala from murein derivatives containing the tetrapeptide, i.e. MurNAc-tetrapeptide, UDP-MurNAc-tetrapeptide, GlcNAc-MurNAc-tetrapeptide, and GlcNAc-anhMurNAc-tetrapeptide. Does not act on murein sacculi or cross-linked muropeptides. The…	0.00804886	64.3392	Microbial communication and host-microbiome interaction
K01338	ATP-dependent Lon protease	lon	ko04112 Cell cycle - Caulobacter	FUNCTION: ATP-dependent serine protease that mediates the selective degradation of mutant and abnormal proteins as well as certain short-lived regulatory proteins, including some antitoxins. Required for cellular homeostasis and for survival from DNA damage and developmental changes induced by stress. Degrades polypeptides processively to yield small peptide fragments that are 5 to 10 amino acids…	0.0814772	33.882	Microbial communication and host-microbiome interaction
K01358	ATP-dependent Clp protease, protease subunit	clpP, CLPP	ko04112 Cell cycle - Caulobacter ko04212 Longevity regulating pathway - worm	FUNCTION: Cleaves peptides in various proteins in a process that requires ATP hydrolysis. Has a limited peptidase activity in the absence of ATP-binding subunits ClpC, ClpE or ClpX (PubMed:20305655). Has a chymotrypsin-like activity. Plays a major role in the degradation of misfolded proteins (By similarity). ClpXP is involved in the complete degradation of the site-2 clipped anti-sigma-W factor …	0.0692018	25.3696	Microbial communication and host-microbiome interaction
K01409	N6-L-threonylcarbamoyladenine synthase	KAE1, tsaD, QRI7	Null/Translation, ribosomal structure and biogenesis	Required for the formation of a threonylcarbamoyl group on adenosine at position 37 (t(6)A37) in tRNAs that read codons beginning with adenine. Is probably involved in the transfer of the threonylcarbamoyl moiety of threonylcarbamoyl-AMP (TC-AMP) to the N6 group of A37, together with TsaE and TsaB. TsaD likely plays a direct catalytic role in this reaction. May also be involved in the metabolism …	0.0532904	26.9426	Microbial communication and host-microbiome interaction
K01442	choloylglycine hydrolase	cbh	ko00120 Primary bile acid biosynthesis ko00121 Secondary bile acid biosynthesis ko01100 Metabolic pathways	Null	0.00925165	69.2126	Microbial communication and host-microbiome interaction
K01448	N-acetylmuramoyl-L-alanine amidase	amiABC	ko01503 Cationic antimicrobial peptide (CAMP) resistance	FUNCTION: Cell-wall hydrolase that hydrolyzes the amide bond between N-acetylmuramic acid and L-alanine in cell-wall glycopeptides (PubMed:24311595, PubMed:24019530). Is able to hydrolyze the cell walls of several bacterial species (i.e. Paenibacillus sp., B.avium, E.coli DH5alpha, E.aerogenes, L.acidophilus, B.thuringiensis, B.pumilus, B.subtilis and E.coli W3110), thereby showing that it is a c…	0.0221605	60.1473	Microbial communication and host-microbiome interaction
K01551	arsenite/tail-anchored protein-transporting ATPase	arsA, ASNA1, GET3	Null/Inorganic ion transport and metabolism	Null	0.0104948	70.1508	Microbial communication and host-microbiome interaction
K01627	2-dehydro-3-deoxyphosphooctonate aldolase (KDO 8-P synthase)	kdsA	ko00540 Lipopolysaccharide biosynthesis ko01100 Metabolic pathways	FUNCTION: Synthesis of KDO 8-P which is required for lipid A maturation and cellular growth.	0.00603081	51.2126	Microbial communication and host-microbiome interaction
K01657	anthranilate synthase component I	trpE	ko00400 Phenylalanine, tyrosine and tryptophan biosynthesis ko00405 Phenazine biosynthesis ko01100 Metabolic pathways ko01110 Biosynthesis of secondary metabolites ko01130 Biosynthesis of antibiotics ko01230 Biosynthesis of amino acids ko02024 Quorum sensing ko02025 Biofilm formation - Pseudomonas aeruginosa	FUNCTION: Part of a heterotetrameric complex that catalyzes the two-step biosynthesis of anthranilate, an intermediate in the biosynthesis of L-tryptophan. In the first step, the glutamine- binding beta subunit (TrpG) of anthranilate synthase (AS) provides the glutamine amidotransferase activity which generates ammonia as a substrate that, along with chorismate, is used in the second step, cataly…	0.0596384	42.8052	Microbial communication and host-microbiome interaction
K01658	anthranilate synthase component II	trpG	ko00400 Phenylalanine, tyrosine and tryptophan biosynthesis ko00405 Phenazine biosynthesis ko01100 Metabolic pathways ko01110 Biosynthesis of secondary metabolites ko01130 Biosynthesis of antibiotics ko01230 Biosynthesis of amino acids ko02024 Quorum sensing ko02025 Biofilm formation - Pseudomonas aeruginosa	FUNCTION: Part of a heterotetrameric complex that catalyzes the two-step biosynthesis of anthranilate, an intermediate in the biosynthesis of L-tryptophan. In the first step, the glutamine- binding beta subunit (TrpG) of anthranilate synthase (AS) provides the glutamine amidotransferase activity which generates ammonia as a substrate that, along with chorismate, is used in the second step, cataly…	0.00386305	90.7004	Microbial communication and host-microbiome interaction
K01710	dTDP-glucose 4,6-dehydratase	E4.2.1.46, rfbB, rffG	ko00521 Streptomycin biosynthesis ko00523 Polyketide sugar unit biosynthesis ko00525 Acarbose and validamycin biosynthesis ko01055 Biosynthesis of vancomycin group antibiotics ko01100 Metabolic pathways ko01130 Biosynthesis of antibiotics	FUNCTION: Catalyzes the dehydration of dTDP-D-glucose to form dTDP-6-deoxy-D-xylo-4-hexulose via a three-step process involving oxidation, dehydration and reduction. {ECO:0000269|PubMed:11380254, ECO:0000269|PubMed:11601973, ECO:0000269|PubMed:7559340}.	0.180406	21.0203	Microbial communication and host-microbiome interaction
K01714	4-hydroxy-tetrahydrodipicolinate synthase	dapA	ko00261 Monobactam biosynthesis ko00300 Lysine biosynthesis ko01100 Metabolic pathways ko01110 Biosynthesis of secondary metabolites ko01120 Microbial metabolism in diverse environments ko01130 Biosynthesis of antibiotics ko01230 Biosynthesis of amino acids	FUNCTION: Catalyzes the condensation of (S)-aspartate-beta- semialdehyde [(S)-ASA] and pyruvate to 4-hydroxy- tetrahydrodipicolinate (HTPA). {ECO:0000255|HAMAP-Rule:MF_00418, ECO:0000269|PubMed:20503968, ECO:0000269|PubMed:8993314}.	0.044773	40.2647	Microbial communication and host-microbiome interaction
K01775	alanine racemase	alr	ko00473 D-Alanine metabolism ko01100 Metabolic pathways ko01502 Vancomycin resistance	FUNCTION: Catalyzes the interconversion of L-alanine and D- alanine. Provides the D-alanine required for cell wall biosynthesis. {ECO:0000269|PubMed:18434499}.	0.0649065	32.9753	Microbial communication and host-microbiome interaction
K01776	glutamate racemase	murI	ko00471 D-Glutamine and D-glutamate metabolism ko01100 Metabolic pathways	FUNCTION: Provides the (R)-glutamate required for cell wall biosynthesis. {ECO:0000255|HAMAP-Rule:MF_00258, ECO:0000269|PubMed:1355768, ECO:0000269|PubMed:8098327, ECO:0000305|PubMed:17568739}.	0.0308486	31.9922	Microbial communication and host-microbiome interaction
K01790	dTDP-4-dehydrorhamnose 3,5-epimerase	rfbC, rmlC	ko00521 Streptomycin biosynthesis ko00523 Polyketide sugar unit biosynthesis ko01100 Metabolic pathways ko01130 Biosynthesis of antibiotics	FUNCTION: Catalyzes the epimerization of the C3' and C5'positions of dTDP-6-deoxy-D-xylo-4-hexulose, forming dTDP-6-deoxy-L-lyxo-4- hexulose. {ECO:0000269|PubMed:17046787}.	0.00497819	52.0589	Microbial communication and host-microbiome interaction
K01791	UDP-N-acetylglucosamine 2-epimerase (non-hydrolysing)	wecB	ko00520 Amino sugar and nucleotide sugar metabolism ko01100 Metabolic pathways ko02020 Two-component system ko05111 Biofilm formation - Vibrio cholerae	FUNCTION: Catalyzes the reversible epimerization at C-2 of UDP-N- acetylglucosamine (UDP-GlcNAc) and thereby provides bacteria with UDP-N-acetylmannosamine (UDP-ManNAc), the activated donor of ManNAc residues. Also involved in bacteriophage N4 adsorption. {ECO:0000269|PubMed:15210128, ECO:0000269|PubMed:7559340, ECO:0000269|PubMed:8170390, ECO:0000269|PubMed:8226648, ECO:0000269|Ref.9}.	0.0378156	30.3057	Microbial communication and host-microbiome interaction
K01921	D-alanine-D-alanine ligase	ddl	ko00473 D-Alanine metabolism ko00550 Peptidoglycan biosynthesis ko01100 Metabolic pathways ko01502 Vancomycin resistance	FUNCTION: Catalyzes the ATP-driven ligation of two D-alanine molecules to form the D-alanyl-D-alanine dipeptide. This molecule is a key building block in peptidoglycan biosynthesis. {ECO:0000255|HAMAP-Rule:MF_00047, ECO:0000269|PubMed:20956591, ECO:0000269|PubMed:23286234}.	0.031989	37.6933	Microbial communication and host-microbiome interaction
K01924	UDP-N-acetylmuramate--alanine ligase	murC	ko00471 D-Glutamine and D-glutamate metabolism ko00550 Peptidoglycan biosynthesis ko01100 Metabolic pathways	FUNCTION: Cell wall formation. {ECO:0000269|PubMed:7601127}.	0.0447949	39.918	Microbial communication and host-microbiome interaction
K01990	ABC-2 type transport system ATP-binding prote	ABC-2.A	Null/Defense mechanisms	Probably part of the ABC transporter complex Rv1217c-Rv1218c involved in the resistance to a wide range of structurally unrelated drugs (PubMed:20921309, PubMed:23143285). Could be involved in the efflux of substrates belonging to the diverse chemical classes of novobiocins, biarylpiperazines, pyridines, bisanilinopyrimidines, pyrroles and, to a smaller extent, pyrazolones (PubMed:20921309). Prob…	0.0340045	39.2347	Microbial communication and host-microbiome interaction
K01993	HlyD family secretion protein	ABC-2.TX	Null/Cell wall/membrane/envelope biogenesis, Defense mechanisms	Null	0.0221417	56.5668	Microbial communication and host-microbiome interaction
K01995	branched-chain amino acid transport system ATP-binding protein	livG	ko02010 ABC transporters ko02024 Quorum sensing	FUNCTION: Component of the leucine-specific transport system.	0.00603202	118.845	Microbial communication and host-microbiome interaction
K01996	branched-chain amino acid transport system ATP-binding protein	livF	ko02010 ABC transporters ko02024 Quorum sensing	FUNCTION: Component of the leucine-specific transport system.	0.00544793	98.4505	Microbial communication and host-microbiome interaction
K01997	branched-chain amino acid transport system permease protein	livH	ko02010 ABC transporters ko02024 Quorum sensing	FUNCTION: Part of the binding-protein-dependent transport system for branched-chain amino acids. Probably responsible for the translocation of the substrates across the membrane.	0.00614818	120.155	Microbial communication and host-microbiome interaction
K01998	branched-chain amino acid transport system permease protein	livM	ko02010 ABC transporters ko02024 Quorum sensing	FUNCTION: Part of the binding-protein-dependent transport system for branched-chain amino acids. Probably responsible for the translocation of the substrates across the membrane.	0.00691006	134.139	Microbial communication and host-microbiome interaction
K01999	branched-chain amino acid transport system substrate-binding protein	livK	ko02010 ABC transporters ko02024 Quorum sensing	FUNCTION: This protein is a component of the leucine-specific transport system, which is one of the two periplasmic binding protein-dependent transport systems of the high-affinity transport of the branched-chain amino acids in E.coli.	0.0105413	157.034	Microbial communication and host-microbiome interaction
K02003	putative ABC transport system ATP-binding protein	ABC.CD.A	Null/Cell wall/membrane/envelope biogenesis	Probably part of an ABC transporter complex. Probably responsible for energy coupling to the transport system (By similarity).	0.159496	29.4436	Microbial communication and host-microbiome interaction
K02004	putative ABC transport system permease protein	ABC.CD.P	Null	FUNCTION: Probably part of an ABC transporter complex. Probably responsible for the translocation of the substrate across the membrane (By similarity). {ECO:0000250}.	0.13081	45.4622	Microbial communication and host-microbiome interaction
K02005	HlyD family secretion protein	ABC.CD.TX	Null/Cell wall/membrane/envelope biogenesis, Defense mechanisms	Null	0.095465	36.6441	Microbial communication and host-microbiome interaction
K02006	cobalt/nickel transport system ATP-binding protein	cbiO	ko02010 ABC transporters	FUNCTION: Part of the energy-coupling factor (ECF) transporter complex CbiMNOQ involved in cobalt import. The complex confers cobalt uptake upon expression in E.coli; can also transport nickel with a very low affinity. Presumably responsible for energy coupling to the transport system. {ECO:0000269|PubMed:16352848}.	0.0254786	61.2551	Microbial communication and host-microbiome interaction
K02007	cobalt/nickel transport system permease protein	cbiM	ko02010 ABC transporters	FUNCTION: Part of the energy-coupling factor (ECF) transporter complex CbiMNOQ involved in cobalt import. The complex confers cobalt uptake upon expression in E.coli; can also transport nickel with a very low affinity. A Cbi(MN) fusion protein has about 70% import capacity, but the holo-Cbi(MN)QO complex cannot be isolated, suggesting CbiN may destabilize it. {ECO:0000269|PubMed:16352848, ECO:000…	0.05511	62.4772	Microbial communication and host-microbiome interaction
K02008	cobalt/nickel transport system permease protein	cbiQ	ko02010 ABC transporters	FUNCTION: Part of the energy-coupling factor (ECF) transporter complex CbiMNOQ involved in cobalt import. The complex confers cobalt uptake upon expression in E.coli; can also transport nickel with a very low affinity. {ECO:0000269|PubMed:16352848, ECO:0000269|PubMed:20868747}.	0.0252202	49.1067	Microbial communication and host-microbiome interaction
K02011	iron(III) transport system permease protein	afuB, fbpB	ko02010 ABC transporters	FUNCTION: A severely truncated paralog of the AfuB uptake protein, homologous only to the last 20% of the intact protein in Actinobacillus. {ECO:0000305}.	0.012128	72.5958	Microbial communication and host-microbiome interaction
K02012	iron(III) transport system substrate-binding protein	afuA, fbpA	ko02010 ABC transporters	FUNCTION: Part of the ABC transporter complex FbpABC (TC 3.A.1.10.1) involved in Fe(3+) ions import. This protein specifically binds Fe(3+) and is involved in its transmembrane transport (By similarity). {ECO:0000250}.	0.0102997	74.9519	Microbial communication and host-microbiome interaction
K02018	molybdate transport system permease protein	modB	ko02010 ABC transporters	FUNCTION: Part of the binding-protein-dependent transport system for molybdenum; probably responsible for the translocation of the substrate across the membrane.	0.0144421	73.3638	Microbial communication and host-microbiome interaction
K02028	polar amino acid transport system ATP-binding protein	ABC.PA.A	Null/Amino acid transport and metabolism	Null	0.0170915	50.1476	Microbial communication and host-microbiome interaction
K02030	polar amino acid transport system substrate-binding prote	ABC.PA.S	Null/Amino acid transport and metabolism, Signal transduction mechanisms	Catalyzes the conversion of GlcNAc-PP-undecaprenol into ManNAc-GlcNAc-PP-undecaprenol, the first committed lipid intermediate in the de novo synthesis of teichoic acid.	0.0288948	58.8672	Microbial communication and host-microbiome interaction
K02031	peptide/nickel transport system ATP-binding protein	ABC.PE.A	ko02024 Quorum sensing	Null	0.0373492	50.7576	Microbial communication and host-microbiome interaction
K02032	peptide/nickel transport system ATP-binding protein	ABC.PE.A1	ko02024 Quorum sensing	FUNCTION: Probably part of an ABC transporter complex that could be involved in peptide import. Probably responsible for energy coupling to the transport system (By similarity). {ECO:0000250}.	0.0300669	49.2902	Microbial communication and host-microbiome interaction
K02033	peptide/nickel transport system permease protein	ABC.PE.P	ko02024 Quorum sensing	FUNCTION: Probably part of the binding-protein-dependent transport system y4tOPQRS for a peptide. Probably responsible for the translocation of the substrate across the membrane.	0.0236924	59.1445	Microbial communication and host-microbiome interaction
K02034	peptide/nickel transport system permease protein	ABC.PE.P1	ko02024 Quorum sensing	Null	0.0304961	47.0321	Microbial communication and host-microbiome interaction
K02035	peptide/nickel transport system substrate-binding protein	ABC.PE.S	ko02024 Quorum sensing	Null	0.0806522	51.1739	Microbial communication and host-microbiome interaction
K02037	phosphate transport system permease prote	pstC	ko02010 ABC transporters	FUNCTION: Part of the binding-protein-dependent transport system for phosphate; probably responsible for the translocation of the substrate across the membrane.	0.00552508	108.182	Microbial communication and host-microbiome interaction
K02039	phosphate transport system prote	phoU	Null/Inorganic ion transport and metabolism	Part of the phosphate (Pho) regulon, which plays a key role in phosphate homeostasis. Encoded together with proteins of the phosphate-specific transport (Pst) system in the polycistronic pstSCAB-phoU operon. PhoU is essential for the repression of the Pho regulon at high phosphate conditions. In this role, it may bind, possibly as a chaperone, to PhoR, PhoB or a PhoR-PhoB complex to promote depho…	0.00709227	85.4198	Microbial communication and host-microbiome interaction
K02050	NitT/TauT family transport system permease prote	ABC.SN.P	Null/Inorganic ion transport and metabolism	Null	0.0223114	55.7144	Microbial communication and host-microbiome interaction
K02066	phospholipid/cholesterol/gamma-HCH transport system permease prote	mlaE, linK	ko02010 ABC transporters	FUNCTION: Part of the ABC transporter complex MlaFEDB, which is involved in a phospholipid transport pathway that maintains lipid asymmetry in the outer membrane by retrograde trafficking of phospholipids from the outer membrane to the inner membrane. Probably responsible for the translocation of the substrate across the membrane. {ECO:0000269|PubMed:19383799, ECO:0000269|PubMed:27529189}.	0.0220264	84.1401	Microbial communication and host-microbiome interaction
K02071	D-methionine transport system ATP-binding protein	metN	ko02010 ABC transporters	FUNCTION: Part of the ABC transporter complex MetNIQ involved in methionine import (PubMed:12169620, PubMed:12218041, PubMed:12819857, PubMed:18621668, PubMed:30352853). Responsible for energy coupling to the transport system (PubMed:18621668, PubMed:25678706). It has also been shown to be involved in formyl- L-methionine transport (PubMed:12819857). {ECO:0000269|PubMed:12169620, ECO:0000269|PubM…	0.00738181	86.9327	Microbial communication and host-microbiome interaction
K02073	D-methionine transport system substrate-binding protein	metQ	ko02010 ABC transporters	FUNCTION: This protein is a component of a D-methionine permease, a binding protein-dependent, ATP-driven transport system. {ECO:0000269|PubMed:12169620}.	0.00927989	80.4825	Microbial communication and host-microbiome interaction
K02283	pilus assembly protein CpaF	cpaF, tadA	Null/Intracellular trafficking, secretion, and vesicular transport	Null	0.00625186	64.8802	Microbial communication and host-microbiome interaction
K02313	chromosomal replication initiator protein	dnaA	ko02020 Two-component system ko04112 Cell cycle - Caulobacter	FUNCTION: Plays a key role in the initiation and regulation of chromosomal replication. Binds in an ATP-dependent fashion to the origin of replication (oriC) to initiate formation of the DNA replication initiation complex exactly once per cell cycle. Binds the DnaA box (consensus sequence 5'-TTATC[CA]A[CA]A-3'); subsequent binding of DNA polymerase III subunits leads to replisome formation. The D…	0.0274949	53.2024	Microbial communication and host-microbiome interaction
K02377	GDP-L-fucose synthase	TSTA3, fcl	ko00051 Fructose and mannose metabolism ko00520 Amino sugar and nucleotide sugar metabolism ko01100 Metabolic pathways	FUNCTION: Catalyzes the two-step NADP-dependent conversion of GDP- 4-dehydro-6-deoxy-D-mannose to GDP-fucose, involving an epimerase and a reductase reaction. {ECO:0000255|HAMAP-Rule:MF_00956, ECO:0000269|PubMed:10480878, ECO:0000269|PubMed:11021971, ECO:0000269|PubMed:9473059}.	0.0335687	26.6391	Microbial communication and host-microbiome interaction
K02400	flagellar biosynthesis protein FlhA	flhA	ko02040 Flagellar assembly	FUNCTION: Required for formation of the rod structure of the flagellar apparatus. Together with FliI and FliH, may constitute the export apparatus of flagellin.	0.00362171	96.5479	Microbial communication and host-microbiome interaction
K02406	flagellin	fliC	ko02020 Two-component system ko02040 Flagellar assembly ko04621 NOD-like receptor signaling pathway ko04626 Plant-pathogen interaction ko05131 Shigellosis ko05132 Salmonella infection ko05134 Legionellosis	FUNCTION: Flagellin is the subunit protein which polymerizes to form the filaments of bacterial flagella.	0.00784366	73.2891	Microbial communication and host-microbiome interaction
K02410	flagellar motor switch protein FliG	fliG	ko02030 Bacterial chemotaxis ko02040 Flagellar assembly	FUNCTION: FliG is one of three proteins (FliG, FliN, FliM) that forms the rotor-mounted switch complex (C ring), located at the base of the basal body. This complex interacts with the CheY and CheZ chemotaxis proteins, in addition to contacting components of the motor that determine the direction of flagellar rotation.	0.00271654	63.2042	Microbial communication and host-microbiome interaction
K02517	Kdo2-lipid IVA lauroyltransferase/acyltransferase	lpxL, htrB	ko00540 Lipopolysaccharide biosynthesis ko01100 Metabolic pathways	FUNCTION: Catalyzes the transfer of laurate from lauroyl-acyl carrier protein (ACP) to Kdo(2)-lipid IV(A) to form Kdo(2)- (lauroyl)-lipid IV(A). Has 10 fold selectivity for lauroyl-ACP over myristoyl-ACP. In vitro, can also catalyze a slow second acylation reaction leading to the formation of Kdo(2)-(dilauroyl)- lipid IV(A). {ECO:0000269|PubMed:18656959, ECO:0000269|PubMed:2203778, ECO:0000269|Pu…	0.00984679	78.9098	Microbial communication and host-microbiome interaction
K02527	3-deoxy-D-manno-octulosonic-acid transferase	kdtA, waaA	ko00540 Lipopolysaccharide biosynthesis ko01100 Metabolic pathways	FUNCTION: Involved in lipopolysaccharide (LPS) biosynthesis. Catalyzes the transfer of two 3-deoxy-D-manno-octulosonate (Kdo) residues from CMP-Kdo to lipid IV(A), the tetraacyldisaccharide- 1,4'-bisphosphate precursor of lipid A. {ECO:0000269|PubMed:10951204, ECO:0000269|PubMed:1577828}.	0.0303643	36.3789	Microbial communication and host-microbiome interaction
K02536	UDP-3-O	lpxD	ko00540 Lipopolysaccharide biosynthesis ko01100 Metabolic pathways	FUNCTION: Catalyzes the N-acylation of UDP-3-O- (hydroxytetradecanoyl)glucosamine using 3-hydroxytetradecanoyl-ACP as the acyl donor. Is involved in the biosynthesis of lipid A, a phosphorylated glycolipid that anchors the lipopolysaccharide to the outer membrane of the cell. Prefers (3R)-3- hydroxytetradecanoyl-ACP over (3R)-3-hydroxyhexadecanoyl-ACP as the acyl donor in vitro, which is consiste…	0.017824	61.3104	Microbial communication and host-microbiome interaction
K02563	UDP-N-acetylglucosamine--N-acetylmuramyl-(pentapeptide) pyrophosphoryl-undecaprenol N-acetylglucosamine transferase	murG	ko00550 Peptidoglycan biosynthesis ko01100 Metabolic pathways ko01502 Vancomycin resistance ko04112 Cell cycle - Caulobacter	FUNCTION: Cell wall formation. Catalyzes the transfer of a GlcNAc subunit on undecaprenyl-pyrophosphoryl-MurNAc-pentapeptide (lipid intermediate I) to form undecaprenyl-pyrophosphoryl-MurNAc- (pentapeptide)GlcNAc (lipid intermediate II).	0.0156181	50.5979	Microbial communication and host-microbiome interaction
K02647	carbohydrate diacid regulation	cdaR	Null/Transcription, Signal transduction mechanisms	Seems to regulate the expression of the operons for the enzymes involved in D-galactarate, D-glucarate and D-glycerate utilization.	0.00411407	66.1877	Microbial communication and host-microbiome interaction
K02652	type IV pilus assembly protein PilB	pilB	Null/Cell motility, Intracellular trafficking, secretion, and vesicular transport, Extracellular structures	Involved in the translocation of the type IV pilin (PilA).	0.0237945	68.0863	Microbial communication and host-microbiome interaction
K02669	twitching motility protein PilT	pilT	Null/Cell motility, Extracellular structures	May be involved in pilus retraction.	0.0287572	67.1631	Microbial communication and host-microbiome interaction
K03070	preprotein translocase subunit SecA	secA	ko02024 Quorum sensing ko03060 Protein export ko03070 Bacterial secretion system	FUNCTION: Required for protein export, interacts with the SecYEG preprotein conducting channel. SecA has a central role in coupling the hydrolysis of ATP to the transfer of proteins into and across the cell membrane, serving both as a receptor for the preprotein- SecB complex and as an ATP-driven molecular motor driving the stepwise translocation of polypeptide chains across the membrane. {ECO:00…	0.457145	10.9402	Microbial communication and host-microbiome interaction
K03072	preprotein translocase subunit SecD	secD	ko03060 Protein export ko03070 Bacterial secretion system	FUNCTION: Part of the Sec protein translocase complex. Interacts with the SecYEG preprotein conducting channel. SecDF uses the proton motive force (PMF) to complete protein translocation after the ATP-dependent function of SecA. The large periplasmic domain is thought to have a base and head domain joined by a hinge; movement of the hinge may be coupled to both proton transport and protein export…	0.010601	56.0051	Microbial communication and host-microbiome interaction
K03074	preprotein translocase subunit SecF	secF	ko03060 Protein export ko03070 Bacterial secretion system	FUNCTION: Part of the Sec protein translocase complex. Interacts with the SecYEG preprotein conducting channel. SecDF uses the proton motive force (PMF) to complete protein translocation after the ATP-dependent function of SecA. The large periplasmic domain is thought to have a base and head domain joined by a hinge; movement of the hinge may be coupled to both proton transport and protein export…	0.00790943	59.0057	Microbial communication and host-microbiome interaction
K03075	preprotein translocase subunit SecG	secG	ko02024 Quorum sensing ko03060 Protein export ko03070 Bacterial secretion system	FUNCTION: Subunit of the protein translocation channel SecYEG. Overexpression of some hybrid proteins has been thought to jam the protein secretion apparatus resulting in cell death; while this may be true it also results in FtsH-mediated degradation of SecY. Treatment with antibiotics that block translation elongation such as chloramphenicol also leads to degradation of SecY and SecE but not Sec…	0.0116683	62.9707	Microbial communication and host-microbiome interaction
K03076	preprotein translocase subunit SecY	secY	ko02024 Quorum sensing ko03060 Protein export ko03070 Bacterial secretion system	FUNCTION: The central subunit of the protein translocation channel SecYEG. Consists of two halves formed by TMs 1-5 and 6-10. These two domains form a lateral gate at the front which open onto the bilayer between TMs 2 and 7, and are clamped together by SecE at the back. The channel is closed by both a pore ring composed of hydrophobic SecY resides and a short helix (helix 2A) on the extracellula…	0.245915	19.733	Microbial communication and host-microbiome interaction
K03092	RNA polymerase sigma-54 factor	rpoN	ko02020 Two-component system ko05111 Biofilm formation - Vibrio cholerae	FUNCTION: Sigma factors are initiation factors that promote the attachment of RNA polymerase to specific initiation sites and are then released. This sigma factor is responsible for the expression of the xylCAB operon and the xylS gene. The open complex (sigma-54 and core RNA polymerase) serves as the receptor for receipt of the melting signal from the remotely bound activator protein XylR for th…	0.0194207	55.4983	Microbial communication and host-microbiome interaction
K03100	signal peptidase I	lepB	ko03060 Protein export	Null	0.0221483	44.6058	Microbial communication and host-microbiome interaction
K03106	signal recognition particle subunit SRP54	SRP54, ffh	ko02024 Quorum sensing ko03060 Protein export ko03070 Bacterial secretion system	FUNCTION: Involved in targeting and insertion of nascent membrane proteins into the cytoplasmic membrane. Binds to the hydrophobic signal sequence of the ribosome-nascent chain (RNC) as it emerges from the ribosomes. The SRP-RNC complex is then targeted to the cytoplasmic membrane where it interacts with the SRP receptor FtsY. Interaction with FtsY leads to the transfer of the RNC complex to the …	0.139426	16.4452	Microbial communication and host-microbiome interaction
K03110	fused signal recognition particle receptor	ftsY	ko02024 Quorum sensing ko03060 Protein export ko03070 Bacterial secretion system	FUNCTION: Involved in targeting and insertion of nascent membrane proteins into the cytoplasmic membrane. Acts as a receptor for the complex formed by the signal recognition particle (SRP) and the ribosome-nascent chain (RNC). Interaction with SRP-RNC leads to the transfer of the RNC complex to the Sec translocase for insertion into the membrane, the hydrolysis of GTP by both Ffh and FtsY, and th…	0.0444314	23.3979	Microbial communication and host-microbiome interaction
K03118	sec-independent protein translocase protein TatC	tatC	ko03060 Protein export ko03070 Bacterial secretion system	FUNCTION: Part of the twin-arginine translocation (Tat) system that transports large folded proteins containing a characteristic twin-arginine motif in their signal peptide across membranes. Together with TatB, TatC is part of a receptor directly interacting with Tat signal peptides. {ECO:0000255|HAMAP- Rule:MF_00902, ECO:0000269|PubMed:11922668, ECO:0000269|PubMed:14580344, ECO:0000269|PubMed:19…	0.0039113	61.8092	Microbial communication and host-microbiome interaction
K03205	type IV secretion system protein VirD4	virD4, lvhD4	ko03070 Bacterial secretion system	FUNCTION: The type IV secretion system VirB/VirD4 is a major virulence determinant for subversion of human endothelial cell (HEC) function. VirB-dependent changes of HEC include massive cytoskeletal rearrangements, a proinflammatory activation by nuclear factor NF-kappa-B, inhibition of early and late events of apoptosis, leading to an increased cell survival, and, at high infection doses, a cyto…	0.00606593	65.5063	Microbial communication and host-microbiome interaction
K03210	preprotein translocase subunit YajC	yajC	ko02024 Quorum sensing ko03060 Protein export ko03070 Bacterial secretion system	Null	0.00640338	53.638	Microbial communication and host-microbiome interaction
K03217	YidC/Oxa1 family membrane protein insertase	yidC, spoIIIJ, OXA1, ccfA	ko02024 Quorum sensing ko03060 Protein export ko03070 Bacterial secretion system	FUNCTION: Inner membrane protein required for the insertion and/or proper folding and/or complex formation of integral inner membrane proteins. Involved in integration of membrane proteins that insert dependently and independently of the Sec translocase complex, as well as at least 2 lipoproteins. Its own insertion requires SRP and is Sec translocase-dependent. Essential for the integration of Se…	0.0776341	29.3633	Microbial communication and host-microbiome interaction
K03234	elongation factor	EEF2	ko04152 AMPK signaling pathway ko04921 Oxytocin signaling pathway	Null	0.0620698	87.3745	Microbial communication and host-microbiome interaction
K03282	large conductance mechanosensitive channel	mscL	Null/Cell wall/membrane/envelope biogenesis	Mechanosensitive channel that opens in response to stretch forces in the membrane lipid bilayer. Forms a nonselective ion channel with a conductance of about 4 nanosiemens. Participates in the regulation of osmotic pressure changes within the cell. Opens at a pressure just below that which would cause cell disruption and death. The force required to trigger channel opening depends on the membrane…	0.00998748	35.4558	Microbial communication and host-microbiome interaction
K03284	magnesium transporter	corA	Null/Inorganic ion transport and metabolism	Mediates influx of magnesium ions (PubMed:18276588, PubMed:22722933, PubMed:23781956, PubMed:23112165). Mediates Co(2+) uptake (PubMed:21454699, PubMed:23091000, PubMed:23425532). Has high selectivity for Co(2+) (PubMed:21454699, PubMed:23425532). Alternates between open and closed states. Activated by low cytoplasmic Mg(2+) levels. Inactive when cytoplasmic Mg(2+) levels are high (PubMed:2311216…	0.0588808	26.6949	Microbial communication and host-microbiome interaction
K03296	hydrophobic/amphiphilic exporter-1 (mainly G- bacteria), HAE1 family	TC.HAE1	Null/Defense mechanisms	Null	0.0481394	83.419	Microbial communication and host-microbiome interaction
K03308	neurotransmitter:Na+ symporter, NSS family	TC.NSS	Null/General function prediction only	Putative sodium-dependent transporter.	0.0498247	55.5149	Microbial communication and host-microbiome interaction
K03406	methyl-accepting chemotaxis protein	mcp	ko02020 Two-component system ko02030 Bacterial chemotaxis	FUNCTION: Chemotactic-signal transducers respond to changes in the concentration of attractants and repellents in the environment, transduce a signal from the outside to the inside of the cell, and facilitate sensory adaptation through the variation of the level of methylation. Chemoreceptor for malate. {ECO:0000269|PubMed:17933940}.	0.0210987	70.0373	Microbial communication and host-microbiome interaction
K03407	two-component system, chemotaxis family, sensor kinase CheA	cheA	ko02020 Two-component system ko02030 Bacterial chemotaxis	FUNCTION: Involved in the transmission of sensory signals from the chemoreceptors to the flagellar motors. CheA is autophosphorylated; it can transfer its phosphate group to either CheB or CheY.	0.00529527	60.2714	Microbial communication and host-microbiome interaction
K03420	proteasome regulatory subunit	psmR	ko03050 Proteasome	FUNCTION: Purine nucleoside phosphorylase involved in purine salvage. {ECO:0000256|HAMAP-Rule:MF_01963}.	0.041011	61.1508	Microbial communication and host-microbiome interaction
K03427	type I restriction enzyme M protein	hsdM	Null/Defense mechanisms	The M and S subunits together form a methyltransferase (MTase) that methylates two adenine residues in complementary strands of a bipartite DNA recognition sequence. In the presence of the R subunit the complex can also act as an endonuclease, binding to the same target sequence but cutting the DNA some distance from this site. Whether the DNA is cut or modified depends on the methylation state o…	0.0438649	61.3519	Microbial communication and host-microbiome interaction
K03432	proteasome alpha subunit	psmA, prcA	ko03050 Proteasome	FUNCTION: Component of the proteasome core, a large protease complex with broad specificity involved in protein degradation. The M.tuberculosis proteasome is able to cleave oligopeptides not only after hydrophobic but also after basic, acidic and small neutral residues (PubMed:16468985). In complex with the ATPase Mpa, degrades protein targets conjugated to a prokaryotic ubiquitin-like protein (P…	0.0264886	76.3979	Microbial communication and host-microbiome interaction
K03433	proteasome beta subunit	psmB, prcB	ko03050 Proteasome	FUNCTION: Component of the proteasome core, a large protease complex with broad specificity involved in protein degradation. The H.volcanii alpha1-beta proteasome is able to cleave oligopeptides after Phe, Tyr and Trp, poorly after Glu but not after Arg. Thus, displays chymotrypsin-like activity, low caspase- like activity but no trypsin-like activity. {ECO:0000255|HAMAP- Rule:MF_02113, ECO:00002…	0.033933	61.863	Microbial communication and host-microbiome interaction
K03438	16S rRNA (cytosine1402-N4)-methyltransferase	mraW, rsmH	Null/Translation, ribosomal structure and biogenesis	Specifically methylates the N4 position of cytidine in position 1402 (C1402) of 16S rRNA. In vitro, active on the assembled 30S subunit, but not naked 16S rRNA or 70S ribosomes.	0.0142198	61.793	Microbial communication and host-microbiome interaction
K03466	DNA segregation ATPase FtsK/SpoIIIE, S-DNA-T family	ftsK, spoIIIE	Null/Cell cycle control, cell division, chromosome partitioning	Essential cell division protein that coordinates cell division and chromosome segregation. The N-terminus is involved in assembly of the cell-division machinery. The C-terminus functions as a DNA motor that moves dsDNA in an ATP-dependent manner towards the dif recombination site, which is located within the replication terminus region. Translocation stops specifically at Xer-dif sites, where Fts…	0.0739938	27.5728	Microbial communication and host-microbiome interaction
K03495	tRNA uridine 5-carboxymethylaminomethyl modification enzyme	gidA, mnmG, MTO1	Null/Translation, ribosomal structure and biogenesis	NAD-binding protein involved in the addition of a carboxymethylaminomethyl (cmnm) group at the wobble position (U34) of certain tRNAs, forming tRNA-cmnm(5)s(2)U34.	0.0328325	55.2249	Microbial communication and host-microbiome interaction
K03496	chromosome partitioning protein	parA, soj	Null/Cell motility	ATPase probably involved in chromosome partitioning. Cooperatively binds dsDNA, forming nucleoprotein filaments in a strictly ATP-dependent fashion. Can also bind ssDNA with lower affinity.	0.024785	36.8809	Microbial communication and host-microbiome interaction
K03499	trk system potassium uptake protein	trkA, ktrA	Null/Inorganic ion transport and metabolism	Catalytic subunit of the KtrAB potassium uptake transporter. The 2 major potassium transporter complexes KtrAB and KtrCD confer resistance to both suddenly imposed and prolonged osmotic stress.	0.0308099	41.8258	Microbial communication and host-microbiome interaction
K03501	16S rRNA (guanine527-N7)-methyltransferase	gidB, rsmG	Null/Translation, ribosomal structure and biogenesis	Specifically methylates the N7 position of guanine in position 527 of 16S rRNA. Requires the intact 30S subunit for methylation.	0.0134995	61.5289	Microbial communication and host-microbiome interaction
K03529	chromosome segregation protein	smc	Null/Cell cycle control, cell division, chromosome partitioning	Required for chromosome condensation and partitioning.	0.0439807	66.5951	Microbial communication and host-microbiome interaction
K03531	cell division protein FtsZ	ftsZ	ko04112 Cell cycle - Caulobacter	FUNCTION: Essential cell division protein that forms a contractile ring structure (Z ring) at the future cell division site. The regulation of the ring assembly controls the timing and the location of cell division. One of the functions of the FtsZ ring is to recruit other cell division proteins to the septum to produce a new cell wall between the dividing cells. Binds GTP and shows GTPase activi…	0.129186	16.9695	Microbial communication and host-microbiome interaction
K03543	membrane fusion protein, multidrug efflux system	emrA	Null/Defense mechanisms	Part of the tripartite efflux system EmrAB-TolC, which confers resistance to antibiotics such as CCCP, FCCP, 2,4-dinitrophenol and nalidixic acid. EmrA is a drug-binding protein that provides a physical link between EmrB and TolC.	0.0317008	67.6414	Microbial communication and host-microbiome interaction
K03544	ATP-dependent Clp protease ATP-binding subunit ClpX	clpX, CLPX	ko04112 Cell cycle - Caulobacter	FUNCTION: ATP-dependent specificity component of the Clp protease. Uses cycles of ATP binding and hydrolysis to unfold proteins and translocate them to the ClpP protease. It directs the protease to specific substrates both with and without the help of adapter proteins such as SspB. Participates in the final steps of RseA- sigma-E degradation, liberating sigma-E to induce the extracytoplasmic-stre…	0.0864692	28.2268	Microbial communication and host-microbiome interaction
K03545	trigger factor	tig	Null/Posttranslational modification, protein turnover, chaperones	Involved in protein export. Acts as a chaperone by maintaining the newly synthesized secretory and non-secretory proteins in an open conformation. Binds to 3 regions of unfolded substrate PhoA, preferring aromatic and hydrophobic residues, keeping it stretched out and unable to form aggregates (PubMed:24812405). Binds to nascent polypeptide chains via ribosomal protein L23 (PubMed:12226666). Func…	0.0706851	33.2428	Microbial communication and host-microbiome interaction
K03561	biopolymer transport protein ExbB	exbB	Null/Intracellular trafficking, secretion, and vesicular transport	Involved in the TonB-dependent energy-dependent transport of various receptor-bound substrates. Protects ExbD from proteolytic degradation and functionally stabilizes TonB.	0.250532	29.829	Microbial communication and host-microbiome interaction
K03564	thioredoxin-dependent peroxiredoxin	BCP, PRXQ, DOT5	Null/Posttranslational modification, protein turnover, chaperones	Thiol-specific peroxidase that catalyzes the reduction of hydrogen peroxide and organic hydroperoxides to water and alcohols, respectively. Plays a role in cell protection against oxidative stress by detoxifying peroxides and as sensor of hydrogen peroxide-mediated signaling events.	0.0115171	59.3312	Microbial communication and host-microbiome interaction
K03569	rod shape-determining protein MreB and related protein	mreB	Null/Cell cycle control, cell division, chromosome partitioning	Forms membrane-associated dynamic filaments that are essential for cell shape determination (PubMed:15612918, PubMed:21903929). Acts by regulating cell wall synthesis and cell elongation, and thus cell shape (PubMed:21903929). A feedback loop between cell geometry and MreB localization maintains elongated cell shape by targeting cell wall growth to regions of negative cell wall curvature (PubMed:…	0.159383	17.8428	Microbial communication and host-microbiome interaction
K03574	8-oxo-dGTP diphosphatase	mutT, NUDT15, MTH2	Null/Defense mechanisms	Involved in the GO system responsible for removing an oxidatively damaged form of guanine (7,8-dihydro-8-oxoguanine) from DNA and the nucleotide pool. 8-oxo-dGTP is inserted opposite dA and dC residues of template DNA with almost equal efficiency thus leading to A.T to G.C transversions. MutT specifically degrades 8-oxo-dGTP to the monophosphate.	0.0104366	53.015	Microbial communication and host-microbiome interaction
K03585	membrane fusion protein, multidrug efflux system	acrA, mexA, adeI, smeD, mtrC, cmeA	ko01501 beta-Lactam resistance ko01503 Cationic antimicrobial peptide (CAMP) resistance	FUNCTION: AcrA-AcrB-AcrZ-TolC is a drug efflux protein complex with broad substrate specificity that uses the proton motive force to export substrates. This subunit may act as an adapter protein that links AcrB and TolC stably together. It is elongated in shape, being long enough to span the periplasm. {ECO:0000269|PubMed:9878415}.	0.0131953	60.5452	Microbial communication and host-microbiome interaction
K03587	cell division protein FtsI (penicillin-binding protein 3)	ftsI	ko00550 Peptidoglycan biosynthesis ko01501 beta-Lactam resistance	FUNCTION: Essential cell division protein that catalyzes cross- linking of the peptidoglycan cell wall at the division septum (PubMed:1103132, PubMed:6450748, PubMed:9614966, PubMed:3531167, PubMed:7030331). Required for localization of FtsN (PubMed:9282742). {ECO:0000269|PubMed:1103132, ECO:0000269|PubMed:3531167, ECO:0000269|PubMed:6450748, ECO:0000269|PubMed:7030331, ECO:0000269|PubMed:9282742…	0.0186133	55.2901	Microbial communication and host-microbiome interaction
K03588	cell division protein FtsW	ftsW, spoVE	ko04112 Cell cycle - Caulobacter	FUNCTION: Peptidoglycan polymerase that is essential for cell division (Probable). Functions probably in conjunction with the penicillin-binding protein 3 (ftsI) (PubMed:9603865, PubMed:11807049). Required for localization of FtsI (PubMed:11807049). {ECO:0000269|PubMed:11807049, ECO:0000269|PubMed:9603865, ECO:0000305|PubMed:27643381, ECO:0000305|PubMed:9218774}.	0.0152977	46.1549	Microbial communication and host-microbiome interaction
K03590	cell division protein FtsA	ftsA	ko04112 Cell cycle - Caulobacter	FUNCTION: Essential cell division protein that assists in the assembly of the Z ring (PubMed:11847116). May serve as the principal membrane anchor for the Z ring (PubMed:15752196). Also required for the recruitment to the septal ring of the downstream cell division proteins FtsK, FtsQ, FtsL, FtsI and FtsN (PubMed:9282742, PubMed:9495771, PubMed:9603865, PubMed:9882666, PubMed:10027987, PubMed:247…	0.0252472	44.151	Microbial communication and host-microbiome interaction
K03593	ATP-binding protein involved in chromosome partitioning	mrp, NUBPL	Null/Cell cycle control, cell division, chromosome partitioning	Binds and transfers iron-sulfur (Fe-S) clusters to target apoproteins. Can hydrolyze ATP.	0.0181577	60.2019	Microbial communication and host-microbiome interaction
[truncated: 149 more rows]
