# Supplementary material for: Bovine host genome acts on rumen microbiome function linked to methane emissions
Source: Commun Biol. 2022 Apr 12;5:350. doi: 10.1038/s42003-022-03293-0 (PMC9005536; doi:10.1038/s42003-022-03293-0)
Supplement: Supplementary file 7 — Dataset 4 [file 42003_2022_3293_MOESM7_ESM.xlsx]

## Sheet: SupData4
Supplementary Data 4. Microbial genera abundances with significant host genomic effects in rumen microbiome.
Genera	Family	Order	Class	Phylum	Kingdom	1h1	HPD95%2		h2 classification3	DICfull model4	DICmodel without genomic effect5	DICfull model - DICmodel without genomic effect	BF6
Acidaminococcus	Acidaminococcaceae	Acidaminococcales	Negativicutes	Firmicutes	Bacteria	0.541245	0.200412	0.886719	Highly heritable	600.393	750.487	-150.094	882000
Atopobium	Atopobiaceae	Coriobacteriales	Coriobacteriia	Actinobacteria	Bacteria	0.537712	0.148928	0.881467	Highly heritable	-13.7118	129.333	-143.045	23847.1
Orientia	Rickettsiaceae	Rickettsiales	Alphaproteobacteria	Proteobacteria	Bacteria	0.530775	0.220707	0.811729	Highly heritable	540.797	660.861	-120.064	1.15147e+06
Ketogulonicigenium	Rhodospirillaceae	Rhodospirillales	Alphaproteobacteria	Proteobacteria	Bacteria	0.508442	0.110078	0.88196	Highly heritable	178.982	320.677	-141.695	336.685
Eubacterium	Eubacteriaceae	Clostridiales	Clostridia	Firmicutes	Bacteria	0.505739	0.164193	0.83543	Highly heritable	47.9975	168.591	-120.593	9722.85
Libanicoccus	Atopobiaceae	Coriobacteriales	Coriobacteriia	Actinobacteria	Bacteria	0.486585	0.115245	0.830915	Highly heritable	80.0001	192.071	-112.071	480.895
Saccharopolyspora	Pseudonocardiaceae	Pseudonocardiales	Actinobacteria	Actinobacteria	Bacteria	0.476812	0.128923	0.897429	Highly heritable	206.277	341.671	-135.394	143580
Sulfurovum	Sulfurovaceae	Campylobacterales	Epsilonproteobacteria	Proteobacteria	Bacteria	0.444376	0.0887171	0.820829	Highly heritable	170.882	272.258	-101.376	6678.67
Megasphaera	Veillonellaceae	Veillonellales	Negativicutes	Firmicutes	Bacteria	0.442917	0.141129	0.748067	Highly heritable	630.35	721.454	-91.1044	243186
Halanaeroarchaeum	Halobacteriaceae	Halobacteriales	Halobacteria	Euryarchaeota	Archaea	0.441714	0.0711036	0.827962	Highly heritable	715.079	824.706	-109.627	2011.34
Natronorubrum	Natrialbaceae	Natrialbales	Halobacteria	Euryarchaeota	Archaea	0.433839	0.140579	0.742918	Highly heritable	489.877	571.967	-82.0905	546979
Halopiger	Natrialbaceae	Natrialbales	Halobacteria	Euryarchaeota	Archaea	0.432757	0.0708854	0.790931	Highly heritable	123.053	215.528	-92.4751	3642.35
Obesumbacterium	Hafniaceae	Enterobacterales	Gammaproteobacteria	Proteobacteria	Bacteria	0.430875	0.1253	0.735034	Highly heritable	424.84	507.118	-82.2776	239.402
Sediminispirochaeta	Spirochaetaceae	Spirochaetales	Spirochaetia	Spirochaetes	Bacteria	0.430555	0.106824	0.78758	Highly heritable	304.128	390.928	-86.7996	994.668
Allisonella	Veillonellaceae	Veillonellales	Negativicutes	Firmicutes	Bacteria	0.429974	0.0910202	0.748078	Highly heritable	571.502	659.514	-88.0125	124002
Halorhodospira	Ectothiorhodospiraceae	Chromatiales	Gammaproteobacteria	Proteobacteria	Bacteria	0.422944	0.122816	0.728646	Highly heritable	367.408	446.131	-78.7228	14651
Leisingera	Rhodobacteraceae	Rhodobacterales	Alphaproteobacteria	Proteobacteria	Bacteria	0.419597	0.12633	0.686394	Highly heritable	173.296	243.159	-69.8628	49223.8
Siansivirga	Flavobacteriaceae	Flavobacteriales	Flavobacteriia	Bacteroidetes	Bacteria	0.419194	0.0530893	0.829259	Highly heritable	577.91	686.295	-108.386	338.98
Chloroflexus	Chloroflexaceae	Chloroflexales	Chloroflexia	Chloroflexi	Bacteria	0.408199	0.126666	0.710756	Highly heritable	299.825	368.823	-68.9979	4736.46
Methanospirillum	Methanospirillaceae	Methanomicrobiales	Methanomicrobia	Euryarchaeota	Archaea	0.401022	0.0234742	0.787364	Highly heritable	510.862	603.38	-92.5179	104.323
Leishmania	Trypanosomatidae	Trypanosomatida	Kinetoplastea	Euglenozoa	Protist	0.229968	0.000792033	0.482856	Moderately heritable	465.58	489.018	-23.4371	8.03454
Thecamonas	Apusomonadidae	0	0	Apusozoa	Protist	0.229109	0.0040831	0.469563	Moderately heritable	583.67	606.434	-22.7647	11.1047
Neofusicoccum	Botryosphaeriaceae	Botryosphaeriales	Dothideomycetes	Ascomycota	Fungi	0.367581	0.0621509	0.676376	Moderately heritable	582.568	643.291	-60.7227	796.185
Wallemia	Wallemiaceae	Wallemiales	Wallemiomycetes	Basidiomycota	Fungi	0.242817	0.000603459	0.515436	Moderately heritable	1003.31	1031.42	-28.1055	5.92766
Grosmannia	Ophiostomataceae	Ophiostomatales	Sordariomycetes	Ascomycota	Fungi	0.224471	9.11e-05	0.491008	Moderately heritable	662.253	685.733	-23.4791	6.82829
Pseudonocardia	Pseudonocardiaceae	Pseudonocardiales	Actinobacteria	Actinobacteria	Bacteria	0.388476	0.0561533	0.729128	Moderately heritable	117.44	188.138	-70.6985	2405.38
Octadecabacter	Rhodobacteraceae	Rhodobacterales	Alphaproteobacteria	Proteobacteria	Bacteria	0.387733	0.0443588	0.71255	Moderately heritable	335.56	403.583	-68.0229	15.7573
Pleurocapsa	Hyellaceae	Pleurocapsales	0	Cyanobacteria	Bacteria	0.382186	0.0356655	0.730231	Moderately heritable	564.313	635.926	-71.6129	102.008
Gluconobacter	Acetobacteraceae	Rhodospirillales	Alphaproteobacteria	Proteobacteria	Bacteria	0.380363	0.070909	0.7039	Moderately heritable	93.0976	156.958	-63.8606	1419.5
Nitrosospira	Nitrosomonadaceae	Nitrosomonadales	Betaproteobacteria	Proteobacteria	Bacteria	0.379366	0.0709698	0.709055	Moderately heritable	551.732	617.958	-66.226	1247.94
Pirellula	Pirellulaceae	Pirellulales	Planctomycetia	Planctomycetes	Bacteria	0.375	0.0732712	0.681367	Moderately heritable	382.715	442.949	-60.2349	59.6245
Cronobacter	Enterobacteriaceae	Enterobacterales	Gammaproteobacteria	Proteobacteria	Bacteria	0.37481	0.0830429	0.674346	Moderately heritable	320.437	381.632	-61.1954	6628.29
Olsenella	Atopobiaceae	Coriobacteriales	Coriobacteria	Actinobacteria	Bacteria	0.370658	0.00956586	0.807166	Moderately heritable	585.5	686.472	-100.972	78.6812
Labrenzia	Rhodobacteraceae	Rhodobacterales	Alphaproteobacteria	Proteobacteria	Bacteria	0.366713	0.0231771	0.720583	Moderately heritable	249.936	322.817	-72.8808	513.795
Candidatus Methylopumilus	Methylophilaceae	Nitrosomonadales	Betaproteobacteria	Proteobacteria	Bacteria	0.3666	0.0815337	0.662823	Moderately heritable	468.863	526.848	-57.9852	380.744
Pelosinus	Sporomusaceae	Selenomonadales	Negativicutes	Firmicutes	Bacteria	0.363281	0.0568336	0.655913	Moderately heritable	118.673	175.556	-56.8826	269.082
Methylococcus	Methylococcaceae	Methylococcales	Gammaproteobacteria	Proteobacteria	Bacteria	0.362598	0.0344757	0.707861	Moderately heritable	214.067	277.879	-63.8125	264.827
Thermobaculum				Thermobaculum	Bacteria	0.361395	0.027218	0.737999	Moderately heritable	364.994	434.53	-69.5354	52.1903
Steroidobacter	Steroidobacteraceae	Nevskiales	Gammaproteobacteria	Proteobacteria	Bacteria	0.360275	0.0458004	0.698891	Moderately heritable	153.225	213.026	-59.801	7.44199
Beijerinckia	Beijerinckiaceae	Rhizobiales	Alphaproteobacteria	Proteobacteria	Bacteria	0.356061	0.0867648	0.625702	Moderately heritable	257.852	308.223	-50.3711	2831.93
Chondromyces	Polyangiaceae	Myxococcales	Deltaproteobacteria	Proteobacteria	Bacteria	0.35428	0.0529886	0.669459	Moderately heritable	333.497	389.317	-55.82	896.314
Snodgrassella	Neisseriaceae	Neisseriales	Betaproteobacteria	Proteobacteria	Bacteria	0.350188	0.0598038	0.658332	Moderately heritable	425.335	478.463	-53.1272	705.109
Coriobacterium	Coriobacteriaceae	Coriobacteriales	Coriobacteriia	Actinobacteria	Bacteria	0.347661	0.016054	0.697558	Moderately heritable	7.85441	70.0649	-62.2105	76.3635
Pectobacterium	Pectobacteriaceae	Enterobacterales	Gammaproteobacteria	Proteobacteria	Bacteria	0.345892	1.41e-05	0.683966	Moderately heritable	270.455	330.897	-60.4413	10.8022
Draconibacterium	Prolixibacteraceae	Marinilabiliales	Bacteroidia	Bacteroidetes	Bacteria	0.344901	0.0481347	0.680277	Moderately heritable	242.54	297.278	-54.7381	140.532
Serratia	Yersiniaceae	Enterobacterales	Gammaproteobacteria	Proteobacteria	Bacteria	0.341682	0.0377505	0.639809	Moderately heritable	117.623	169.532	-51.9083	501.99
Aeromonas	Aeromonadaceae	Aeromonadales	Gammaproteobacteria	Proteobacteria	Bacteria	0.341463	0.0527339	0.653659	Moderately heritable	446.089	498.583	-52.4939	965.747
Desulfobacca	Syntrophaceae	Syntrophobacterales	Deltaproteobacteria	Proteobacteria	Bacteria	0.338306	0.0343471	0.654092	Moderately heritable	282.604	333.602	-50.9985	118.788
Acaryochloris	Acaryochloridaceae	Synechococcales	0	Cyanobacteria	Bacteria	0.337758	0.052088	0.624252	Moderately heritable	430.022	477.442	-47.4202	541.721
Muricauda	Flavobacteriaceae	Flavobacteriales	Flavobacteriia	Bacteroidetes	Bacteria	0.337288	0.0358431	0.649388	Moderately heritable	257.553	308.678	-51.1243	54.9232
Ruegeria	Rhodobacteraceae	Rhodobacterales	Alphaproteobacteria	Proteobacteria	Bacteria	0.336686	0.057949	0.635508	Moderately heritable	21.4302	70.2701	-48.8399	351.046
Ectothiorhodospira	Ectothiorhodospiraceae	Chromatiales	Gammaproteobacteria	Proteobacteria	Bacteria	0.332023	0.0308089	0.677078	Moderately heritable	178.02	234.864	-56.8439	228.288
Butyrivibrio	Lachnospiraceae	Clostridiales	Clostridia	Firmicutes	Bacteria	0.331928	0.0540829	0.640321	Moderately heritable	89.7109	137.366	-47.6549	52.7036
Aequorivita	Flavobacteriaceae	Flavobacteriales	Flavobacteriia	Bacteroidetes	Bacteria	0.328675	0.0156383	0.674814	Moderately heritable	438.404	495.935	-57.531	125.753
Runella	Cytophagaceae	Cytophagales	Cytophagia	Bacteroidetes	Bacteria	0.328136	0.00650223	0.634204	Moderately heritable	272.973	322.68	-49.7074	19.1828
Pluralibacter	Enterobacteriaceae	Enterobacterales	Gammaproteobacteria	Proteobacteria	Bacteria	0.325908	0.0363496	0.650535	Moderately heritable	197.813	248.323	-50.5097	121.701
Synechocystis	Merismopediaceae	Synechococcales	0	Cyanobacteria	Bacteria	0.324998	0.0364018	0.612825	Moderately heritable	263.449	309.907	-46.4576	12.0661
Veillonella	Veillonellaceae	Veillonellales	Negativicutes	Firmicutes	Bacteria	0.321411	0.0421221	0.596628	Moderately heritable	302.586	345.226	-42.6398	8.33103
Blautia	Lachnospiraceae	Clostridiales	Clostridia	Firmicutes	Bacteria	0.320732	0.0464821	0.623654	Moderately heritable	-66.5961	-20.3009	-46.2951	53.3791
Coprothermobacter	Candidatus Coprothermobacteraceae	Candidatus Coprothermobacterales	Candidatus Coprothermobacteria	Candidatus Coprothermobacterota	Bacteria	0.319685	0.0146425	0.639783	Moderately heritable	545.201	594.372	-49.1709	26.2675
Alkalilimnicola	Ectothiorhodospiraceae	Chromatiales	Gammaproteobacteria	Proteobacteria	Bacteria	0.319311	0.0221594	0.641595	Moderately heritable	301.916	351.879	-49.9635	46.6401
Zhongshania	Spongiibacteraceae	Cellvibrionales	Gammaproteobacteria	Proteobacteria	Bacteria	0.318549	0.0185871	0.64531	Moderately heritable	498.207	548.333	-50.1264	22.4068
Sphaerochaeta	Spirochaetaceae	Spirochaetales	Spirochaetia	Spirochaetes	Bacteria	0.31769	0.0519006	0.648069	Moderately heritable	117.445	165.257	-47.8127	5.13609
Aminobacter	Phyllobacteriaceae	Rhizobiales	Alphaproteobacteria	Proteobacteria	Bacteria	0.3157	0.0391875	0.62869	Moderately heritable	243.854	290.758	-46.9041	367.991
Rhodanobacter	Rhodanobacteraceae	Xanthomonadales	Gammaproteobacteria	Proteobacteria	Bacteria	0.313859	0.013922	0.652553	Moderately heritable	236.902	287.873	-50.9712	99.5743
Aneurinibacillus	Paenibacillaceae	Bacillales	Bacilli	Firmicutes	Bacteria	0.313362	0.0318778	0.630929	Moderately heritable	339.053	386.004	-46.9516	181.334
Sarcina	Clostridiaceae	Clostridiales	Clostridia	Firmicutes	Bacteria	0.30866	0.0492721	0.622204	Moderately heritable	679.553	722.813	-43.2608	265.668
Negativicoccus	Veillonellaceae	Veillonellales	Negativicutes	Firmicutes	Bacteria	0.307622	0.0275573	0.642285	Moderately heritable	880.257	928.179	-47.9222	93.1932
Basilea	Alcaligenaceae	Burkholderiales	Betaproteobacteria	Proteobacteria	Bacteria	0.305807	0.0143323	0.634887	Moderately heritable	561.054	608.29	-47.2358	185.057
Salinicoccus	Staphylococcaceae	Bacillales	Bacilli	Firmicutes	Bacteria	0.305604	0.0243183	0.591427	Moderately heritable	267.893	309.617	-41.724	358.408
Asticcacaulis	Caulobacteraceae	Caulobacterales	Alphaproteobacteria	Proteobacteria	Bacteria	0.301347	0.0355773	0.570842	Moderately heritable	337.157	375.719	-38.5617	180.16
Aureimonas	Aurantimonadaceae	Rhizobiales	Alphaproteobacteria	Proteobacteria	Bacteria	0.29702	0.00953865	0.634669	Moderately heritable	157.042	204.468	-47.426	23.8117
Methylomonas	Methylococcaceae	Methylococcales	Gammaproteobacteria	Proteobacteria	Bacteria	0.294583	0.0190965	0.597731	Moderately heritable	383.989	424.723	-40.7339	32.6257
Frischella	Orbaceae	Orbales	Gammaproteobacteria	Proteobacteria	Bacteria	0.29442	0.0308481	0.582084	Moderately heritable	922.412	959.561	-37.1489	37.9917
Coxiella	Coxiellaceae	Legionellales	Gammaproteobacteria	Proteobacteria	Bacteria	0.29076	0.0245107	0.591418	Moderately heritable	616.143	654.334	-38.1905	12.0781
Petrimonas	Dysgonomonadaceae	Bacteroidales	Bacteroidia	Bacteroidetes	Bacteria	0.290586	0.00157228	0.594357	Moderately heritable	568.715	609.488	-40.7729	56.0259
Dyadobacter	Cytophagaceae	Cytophagales	Cytophagia	Bacteroidetes	Bacteria	0.28762	4.36e-05	0.600849	Moderately heritable	394.928	435.43	-40.5017	21.331
Histophilus	Pasteurellaceae	Pasteurellales	Gammaproteobacteria	Proteobacteria	Bacteria	0.287279	1.64e-05	0.580864	Moderately heritable	840.504	879.226	-38.722	9.83632
Parabacteroides	Tannerellaceae	Bacteroidales	Bacteroidia	Bacteroidetes	Bacteria	0.286416	0.0271471	0.560183	Moderately heritable	173.739	209.265	-35.525	30.9522
Tannerella	Tannerellaceae	Bacteroidales	Bacteroidia	Bacteroidetes	Bacteria	0.286065	4.48e-05	0.561141	Moderately heritable	187.903	225.242	-37.3391	31.8862
Mitsuokella	Selenomonadaceae	Selenomonadales	Negativicutes	Firmicutes	Bacteria	0.285361	4.74e-05	0.613962	Moderately heritable	592.945	637.643	-44.6978	94.3679
Barnesiella	Barnesiellaceae	Bacteroidales	Bacteroidia	Bacteroidetes	Bacteria	0.28518	0.0280985	0.560528	Moderately heritable	159.601	194.768	-35.1676	29.0653
Dehalobacter	Peptococcaceae	Clostridiales	Clostridia	Firmicutes	Bacteria	0.284133	0.0243557	0.548984	Moderately heritable	238.125	272.269	-34.144	21.7609
Pseudobutyrivibrio	Lachnospiraceae	Clostridiales	Clostridia	Firmicutes	Bacteria	0.283647	0.0360537	0.555833	Moderately heritable	350.508	385.248	-34.7402	97.276
Candidatus Puniceispirillum		Alphaproteobacteriaincertaesedis	Alphaproteobacteria	Proteobacteria	Bacteria	0.282949	0.000158853	0.581131	Moderately heritable	592.55	630.772	-38.2225	12.4083
Methylovorus	Methylophilaceae	Nitrosomonadales	Betaproteobacteria	Proteobacteria	Bacteria	0.282064	1.13e-05	0.623989	Moderately heritable	393.785	438.11	-44.3258	30.9901
Fibrella	Cytophagaceae	Cytophagales	Cytophagia	Bacteroidetes	Bacteria	0.281764	0.0393901	0.572986	Moderately heritable	330.759	365.61	-34.8515	38.9235
Leptothrix		Burkholderiales	Betaproteobacteria	Proteobacteria	Bacteria	0.281116	5.06e-05	0.593297	Moderately heritable	269.794	308.508	-38.7142	3.25594
Mucinivorans	Rikenellaceae	Baacteroidales	Bacteroidia	Bacteroidetes	Bacteria	0.281067	5.56e-05	0.566215	Moderately heritable	327.152	364.328	-37.1754	25.8079
Desulfobacter	Desulfobacteraceae	Desulfobacterales	Deltaproteobacteria	Proteobacteria	Bacteria	0.280822	0.0223805	0.588606	Moderately heritable	228.818	266.052	-37.234	28.6232
Halocynthiibacter	Rhodobacteraceae	Rhodobacterales	Alphaproteobacteria	Proteobacteria	Bacteria	0.279237	0.0249726	0.552564	Moderately heritable	512.049	546.622	-34.573	114.555
Haliscomenobacter	Haliscomenobacteraceae	Saprospirales	Saprospiria	Bacteroidetes	Bacteria	0.277641	4.45e-05	0.575299	Moderately heritable	450.8	487.592	-36.7921	40.4068
Chromohalobacter	Halomonadaceae	Oceanospirillales	Gammaproteobacteria	Proteobacteria	Bacteria	0.276653	0.0225991	0.559534	Moderately heritable	152.525	187.228	-34.703	209.913
Geodermatophilus	Geodermatophilaceae	Geodermatophilales	Actinobacteria	Actinobacteria	Bacteria	0.276534	0.0197907	0.57103	Moderately heritable	207.941	244.06	-36.1199	67.7754
Isosphaera	Isosphaeraceae	Isosphaerales	Planctomycetia	Planctomycetes	Bacteria	0.275806	0.00860576	0.5625	Moderately heritable	456.093	491.427	-35.334	13.597
Pontibacter	Hymenobacteraceae	Cytophagales	Cytophagia	Bacteroidetes	Bacteria	0.274062	4.8e-05	0.590894	Moderately heritable	268.432	307.075	-38.6432	13.4412
Thermobifida	Nocardiopsaceae	Streptosporangiales	Actinobacteria	Actinobacteria	Bacteria	0.274043	0.00544816	0.557527	Moderately heritable	898.526	933.53	-35.004	6.42825
Prosthecochloris	Chlorobiaceae	Chlorobiales	Chlorobia	Chlorobi	Bacteria	0.273191	0.0164088	0.578816	Moderately heritable	241.453	277	-35.5468	30.404
Capnocytophaga	Flavobacteriaceae	Flavobacteriales	Flavobacteriia	Bacteroidetes	Bacteria	0.272911	0.0131925	0.557796	Moderately heritable	242.626	277.13	-34.5041	36.0347
Persicobacter	Persicobacteraceae	Cytophagales	Cytophagia	Bacteroidetes	Bacteria	0.271209	0.0284409	0.542627	Moderately heritable	283.588	314.419	-30.8314	25.9671
Thermosulfidibacter	Aquificae	Aquificales	Aquificalesgeneraincertaesedis	Aquificae	Bacteria	0.270875	0.000329675	0.557602	Moderately heritable	462.372	497.613	-35.241	72.4976
Dermabacter	Dermabacteraceae	Micrococcales	Actinobacteria	Actinobacteria	Bacteria	0.270795	0.0111973	0.55823	Moderately heritable	489.414	523.409	-33.9947	10.7
Prevotella	Prevotellaceae	Bacteroidales	Bacteroidia	Bacteroidetes	Bacteria	0.270624	6.86e-05	0.553041	Moderately heritable	420.896	454.983	-34.087	7.41913
Enterobacter	Enterobacteriaceae	Enterobacterales	Gammaproteobacteria	Proteobacteria	Bacteria	0.270183	6.44e-06	0.555454	Moderately heritable	102.946	138.173	-35.2278	8.69542
Parachlamydia	Parachlamydiaceae	Parachlamydiales	Chlamydiia	Chlamydiae	Bacteria	0.26718	7.78e-05	0.563623	Moderately heritable	637.589	672.021	-34.4323	15.758
Cytophaga	Cytophagaceae	Cytophagales	Cytophagia	Bacteroidetes	Bacteria	0.267097	0.00810082	0.558257	Moderately heritable	317.001	350.128	-33.1272	47.9918
Cryobacterium	Microbacteriaceae	Micrococcales	Actinobacteria	Actinobacteria	Bacteria	0.266092	4.33e-05	0.589409	Moderately heritable	222.423	260.29	-37.8668	13.0961
Dokdonia	Flavobacteriaceae	Flavobacteriales	Flavobacteria	Bacteroidetes	Bacteria	0.263446	0.00932143	0.541037	Moderately heritable	430.858	463.261	-32.4025	42.5762
Nocardiopsis	Nocardiopsaceae	Streptosporangiales	Actinobacteria	Actinobacteria	Bacteria	0.262683	0.00989646	0.560633	Moderately heritable	497.251	530.965	-33.714	69.9606
Kinetoplastibacterium			Betaproteobacteria	Proteobacteria	Bacteria	0.262574	0.0173925	0.559715	Moderately heritable	472.304	504.538	-32.2333	26.4556
Collimonas	Oxalobacteraceae	Burkholderiales	Betaproteobacteria	Proteobacteria	Bacteria	0.258885	8.62e-06	0.576308	Moderately heritable	86.5874	122.515	-35.9276	32.3007
Candidatus Azobacteroides	Bacteroidalesincertaesedis	Bacteroidales	Bacteroidia	Bacteroidetes	Bacteria	0.258028	6.22e-05	0.530207	Moderately heritable	469.017	499.544	-30.5268	5.07028
Oligotropha	Bradyrhizobiaceae	Rhizobiales	Alphaproteobacteria	Proteobacteria	Bacteria	0.257146	5.64e-05	0.567232	Moderately heritable	401.747	435.583	-33.8356	4.33108
Candidatus Ishikawaella	Enterobacteriaceae	Enterobacterales	Gammaproteobacteria	Proteobacteria	Bacteria	0.254834	0.00908252	0.535907	Moderately heritable	966.687	996.418	-29.7316	25.7947
Dyella	Rhodanobacteraceae	Xanthomonadales	Gammaproteobacteria	Proteobacteria	Bacteria	0.253794	0.00904386	0.547979	Moderately heritable	204.032	235.723	-31.6915	14.7881
Planktomarina	Rhodobacteraceae	Rhodobacterales	Alphaproteobacteria	Proteobacteria	Bacteria	0.253162	1.57e-05	0.622676	Moderately heritable	593.299	634.477	-41.1786	8.06739
Cellulomonas	Cellulomonadaceae	Micrococcales	Actinobacteria	Actinobacteria	Bacteria	0.252733	9.1e-06	0.576527	Moderately heritable	209.314	244.577	-35.2633	5.09064
Verrucosispora	Micromonosporaceae	Micromonosporales	Actinobacteria	Actinobacteria	Bacteria	0.251858	5.08e-05	0.557177	Moderately heritable	403.206	435.926	-32.7196	5.29768
Flammeovirga	Flammeovirgaceae	Cytophagales	Cytophagia	Bacteroidetes	Bacteria	0.245779	4.73e-05	0.526878	Moderately heritable	305.821	335.103	-29.2817	9.21444
Luteipulveratus	Dermacoccaceae	Micrococcales	Actinobacteria	Actinobacteria	Bacteria	0.245105	0.0090919	0.522008	Moderately heritable	385.018	413.223	-28.2048	16.512
Dichelobacter	Cardiobacteriaceae	Cardiobacteriales	Gammaproteobacteria	Proteobacteria	Bacteria	0.245003	1.76e-05	0.56519	Moderately heritable	549.27	581.036	-31.7655	5.15844
Chlamydia	Chlamydiaceae	Chlamydiales	Chlamydiia	Chlamydiae	Bacteria	0.244143	9.37e-06	0.554093	Moderately heritable	355.548	386.189	-30.6408	3.93187
Lawsonella		Corynebacteriales	Actinobacteria	Actinobacteria	Bacteria	0.244128	9.75e-06	0.550362	Moderately heritable	237.658	268.187	-30.5291	7.59019
Leclercia	Enterobacteriaceae	Enterobacterales	Gammaproteobacteria	Proteobacteria	Bacteria	0.244079	1.23e-05	0.526782	Moderately heritable	491.012	519.699	-28.6863	7.1248
Dehalococcoides	Dehalococcoidaceae	Dehalococcoidales	Dehalococcoidia	Chloroflexi	Bacteria	0.243537	2.09e-05	0.565916	Moderately heritable	264.043	297.536	-33.4932	10.2698
Asaia	Acetobacteraceae	Rhodospirillales	Alphaproteobacteria	Proteobacteria	Bacteria	0.242994	6.79e-05	0.524649	Moderately heritable	405.308	433.33	-28.0218	12.6678
Amycolatopsis	Pseudonocardiaceae	Pseudonocardiales	Actinobacteria	Actinobacteria	Bacteria	0.241653	6.79e-06	0.580599	Moderately heritable	133.75	168.409	-34.6586	4.6756
Glaciecola	Alteromonadaceae	Alteromonadales	Gammaproteobacteria	Proteobacteria	Bacteria	0.241518	2.33e-05	0.57108	Moderately heritable	571.203	603.682	-32.4788	8.18508
Niabella	Chitinophagaceae	Chitinophagales	Chitinophagia	Bacteroidetes	Bacteria	0.240833	1.64e-05	0.548983	Moderately heritable	216.397	246.231	-29.8338	5.9995
Klebsiella	Enterobacteriaceae	Enterobacterales	Gammaproteobacteria	Actinobacteria	Bacteria	0.240668	5.76e-06	0.550426	Moderately heritable	186.426	217.442	-31.0154	7.54199
Thermovirga	Synergistaceae	Synergistales	Synergistia	Synergistetes	Bacteria	0.239741	0.0116971	0.497087	Moderately heritable	419.65	445.566	-25.9159	16.0381
Hirschia	Hyphomonadaceae	Rhodobacterales	Alphaproteobacteria	Proteobacteria	Bacteria	0.237335	7.08e-06	0.622925	Moderately heritable	559.423	598.606	-39.1834	3.6846
Gallibacterium	Pasteurellaceae	Pasteurellales	Gammaproteobacteria	Proteobacteria	Bacteria	0.236071	2.18e-05	0.531964	Moderately heritable	627.328	656.495	-29.1673	15.8745
Thermosynechococcus	Synechococcaceae	Synechococcales		Cyanobacteria	Bacteria	0.235748	1.95e-05	0.499528	Moderately heritable	517.827	543.161	-25.3337	21.5385
Sodalis	Pectobacteriaceae	Enterobacterales	Gammaproteobacteria	Proteobacteria	Bacteria	0.235306	8.01e-06	0.519691	Moderately heritable	404.844	432.683	-27.8388	6.54669
Pseudomonas	Pseudomonadaceae	Pseudomonadales	Gammaproteobacteria	Proteobacteria	Bacteria	0.235215	7.73e-06	0.518497	Moderately heritable	181.224	208.752	-27.5283	6.18975
Rothia	Micrococcaceae	Micrococcales	Actinobacteria	Actinobacteria	Bacteria	0.234811	4.48e-05	0.528145	Moderately heritable	136.449	164.462	-28.0129	11.7618
Blastomonas	Sphingomonadaceae	Sphingomonadales	Alphaproteobacteria	Proteobacteria	Bacteria	0.234574	5.64e-06	0.568182	Moderately heritable	454.792	486.252	-31.4605	14.0481
Cylindrospermum	Nostocaceae	Nostocales	0	Cyanobacteria	Bacteria	0.234384	0.00390033	0.497789	Moderately heritable	730.646	755.587	-24.9411	10.3029
Desulfobacula	Desulfobacteraceae	Desulfobacterales	Deltaproteobacteria	Proteobacteria	Bacteria	0.233921	3.66e-05	0.555008	Moderately heritable	370.819	401.388	-30.5692	6.80515
Rathayibacter	Microbacteriaceae	Micrococcales	Actinobacteria	Actinobacteria	Bacteria	0.233915	0.00245242	0.498522	Moderately heritable	190.967	216.663	-25.6968	12.5714
Legionella	Legionellaceae	Legionellales	Gammaproteobacteria	Proteobacteria	Bacteria	0.232252	4.25e-05	0.533368	Moderately heritable	344.586	373.662	-29.0757	3.802
Psychromonas	Psychromonadaceae	Alteromonadales	Gammaproteobacteria	Proteobacteria	Bacteria	0.231248	1.4e-05	0.509244	Moderately heritable	557.367	583.584	-26.2167	41.8427
Porphyromonas	Porphyromonadaceae	Bacteroidales	Bacteroidia	Bacteroidetes	Bacteria	0.230307	0.00803706	0.469609	Moderately heritable	166.403	189.326	-22.9225	52.8005
Janthinobacterium	Oxalobacteraceae	Burkholderiales	Betaproteobacteria	Proteobacteria	Bacteria	0.230264	6.67e-06	0.499567	Moderately heritable	161.365	186.228	-24.8625	5.56989
Pedobacter	Sphingobacteriaceae	Sphingobacteriales	Sphingobacteriia	Bacteroidetes	Bacteria	0.22977	3.05e-05	0.51807	Moderately heritable	236.854	263.022	-26.1687	9.64054
Polymorphum		Alphaproteobacteriaincertaesedis	Alphaproteobacteria	Proteobacteria	Bacteria	0.229522	3.94e-06	0.51226	Moderately heritable	202.078	228.392	-26.3132	18.0585
Paludibacter	Paludibacteraceae	Bacteroidales	Bacteroidia	Bacteroidetes	Bacteria	0.228799	3.2e-05	0.512186	Moderately heritable	462.972	488.982	-26.0098	14.6283
Herminiimonas	Oxalobacteraceae	Burkholderiales	Betaproteobacteria	Proteobacteria	Bacteria	0.227204	7.8e-06	0.564726	Moderately heritable	334.117	365.124	-31.0072	5.0115
Thermanaerovibrio	Synergistaceae	Synergistales	Synergistia	Synergistetes	Bacteria	0.227007	9.74e-05	0.488471	Moderately heritable	291.83	315.781	-23.9511	11.7635
Carboxydothermus	Thermoanaerobacteraceae	Thermoanaerobacterales	Clostridia	Firmicutes	Bacteria	0.226693	3.37e-05	0.511046	Moderately heritable	203.702	229.081	-25.3791	4.88506
Mageeibacillus	Hungateiclostridiaceae	Clostridiales	Clostridia	Firmicutes	Bacteria	0.226377	3.73e-05	0.497776	Moderately heritable	166.285	190.613	-24.3282	4.84332
Alistipes	Rikenellaceae	Bacteroidales	Bacteroidia	Bacteroidetes	Bacteria	0.226163	2.64e-05	0.492371	Moderately heritable	154.213	178.616	-24.4028	4.79735
Turneriella	Leptospiraceae	Leptospirales	Spirochaetia	Spirochaetes	Bacteria	0.226153	8.5e-06	0.531382	Moderately heritable	372.394	399.099	-26.7045	4.81872
Azotobacter	Pseudomonadaceae	Pseudomonadales	Gammaproteobacteria	Proteobacteria	Bacteria	0.225488	8.76e-06	0.482688	Moderately heritable	253.347	277.029	-23.6821	32.429
Bacteroides	Bacteroidaceae	Bacteroidales	Bacteroidia	Bacteroidetes	Bacteria	0.225107	0.000255064	0.481979	Moderately heritable	271.174	294.49	-23.3156	27.835
Moraxella	Moraxellaceae	Pseudomonadales	Gammaproteobacteria	Proteobacteria	Bacteria	0.224853	6.19e-06	0.496295	Moderately heritable	684.74	708.851	-24.1101	6.35519
Endomicrobium	Endomicrobiaceae	Endomicrobiales	Endomicrobia	Elusimicrobia	Bacteria	0.224401	7.41e-06	0.554986	Moderately heritable	590.85	620.622	-29.7716	4.01256
Methylotenera	Methylophilaceae	Nitrosomonadales	Betaproteobacteria	Proteobacteria	Bacteria	0.223767	3.73e-05	0.481087	Moderately heritable	601.357	624.619	-23.2613	12.9635
Aquifex	Aquificaceae	Aquificales	Aquificae	Aquificae	Bacteria	0.219971	0.000452121	0.49635	Moderately heritable	648.54	672.429	-23.8889	6.8037
Dickeya	Pectobacteriaceae	Enterobacterales	Gammaproteobacteria	Proteobacteria	Bacteria	0.219039	3.65e-06	0.493358	Moderately heritable	262.051	285.392	-23.3408	3.60576
Sinorhizobium	Rhizobiaceae	Rhizobiales	Alphaproteobacteria	Proteobacteria	Bacteria	0.217882	7.74e-06	0.489723	Moderately heritable	151.924	175.478	-23.554	3.86793
Candidatus Desulforudis	Peptococcaceae	Clostridiales	Clostridia	Firmicutes	Bacteria	0.215822	0.000188066	0.500294	Moderately heritable	222.916	246.068	-23.1521	4.32588
Terriglobus	Acidobacteriaceae	Acidobacteriales	Acidobacteriia	Acidobacteria	Bacteria	0.213947	4.52e-06	0.556266	Moderately heritable	117.711	147.019	-29.3083	4.53482
Haliangium	Kofleriaceae	Myxococcales	Deltaproteobacteria	Proteobacteria	Bacteria	0.210902	7.01e-06	0.522932	Moderately heritable	218.279	243.233	-24.9537	4.86023
Acidipropionibacterium	Propionibacteriaceae	Propionibacteriales	Actinobacteria	Actinobacteria	Bacteria	0.209426	2.99e-05	0.487219	Moderately heritable	192.11	214.142	-22.0326	3.03775
Advenella	Alcaligenaceae	Burkholderiales	Betaproteobacteria	Proteobacteria	Bacteria	0.208676	2.56e-06	0.512869	Moderately heritable	277.14	301.265	-24.1243	14.7153
Dialister	Veillonellaceae	Veillonellales	Negativicutes	Firmicutes	Bacteria	0.206453	3.52e-06	0.584429	Moderately heritable	527.987	563.084	-35.0968	6.60238
Hymenobacter	Hymenobacteraceae	Cytophagales	Cytophagia	Bacteroidetes	Bacteria	0.20621	1.36e-05	0.49384	Moderately heritable	219.486	241.614	-22.128	3.07926
Polynucleobacter	Burkholderiaceae	Burkholderiales	Betaproteobacteria	Proteobacteria	Bacteria	0.203758	8.66e-06	0.519504	Moderately heritable	496.623	520.711	-24.0883	3.30408
Methylocystis	Methylocystaceae	Rhizobiales	Alphaproteobacteria	Proteobacteria	Bacteria	0.203202	5.51e-06	0.496035	Moderately heritable	347.936	369.438	-21.5013	4.80611
Pantoea	Erwiniaceae	Enterobacterales	Gammaproteobacteria	Proteobacteria	Bacteria	0.201446	4.38e-06	0.501769	Moderately heritable	184.904	207.634	-22.7305	4.72417
Edwardsiella	Hafniaceae	Enterobacterales	Gammaproteobacteria	Proteobacteria	Bacteria	0.200437	4.81e-06	0.469966	Moderately heritable	243.372	263.808	-20.4365	3.44708
Frondihabitans	Microbacteriaceae	Micrococcales	Actinobacteria	Actinobacteria	Bacteria	0.20029	2.69e-06	0.517206	Moderately heritable	361.747	385.075	-23.3282	4.70069
Natrialba	Natrialbaceae	Natrialbales	Halobacteria	Euryarchaeota	Archaea	0.343712	0.032536	0.666462	Moderately heritable	130.729	184.992	-54.2635	76.7444
Haloterrigena	Natrialbaceae	Natrialbales	Halobacteria	Euryarchaeota	Archaea	0.331964	0.0471873	0.625985	Moderately heritable	284.351	331.917	-47.566	462.183
Halobaculum	Halorubraceae	Haloferacales	Halobacteria	Euryarchaeota	Archaea	0.331709	0.0423881	0.644439	Moderately heritable	363.303	413.144	-49.8408	13.3619
Candidatus Methanoperedens	Candidatus Methanoperedenaceae	Methanosarcinales	Methanomicrobia	Euryarchaeota	Archaea	0.325969	0.0276944	0.640257	Moderately heritable	684.251	735.066	-50.8151	198.276
Natronobacterium	Natrialbaceae	Natrialbales	Halobacteria	Euryarchaeota	Archaea	0.322842	0.0316526	0.625894	Moderately heritable	460.663	508.265	-47.6017	524.67
Candidatus Methanoplasma	Methanomassiliicoccaceae	Methanomassiliicoccales	Thermoplasmata	Euryarchaeota	Archaea	0.319806	0.0343703	0.637185	Moderately heritable	663.356	711.99	-48.6343	631.42
Haloplanus	Haloferacaceae	Haloferacales	Halobacteria	Euryarchaeota	Archaea	0.319466	0.0530998	0.609846	Moderately heritable	580.066	625.353	-45.2872	1306.37
Thermofilum	Thermofilaceae	Thermoproteales	Thermoprotei	Crenarchaeota	Archaea	0.300858	7.68e-05	0.599124	Moderately heritable	352.579	394.265	-41.6856	70.7981
Haloferax	Haloferacaceae	Haloferacales	Halobacteria	Euryarchaeota	Archaea	0.264512	1.23e-05	0.608389	Moderately heritable	157.462	196.736	-39.2739	11.4441
Candidatus Methanomethylophilus	Candidatus Methanomethylophilaceae	Methanomassiliicoccales	Thermoplasmata	Euryarchaeota	Archaea	0.255252	7.12e-06	0.554178	Moderately heritable	693.266	726.567	-33.3007	4.18046
Methanothermus	Methanothermaceae	Methanobacteriales	Methanobacteria	Euryarchaeota	Archaea	0.24779	0.000138363	0.54174	Moderately heritable	620.221	651.216	-30.9949	12.6076
Methanoplanus	Methanomicrobiaceae	Methanomicrobiales	Methanomicrobia	Euryarchaeota	Archaea	0.24393	4.7e-05	0.568814	Moderately heritable	457.924	490.134	-32.2102	9.56321
Methanobrevibacter	Methanobacteriaceae	Methanobacteriales	Methanobacteria	Euryarchaeota	Archaea	0.242029	8.63e-05	0.518605	Moderately heritable	574.533	602.673	-28.1396	9.10269
Halapricum	Haloarculaceae	Halobacteriales	Halobacteria	Euryarchaeota	Archaea	0.235466	1.86e-05	0.542348	Moderately heritable	525.03	554.611	-29.5817	8.85538
Candidatus Nitrosoarchaeum	Nitrosopumilaceae	Nitrosopumilales	Thaumarchaeota	Thaumarchaeota	Archaea	0.232146	0.000354739	0.482294	Moderately heritable	733.696	757.472	-23.7763	10.901
Halorubrum	Halorubraceae	Haloferacales	Halobacteria	Euryarchaeota	Archaea	0.215325	7.73e-06	0.490731	Moderately heritable	116.81	139.623	-22.8126	26.221
Natrinema	Natrialbaceae	Natrialbales	Halobacteria	Euryarchaeota	Archaea	0.212263	3.01e-05	0.500764	Moderately heritable	389.307	412.402	-23.0949	4.6167
Halomicrobium	Haloarculaceae	Halobacteriales	Halobacteria	Euryarchaeota	Archaea	0.20606	2.53e-05	0.518908	Moderately heritable	494.624	519.309	-24.6843	5.51286
Chloroherpeton	Chlorobiaceae	Chlorobiales	Chlorobia	Chlorobi	Bacteria	0.199331	1.74e-05	0.519019	Lowly heritable	448.482	471.793	-23.3107	3.90101
Natronomonas	Haloarculaceae	Halobacteriales	Halobacteria	Euryarchaeota	Archaea	0.19415	1.02e-05	0.499744	Lowly heritable	319.208	341.042	-21.8333	3.81478
1Median and of the marginal posterior distribution of h2
2Highest posterior density interval of the marginal posterior distribution enclosing 95% of probability
3Classification of microbial genera with significant host genomic effects based on the median of the h2 considering h2 < 0.20 as lowly heritable, 0.20 < h2 < 0.40 as moderately heritable, and h2 > 0.40 as highly heritable.
4Deviance Information Criterion of the full model
5Deviance Information Criterion of the model without host genomic effects
6Bayes factor after multi-test correction estimated with the approximation of Newton and Raftery et al. 1994, and using as odd probability ratio 1/2,473 number os tests
