# Supplementary material for: Bovine host genome acts on rumen microbiome function linked to methane emissions
Source: Commun Biol. 2022 Apr 12;5:350. doi: 10.1038/s42003-022-03293-0 (PMC9005536; doi:10.1038/s42003-022-03293-0)
Supplement: Supplementary file 8 — Dataset 5 [file 42003_2022_3293_MOESM8_ESM.xlsx]

## Sheet: SupData5
Supplementary Data 5. Rumen Uncultured Genome (RUG) with significant host genomic effects in rumen microbiome.
RUG Label	Name	Specie	Genus	Family	Order	Class	Phylum	Kingdom	2h2	HPD95%3		h2 classification4	DICfull model5	DICmodel without genomic effect6	DICfull model - DICmodel without genomic effect	BF7
RUG14479	uncultured Lachnospiraceae bacterium			Lachnospiraceae	Clostridiales	Clostridia	Firmicutes	Bacteria	0.389059	0.0760038	0.707223	Moderately heritable	819.7	873.701	-54.0004	56.1534
RUG14685	uncultured Lachnospiraceae bacterium			Lachnospiraceae	Clostridiales	Clostridia	Firmicutes	Bacteria	0.439389	0.10219	0.829681	Highly heritable	735.635	812.914	-77.2794	23.5164
RUG13099	uncultured Methanobrevibacter sp.	uncultured Methanobrevibacter sp.	Methanobrevibacter	Methanobacteriaceae	Methanobacteriales	Methanobacteria	Euryarchaeota	Archaea	0.392502	0.0124411	0.759132	Moderately heritable	815.407	885.016	-69.6089	10.2936
RUG12946	uncultured Methanobrevibacter sp.	uncultured Methanobrevibacter sp.	Methanobrevibacter	Methanobacteriaceae	Methanobacteriales	Methanobacteria	Euryarchaeota	Archaea	0.420198	0.0264068	0.822312	Highly heritable	823.885	910.692	-86.8069	3.51831
RUG14686	uncultured Methanobrevibacter sp.	uncultured Methanobrevibacter sp.	Methanobrevibacter	Methanobacteriaceae	Methanobacteriales	Methanobacteria	Euryarchaeota	Archaea	0.451422	0.049511	0.87305	Highly heritable	807.005	907.947	-100.942	9.09509
RUG12025	uncultured Methanobrevibacter sp.	uncultured Methanobrevibacter sp.	Methanobrevibacter	Methanobacteriaceae	Methanobacteriales	Methanobacteria	Euryarchaeota	Archaea	0.47016	0.0812474	0.851728	Highly heritable	820.608	920.323	-99.7154	38.2442
RUG11042	uncultured Methanobrevibacter sp.	uncultured Methanobrevibacter sp.	Methanobrevibacter	Methanobacteriaceae	Methanobacteriales	Methanobacteria	Euryarchaeota	Archaea	0.478866	0.103558	0.896885	Highly heritable	791.349	901.054	-109.706	46.54
RUG10457	uncultured Prevotellaceae bacterium			Prevotellaceae	Bacteroidales	Bacteroidia	Bacteroidetes	Bacteria	0.321196	0.0253147	0.647156	Moderately heritable	681.367	722.868	-41.5011	7.48678
RUG14812	uncultured Prevotellaceae bacterium			Prevotellaceae	Bacteroidales	Bacteroidia	Bacteroidetes	Bacteria	0.345917	0.0228535	0.684315	Moderately heritable	507.054	553.765	-46.7113	8.98055
RUG11392	uncultured Prevotellaceae bacterium			Prevotellaceae	Bacteroidales	Bacteroidia	Bacteroidetes	Bacteria	0.346868	0.0547418	0.650033	Moderately heritable	351.002	395.841	-44.8393	24.0265
RUG11707	uncultured Prevotellaceae bacterium			Prevotellaceae	Bacteroidales	Bacteroidia	Bacteroidetes	Bacteria	0.351335	0.0617711	0.696006	Moderately heritable	718.418	768.775	-50.3572	6.3705
RUG12985	uncultured Prevotellaceae bacterium			Prevotellaceae	Bacteroidales	Bacteroidia	Bacteroidetes	Bacteria	0.382111	0.0494653	0.749739	Moderately heritable	546.022	608.455	-62.433	40.4557
RUG11533	uncultured Prevotellaceae bacterium			Prevotellaceae	Bacteroidales	Bacteroidia	Bacteroidetes	Bacteria	0.384357	0.0432614	0.722849	Moderately heritable	504.329	560.721	-56.3911	19.61
RUG13113	uncultured Prevotellaceae bacterium			Prevotellaceae	Bacteroidales	Bacteroidia	Bacteroidetes	Bacteria	0.453735	0.135131	0.784302	Highly heritable	762.596	838.483	-75.8872	167.211
1Only RUGs identified in more than 200 animals out of the 283 used in he study of Stewart et al., 2019 are considered. Stewart, R. D. et al.
Compendium of 4,941 rumen metagenome-assembled genomes for rumen microbiome biology and enzyme discovery.
Nat. Biotechnol. 37, 953–961 (2019)
2Median of the marginal posterior distribution of h2
3Highest posterior density interval of the marginal posterior distribution enclosing 95% of probability
4Classification of microbial genera with significant host genomic effects based on the median of the h2 considering h2 < 0.20 as lowly heritable, 0.20 < h2 < 0.40 as moderately heritable, and h2 > 0.40 as highly heritable.
5Deviance Information Criterion of the full model
6Deviance Information Criterion of the model without host genomic effects
7Bayes factor after multi-test correction estimated with the approximation of Newton and Raftery et al. 1994, and using as odd probability ratio 1/2,473 number os tests
