# Supplementary material for: Bovine host genome acts on rumen microbiome function linked to methane emissions
Source: Commun Biol. 2022 Apr 12;5:350. doi: 10.1038/s42003-022-03293-0 (PMC9005536; doi:10.1038/s42003-022-03293-0)
Supplement: Supplementary file 9 — Dataset 6 [file 42003_2022_3293_MOESM9_ESM.xlsx]

## Sheet: SupData6
Supplementary Data 6. Microbial gene abundances with significant host genomic effects in rumen microbiome.
KEGG code	Description	Short name	Pathways (KEGG)	UniProt function	UniProt1:GO	Microbial biological process1	2h2	HPD95%3		h2 classification4	DICfull model5	DICmodel without genomic effect6	DICfull model - DICmodel without genomic effect	BF7
K00761	uracil phosphoribosyltransferase	upp, UPRT	ko00240 Pyrimidine metabolism ko01100 Metabolic pathways	FUNCTION: Catalyzes the conversion of uracil and 5-phospho-alpha- D-ribose 1-diphosphate (PRPP) to UMP and diphosphate.	C:cytosol C:membrane F:GTP binding F:identical protein binding F:magnesium ion binding F:uracil phosphoribosyltransferase activity P:nucleoside metabolic process P:UMP salvage P:uracil salvage	Metabolism (other than methane)	0.608218	0.254553	0.9533	Highly heritable	352.34	577.135	-224.795	1.6928e+09
K14230	tRNA M	tRNA-Met	ko00970 Aminoacyl-tRNA biosynthesis	Null	F:lysozyme activity P:cell wall macromolecule catabolic process P:cytolysis P:defense response to bacterium P:peptidoglycan catabolic process	Genetic Information processes	0.577294	0.262233	0.893053	Highly heritable	-155.013	9.00143	-164.015	16738.3
K02890	large subunit ribosomal protein L22	RP-L22, MRPL22, rplV	ko03010 Ribosome	Null	C:integral component of membrane C:plasma membrane F:ATP binding F:phosphorelay sensor kinase activity P:regulation of transcription, DNA-templated	Genetic Information processes	0.526584	0.204413	0.832726	Highly heritable	54.5805	186.45	-131.869	345311
K02895	large subunit ribosomal protein L24	RP-L24, MRPL24, rplX	ko03010 Ribosome	FUNCTION: One of two assembly initiator proteins, it binds directly to the 5'-end of the 23S rRNA, where it nucleates assembly of the 50S subunit. It is not thought to be involved in the functions of the mature 50S subunit in vitro. {ECO:0000269|PubMed:3298242, ECO:0000269|PubMed:357435, ECO:0000269|PubMed:6760192}.	C:cytosol C:cytosolic large ribosomal subunit F:rRNA binding F:structural constituent of ribosome P:ribosomal large subunit assembly P:translation	Genetic Information processes	0.521762	0.201485	0.832265	Highly heritable	184.821	313.083	-128.262	1.17658e+07
K01878	glycyl-tRNA synthetase alpha chain	glyQ	ko00970 Aminoacyl-tRNA biosynthesis	Null	C:cytosol F:ATP binding F:glycine-tRNA ligase activity P:glycyl-tRNA aminoacylation	Genetic Information processes	0.50877	0.159915	0.854233	Highly heritable	245.272	375.604	-130.332	21750.3
K02967	small subunit ribosomal protein S2	RP-S2, MRPS2, rpsB	ko03010 Ribosome	FUNCTION: Required for ribosomal protein S1 to bind to the 30S subunit. {ECO:0000269|PubMed:12068815}.	C:cytosolic small ribosomal subunit F:structural constituent of ribosome F:zinc ion binding P:ribosomal small subunit assembly P:translation	Genetic Information processes	0.491931	0.168132	0.784957	Highly heritable	-133.677	-22.6384	-111.038	978264
K03617	Na+-translocating ferredoxin:NAD+ oxidoreductase subunit A	rnfA	Null	Part of a membrane-bound complex that couples electron transfer with translocation of ions across the membrane (By similarity). Required for nitrogen fixation. Necessary for stable existence of both RnfB and RnfC (PubMed:9154934).	C:integral component of membrane C:plasma membrane-derived chromatophore membrane P:electron transport chain P:nitrogen fixation	Metabolism (other than methane)	0.488163	0.138812	0.830528	Highly heritable	329.466	442.324	-112.859	986.464
K02518	translation initiation factor IF-1	infA	Null	FUNCTION: Catalyzes the production of nitric oxide. {ECO:0000256|PIRNR:PIRNR037219}.	F:heme binding F:metal ion binding F:nitric-oxide synthase activity P:nitric oxide biosynthetic process	Genetic Information processes	0.475255	0.158817	0.801594	Highly heritable	290.378	391.867	-101.489	16956.5
K02871	large subunit ribosomal protein L13	RP-L13, MRPL13, rplM	ko03010 Ribosome	FUNCTION: This protein is one of the early assembly proteins of the 50S ribosomal subunit, although it is not seen to bind rRNA by itself. It is important during the early stages of 50S assembly. {ECO:0000269|PubMed:3298242}.	C:cytosol C:cytosolic large ribosomal subunit C:ribosome F:large ribosomal subunit rRNA binding F:mRNA binding F:structural constituent of ribosome F:zinc ion binding P:negative regulation of translation P:translation	Genetic Information processes	0.475156	0.167236	0.787364	Highly heritable	85.6551	186.805	-101.15	7911.17
K02907	large subunit ribosomal protein L30	RP-L30, MRPL30, rpmD	ko03010 Ribosome	Null	C:cytosolic large ribosomal subunit F:structural constituent of ribosome P:ribosomal large subunit assembly P:translation	Genetic Information processes	0.4637	0.148423	0.797813	Highly heritable	283.111	384.081	-100.97	4746.57
K01615	glutaconyl-CoA decarboxylase subunit alpha	gcdA	ko00362 Benzoate degradation ko00650 Butanoate metabolism ko01100 Metabolic pathways ko01120 Microbial metabolism in diverse environments	FUNCTION: Decarboxylase subunit of the primary sodium pump glutaconyl-CoA decarboxylase (GCD).	F:carboxy-lyase activity F:decarboxylation-driven active transmembrane transporter activity F:ligase activity P:glutamate catabolic process via 2-hydroxyglutarate P:sodium ion transport	Metabolism (other than methane)	0.453997	0.118133	0.799745	Highly heritable	639.222	738.365	-99.1432	10662.3
K02108	F-type H+-transporting ATPase subunit a	ATPF0A, atpB	ko00190 Oxidative phosphorylation ko00195 Photosynthesis ko01100 Metabolic pathways	FUNCTION: Key component of the proton channel; it plays a direct role in the translocation of protons across the membrane.	C:integral component of membrane C:integral component of plasma membrane C:proton-transporting ATP synthase complex, coupling factor F(o) F:proton-transporting ATP synthase activity, rotational mechanism P:plasma membrane ATP synthesis coupled proton transport	Metabolism (other than methane)	0.446882	0.0972835	0.80096	Highly heritable	439.741	538.59	-98.849	1366.11
K03427	type I restriction enzyme M protein	hsdM	Null	The M and S subunits together form a methyltransferase (MTase) that methylates two adenine residues in complementary strands of a bipartite DNA recognition sequence. In the presence of the R subunit the complex can also act as an endonuclease, binding to the same target sequence but cutting the DNA some distance from this site. Whether the DNA is cut or modified depends on the methylation state o…	C:cytosol F:DNA binding F:N-methyltransferase activity F:site-specific DNA-methyltransferase (adenine-specific) activity P:DNA restriction-modification system	Microbial communication and host-microbiome interaction	0.446265	0.0378869	0.822165	Highly heritable	211.125	322.145	-111.02	52.0499
K03711	Fur family transcriptional regulator, ferric uptake regulator	fur, zur, furB	Null	Global transcriptional regulator involved in zinc homeostasis. Represses the transcription of at least 32 genes, including genes involved in zinc homeostasis, by binding to promoter sequences that contain a conserved 26 bp palindrome, in the presence of zinc.	C:cytosol C:plasma membrane C:protein-DNA complex F:DNA binding F:DNA-binding transcription factor activity F:DNA-binding transcription repressor activity F:protein homodimerization activity F:transcription regulatory region DNA binding F:transcription regulatory region sequence-specific DNA binding F:zinc ion binding P:negative regulation of transcription, DNA-templated P:positive regulation of …	Microbial communication and host-microbiome interaction	0.444964	0.110823	0.754553	Highly heritable	745.504	833.565	-88.0616	26738.9
K03499	trk system potassium uptake protein	trkA, ktrA	Null	Catalytic subunit of the KtrAB potassium uptake transporter. The 2 major potassium transporter complexes KtrAB and KtrCD confer resistance to both suddenly imposed and prolonged osmotic stress.	C:plasma membrane F:cation transmembrane transporter activity F:identical protein binding P:potassium ion transport	Microbial communication and host-microbiome interaction	0.44289	0.107548	0.78561	Highly heritable	361.999	452.901	-90.9024	5480.01
K01681	aconitate hydratase	ACO, acnA	ko00020 Citrate cycle (TCA cycle) ko00630 Glyoxylate and dicarboxylate metabolism ko00720 Carbon fixation pathways in prokaryotes ko01100 Metabolic pathways ko01110 Biosynthesis of secondary metabolites ko01120 Microbial metabolism in diverse environments ko01130 Biosynthesis of antibiotics ko01200 Carbon metabolism ko01210 2-Oxocarboxylic acid metabolism ko01230 Biosynthesis of amino acids	FUNCTION: Involved in the catabolism of short chain fatty acids (SCFA) via the tricarboxylic acid (TCA)(acetyl degradation route) and probably via the 2-methylcitrate cycle I (propionate degradation route). Catalyzes the reversible isomerization of citrate to isocitrate via cis-aconitate. The apo form of AcnA functions as a RNA-binding regulatory protein which binds to selected IRE-like sequences…	C:cell wall C:cytosol C:extracellular region C:plasma membrane F:2-methylisocitrate dehydratase activity F:4 iron, 4 sulfur cluster binding F:aconitate hydratase activity F:iron-responsive element binding F:metal ion binding F:mRNA 3'-UTR binding F:mRNA binding P:citrate metabolic process P:propionate metabolic process, methylcitrate cycle P:response to iron ion P:tricarboxylic acid cycle	Metabolism (other than methane)	0.434552	0.0474087	0.812678	Highly heritable	500.756	609.267	-108.511	2554.91
K00287	dihydrofolate reductase	DHFR, folA	ko00670 One carbon pool by folate ko00790 Folate biosynthesis ko01100 Metabolic pathways ko01523 Antifolate resistance	FUNCTION: Key enzyme in folate metabolism. Catalyzes an essential reaction for de novo glycine and purine synthesis, and for DNA precursor synthesis.	C:cytosol F:dihydrofolate reductase activity F:dihydrofolic acid binding F:folic acid binding F:methotrexate binding F:NADP binding F:NADP+ binding F:NADPH binding P:dihydrofolate metabolic process P:folic acid metabolic process P:glycine biosynthetic process P:one-carbon metabolic process P:response to antibiotic P:response to drug P:response to methotrexate P:tetrahydrofolate biosynthetic proce…	Metabolism (other than methane)	0.430734	0.130655	0.761122	Highly heritable	848.347	934.183	-85.8368	399551
K01462	peptide deformylase	PDF, def	Null	Removes the formyl group from the N-terminal Met of newly synthesized proteins (PubMed:7896716). Requires at least a dipeptide for an efficient rate of reaction. N-terminal L-methionine is a prerequisite for activity but the enzyme has broad specificity at other positions.	C:cytosol F:ferrous iron binding F:hydrolase activity F:peptide deformylase activity F:ribosome binding F:zinc ion binding P:co-translational protein modification P:N-terminal protein amino acid modification P:translation	Genetic Information processes	0.427312	0.115129	0.751723	Highly heritable	541.679	627.45	-85.7713	189307
K02956	small subunit ribosomal protein S15	RP-S15, MRPS15, rpsO	ko03010 Ribosome	FUNCTION: One of the primary rRNA binding proteins, it binds directly to 16S rRNA where it helps nucleate assembly of the platform of the 30S subunit by binding and bridging several RNA helices of the 16S rRNA (PubMed:12809609, PubMed:16272117). Binds to its own mRNA, stabilizing it 5-UTR and preventing its translation (PubMed:24339747). {ECO:0000269|PubMed:12809609, ECO:0000269|PubMed:16272117, …	C:cytosol C:cytosolic small ribosomal subunit F:rRNA binding F:structural constituent of ribosome P:mRNA polyadenylation P:regulation of translation P:ribosomal small subunit assembly P:translation	Genetic Information processes	0.427277	0.103592	0.746206	Highly heritable	287.277	371.124	-83.8474	225.091
K02109	F-type H+-transporting ATPase subunit b	ATPF0B, atpF	ko00190 Oxidative phosphorylation ko00195 Photosynthesis ko01100 Metabolic pathways	FUNCTION: F(1)F(0) ATP synthase produces ATP from ADP in the presence of a proton or sodium gradient. F-type ATPases consist of two structural domains, F(1) containing the extramembraneous catalytic core and F(0) containing the membrane proton channel, linked together by a central stalk and a peripheral stalk. During catalysis, ATP synthesis in the catalytic domain of F(1) is coupled via a rotary…	C:integral component of membrane C:proton-transporting ATP synthase complex, coupling factor F(o) C:thylakoid membrane F:proton-transporting ATP synthase activity, rotational mechanism P:ATP synthesis coupled proton transport	Metabolism (other than methane)	0.426362	0.106298	0.774303	Highly heritable	504.459	590.832	-86.3727	53.0343
K03525	type III pantothenate kinase	coaX	ko00770 Pantothenate and CoA biosynthesis ko01100 Metabolic pathways	FUNCTION: Catalyzes the phosphorylation of pantothenate (Pan), the first step in CoA biosynthesis. Can utilize a wide range of phosphoryl donors other than ATP, and does not discriminate between purine- and pyrimidine-based nucleotides or deoxynucleotides. Is responsible for the resistance of P.aeruginosa to the pantothenamide antibiotics, since it cannot bind and phosphorylate these pantothenate…	C:cytoplasm F:ATP binding F:metal ion binding F:pantothenate kinase activity P:coenzyme A biosynthetic process P:response to antibiotic	Genetic Information processes	0.425017	0.129059	0.728552	Highly heritable	753.575	830.444	-76.8693	262824
K02906	large subunit ribosomal protein L3	RP-L3, MRPL3, rplC	ko03010 Ribosome	FUNCTION: One of two assembly initiator proteins, it binds directly near the 3'-end of the 23S rRNA, where it nucleates assembly of the 50S subunit. {ECO:0000269|PubMed:3298242, ECO:0000269|PubMed:6760192}.	C:cytosol C:cytosolic large ribosomal subunit F:rRNA binding F:structural constituent of ribosome P:ribosomal large subunit assembly P:translation	Genetic Information processes	0.422912	0.140627	0.699446	Highly heritable	-283.973	-208.327	-75.6462	33528.7
K02536	UDP-3-O	lpxD	ko00540 Lipopolysaccharide biosynthesis ko01100 Metabolic pathways	FUNCTION: Catalyzes the N-acylation of UDP-3-O- (hydroxytetradecanoyl)glucosamine using 3-hydroxytetradecanoyl-ACP as the acyl donor. Is involved in the biosynthesis of lipid A, a phosphorylated glycolipid that anchors the lipopolysaccharide to the outer membrane of the cell. Prefers (3R)-3- hydroxytetradecanoyl-ACP over (3R)-3-hydroxyhexadecanoyl-ACP as the acyl donor in vitro, which is consiste…	C:cytoplasm C:cytosol F:identical protein binding F:N-acyltransferase activity F:UDP-3-O-(R-3-hydroxymyristoyl)-glucosamine N-acyltransferase activity F:UDP-3-O-[3-hydroxymyristoyl] glucosamine N-acyltransferase activity P:lipid A biosynthetic process P:response to antibiotic	Microbial communication and host-microbiome interaction	0.421397	0.105038	0.737301	Highly heritable	670.883	749.047	-78.1644	20972.6
K01892	histidyl-tRNA synthetase	HARS, hisS	ko00970 Aminoacyl-tRNA biosynthesis	Null	C:cytosol F:ATP binding F:histidine-tRNA ligase activity P:histidyl-tRNA aminoacylation	Genetic Information processes	0.417866	0.125396	0.725794	Highly heritable	88.2003	164.312	-76.1113	12803.1
K00602	phosphoribosylaminoimidazolecarboxamide formyltransferase / IMP cyclohydrolase	purH	ko00230 Purine metabolism ko00670 One carbon pool by folate ko01100 Metabolic pathways ko01110 Biosynthesis of secondary metabolites ko01130 Biosynthesis of antibiotics ko01523 Antifolate resistance	FUNCTION: Catalyzes the transfer of a formyl group from 10- formyltetrahydrofolate to 5-phospho-ribosyl-glycinamide (GAR), producing 5-phospho-ribosyl-N-formylglycinamide (FGAR) and tetrahydrofolate. {ECO:0000256|HAMAP-Rule:MF_01930}.	F:IMP cyclohydrolase activity F:phosphoribosylaminoimidazolecarboxamide formyltransferase activity F:phosphoribosylglycinamide formyltransferase activity P:'de novo' IMP biosynthetic process	Metabolism (other than methane)	0.413258	0.0827794	0.722841	Highly heritable	225.703	301.291	-75.5874	1784.99
K02904	large subunit ribosomal protein L29	RP-L29, rpmC	ko03010 Ribosome	FUNCTION: Binds 23S rRNA. It is not essential for growth. {ECO:0000269|PubMed:12226666, ECO:0000269|PubMed:6170935}.	C:cytosolic large ribosomal subunit F:rRNA binding F:structural constituent of ribosome P:ribosomal large subunit assembly P:translation	Genetic Information processes	0.411011	0.159246	0.681845	Highly heritable	111.076	181.979	-70.9034	104036
K03530	DNA-binding protein HU-beta	hupB	Null	Histone-like DNA-binding protein which is capable of wrapping DNA to stabilize it, and thus to prevent its denaturation under extreme environmental conditions. Binds DNA non-specifically. Induces lymphoproliferation, particularly in health tuberculin reactors, and is immunogenic. Maybe involved in pathogenesis of inflammatory bowel disease (IBD) in patients with ulcerative colitis and Crohn disea…	C:cell wall C:cytosol C:extracellular region C:plasma membrane C:protein-DNA complex F:damaged DNA binding F:DNA binding F:DNA-binding transcription activator activity F:double-stranded DNA binding F:supercoiled DNA binding F:transcription regulatory region sequence-specific DNA binding P:cellular response to iron ion starvation P:chromosome condensation P:DNA protection P:nucleoid organization P…	Genetic Information processes	0.408676	0.102372	0.734756	Highly heritable	420.362	492.019	-71.6569	227.201
K00558	DNA (cytosine-5)-methyltransferase 1	DNMT1, dcm	ko00270 Cysteine and methionine metabolism ko01100 Metabolic pathways ko05206 MicroRNAs in cancer	Null	F:methyltransferase activity	Genetic Information processes	0.407991	0.146146	0.686786	Highly heritable	471.144	539.198	-68.054	235206
K01776	glutamate racemase	murI	ko00471 D-Glutamine and D-glutamate metabolism ko01100 Metabolic pathways	FUNCTION: Provides the (R)-glutamate required for cell wall biosynthesis. {ECO:0000255|HAMAP-Rule:MF_00258, ECO:0000269|PubMed:1355768, ECO:0000269|PubMed:8098327, ECO:0000305|PubMed:17568739}.	F:glutamate racemase activity P:cell wall organization P:peptidoglycan biosynthetic process P:regulation of cell shape	Microbial communication and host-microbiome interaction	0.405611	0.129337	0.689994	Highly heritable	414.75	483.171	-68.4208	15945
K02899	large subunit ribosomal protein L27	RP-L27, MRPL27, rpmA	ko03010 Ribosome	Null	C:cytosolic large ribosomal subunit F:ribosome binding F:rRNA binding F:structural constituent of ribosome F:tRNA binding P:assembly of large subunit precursor of preribosome P:mature ribosome assembly P:positive regulation of ribosome biogenesis P:regulation of cell growth P:ribosomal large subunit assembly P:translation	Genetic Information processes	0.402089	0.0896765	0.701888	Highly heritable	90.4749	158.925	-68.4501	161.907
K01647	citrate synthase	CS, gltA	ko00020 Citrate cycle (TCA cycle) ko00630 Glyoxylate and dicarboxylate metabolism ko01100 Metabolic pathways ko01110 Biosynthesis of secondary metabolites ko01120 Microbial metabolism in diverse environments ko01130 Biosynthesis of antibiotics ko01200 Carbon metabolism ko01210 2-Oxocarboxylic acid metabolism ko01230 Biosynthesis of amino acids	Null	C:cytosol F:citrate (Si)-synthase activity F:identical protein binding P:tricarboxylic acid cycle	Metabolism (other than methane)	0.401354	0.0280283	0.753114	Highly heritable	685.059	768.149	-83.0892	441.872
K01243	adenosylhomocysteine nucleosidase	mtnN, mtn, pfs	ko00270 Cysteine and methionine metabolism ko01100 Metabolic pathways ko01230 Biosynthesis of amino acids	FUNCTION: Catalyzes the irreversible cleavage of the glycosidic bond in both 5'-methylthioadenosine (MTA) and S- adenosylhomocysteine (SAH/AdoHcy) to adenine and the corresponding thioribose, 5'-methylthioribose and S-ribosylhomocysteine, respectively (PubMed:3911944, PubMed:16101288). Also cleaves 5'- deoxyadenosine, a toxic by-product of radical S-adenosylmethionine (SAM) enzymes, into 5-deoxyr…	C:cytosol F:adenosylhomocysteine nucleosidase activity F:identical protein binding F:methylthioadenosine nucleosidase activity P:L-methionine salvage from methylthioadenosine P:L-methionine salvage from S-adenosylmethionine P:nucleoside catabolic process P:toxic metabolite repair	Metabolism (other than methane)	0.400834	0.0638915	0.725509	Highly heritable	542.491	616.287	-73.7956	5093.55
K03699	putative hemolysin	tlyC	Null	Null	C:integral component of membrane C:plasma membrane F:flavin adenine dinucleotide binding	Microbial communication and host-microbiome interaction	0.399622	0.100603	0.718447	Highly heritable	643.582	711.659	-68.0772	13815.2
K00700	1,4-alpha-glucan branching enzyme	GBE1, glgB	ko00500 Starch and sucrose metabolism ko01100 Metabolic pathways ko01110 Biosynthesis of secondary metabolites	FUNCTION: Essential enzyme that catalyzes the formation of the alpha-1,6-glucosidic linkages in glucan chains by scission of a 1,4-alpha-linked oligosaccharide from growing alpha-1,4-glucan chains and the subsequent attachment of the oligosaccharide to the alpha-1,6 position. Is involved in the biosynthesis of both glycogen and capsular alpha-D-glucan. {ECO:0000269|PubMed:17005418, ECO:0000269|Pu…	C:cytosol C:plasma membrane F:1,4-alpha-glucan branching enzyme activity F:1,4-alpha-glucan branching enzyme activity (using a glucosylated glycogenin as primer for glycogen synthesis) F:cation binding F:hydrolase activity, hydrolyzing O-glycosyl compounds P:capsule polysaccharide biosynthetic process P:carbohydrate metabolic process P:glucan biosynthetic process P:glycogen biosynthetic process	Metabolism (other than methane)	0.398829	0.027682	0.745401	Moderately heritable	107.253	186.968	-79.7144	146.385
K01534	Cd2+/Zn2+-exporting ATPase	zntA	Null	Confers resistance to zinc, cadmium and lead. Couples the hydrolysis of ATP with the export of zinc, cadmium or lead.	C:integral component of membrane C:plasma membrane F:ATP binding F:cadmium transmembrane transporter activity, phosphorylative mechanism F:hydrolase activity F:metal ion binding F:zinc transmembrane transporter activity, phosphorylative mechanism	Metabolism (other than methane)	0.398819	0.0705216	0.744841	Moderately heritable	415.772	489.861	-74.0881	3173.45
K02939	large subunit ribosomal protein L9	RP-L9, MRPL9, rplI	ko03010 Ribosome	FUNCTION: One of the primary rRNA binding proteins, it binds very close to the 3' end of the 23S rRNA. {ECO:0000269|PubMed:3298242}.	C:cytosol C:cytosolic large ribosomal subunit F:large ribosomal subunit rRNA binding F:structural constituent of ribosome P:translation	Genetic Information processes	0.39256	0.0641754	0.711595	Moderately heritable	363.446	431.187	-67.7411	30.6494
K02994	small subunit ribosomal protein S8	RP-S8, rpsH	ko03010 Ribosome	FUNCTION: One of the primary rRNA binding proteins, it binds directly to 16S rRNA central domain where it helps coordinate assembly of the platform of the 30S subunit. {ECO:0000250}.	C:cytosol C:cytosolic small ribosomal subunit F:rRNA binding F:structural constituent of ribosome P:regulation of mRNA stability P:regulation of translation P:ribosomal small subunit assembly P:translation	Genetic Information processes	0.390253	0.102933	0.665893	Moderately heritable	-175.683	-111.967	-63.7163	10290
K01925	UDP-N-acetylmuramoylalanine--D-glutamate ligase	murD	ko00471 D-Glutamine and D-glutamate metabolism ko00550 Peptidoglycan biosynthesis ko01100 Metabolic pathways	FUNCTION: Cell wall formation. Catalyzes the addition of glutamate to the nucleotide precursor UDP-N-acetylmuramoyl-L-alanine (UMA).	C:cytoplasm F:ATP binding F:identical protein binding F:UDP-N-acetylmuramoylalanine-D-glutamate ligase activity P:cell cycle P:cell division P:cell wall organization P:peptidoglycan biosynthetic process P:regulation of cell shape	Metabolism (other than methane)	0.388303	0.0851125	0.684342	Moderately heritable	254.075	319.538	-65.4629	485.547
K00963	UTP--glucose-1-phosphate uridylyltransferase	UGP2, galU, galF	ko00040 Pentose and glucuronate interconversions ko00052 Galactose metabolism ko00500 Starch and sucrose metabolism ko00520 Amino sugar and nucleotide sugar metabolism ko01100 Metabolic pathways ko01130 Biosynthesis of antibiotics	FUNCTION: May play a role in stationary phase survival.	C:cytosol F:identical protein binding F:magnesium ion binding F:UTP:glucose-1-phosphate uridylyltransferase activity P:colanic acid biosynthetic process P:galactose catabolic process via UDP-galactose P:lipopolysaccharide core region biosynthetic process P:osmoregulated periplasmic glucan biosynthetic process P:protein homotetramerization P:UDP-glucose metabolic process	Microbial communication and host-microbiome interaction	0.387759	0.088547	0.699039	Moderately heritable	549.857	613.432	-63.5746	1072.21
K02931	large subunit ribosomal protein L5	RP-L5, MRPL5, rplE	ko03010 Ribosome	FUNCTION: This is 1 of the proteins that binds and probably mediates the attachment of the 5S RNA into the large ribosomal subunit, where it forms part of the central protuberance. Its 5S rRNA binding is significantly enhanced in the presence of L18. {ECO:0000269|PubMed:354687, ECO:0000269|PubMed:7038683, ECO:0000269|PubMed:8925931}.	C:cytosol C:cytosolic large ribosomal subunit F:5S rRNA binding F:structural constituent of ribosome F:tRNA binding P:ribosomal large subunit assembly P:translation	Genetic Information processes	0.385283	0.0687066	0.695409	Moderately heritable	-87.7458	-23.2057	-64.5401	192.383
K00757	uridine phosphorylase	udp, UPP	ko00240 Pyrimidine metabolism ko00983 Drug metabolism - other enzymes ko01100 Metabolic pathways	FUNCTION: Catalyzes the reversible phosphorylytic cleavage of uridine and deoxyuridine to uracil and ribose- or deoxyribose-1- phosphate. The produced molecules are then utilized as carbon and energy sources or in the rescue of pyrimidine bases for nucleotide synthesis.	C:cytosol F:identical protein binding F:potassium ion binding F:uridine phosphorylase activity P:cellular response to DNA damage stimulus P:nucleotide catabolic process P:protein hexamerization P:UMP salvage P:uridine catabolic process	Metabolism (other than methane)	0.384117	0.0526172	0.712904	Moderately heritable	545.215	613.091	-67.876	3129.31
K12308	beta-galactosidase	bgaB, lacA	ko00052 Galactose metabolism	FUNCTION: Involved in the hydrolysis of transgalactooligosaccharides (TOS). Highly active towards Gal(beta1-4)Gal and Gal(beta1-4)-Gal-containing oligosaccharides. Low activity towards Gal(beta1-3)Gal, lactose and Gal(beta1- 3)GalOMe. No activity towards Gal(beta1-6)Gal, Gal(beta1-4)Man, Gal(alpha1-4)Gal, Gal(alpha1-3)Gal(beta1-4)Gal, lactulose, 3'fucosyllactose, lacto-N-fucopentaose I, lacto-N-f…	C:beta-galactosidase complex F:beta-galactosidase activity P:carbohydrate metabolic process	Metabolism (other than methane)	0.381809	0.110046	0.663188	Moderately heritable	555.995	616.461	-60.4656	183201
K02010	iron(III) transport system ATP-binding protein	afuC, fbpC	ko02010 ABC transporters	FUNCTION: Part of the ABC transporter complex FbpABC involved in Fe(3+) ions import. Responsible for energy coupling to the transport system. {ECO:0000255|HAMAP-Rule:MF_01706}.	C:ATP-binding cassette (ABC) transporter complex C:cell C:plasma membrane F:ATP binding F:ATPase activity F:ATPase-coupled ferric iron transmembrane transporter activity F:transmembrane transporter activity P:iron import into cell P:transmembrane transport	Metabolism (other than methane)	0.381641	0.0992268	0.673102	Moderately heritable	467.652	527.356	-59.7037	233.345
K07007	3-dehydro-bile acid Delta4,6-reductase	baiN	ko00121 Secondary bile acid biosynthesis	FUNCTION: Involved in the secondary bile acid metabolism. Catalyzes two subsequent reductions of the double bonds within the bile acid A/B rings of 3-oxochol-4,6-dien-24-oyl-CoA and 12alpha- hydroxy-3-oxochol-4,6-dien-24-oyl-CoA to yield 3-oxocholan-24-oyl- CoA and 12alpha-hydroxy-3-oxocholan-24-oyl-CoA, respectively. {ECO:0000269|PubMed:29217478}.	F:oxidoreductase activity P:bile acid catabolic process P:lipid catabolic process	Metabolism (other than methane)	0.376843	0.0383668	0.724005	Moderately heritable	630.364	699.069	-68.7045	184.884
K02879	large subunit ribosomal protein L17	RP-L17, MRPL17, rplQ	ko03010 Ribosome	FUNCTION: Requires L15 for assembly into the 50S subunit. {ECO:0000269|PubMed:3298242}.	C:cytosol C:cytosolic large ribosomal subunit F:structural constituent of ribosome P:ribosomal large subunit assembly P:translation	Genetic Information processes	0.376515	0.0615126	0.670622	Moderately heritable	240.594	301.056	-60.462	212.007
K01749	hydroxymethylbilane synthase [EC:2.5.1.61]	hemC, HMBS	ko00860 Porphyrin and chlorophyll metabolism ko01100 Metabolic pathways ko01110 Biosynthesis of secondary metabolites ko01120 Microbial metabolism in diverse environments	FUNCTION: Tetrapolymerization of the monopyrrole PBG into the hydroxymethylbilane pre-uroporphyrinogen in several discrete steps. {ECO:0000269|PubMed:3529035}.	C:cytoplasm C:cytosol F:hydroxymethylbilane synthase activity P:heme biosynthetic process P:peptidyl-pyrromethane cofactor linkage P:protoporphyrinogen IX biosynthetic process P:tetrapyrrole biosynthetic process	Metabolism (other than methane)	0.375307	0.0543249	0.719267	Moderately heritable	649.318	712.151	-62.8327	83.5581
K03076	preprotein translocase subunit SecY	secY	ko02024 Quorum sensing ko03060 Protein export ko03070 Bacterial secretion system	FUNCTION: The central subunit of the protein translocation channel SecYEG. Consists of two halves formed by TMs 1-5 and 6-10. These two domains form a lateral gate at the front which open onto the bilayer between TMs 2 and 7, and are clamped together by SecE at the back. The channel is closed by both a pore ring composed of hydrophobic SecY resides and a short helix (helix 2A) on the extracellula…	C:cell envelope Sec protein transport complex C:integral component of membrane C:integral component of plasma membrane C:plasma membrane F:protein transmembrane transporter activity F:signal sequence binding P:intracellular protein transmembrane transport P:intracellular protein transport P:protein insertion into membrane from inner side P:protein transport by the Sec complex P:SRP-dependent cotr…	Microbial communication and host-microbiome interaction	0.375036	0.0740668	0.696151	Moderately heritable	199.532	261.869	-62.3374	275.685
K09760	DNA recombination protein RmuC	rmuC	Null	Null	F:hydroxyisourate hydrolase activity P:purine nucleobase metabolic process	Genetic Information processes	0.374188	0.0685407	0.657553	Moderately heritable	526.834	585.907	-59.0732	2455.15
K02115	F-type H+-transporting ATPase subunit gamma	ATPF1G, atpG	ko00190 Oxidative phosphorylation ko00195 Photosynthesis ko01100 Metabolic pathways	FUNCTION: Produces ATP from ADP in the presence of a proton gradient across the membrane. The gamma chain is believed to be important in regulating ATPase activity and the flow of protons through the CF(0) complex.	C:membrane C:plasma membrane C:proton-transporting ATP synthase complex, catalytic core F(1) F:ATP binding F:proton-transporting ATP synthase activity, rotational mechanism F:proton-transporting ATPase activity, rotational mechanism P:ATP biosynthetic process P:ATP synthesis coupled proton transport P:plasma membrane ATP synthesis coupled proton transport	Metabolism (other than methane)	0.373934	0.0979534	0.661784	Moderately heritable	362.458	419.226	-56.7676	510.821
K02996	small subunit ribosomal protein S9	RP-S9, MRPS9, rpsI	ko03010 Ribosome	FUNCTION: The C-terminal tail plays a role in the affinity of the 30S P site for different tRNAs. Mutations that decrease this affinity are suppressed in the 70S ribosome. {ECO:0000269|PubMed:15308780}.	C:cytosol C:cytosolic small ribosomal subunit F:RNA binding F:structural constituent of ribosome F:tRNA binding P:translation	Genetic Information processes	0.370632	0.0838776	0.66018	Moderately heritable	1.35371	59.2217	-57.868	3298.7
K03665	GTPase	hflX	Null	GTPase that associates with the 50S ribosomal subunit and may have a role during protein synthesis or ribosome biogenesis. In vitro, also exhibits ATPase activity.	C:cytoplasm C:cytosol F:ATP binding F:ATPase activity F:GTP binding F:GTPase activity F:metal ion binding F:ribosomal large subunit binding F:ribosome binding F:rRNA binding P:peptidyl-serine autophosphorylation P:rescue of stalled ribosome P:response to heat P:ribosome disassembly	Genetic Information processes	0.366588	0.0572976	0.678695	Moderately heritable	260.518	318.241	-57.7231	141.962
K02874	large subunit ribosomal protein L14	RP-L14, MRPL14, rplN	ko03010 Ribosome	FUNCTION: This protein binds directly to 23S ribosomal RNA. In the E.coli 70S ribosome it has been modeled to make two contacts with the 16S rRNA of the 30S subunit, forming part of bridges B5 and B8, connecting the 2 subunits (PubMed:12809609). Although the protein undergoes significant rotation during the transition from an initiation to and EF-G bound state, the bridges remain stable. In the 3…	C:cytosol C:cytosolic large ribosomal subunit F:large ribosomal subunit rRNA binding F:structural constituent of ribosome P:translation	Genetic Information processes	0.365653	0.0684697	0.679739	Moderately heritable	-172.852	-114.791	-58.0614	263.041
K02437	glycine cleavage system H protein	gcvH, GCSH	ko00260 Glycine, serine and threonine metabolism ko00630 Glyoxylate and dicarboxylate metabolism ko01100 Metabolic pathways ko01110 Biosynthesis of secondary metabolites ko01130 Biosynthesis of antibiotics ko01200 Carbon metabolism	FUNCTION: The glycine cleavage system catalyzes the degradation of glycine. The H protein shuttles the methylamine group of glycine from the P protein to the T protein. {ECO:0000255|HAMAP- Rule:MF_00272, ECO:0000269|PubMed:8375392}.	C:cytoplasm C:cytosol C:glycine cleavage complex F:lipoic acid binding P:glycine decarboxylation via glycine cleavage system	Metabolism (other than methane)	0.363241	0.0644571	0.698083	Moderately heritable	729.738	788.054	-58.3167	106.936
K02933	large subunit ribosomal protein L6	RP-L6, MRPL6, rplF	ko03010 Ribosome	FUNCTION: This protein binds directly to at least 2 domains of the 23S ribosomal RNA, thus is important in its secondary structure. It is located near the subunit interface in the base of the L7/L12 stalk, and near the tRNA binding site of the peptidyltransferase center. {ECO:0000269|PubMed:6170935}.	C:cytosol C:cytosolic large ribosomal subunit F:large ribosomal subunit rRNA binding F:structural constituent of ribosome P:cytoplasmic translation P:response to antibiotic P:ribosomal large subunit assembly	Genetic Information processes	0.360298	0.0358013	0.668919	Moderately heritable	20.8752	77.8548	-56.9795	98.8232
K02032	peptide/nickel transport system ATP-binding protein	ABC.PE.A1	ko02024 Quorum sensing	FUNCTION: Probably part of an ABC transporter complex that could be involved in peptide import. Probably responsible for energy coupling to the transport system (By similarity). {ECO:0000250}.	C:plasma membrane F:ATP binding F:ATPase activity P:protein transport	Microbial communication and host-microbiome interaction	0.359317	0.0421385	0.643643	Moderately heritable	455.704	508.8	-53.0955	27.4933
K14236	tRNA T	tRNA-Tyr	ko00970 Aminoacyl-tRNA biosynthesis	0	0	Genetic Information processes	0.358725	0.033649	0.669175	Moderately heritable	-219.828	-162.695	-57.1332	119.486
K03282	large conductance mechanosensitive channel	mscL	Null	Mechanosensitive channel that opens in response to stretch forces in the membrane lipid bilayer. Forms a nonselective ion channel with a conductance of about 4 nanosiemens. Participates in the regulation of osmotic pressure changes within the cell. Opens at a pressure just below that which would cause cell disruption and death. The force required to trigger channel opening depends on the membrane…	C:integral component of membrane C:integral component of plasma membrane C:membrane C:plasma membrane F:identical protein binding F:mechanosensitive ion channel activity P:cellular water homeostasis P:ion transmembrane transport P:ion transport	Microbial communication and host-microbiome interaction	0.357728	0.0496572	0.653006	Moderately heritable	466.16	521.411	-55.251	132.885
K02913	large subunit ribosomal protein L33	RP-L33, MRPL33, rpmG	ko03010 Ribosome	Null	C:cytosol C:cytosolic large ribosomal subunit C:large ribosomal subunit F:structural constituent of ribosome F:tRNA binding P:response to antibiotic P:ribosomal large subunit assembly P:translation	Genetic Information processes	0.354615	0.0633057	0.656904	Moderately heritable	202.129	255.411	-53.2823	171.498
K01187	alpha-glucosidase	malZ	ko00052 Galactose metabolism ko00500 Starch and sucrose metabolism ko01100 Metabolic pathways	FUNCTION: Galactosidase that is able to hydrolyze the alpha-1,6 disaccharide melibiose and the synthetic p-nitrophenyl alpha- galactoside substrate (pNP-Gal), with retention of the anomeric configuration. Does not hydrolyze DNP-Glc or pNP-Glc. {ECO:0000269|PubMed:18848471, ECO:0000269|PubMed:19646996}.	F:carbohydrate binding F:metal ion binding F:raffinose alpha-galactosidase activity P:carbohydrate metabolic process	Metabolism (other than methane)	0.354431	0.0960746	0.637093	Moderately heritable	764.323	818.24	-53.9169	256788
K02892	large subunit ribosomal protein L23	RP-L23, MRPL23, rplW	ko03010 Ribosome	FUNCTION: One of the early assembly proteins, it binds 23S rRNA; is essential for growth. One of the proteins that surround the polypeptide exit tunnel on the outside of the subunit. Acts as the docking site for trigger factor (PubMed:12226666) for Ffh binding to the ribosome (SRP54, PubMed:12756233 and PubMed:12702815) and to nascent polypeptide chains (PubMed:12756233). {ECO:0000269|PubMed:1222…	C:cytosolic large ribosomal subunit F:rRNA binding F:structural constituent of ribosome P:ribosomal large subunit assembly P:translation	Genetic Information processes	0.352365	0.0552349	0.64581	Moderately heritable	324.59	377.282	-52.6913	155.262
K01620	threonine aldolase	ltaE	ko00260 Glycine, serine and threonine metabolism ko01100 Metabolic pathways ko01110 Biosynthesis of secondary metabolites ko01120 Microbial metabolism in diverse environments ko01130 Biosynthesis of antibiotics ko01230 Biosynthesis of amino acids	FUNCTION: Catalyzes the cleavage of L-allo-threonine and L- threonine to glycine and acetaldehyde. L-threo-phenylserine and L- erythro-phenylserine are also good substrates.	C:cytosol F:identical protein binding F:L-allo-threonine aldolase activity F:phenylserine aldolase activity F:pyridoxal phosphate binding P:glycine biosynthetic process P:threonine catabolic process	Metabolism (other than methane)	0.350731	0.0572162	0.634597	Moderately heritable	559.476	610.566	-51.0904	1372.04
K03734	FAD:protein FMN transferase	apbE	Null	Flavin transferase that catalyzes the transfer of the FMN moiety of FAD and its covalent binding to the hydroxyl group of a threonine residue in a target flavoprotein such as NqrB and NqrC, two subunits of the NQR complex.	C:plasma membrane F:metal ion binding F:transferase activity P:protein flavinylation	Metabolism (other than methane)	0.350017	0.0705467	0.625403	Moderately heritable	817.626	868.255	-50.6291	26854.7
K06901	putative MFS transporter, AGZA family, xanthine/uracil permea	pbuG	Null	Involved in the uptake of the purine bases hypoxanthine and guanine.	C:integral component of membrane C:plasma membrane F:purine nucleobase transmembrane transporter activity	Metabolism (other than methane)	0.349178	0.0305919	0.664499	Moderately heritable	393.382	447.195	-53.8128	399.257
K03590	cell division protein FtsA	ftsA	ko04112 Cell cycle - Caulobacter	FUNCTION: Essential cell division protein that assists in the assembly of the Z ring (PubMed:11847116). May serve as the principal membrane anchor for the Z ring (PubMed:15752196). Also required for the recruitment to the septal ring of the downstream cell division proteins FtsK, FtsQ, FtsL, FtsI and FtsN (PubMed:9282742, PubMed:9495771, PubMed:9603865, PubMed:9882666, PubMed:10027987, PubMed:247…	C:cell division site C:cytoplasmic side of plasma membrane C:cytosol F:ATP binding F:identical protein binding P:cell division P:FtsZ-dependent cytokinesis	Microbial communication and host-microbiome interaction	0.34895	0.010433	0.669374	Moderately heritable	692.738	750.855	-58.1175	38.8678
K01409	N6-L-threonylcarbamoyladenine synthase	KAE1, tsaD, QRI7	Null	Required for the formation of a threonylcarbamoyl group on adenosine at position 37 (t(6)A37) in tRNAs that read codons beginning with adenine. Is probably involved in the transfer of the threonylcarbamoyl moiety of threonylcarbamoyl-AMP (TC-AMP) to the N6 group of A37, together with TsaE and TsaB. TsaD likely plays a direct catalytic role in this reaction. May also be involved in the metabolism …	C:cytosol F:glycosylation-dependent protein binding F:identical protein binding F:iron ion binding F:magnesium ion binding F:metalloendopeptidase activity F:N(6)-L-threonylcarbamoyladenine synthase activity P:tRNA threonylcarbamoyladenosine modification	Microbial communication and host-microbiome interaction	0.348762	0.045856	0.64824	Moderately heritable	312.702	364.757	-52.055	187.989
K02867	large subunit ribosomal protein L11	RP-L11, MRPL11, rplK	ko03010 Ribosome	FUNCTION: Forms part of the ribosomal stalk which helps the ribosome interact with GTP-bound translation factors.	C:cytosol C:cytosolic large ribosomal subunit C:large ribosomal subunit F:large ribosomal subunit rRNA binding F:rRNA binding F:structural constituent of ribosome P:ribosomal large subunit assembly P:stringent response P:translation P:translational termination	Genetic Information processes	0.348053	0.0234921	0.642402	Moderately heritable	-76.9799	-23.7211	-53.2588	109.662
K03609	septum site-determining protein MinD	minD	Null	ATPase required for the correct placement of the division site. Cell division inhibitors MinC and MinD act in concert to form an inhibitor capable of blocking formation of the polar Z ring septums. Rapidly oscillates between the poles of the cell to destabilize FtsZ filaments that have formed before they mature into polar Z rings.	C:cell pole C:cytoplasmic side of plasma membrane C:cytosol C:intrinsic component of plasma membrane C:plasma membrane F:ATP binding F:ATPase activity F:identical protein binding P:cell division P:chromosome segregation P:division septum assembly P:negative regulation of cell division	Microbial communication and host-microbiome interaction	0.346875	0.0576704	0.629857	Moderately heritable	800.069	853.026	-52.957	3510.91
K02926	large subunit ribosomal protein L4	RP-L4, MRPL4, rplD	ko03010 Ribosome	FUNCTION: One of the primary rRNA binding proteins, this protein initially binds near the 5'-end of the 23S rRNA (PubMed:3298242). It is important during the early stages of 50S assembly (PubMed:3298242). It makes multiple contacts with different domains of the 23S rRNA in the assembled 50S subunit and ribosome (PubMed:7556101, PubMed:6170935). {ECO:0000269|PubMed:13130133, ECO:0000269|PubMed:244…	C:cytosol C:cytosolic large ribosomal subunit C:large ribosomal subunit C:polysomal ribosome C:protein-DNA complex F:DNA-binding transcription repressor activity F:endoribonuclease inhibitor activity F:rRNA binding F:structural constituent of ribosome F:translation repressor activity P:DNA-templated transcription, termination P:negative regulation of endoribonuclease activity P:negative regulatio…	Genetic Information processes	0.344678	0.0705404	0.629437	Moderately heritable	112.717	161.401	-48.6847	124.744
K02988	small subunit ribosomal protein S5	RP-S5, MRPS5, rpsE	ko03010 Ribosome	FUNCTION: With S4 and S12 plays an important role in translational accuracy. Many suppressors of streptomycin-dependent mutants of protein S12 are found in this protein, some but not all of which decrease translational accuracy (ram, ribosomal ambiguity mutations). {ECO:0000269|PubMed:15652481}.	C:cytosol C:cytosolic small ribosomal subunit F:rRNA binding F:structural constituent of ribosome P:maintenance of translational fidelity P:response to antibiotic P:ribosomal small subunit assembly	Genetic Information processes	0.344421	0.0618751	0.658359	Moderately heritable	26.5086	78.7735	-52.2649	265.974
K07088	uncharacterized protein	K07088	Null	Null	C:integral component of membrane F:serine-type peptidase activity	Others	0.342629	0.0726617	0.625372	Moderately heritable	753.798	801.874	-48.0759	2237.29
K00527	ribonucleoside-triphosphate reductase (thioredoxin)	rtpR	ko00230 Purine metabolism ko00240 Pyrimidine metabolism ko01100 Metabolic pathways	Null	F:cobalamin binding F:nucleotide binding F:ribonucleoside-diphosphate reductase activity, thioredoxin disulfide as acceptor F:ribonucleoside-triphosphate reductase activity P:DNA replication	Metabolism (other than methane)	0.342415	0.0454287	0.638644	Moderately heritable	-6.19203	43.5044	-49.6965	52.6971
K02881	large subunit ribosomal protein L18	RP-L18, MRPL18, rplR	ko03010 Ribosome	The larger of the two subunits of a mitochondrial ribosome. Two sites on the ribosomal large subunit are involved in translation: the aminoacyl site (A site) and peptidyl site (P site).	Null	Genetic Information processes	0.341617	0.0300963	0.640584	Moderately heritable	182.639	233.693	-51.054	100.234
K01870	isoleucyl-tRNA synthetase	IARS, ileS	ko00970 Aminoacyl-tRNA biosynthesis	FUNCTION: Catalyzes the attachment of isoleucine to tRNA(Ile). As IleRS can inadvertently accommodate and process structurally similar amino acids such as valine, to avoid such errors it has two additional distinct tRNA(Ile)-dependent editing activities. One activity is designated as 'pretransfer' editing and involves the hydrolysis of activated Val-AMP. The other activity is designated 'posttran…	C:cytosol F:aminoacyl-tRNA editing activity F:ATP binding F:isoleucine-tRNA ligase activity F:tRNA binding F:zinc ion binding P:isoleucyl-tRNA aminoacylation P:response to antibiotic	Genetic Information processes	0.341597	0.0567498	0.633122	Moderately heritable	115.793	164.638	-48.8445	206.654
K01533	P-type Cu2+ transporter	copB	Null	Involved in copper export.	C:integral component of membrane C:plasma membrane F:ATP binding F:copper transmembrane transporter activity, phosphorylative mechanism F:metal ion binding	Metabolism (other than methane)	0.34141	0.0217428	0.638657	Moderately heritable	622.614	672.806	-50.1922	180.835
K03110	fused signal recognition particle receptor	ftsY	ko02024 Quorum sensing ko03060 Protein export ko03070 Bacterial secretion system	FUNCTION: Involved in targeting and insertion of nascent membrane proteins into the cytoplasmic membrane. Acts as a receptor for the complex formed by the signal recognition particle (SRP) and the ribosome-nascent chain (RNC). Interaction with SRP-RNC leads to the transfer of the RNC complex to the Sec translocase for insertion into the membrane, the hydrolysis of GTP by both Ffh and FtsY, and th…	C:cytosol C:extrinsic component of plasma membrane C:intrinsic component of plasma membrane C:membrane C:plasma membrane F:GTP binding F:GTPase activity F:signal recognition particle binding P:protein targeting P:SRP-dependent cotranslational protein targeting to membrane	Microbial communication and host-microbiome interaction	0.339536	0.0387771	0.633391	Moderately heritable	232.306	283.635	-51.3291	183.615
K09013	Fe-S cluster assembly ATP-binding protein	sufC	Null	Has low ATPase activity. The SufBCD complex acts synergistically with SufE to stimulate the cysteine desulfurase activity of SufS. The SufBCD complex contributes to the assembly or repair of oxygen-labile iron-sulfur clusters under oxidative stress. May facilitate iron uptake from extracellular iron chelators under iron limitation.	C:cytosol F:ATP binding F:ATPase activity P:iron-sulfur cluster assembly P:response to radiation	Microbial communication and host-microbiome interaction	0.338194	0.000536531	0.647127	Moderately heritable	245.886	299.645	-53.759	96.0782
K01666	4-hydroxy 2-oxovalerate aldolase	mhpE	ko00360 Phenylalanine metabolism ko00362 Benzoate degradation ko00621 Dioxin degradation ko00622 Xylene degradation ko01100 Metabolic pathways ko01120 Microbial metabolism in diverse environments ko01220 Degradation of aromatic compounds	FUNCTION: Catalyzes the retro-aldol cleavage of both 4-hydroxy-2- oxopentanoate (HOPA) and 4-hydroxy-2-oxohexanoate (HOHA) to pyruvate and acetaldehyde or propanaldehyde, respectively. The aldehydes produced by this reaction are directly channeled to the dehydrogenase TTHB247, ensuring that these toxic aldehydes are sequestered from cellular components. Is involved in the meta- cleavage pathway f…	F:4-hydroxy-2-oxovalerate aldolase activity F:manganese ion binding P:aromatic compound catabolic process	Metabolism (other than methane)	0.337097	0.0319468	0.630009	Moderately heritable	956.534	1004.88	-48.343	880.102
K02948	small subunit ribosomal protein S11	RP-S11, MRPS11, rpsK	ko03010 Ribosome	FUNCTION: Located on the platform of the 30S subunit, it bridges several disparate RNA helices of the 16S rRNA. Forms part of the Shine-Dalgarno cleft in the 70S ribosome (By similarity). {ECO:0000250}.	C:cytosol C:cytosolic small ribosomal subunit F:mRNA 5'-UTR binding F:small ribosomal subunit rRNA binding F:structural constituent of ribosome P:maturation of SSU-rRNA from tricistronic rRNA transcript (SSU-rRNA, 5.8S rRNA, LSU-rRNA) P:ribosomal small subunit assembly P:translation	Genetic Information processes	0.336575	0.0355023	0.619256	Moderately heritable	-156.107	-107.953	-48.1539	177.214
K03925	MraZ protein	mraZ	Null	Negatively regulates its own expression and that of the subsequent genes in the proximal part of the division and cell wall (dcw) gene cluster. Acts by binding directly to DNA. May also regulate the expression of genes outside the dcw cluster.	C:cytoplasm C:nucleoid F:DNA-binding transcription factor activity F:sequence-specific DNA binding F:transcription regulatory region sequence-specific DNA binding P:negative regulation of DNA-templated transcription, initiation P:negative regulation of transcription, DNA-templated	Genetic Information processes	0.336423	0.0437767	0.643364	Moderately heritable	690.904	740.804	-49.9005	692.659
K02078	acyl carrier protein	acpP	ko00998 Biosynthesis of various secondary metabolites - part 2*ko01100 Metabolic pathways*ko01110 Biosynthesis of secondary metabolites	Binding an acyl group and presenting it for processing or offloading to a cognate enzyme. Covalently binds the acyl group via a phosphopantetheine prosthetic group and mediates protein-protein interactions with the enzyme conferring specificity. The acyl carrier protein (ACP) presents substrates to enzymes involved in fatty acid biosynthesis or in polyketide secondary metabolite biosynthesis.	FUNCTION: Alpha-L-fucosidase is responsible for hydrolyzing the alpha- 1,6-linked fucose joined to the reducing-end N-acetylglucosamine of the carbohydrate moieties of glycoproteins. {ECO:0000256|ARBA:ARBA00004071}.	Metabolism (other than methane)	0.336199	0.0228838	0.654739	Moderately heritable	316.268	366.879	-50.6104	49.0343
K03074	preprotein translocase subunit SecF	secF	ko03060 Protein export ko03070 Bacterial secretion system	FUNCTION: Part of the Sec protein translocase complex. Interacts with the SecYEG preprotein conducting channel. SecDF uses the proton motive force (PMF) to complete protein translocation after the ATP-dependent function of SecA. The large periplasmic domain is thought to have a base and head domain joined by a hinge; movement of the hinge may be coupled to both proton transport and protein export…	C:integral component of membrane C:plasma membrane F:P-P-bond-hydrolysis-driven protein transmembrane transporter activity P:intracellular protein transmembrane transport P:protein targeting P:protein transport P:protein transport by the Sec complex	Microbial communication and host-microbiome interaction	0.335958	0.00398866	0.642899	Moderately heritable	704.476	755.85	-51.3739	41.0015
K01866	tyrosyl-tRNA synthetase [EC:6.1.1.1]	YARS, tyrS	ko00970 Aminoacyl-tRNA biosynthesis	Catalysis of the reaction: L-tyrosine + ATP + tRNA(Tyr) = L-tyrosyl-tRNA(Tyr) + AMP + diphosphate + 2 H(+).	Null	Genetic Information processes	0.335641	0.0266027	0.643998	Moderately heritable	80.6321	131.326	-50.6938	97.2564
K00257	acyl-ACP dehydrogenase	mbtN, fadE14	Null	Catalyzes the dehydrogenation at the alpha-beta position of ACP-bound acyl chains. This results in the introduction of a double bond in the lipidic chain, which is further transferred to the epsilon-amino group of lysine residue in the mycobactin core by MbtK.	F:enoyl-[acyl-carrier-protein] reductase activity F:flavin adenine dinucleotide binding P:siderophore biosynthetic process from catechol	Metabolism (other than methane)	0.335437	0.00597785	0.642527	Moderately heritable	788.259	839.986	-51.7272	27.0629
K02876	large subunit ribosomal protein L15	RP-L15, MRPL15, rplO	ko03010 Ribosome	FUNCTION: This protein binds the 5S rRNA. It is required for the late stages of subunit assembly, and is essential for 5S rRNA assembly onto the ribosome. {ECO:0000269|PubMed:3298242}.	C:cytosolic large ribosomal subunit F:rRNA binding F:structural constituent of ribosome P:translation	Genetic Information processes	0.335099	0.0496498	0.630459	Moderately heritable	-129.162	-80.9487	-48.2133	192.192
K02113	F-type H+-transporting ATPase subunit delta	ATPF1D, atpH	ko00190 Oxidative phosphorylation ko00195 Photosynthesis ko01100 Metabolic pathways	FUNCTION: F(1)F(0) ATP synthase produces ATP from ADP in the presence of a proton or sodium gradient. F-type ATPases consist of two structural domains, F(1) containing the extramembraneous catalytic core and F(0) containing the membrane proton channel, linked together by a central stalk and a peripheral stalk. During catalysis, ATP synthesis in the catalytic domain of F(1) is coupled via a rotary…	C:proton-transporting ATP synthase complex, catalytic core F(1) C:thylakoid membrane F:proton-transporting ATP synthase activity, rotational mechanism P:ATP synthesis coupled proton transport	Metabolism (other than methane)	0.33343	0.0271331	0.6493	Moderately heritable	571.479	621.313	-49.8346	75.2404
K03072	preprotein translocase subunit SecD	secD	ko03060 Protein export ko03070 Bacterial secretion system	FUNCTION: Part of the Sec protein translocase complex. Interacts with the SecYEG preprotein conducting channel. SecDF uses the proton motive force (PMF) to complete protein translocation after the ATP-dependent function of SecA. The large periplasmic domain is thought to have a base and head domain joined by a hinge; movement of the hinge may be coupled to both proton transport and protein export…	C:integral component of membrane C:plasma membrane F:P-P-bond-hydrolysis-driven protein transmembrane transporter activity P:intracellular protein transmembrane transport P:protein targeting P:protein transport P:protein transport by the Sec complex	Microbial communication and host-microbiome interaction	0.332558	0.0249832	0.618309	Moderately heritable	584.322	630.719	-46.3969	1057.45
K02838	ribosome recycling factor	frr, MRRF, RRF	Null	Responsible for the release of ribosomes from messenger RNA at the termination of protein biosynthesis. May increase the efficiency of translation by recycling ribosomes from one round of translation to another.	C:cytoplasm C:cytosol F:ribosomal large subunit binding P:cytoplasmic translational termination P:translation	Genetic Information processes	0.332181	0.0469243	0.615061	Moderately heritable	500.592	547.151	-46.5593	2295.08
K02033	peptide/nickel transport system permease protein	ABC.PE.P	ko02024 Quorum sensing	FUNCTION: Probably part of the binding-protein-dependent transport system y4tOPQRS for a peptide. Probably responsible for the translocation of the substrate across the membrane.	C:integral component of membrane C:plasma membrane P:amino acid transport P:transmembrane transport	Microbial communication and host-microbiome interaction	0.332047	0.0244606	0.628139	Moderately heritable	649.492	696.14	-46.6483	112.945
K00688	glycogen phosphorylase [EC:2.4.1.1]	PYG, glgP	ko00500 Starch and sucrose metabolism*ko01100 Metabolic pathways*ko01110 Biosynthesis of secondary metabolites*ko02026 Biofilm formation - Escherichia coli*ko04217 Necroptosis*ko04910 Insulin signaling pathway*ko04922 Glucagon signaling pathway*ko04931 Insulin resistance	Catalysis of the reaction: glycogen + phosphate = maltodextrin + alpha-D-glucose 1-phosphate.	Null	Metabolism (other than methane)	0.331631	0.000113042	0.647461	Moderately heritable	176.951	229.435	-52.484	43.0135
K03453	bile acid:Na+ symporter, BASS family	TC.BASS	Null	Null	C:integral component of membrane F:DNA binding F:integrase activity	Others	0.331325	0.0379765	0.644344	Moderately heritable	864.155	912.253	-48.0987	384.414
K01778	diaminopimelate epimerase	dapF	ko00300 Lysine biosynthesis ko01100 Metabolic pathways ko01110 Biosynthesis of secondary metabolites ko01120 Microbial metabolism in diverse environments ko01130 Biosynthesis of antibiotics ko01230 Biosynthesis of amino acids	FUNCTION: Involved in the succinylase branch of the L-lysine biosynthesis and in the biosynthesis of the pentapeptide incorporated in the peptidoglycan moiety (PubMed:3283102). Catalyzes the stereoinversion of LL-2,6-diaminoheptanedioate (L,L- DAP) to meso-diaminoheptanedioate (meso-DAP) (PubMed:6378903, PubMed:3031013, PubMed:3042781). {ECO:0000269|PubMed:3031013, ECO:0000269|PubMed:3042781, ECO…	C:cytosol F:diaminopimelate epimerase activity P:lysine biosynthetic process via diaminopimelate	Metabolism (other than methane)	0.331166	0.0357475	0.603448	Moderately heritable	454.002	498.741	-44.7393	74.6958
K03106	signal recognition particle subunit SRP54	SRP54, ffh	ko02024 Quorum sensing ko03060 Protein export ko03070 Bacterial secretion system	FUNCTION: Involved in targeting and insertion of nascent membrane proteins into the cytoplasmic membrane. Binds to the hydrophobic signal sequence of the ribosome-nascent chain (RNC) as it emerges from the ribosomes. The SRP-RNC complex is then targeted to the cytoplasmic membrane where it interacts with the SRP receptor FtsY. Interaction with FtsY leads to the transfer of the RNC complex to the …	C:cytosol C:ribonucleoprotein complex C:signal recognition particle F:7S RNA binding F:GTP binding F:GTPase activity P:protein targeting to membrane P:SRP-dependent cotranslational protein targeting to membrane	Microbial communication and host-microbiome interaction	0.330962	0.0587984	0.603213	Moderately heritable	35.1253	80.0956	-44.9703	596.233
K00817	histidinol-phosphate aminotransferase	hisC	ko00340 Histidine metabolism ko00350 Tyrosine metabolism ko00360 Phenylalanine metabolism ko00400 Phenylalanine, tyrosine and tryptophan biosynthesis ko00401 Novobiocin biosynthesis ko00960 Tropane, piperidine and pyridine alkaloid biosynthesis ko01100 Metabolic pathways ko01110 Biosynthesis of secondary metabolites ko01130 Biosynthesis of antibiotics ko01230 Biosynthesis of amino acids	Null	C:cytosol F:histidinol-phosphate transaminase activity F:identical protein binding F:pyridoxal phosphate binding P:histidine biosynthetic process	Metabolism (other than methane)	0.330867	0.0309366	0.648922	Moderately heritable	492.082	540.908	-48.826	122.407
K05810	polyphenol oxidase	yfiH	Null	Multicopper oxidase with polyphenol oxidase activity. Is able to oxidize syringaldazine and 2,2'-azino-bis(3-ethylbenzthiazoline-6-sulfonic acid) (ABTS) in vitro. The physiological substrate and role of YfiH is not known.	C:cytosol F:copper ion binding F:oxidoreductase activity, acting on diphenols and related substances as donors, oxygen as acceptor F:protein homodimerization activity	Microbial communication and host-microbiome interaction	0.329809	0.0697767	0.605117	Moderately heritable	857.447	901.919	-44.4719	1428.31
K06961	ribosomal RNA assembly protein	KRR1	Null	Null	C:integral component of membrane C:plasma membrane F:transmembrane transporter activity	Genetic Information processes	0.329588	0.0577553	0.620314	Moderately heritable	872.831	917.876	-45.0453	194.131
K02911	large subunit ribosomal protein L32	RP-L32, MRPL32, rpmF	ko03010 Ribosome	Null	C:cytosol C:cytosolic large ribosomal subunit F:structural constituent of ribosome P:response to radiation P:response to reactive oxygen species P:ribosomal large subunit assembly P:translation	Genetic Information processes	0.328866	0.0471967	0.621157	Moderately heritable	199.989	244.823	-44.8334	48.0065
K02600	transcription termination/antitermination protein NusA	nusA	Null	OBSOLETE. Any activity that brings about termination of transcription.	Null	Genetic Information processes	0.328538	0.0377381	0.64438	Moderately heritable	281.89	328.398	-46.5082	60.8602
K01156	type III restriction enzyme	res	Null	Null	C:integral component of membrane C:plasma membrane F:metal ion binding F:sulfuric ester hydrolase activity	Microbial communication and host-microbiome interaction	0.328124	0.000136007	0.681847	Moderately heritable	629.569	688.898	-59.3294	13.7041
K01775	alanine racemase	alr	ko00473 D-Alanine metabolism ko01100 Metabolic pathways ko01502 Vancomycin resistance	FUNCTION: Catalyzes the interconversion of L-alanine and D- alanine. Provides the D-alanine required for cell wall biosynthesis. {ECO:0000269|PubMed:18434499}.	F:alanine racemase activity F:pyridoxal phosphate binding P:cell wall organization P:D-alanine biosynthetic process P:peptidoglycan biosynthetic process P:regulation of cell shape	Microbial communication and host-microbiome interaction	0.327629	0.0474492	0.618517	Moderately heritable	437.855	483.298	-45.4436	415.644
K00821	acetylornithine/N-succinyldiaminopimelate aminotransferase [EC:2.6.1.11 2.6.1.17]	argD	ko00220 Arginine biosynthesis ko00300 Lysine biosynthesis ko01100 Metabolic pathways ko01110 Biosynthesis of secondary metabolites ko01120 Microbial metabolism in diverse environments ko01130 Biosynthesis of antibiotics ko01210 2-Oxocarboxylic acid metabolism ko01230 Biosynthesis of amino acids	FUNCTION: Involved in both the arginine and lysine biosynthetic pathways. {ECO:0000255|HAMAP-Rule:MF_01107}.	C:cytoplasm F:N2-acetyl-L-ornithine:2-oxoglutarate 5-aminotransferase activity F:pyridoxal phosphate binding F:succinyldiaminopimelate transaminase activity P:arginine biosynthetic process P:lysine biosynthetic process via diaminopimelate	Metabolism (other than methane)	0.327455	0.0259236	0.624254	Moderately heritable	631.16	676.344	-45.1839	349.671
K01961	acetyl-CoA carboxylase, biotin carboxylase subunit	accC	ko00061 Fatty acid biosynthesis ko00620 Pyruvate metabolism ko00640 Propanoate metabolism ko00720 Carbon fixation pathways in prokaryotes ko01100 Metabolic pathways ko01110 Biosynthesis of secondary metabolites ko01120 Microbial metabolism in diverse environments ko01130 Biosynthesis of antibiotics ko01200 Carbon metabolism ko01212 Fatty acid metabolism	FUNCTION: This protein is a component of the acetyl coenzyme A carboxylase complex; first, biotin carboxylase catalyzes the carboxylation of the carrier protein and then the transcarboxylase transfers the carboxyl group to form malonyl-CoA.	C:cytoplasm C:cytosol F:acetyl-CoA carboxylase activity F:ATP binding F:biotin carboxylase activity F:metal ion binding P:fatty acid biosynthetic process P:malonyl-CoA biosynthetic process P:negative regulation of fatty acid biosynthetic process	Metabolism (other than methane)	0.325729	0.021508	0.629938	Moderately heritable	669.582	716.266	-46.6846	27.8238
K03402	transcriptional regulator of arginine metabolism	argR, ahrC	Null	Negatively controls the expression of the four operons of arginine biosynthesis in addition to the carAB operon. Predominantly interacts with A/T residues in ARG boxes. It also binds to a specific site in cer locus. Thus it is essential for cer-mediated site-specific recombination in ColE1. It is necessary for monomerization of the plasmid ColE1.	C:cytoplasm F:arginine binding F:bacterial-type proximal promoter sequence-specific DNA binding F:DNA-binding transcription factor activity F:identical protein binding P:arginine biosynthetic process P:negative regulation of DNA-templated transcription, initiation P:plasmid recombination P:positive regulation of DNA-templated transcription, initiation P:protein hexamerization P:regulation of argi…	Genetic Information processes	0.325656	0.0589836	0.586047	Moderately heritable	565.216	607.899	-42.6829	1069.68
K02528	16S rRNA (adenine1518-N6/adenine1519-N6)-dimethyltransferase [EC:2.1.1.182]	ksgA	Null	Catalysis of the dimethylation of two adjacent adenine residues in a rRNA, using S-adenosyl-L-methionine as a methyl donor.	Null	Genetic Information processes	0.325632	0.00953685	0.620563	Moderately heritable	403.369	451.386	-48.0175	78.3283
K02888	large subunit ribosomal protein L21	RP-L21, MRPL21, rplU	ko03010 Ribosome	FUNCTION: This protein binds to 23S rRNA in the presence of protein L20. {ECO:0000269|PubMed:2665813, ECO:0000269|PubMed:6170935}.	C:cytosol C:cytosolic large ribosomal subunit F:rRNA binding F:structural constituent of ribosome P:translation	Genetic Information processes	0.325529	0.0452229	0.612361	Moderately heritable	256.16	300.076	-43.9161	32.9034
K03587	cell division protein FtsI (penicillin-binding protein 3)	ftsI	ko00550 Peptidoglycan biosynthesis ko01501 beta-Lactam resistance	FUNCTION: Essential cell division protein that catalyzes cross- linking of the peptidoglycan cell wall at the division septum (PubMed:1103132, PubMed:6450748, PubMed:9614966, PubMed:3531167, PubMed:7030331). Required for localization of FtsN (PubMed:9282742). {ECO:0000269|PubMed:1103132, ECO:0000269|PubMed:3531167, ECO:0000269|PubMed:6450748, ECO:0000269|PubMed:7030331, ECO:0000269|PubMed:9282742…	C:cell division site C:integral component of plasma membrane C:intrinsic component of plasma membrane F:penicillin binding F:peptidoglycan glycosyltransferase activity F:serine-type D-Ala-D-Ala carboxypeptidase activity P:cell division P:cell wall organization P:division septum assembly P:FtsZ-dependent cytokinesis P:peptidoglycan biosynthetic process P:regulation of cell shape P:response to drug	Microbial communication and host-microbiome interaction	0.324105	0.0516657	0.600555	Moderately heritable	684.765	728.474	-43.7094	518.944
K01874	methionyl-tRNA synthetase [EC:6.1.1.10]	MARS, metG	ko00450 Selenocompound metabolism*ko00970 Aminoacyl-tRNA biosynthesis*ko01100 Metabolic pathways	Catalysis of the reaction: ATP + L-methionine + tRNA(Met) = AMP + diphosphate + L-methionyl-tRNA(Met).	Null	Genetic Information processes	0.323619	9.8e-05	0.615105	Moderately heritable	262.45	309.335	-46.8849	68.5305
K02992	small subunit ribosomal protein S7	RP-S7, MRPS7, rpsG	ko03010 Ribosome	The smaller of the two subunits of a mitochondrial ribosome.	Null	Genetic Information processes	0.321873	0.0241932	0.602789	Moderately heritable	-89.8189	-45.3424	-44.4766	82.3698
K11928	sodium/proline symport	putP	Null	Catalyzes the sodium-dependent uptake of extracellular L-proline. This protein is also capable of using lithium as the transport cation. Also catalyzes the uptake of propionate.	C:integral component of plasma membrane C:plasma membrane F:proline:sodium symporter activity F:sodium ion binding P:proline transport P:short-chain fatty acid transport	Metabolism (other than methane)	0.320996	0.0132085	0.613389	Moderately heritable	926.643	971.563	-44.9196	209.203
K02863	large subunit ribosomal protein L1	RP-L1, MRPL1, rplA	ko03010 Ribosome	FUNCTION: One of the primary rRNA binding proteins, it binds very close to the 3'-end of the 23S rRNA. Forms part of the L1 stalk. It is often not seen in high-resolution crystal structures, but can be seen in cryo_EM and 3D reconstruction models. These indicate that the distal end of the stalk moves by approximately 20 angstroms (PubMed:12859903, PubMed:16272117). This stalk movement is thought …	C:cytosol C:cytosolic large ribosomal subunit F:RNA binding F:rRNA binding F:structural constituent of ribosome F:tRNA binding P:maturation of LSU-rRNA P:negative regulation of translational initiation P:ribosomal large subunit assembly P:translation	Genetic Information processes	0.320587	0.0232898	0.617306	Moderately heritable	-101.214	-56.2916	-44.9227	40.4984
K07277	outer membrane protein insertion porin family	SAM50, TOB55, bamA	Null	Part of the outer membrane protein assembly complex (Bam), which is involved in assembly and insertion of beta-barrel proteins into the outer membrane. Constitutes, with BamD, the core component of the assembly machinery. Efficient substrate folding and insertion into the outer membrane requires all 5 subunits (PubMed:20378773, PubMed:21823654, PubMed:27686148). A lateral gate may open between th…	C:Bam protein complex C:cell outer membrane C:integral component of membrane P:cell adhesion P:Gram-negative-bacterium-type cell outer membrane assembly P:protein insertion into membrane	Microbial communication and host-microbiome interaction	0.31989	0.0415675	0.62179	Moderately heritable	479.089	522.376	-43.2874	223.686
K00962	polyribonucleotide nucleotidyltransferase [EC:2.7.7.8]	pnp, PNPT1	ko03018 RNA degradation	Catalysis of the reaction: RNA(n+1) + phosphate <=> RNA(n) + a nucleoside diphosphate.	0	Genetic Information processes	0.319571	0.0238845	0.602305	Moderately heritable	155.04	197.761	-42.7207	42.7942
K03550	holliday junction DNA helicase RuvA	ruvA	ko03440 Homologous recombination	FUNCTION: The RuvA-RuvB complex in the presence of ATP renatures cruciform structure in supercoiled DNA with palindromic sequence, indicating that it may promote strand exchange reactions in homologous recombination. RuvAB is a helicase that mediates the Holliday junction migration by localized denaturation and reannealing. RuvA stimulates, in the presence of DNA, the weak ATPase activity of RuvB…	C:cytoplasm C:Holliday junction helicase complex C:Holliday junction resolvase complex F:ATP binding F:four-way junction DNA binding F:four-way junction helicase activity F:identical protein binding P:protein homotetramerization P:recombinational repair P:response to radiation P:SOS response	Genetic Information processes	0.319386	0.0437608	0.596765	Moderately heritable	754.053	797.944	-43.8915	2197.81
K02357	elongation factor Ts	tsf, TSFM	Null	Functions in chain elongation during polypeptide synthesis at the ribosome.	Null	Genetic Information processes	0.31886	9.07e-05	0.622858	Moderately heritable	408.666	455.66	-46.9932	53.5527
K02377	GDP-L-fucose synthase	TSTA3, fcl	ko00051 Fructose and mannose metabolism ko00520 Amino sugar and nucleotide sugar metabolism ko01100 Metabolic pathways	FUNCTION: Catalyzes the two-step NADP-dependent conversion of GDP- 4-dehydro-6-deoxy-D-mannose to GDP-fucose, involving an epimerase and a reductase reaction. {ECO:0000255|HAMAP-Rule:MF_00956, ECO:0000269|PubMed:10480878, ECO:0000269|PubMed:11021971, ECO:0000269|PubMed:9473059}.	C:cytoplasm F:GDP-L-fucose synthase activity F:isomerase activity F:NADP+ binding P:'de novo' GDP-L-fucose biosynthetic process P:colanic acid biosynthetic process	Microbial communication and host-microbiome interaction	0.316191	0.0180599	0.612838	Moderately heritable	153.509	196.817	-43.3079	131.569
K09748	ribosome maturation factor RimP	rimP	Null	Required for maturation of 30S ribosomal subunits, probably at a late stage of ribosomal protein binding, while Era is associated and after RimM (PubMed:20188109).	C:cytosol P:ribosomal small subunit assembly P:ribosomal small subunit biogenesis P:translation	Genetic Information processes	0.315872	0.0144654	0.612883	Moderately heritable	669.218	713.347	-44.1289	65.0408
K07456	DNA mismatch repair protein MutS2	mutS2	ko03430 Mismatch repair	FUNCTION: Endonuclease that is involved in the suppression of homologous recombination and may therefore have a key role in the control of bacterial genetic diversity. Cleaves the phosphate backbone of oligodeoxynucleotides non-sequence-specifically at the 3' side of the phosphates. Preferably incises the branched DNA structures, especially the D-loop structure over the Holliday junction. Has ATP…	F:ATP binding F:ATPase activity F:endonuclease activity F:mismatched DNA binding P:mismatch repair P:negative regulation of DNA recombination	Genetic Information processes	0.315419	0.0546423	0.57981	Moderately heritable	586.729	626.578	-39.8492	1221.58
K02990	small subunit ribosomal protein S6	RP-S6, MRPS6, rpsF	ko03010 Ribosome	FUNCTION: Binds together with S18 to 16S ribosomal RNA.	C:cytosol C:cytosolic small ribosomal subunit F:mRNA 5'-UTR binding F:small ribosomal subunit rRNA binding F:structural constituent of ribosome P:translation	Genetic Information processes	0.314868	0.000125171	0.592121	Moderately heritable	141.065	184.043	-42.978	44.2038
K00057	glycerol-3-phosphate dehydrogenase (NAD(P)+)	gpsA	ko00564 Glycerophospholipid metabolism ko01110 Biosynthesis of secondary metabolites	FUNCTION: Involved in the biosynthesis of the sn-glycerol 3- phosphate required for phospholipid synthesis. {ECO:0000269|PubMed:7592341}.	C:cytosol C:glycerol-3-phosphate dehydrogenase complex F:glycerol-3-phosphate dehydrogenase [NAD(P)+] activity F:glycerol-3-phosphate dehydrogenase [NAD+] activity F:NAD binding P:carbohydrate metabolic process P:glycerol-3-phosphate biosynthetic process P:glycerol-3-phosphate catabolic process P:glycerol-3-phosphate metabolic process P:glycerophospholipid metabolic process P:phospholipid biosynt…	Metabolism (other than methane)	0.314199	0.029671	0.575793	Moderately heritable	400.242	441.312	-41.0693	365.215
K00297	methylenetetrahydrofolate reductase (NADPH)	metF, MTHFR	ko00670 One carbon pool by folate ko00720 Carbon fixation pathways in prokaryotes ko01100 Metabolic pathways ko01120 Microbial metabolism in diverse environments ko01200 Carbon metabolism ko01523 Antifolate resistance	FUNCTION: Methylenetetrahydrofolate reductase required to generate the methyl groups necessary for methionine synthetase to convert homocysteine to methionine. {ECO:0000269|PubMed:14275142}.	C:cytosol F:FAD binding F:methylenetetrahydrofolate reductase (NAD(P)H) activity P:methionine biosynthetic process P:protein homotetramerization P:tetrahydrofolate biosynthetic process P:tetrahydrofolate interconversion	Metabolism (other than methane)	0.313922	0.0212213	0.588967	Moderately heritable	535.976	577.495	-41.5189	335.551
K00954	pantetheine-phosphate adenylyltransferase	E2.7.7.3A, coaD, kdtB	ko00770 Pantothenate and CoA biosynthesis ko01100 Metabolic pathways	FUNCTION: Reversibly transfers an adenylyl group from ATP to 4'- phosphopantetheine, yielding dephospho-CoA (dPCoA) and pyrophosphate. {ECO:0000255|HAMAP-Rule:MF_00151, ECO:0000269|PubMed:20851704, ECO:0000269|Ref.5}.	C:cytoplasm F:ATP binding F:pantetheine-phosphate adenylyltransferase activity P:coenzyme A biosynthetic process P:protein hexamerization	Metabolism (other than methane)	0.313826	0.049307	0.58266	Moderately heritable	624.384	665.184	-40.8006	306.092
K02916	large subunit ribosomal protein L35	RP-L35, MRPL35, rpmI	ko03010 Ribosome	Null	C:cytosolic large ribosomal subunit F:structural constituent of ribosome P:translation	Genetic Information processes	0.313636	0.0278514	0.602066	Moderately heritable	136.211	177.922	-41.7108	37.4739
K02864	large subunit ribosomal protein L10	RP-L10, MRPL10, rplJ	ko03010 Ribosome	FUNCTION: Forms part of the ribosomal stalk, playing a central role in the interaction of the ribosome with GTP-bound translation factors. {ECO:0000269|PubMed:15923259}.	C:cytosol C:cytosolic large ribosomal subunit C:large ribosomal subunit F:large ribosomal subunit rRNA binding F:ribosome binding F:structural constituent of ribosome P:negative regulation of translation P:ribosome biogenesis P:translation	Genetic Information processes	0.313406	0.0204605	0.610657	Moderately heritable	214.616	258.243	-43.6264	49.7848
K07013	uncharacterized protein	K07013	Null	Null	0	Others	0.313035	0.0348929	0.572173	Moderately heritable	964.662	1004.4	-39.7336	119.553
K14260	alanine-synthesizing transaminase	alaA	ko00220 Arginine biosynthesis ko00250 Alanine, aspartate and glutamate metabolism ko00290 Valine, leucine and isoleucine biosynthesis ko01100 Metabolic pathways ko01110 Biosynthesis of secondary metabolites ko01130 Biosynthesis of antibiotics ko01210 2-Oxocarboxylic acid metabolism ko01230 Biosynthesis of amino acids	FUNCTION: Involved in the biosynthesis of alanine. {ECO:0000269|PubMed:20729367}.	C:cytoplasm F:L-alanine:2-oxoglutarate aminotransferase activity F:pyridoxal phosphate binding F:transaminase activity P:alanine biosynthetic process P:cellular response to DNA damage stimulus P:D-alanine biosynthetic process P:L-alanine biosynthetic process from pyruvate P:response to antibiotic	Metabolism (other than methane)	0.312772	0.0229851	0.58253	Moderately heritable	723.476	763.409	-39.9333	112.237
K02007	cobalt/nickel transport system permease protein	cbiM	ko02010 ABC transporters	FUNCTION: Part of the energy-coupling factor (ECF) transporter complex CbiMNOQ involved in cobalt import. The complex confers cobalt uptake upon expression in E.coli; can also transport nickel with a very low affinity. A Cbi(MN) fusion protein has about 70% import capacity, but the holo-Cbi(MN)QO complex cannot be isolated, suggesting CbiN may destabilize it. {ECO:0000269|PubMed:16352848, ECO:000…	C:ATP-binding cassette (ABC) transporter complex F:cobalt ion transmembrane transporter activity P:cobalamin biosynthetic process P:cobalt ion transport	Microbial communication and host-microbiome interaction	0.312656	0.0328562	0.581782	Moderately heritable	664.641	704.347	-39.7056	303.419
K09154	uncharacterized protein	K09154	Null	Null	F:cofactor binding F:nucleotide binding	Others	0.312341	9.53e-05	0.610048	Moderately heritable	783.967	829.79	-45.8221	38.1258
K07238	zinc transporter, ZIP family	TC.ZIP, zupT, ZRT3, ZIP2	Null	Mediates zinc uptake. May also transport other divalent cations such as copper and cadmium ions.	C:integral component of membrane C:plasma membrane F:cadmium ion transmembrane transporter activity F:cobalt ion transmembrane transporter activity F:copper ion transmembrane transporter activity F:ferrous iron transmembrane transporter activity F:manganese ion transmembrane transporter activity F:zinc ion transmembrane transporter activity P:cadmium ion transmembrane transport P:zinc ion transme…	Metabolism (other than methane)	0.310976	7.57e-05	0.613546	Moderately heritable	550.762	596.287	-45.5258	254.406
K02346	DNA polymerase IV	dinB	Null	Poorly processive, error-prone DNA polymerase involved in translesion repair and untargeted mutagenesis (PubMed:10488344, PubMed:10801133). Copies undamaged DNA at stalled replication forks, which arise in vivo from mismatched or misaligned primer ends. These misaligned primers can be extended by Pol IV. Exhibits no 3'-5' exonuclease (proofreading) activity (PubMed:10488344). Overexpression of Po…	C:cytoplasm F:damaged DNA binding F:DNA-directed DNA polymerase activity F:magnesium ion binding P:cellular response to DNA damage stimulus P:DNA synthesis involved in DNA repair P:DNA-dependent DNA replication P:error-prone translesion synthesis P:SOS response P:translesion synthesis	Genetic Information processes	0.3101	0.0025249	0.595757	Moderately heritable	373.2	416.283	-43.0832	19.6509
K02111	F-type H+/Na+-transporting ATPase subunit alpha [EC:7.1.2.2 7.2.2.1]	ATPF1A, atpA	ko00190 Oxidative phosphorylation*ko00195 Photosynthesis*ko01100 Metabolic pathways	Enables the synthesis of ATP from ADP and phosphate by the transfer of protons from one side of a membrane to the other by a rotational mechanism driven by a gradient according to the reaction: ADP + H2O + phosphate + H+(in) = ATP + H+(out).	Null	Metabolism (other than methane)	0.309977	8.39e-05	0.586517	Moderately heritable	12.4747	53.3616	-40.8869	23.9192
K02950	small subunit ribosomal protein S12	RP-S12, MRPS12, rpsL	ko03010 Ribosome	FUNCTION: Catalyzes the hydrolysis of 3-deoxy-D-manno-octulosonate 8-phosphate (KDO 8-P) to 3-deoxy-D-manno-octulosonate (KDO) and inorganic phosphate. {ECO:0000256|PIRNR:PIRNR006118}.	F:3-deoxy-manno-octulosonate-8-phosphatase activity F:metal ion binding P:lipopolysaccharide biosynthetic process	Genetic Information processes	0.308705	0.0338574	0.583376	Moderately heritable	-353.26	-313.708	-39.5516	75.1744
K01952	phosphoribosylformylglycinamidine synthase [EC:6.3.5.3]	PFAS, purL	ko00230 Purine metabolism*ko01100 Metabolic pathways*ko01110 Biosynthesis of secondary metabolites	Catalysis of the reaction: N(2)-formyl-N(1)-(5-phospho-D-ribosyl)glycinamide + L-glutamine + ATP + H(2)O = 2-(formamido)-N(1)-(5-phospho-D-ribosyl)acetamidine + L-glutamate + ADP + 2 H(+) + phosphate.	Null	Metabolism (other than methane)	0.308629	9.31e-05	0.612745	Moderately heritable	244.449	289.194	-44.7446	49.6643
K02110	F-type H+-transporting ATPase subunit c	ATPF0C, atpE	ko00190 Oxidative phosphorylation ko00195 Photosynthesis ko01100 Metabolic pathways	FUNCTION: F(1)F(0) ATP synthase produces ATP from ADP in the presence of a proton or sodium gradient. F-type ATPases consist of two structural domains, F(1) containing the extramembraneous catalytic core and F(0) containing the membrane proton channel, linked together by a central stalk and a peripheral stalk. During catalysis, ATP synthesis in the catalytic domain of F(1) is coupled via a rotary…	C:integral component of membrane C:plasma membrane C:proton-transporting ATP synthase complex, coupling factor F(o) F:lipid binding F:proton-transporting ATP synthase activity, rotational mechanism F:proton-transporting ATPase activity, rotational mechanism P:ATP synthesis coupled proton transport	Metabolism (other than methane)	0.307463	0.000435884	0.572604	Moderately heritable	428.661	468.396	-39.7357	29.8783
K07258	serine-type D-Ala-D-Ala carboxypeptidase (penicillin-binding protein 5/6)	dacC, dacA, dacD	ko00550 Peptidoglycan biosynthesis ko01100 Metabolic pathways	FUNCTION: Removes C-terminal D-alanyl residues from sugar-peptide cell wall precursors.	C:integral component of plasma membrane F:beta-lactamase activity F:carboxypeptidase activity F:endopeptidase activity F:penicillin binding F:serine-type D-Ala-D-Ala carboxypeptidase activity P:cell wall macromolecule metabolic process P:cell wall organization P:peptidoglycan biosynthetic process P:peptidoglycan metabolic process P:regulation of cell shape	Microbial communication and host-microbiome interaction	0.307205	0.0620058	0.565566	Moderately heritable	784.883	822.945	-38.0621	2619.87
K02982	small subunit ribosomal protein S3	RP-S3, rpsC	ko03010 Ribosome	The small subunit of a ribosome located in the cytosol.	Null	Genetic Information processes	0.305032	0.0246972	0.600415	Moderately heritable	4.70412	44.9039	-40.1998	36.6632
K03406	methyl-accepting chemotaxis protein	mcp	ko02020 Two-component system ko02030 Bacterial chemotaxis	FUNCTION: Chemotactic-signal transducers respond to changes in the concentration of attractants and repellents in the environment, transduce a signal from the outside to the inside of the cell, and facilitate sensory adaptation through the variation of the level of methylation. Chemoreceptor for malate. {ECO:0000269|PubMed:17933940}.	C:integral component of membrane C:plasma membrane F:transmembrane signaling receptor activity P:cellular response to organic substance P:chemotaxis P:positive chemotaxis P:signal transduction	Microbial communication and host-microbiome interaction	0.304933	0.0236775	0.599269	Moderately heritable	623.895	665.128	-41.2333	101.487
K01978	M1 RNA	rnpB	Null	Null	F:DNA binding F:DNA-binding transcription factor activity	Genetic Information processes	0.304414	0.00228071	0.582664	Moderately heritable	253.757	292.923	-39.1657	50.0901
K01259	proline iminopeptidase	pip	ko00330 Arginine and proline metabolism ko01100 Metabolic pathways	FUNCTION: Cleaves H-Pro-AMC as well as a wide spectrum of amino acid substrates and several peptide substrates without a proline at the N-terminus. Proteases F1, F2 and F3 degrade oligopeptides produced by Tricorn (themselves probably produced by the proteasome) yielding free amino acids.	F:aminopeptidase activity	Metabolism (other than methane)	0.303794	0.000355429	0.609533	Moderately heritable	801.285	843.025	-41.7402	36.5452
K05936	precorrin-4/cobalt-precorrin-4 C11-methyltransferase	cobM, cbiF	ko00860 Porphyrin and chlorophyll metabolism ko01100 Metabolic pathways	FUNCTION: Catalyzes the methylation of C-11 in precorrin-4 to form precorrin-5.	F:precorrin-4 C11-methyltransferase activity P:cobalamin biosynthetic process P:oxidation-reduction process	Metabolism (other than methane)	0.303264	0.00396981	0.592849	Moderately heritable	652.392	692.497	-40.1048	22.5308
K03569	rod shape-determining protein MreB and related protein	mreB	Null	Forms membrane-associated dynamic filaments that are essential for cell shape determination (PubMed:15612918, PubMed:21903929). Acts by regulating cell wall synthesis and cell elongation, and thus cell shape (PubMed:21903929). A feedback loop between cell geometry and MreB localization maintains elongated cell shape by targeting cell wall growth to regions of negative cell wall curvature (PubMed:…	C:cytoplasm C:cytoskeleton C:intrinsic component of plasma membrane C:plasma membrane F:ATP binding F:identical protein binding P:cell morphogenesis P:FtsZ-dependent cytokinesis P:negative regulation of cell division P:regulation of cell shape P:regulation of chromosome segregation	Microbial communication and host-microbiome interaction	0.302797	0.0165412	0.590221	Moderately heritable	77.1527	116.729	-39.5764	100.079
K01966	propionyl-CoA carboxylase beta chain [EC:6.4.1.3 2.1.3.15]	PCCB, pccB	ko00280 Valine, leucine and isoleucine degradation ko00630 Glyoxylate and dicarboxylate metabolism ko00640 Propanoate metabolism ko01100 Metabolic pathways ko01120 Microbial metabolism in diverse environments ko01130 Biosynthesis of antibiotics ko01200 Carbon metabolism	FUNCTION: This is one of the 2 subunits of the biotin-dependent propionyl-CoA carboxylase (PCC), the enzyme catalyzing the carboxylation of propionyl-CoA/propanoyl-CoA to D-methylmalonyl- CoA/(S)-methylmalonyl-CoA (PubMed:20725044). Within the holoenzyme, the alpha subunit catalyzes the ATP-dependent carboxylation of the biotin carried by the biotin carboxyl carrier (BCC) domain, while the beta s…	F:propionyl-CoA carboxylase activity	Metabolism (other than methane)	0.302549	0.00603897	0.615422	Moderately heritable	589.401	634.264	-44.8629	78.8383
K01619	deoxyribose-phosphate aldolase	deoC, DERA	ko00030 Pentose phosphate pathway ko01100 Metabolic pathways	FUNCTION: Catalyzes a reversible aldol reaction between acetaldehyde and D-glyceraldehyde 3-phosphate to generate 2-deoxy- D-ribose 5-phosphate (PubMed:11598300, PubMed:17905878, PubMed:6749498). Can also catalyze the double aldol condensation of three acetaldehyde molecules, leading to the formation of 2,4,6-trideoxyhexose (Ref.5). {ECO:0000269|PubMed:11598300, ECO:0000269|PubMed:17905878, ECO:0…	C:cytosol C:membrane F:deoxyribose-phosphate aldolase activity F:lyase activity P:carbohydrate catabolic process P:cellular response to DNA damage stimulus P:deoxyribonucleotide catabolic process P:deoxyribose phosphate catabolic process P:nucleobase-containing small molecule interconversion	Metabolism (other than methane)	0.302105	0.000107872	0.603427	Moderately heritable	589.539	630.25	-40.7109	44.7951
K01715	enoyl-CoA hydratase	crt	ko00650 Butanoate metabolism ko01200 Carbon metabolism	FUNCTION: Catalyzes the reversible hydration of crotonyl-CoA. Can also use hexenoyl-CoA but not higher analogs. {ECO:0000269|PubMed:5057466}.	F:lyase activity P:butyrate metabolic process	Metabolism (other than methane)	0.301346	0.0111171	0.582056	Moderately heritable	711.129	750.183	-39.054	15.7065
K07444	putative N6-adenine-specific DNA methylase	ypsC	Null	Null	F:methyltransferase activity F:RNA binding	Genetic Information processes	0.300999	0.000574883	0.591618	Moderately heritable	583.288	623.704	-40.4165	46.6044
K07029	diacylglycerol kinase (ATP)	dagK	ko00561 Glycerolipid metabolism ko00564 Glycerophospholipid metabolism ko01100 Metabolic pathways ko01110 Biosynthesis of secondary metabolites	FUNCTION: Catalyzes the phosphorylation of diacylglycerol (DAG) into phosphatidic acid. Is a key enzyme involved in the production of lipoteichoic acid by reintroducing DAG formed from the breakdown of membrane phospholipids into the phosphatidylglycerol biosynthetic pathway. {ECO:0000269|PubMed:17535816}.	F:ATP binding F:diacylglycerol kinase activity F:identical protein binding F:metal ion binding F:NAD+ kinase activity P:phospholipid biosynthetic process	Metabolism (other than methane)	0.300565	0.0404069	0.572105	Moderately heritable	615.143	652.405	-37.2617	699.454
K03315	Na+:H+ antiporter, NhaC family	nhaC	Null	Is a secondary, electrogenic Na(+)/H(+) antiporter that catalyzes Na(+) uptake and proton efflux. Makes modest contributions to pH homeostasis in the alkaline range of pH but is not contributor to Na(+) resistance. Appears to have a repressive effect on growth and on alkaline phosphatases production in the presence of sodium, by affecting the transcription of the phoP/phoR two-component regulator…	C:integral component of membrane C:plasma membrane F:antiporter activity P:sodium ion transport	Metabolism (other than methane)	0.29996	0.0173802	0.570325	Moderately heritable	658.738	695.626	-36.8879	817.589
K02527	3-deoxy-D-manno-octulosonic-acid transferase [EC:2.4.99.12 2.4.99.13 2.4.99.14 2.4.99.15]	kdtA, waaA	ko00540 Lipopolysaccharide biosynthesis*ko01100 Metabolic pathways	Catalysis of the reactions: (KDO)-lipid IVA + CMP-3-deoxy-D-manno-octulosonate = KDO2-lipid IVA + CMP, and lipid IVA + CMP-3-deoxy-D-manno-octulosonate = (KDO)-lipid IVA + CMP.	Null	Microbial communication and host-microbiome interaction	0.299468	4.67e-05	0.631177	Moderately heritable	614.623	659.661	-45.0379	16.0579
K02945	small subunit ribosomal protein S1	RP-S1, rpsA	ko03010 Ribosome	FUNCTION: Required for translation of most natural mRNAs except for leaderless mRNA (PubMed:9677288, PubMed:7003157, PubMed:12068815, PubMed:17376482, PubMed:24339747). Binds mRNA upstream of the Shine-Dalgarno (SD) sequence and helps it bind to the 30S ribosomal subunit; acts as an RNA chaperone to unfold structured mRNA on the ribosome but is not essential for mRNAs with strong SDs and little 5…	C:cytoplasm C:cytosolic small ribosomal subunit C:membrane F:mRNA binding F:RNA binding F:structural constituent of ribosome P:negative regulation of cytoplasmic translation P:ribosomal small subunit assembly P:translation	Genetic Information processes	0.299101	0.00701571	0.566209	Moderately heritable	-14.5707	22.6076	-37.1782	64.7084
K07080	uncharacterized protein	K07080	Null	Null	F:methylenetetrahydrofolate reductase (NAD(P)H) activity P:methionine metabolic process P:tetrahydrofolate interconversion	Others	0.299094	0.00535031	0.590762	Moderately heritable	449.841	489.819	-39.9783	9.11332
K07721	ArsR family transcriptional regulator, arsenate/arsenite/antimonite-responsive transcriptional repressor	K07721	Null	Null	F:DNA-binding transcription factor activity F:sequence-specific DNA binding F:transcription regulatory region DNA binding P:regulation of transcription, DNA-templated	Genetic Information processes	0.298727	0.0212254	0.582778	Moderately heritable	865.726	903.401	-37.6753	5.7554
K02501	imidazole glycerol-phosphate synthase subunit HisH	hisH	ko00340 Histidine metabolism ko01100 Metabolic pathways ko01110 Biosynthesis of secondary metabolites ko01230 Biosynthesis of amino acids	FUNCTION: IGPS catalyzes the conversion of PRFAR and glutamine to IGP, AICAR and glutamate. The HisH subunit catalyzes the hydrolysis of glutamine to glutamate and ammonia as part of the synthesis of IGP and AICAR. The resulting ammonia molecule is channeled to the active site of HisF.	C:cytoplasm F:glutaminase activity F:imidazoleglycerol-phosphate synthase activity F:lyase activity P:glutamine metabolic process P:histidine biosynthetic process	Metabolism (other than methane)	0.298338	0.0188774	0.576034	Moderately heritable	444.279	482.063	-37.7841	98.4411
K07068	uncharacterized protein	K07068	Null	Null	F:acetyl-CoA C-acetyltransferase activity	Others	0.298099	0.0343552	0.565406	Moderately heritable	636.064	672.172	-36.1073	46.9967
K02469	DNA gyrase subunit A [EC:5.6.2.2]	gyrA	Null	Catalysis of a DNA topological transformation by transiently cleaving a pair of complementary DNA strands to form a gate through which a second double-stranded DNA segment is passed, after which the severed strands in the first DNA segment are rejoined; product release is coupled to ATP binding and hydrolysis; changes the linking number in multiples of 2.	Null	Genetic Information processes	0.29755	0.000548003	0.568663	Moderately heritable	224.061	261.331	-37.2709	57.9518
K02970	small subunit ribosomal protein S21	RP-S21, MRPS21, rpsU	ko03010 Ribosome	Null	C:cytosol C:cytosolic small ribosomal subunit F:rRNA binding F:structural constituent of ribosome P:ribosomal small subunit assembly P:translation	Genetic Information processes	0.297455	0.000139373	0.562594	Moderately heritable	138.108	174.85	-36.7414	36.3042
K00991	2-C-methyl-D-erythritol 4-phosphate cytidylyltransferase	ispD	ko00900 Terpenoid backbone biosynthesis ko01100 Metabolic pathways ko01110 Biosynthesis of secondary metabolites ko01130 Biosynthesis of antibiotics	FUNCTION: Catalyzes the formation of 4-diphosphocytidyl-2-C- methyl-D-erythritol from CTP and 2-C-methyl-D-erythritol 4- phosphate (MEP).	C:cytosol F:2-C-methyl-D-erythritol 4-phosphate cytidylyltransferase activity F:identical protein binding F:magnesium ion binding P:isopentenyl diphosphate biosynthetic process, methylerythritol 4-phosphate pathway P:terpenoid biosynthetic process	Metabolism (other than methane)	0.297117	0.033608	0.558728	Moderately heritable	575.76	612.116	-36.3558	351.167
K02954	small subunit ribosomal protein S14	RP-S14, MRPS14, rpsN	ko03010 Ribosome	FUNCTION: Binds 16S rRNA, required for the assembly of 30S particles and may also be responsible for determining the conformation of the 16S rRNA at the A site.	C:cytosolic small ribosomal subunit F:rRNA binding F:structural constituent of ribosome P:ribosomal small subunit assembly P:translation	Genetic Information processes	0.296484	0.00149842	0.566592	Moderately heritable	63.6468	101.356	-37.7089	30.7569
K03588	cell division protein FtsW	ftsW, spoVE	ko04112 Cell cycle - Caulobacter	FUNCTION: Peptidoglycan polymerase that is essential for cell division (Probable). Functions probably in conjunction with the penicillin-binding protein 3 (ftsI) (PubMed:9603865, PubMed:11807049). Required for localization of FtsI (PubMed:11807049). {ECO:0000269|PubMed:11807049, ECO:0000269|PubMed:9603865, ECO:0000305|PubMed:27643381, ECO:0000305|PubMed:9218774}.	C:cell division site C:integral component of plasma membrane C:plasma membrane F:lipid-linked peptidoglycan transporter activity F:peptidoglycan glycosyltransferase activity P:cell division P:cell wall organization P:FtsZ-dependent cytokinesis P:peptidoglycan biosynthetic process P:regulation of cell shape	Microbial communication and host-microbiome interaction	0.296337	0.0585971	0.538215	Moderately heritable	523.859	558.129	-34.2706	552.711
K00394	adenylylsulfate reductase, subunit A	aprA	ko00920 Sulfur metabolism ko01100 Metabolic pathways ko01120 Microbial metabolism in diverse environments	FUNCTION: Catalytic subunit of the adenylylsulfate reductase which catalyzes reversibly the reduction of adenosine 5'-phosphosulfate (APS) to sulfite and AMP during dissimilatory sulfate reduction. {ECO:0000269|PubMed:19820092, ECO:0000269|PubMed:2158885}.	C:cytoplasm F:adenylyl-sulfate reductase activity F:FAD binding F:protein heterodimerization activity P:dissimilatory sulfate reduction P:protein heterotetramerization	Metabolism (other than methane)	0.295033	0.0103224	0.577107	Moderately heritable	838.111	875.694	-37.5826	205.921
K02887	large subunit ribosomal protein L20	RP-L20, MRPL20, rplT	ko03010 Ribosome	FUNCTION: One of the primary rRNA binding proteins, it binds close to the 5'-end of the 23S rRNA. It is important during the early stages of 50S assembly. {ECO:0000269|PubMed:3298242}.	C:cytosol C:cytosolic large ribosomal subunit F:large ribosomal subunit rRNA binding F:mRNA binding F:structural constituent of ribosome F:translation repressor activity, mRNA regulatory element binding P:ribosomal large subunit assembly P:translation	Genetic Information processes	0.294587	0.000572241	0.556615	Moderately heritable	116.175	153.018	-36.8425	41.7887
K02027	multiple sugar transport system substrate-binding protein	ABC.MS.S	Null	Probably part of a binding-protein-dependent transport system PH1036/38/39.	C:plasma membrane	Metabolism (other than methane)	0.293971	0.0317218	0.583017	Moderately heritable	520.778	557.483	-36.7051	82.0022
K02224	cobyrinic acid a,c-diamide synthase	cobB-cbiA	ko00860 Porphyrin and chlorophyll metabolism ko01100 Metabolic pathways	FUNCTION: Catalyzes the ATP-dependent amidation of the two carboxylate groups at positions a and c of cobyrinate, using either L-glutamine or ammonia as the nitrogen source. Is able to use other nucleotide triphosphates as substrate, such as GTP or UTP, although less efficiently than ATP. {ECO:0000255|HAMAP- Rule:MF_00027, ECO:0000269|PubMed:15311923}.	F:ATP binding F:cobyrinate a,c-diamide synthase activity F:cobyrinic acid a,c-diamide synthase activity P:cobalamin biosynthetic process P:glutamine metabolic process	Metabolism (other than methane)	0.293913	0.000810652	0.554798	Moderately heritable	602.123	638.045	-35.9221	278.034
K02935	large subunit ribosomal protein L7/L12	RP-L7, MRPL12, rplL	ko03010 Ribosome	FUNCTION: The binding site for several of the GTPase factors involved in protein synthesis (IF-2, EF-Tu, EF-G and RF3). Is thus essential for accurate translation. Deletion of 1 of the L12 dimers from the ribosome (by deleting the binding site on L10) leads to decreased IF-2 association with the 70S ribosome and decreased stimulation of the GTPase activity of EF-G. {ECO:0000269|PubMed:15989950, E…	C:cytosol C:cytosolic large ribosomal subunit C:large ribosomal subunit F:protein homodimerization activity F:ribosome binding F:structural constituent of ribosome P:translation	Genetic Information processes	0.293315	7.05e-05	0.569972	Moderately heritable	78.8045	115.959	-37.1545	27.5785
K03086	RNA polymerase primary sigma factor	rpoD	Null	Sigma factors are initiation factors that promote the attachment of RNA polymerase to specific initiation sites and are then released. This sigma factor is the primary sigma factor during exponential growth. Preferentially transcribes genes associated with fast growth, such as ribosomal operons, other protein-synthesis related genes, rRNA- and tRNA-encoding genes and prfB.	C:cytosol F:DNA binding F:DNA-binding transcription factor activity F:sigma factor activity P:response to heat P:transcription initiation from bacterial-type RNA polymerase promoter	Genetic Information processes	0.291895	2.29e-05	0.588518	Moderately heritable	154.074	193.49	-39.4157	39.3025
K00059	3-oxoacyl-[acyl-carrier protein] reductase [EC:1.1.1.100]	fabG, OAR1	ko00061 Fatty acid biosynthesis*ko00333 Prodigiosin biosynthesis*ko00780 Biotin metabolism*ko01100 Metabolic pathways*ko01110 Biosynthesis of secondary metabolites*ko01212 Fatty acid metabolism*ko01240 Biosynthesis of cofactors	Catalysis of the reaction: (3R)-3-hydroxyacyl-[acyl-carrier protein] + NADP+ = 3-oxoacyl-[acyl-carrier protein] + NADPH + H+.	Null	Metabolism (other than methane)	0.29123	5.77e-05	0.586142	Moderately heritable	430.245	468.795	-38.5498	28.8151
K06131	cardiolipin synthase A/B	clsA_B	ko00564 Glycerophospholipid metabolism ko01100 Metabolic pathways	FUNCTION: Catalyzes the reversible phosphatidyl group transfer from one phosphatidylglycerol molecule to another to form cardiolipin (CL) (diphosphatidylglycerol) and glycerol. {ECO:0000255|HAMAP-Rule:MF_00190, ECO:0000269|PubMed:1663113, ECO:0000269|PubMed:22988102}.	C:integral component of membrane C:membrane C:plasma membrane F:cardiolipin synthase activity P:cardiolipin biosynthetic process	Metabolism (other than methane)	0.290387	0.040507	0.554103	Moderately heritable	834.979	869.389	-34.4095	609.173
K07462	single-stranded-DNA-specific exonuclease	recJ	ko03410 Base excision repair ko03430 Mismatch repair ko03440 Homologous recombination	FUNCTION: Single-stranded-DNA-specific exonuclease acting in a 5' to 3' direction; has no detectable activity on ssRNA. {ECO:0000269|PubMed:21087930}.	F:DNA binding F:exonuclease activity F:metal ion binding	Genetic Information processes	0.289641	0.0326883	0.568086	Moderately heritable	410.282	444.996	-34.7143	70.3248
K02959	small subunit ribosomal protein S16	RP-S16, MRPS16, rpsP	ko03010 Ribosome	The smaller of the two subunits of a mitochondrial ribosome.	Null	Genetic Information processes	0.288743	7.54e-05	0.567702	Moderately heritable	261.821	298.028	-36.2068	27.5592
K07098	uncharacterized protein	K07098	Null	Null	F:metal ion binding F:UDP-2,3-diacylglucosamine hydrolase activity P:lipid A biosynthetic process	Others	0.288578	0.00500188	0.554637	Moderately heritable	674.044	709.36	-35.316	65.039
K03526	(E)-4-hydroxy-3-methylbut-2-enyl-diphosphate synthase	gcpE, ispG	ko00900 Terpenoid backbone biosynthesis ko01100 Metabolic pathways ko01110 Biosynthesis of secondary metabolites ko01130 Biosynthesis of antibiotics	FUNCTION: Converts 2C-methyl-D-erythritol 2,4-cyclodiphosphate (ME-2,4cPP) into 1-hydroxy-2-methyl-2-(E)-butenyl 4-diphosphate. {ECO:0000255|HAMAP-Rule:MF_00159, ECO:0000269|PubMed:20932974}.	F:4 iron, 4 sulfur cluster binding F:4-hydroxy-3-methylbut-2-en-1-yl diphosphate synthase activity F:iron ion binding P:isopentenyl diphosphate biosynthetic process, methylerythritol 4-phosphate pathway P:terpenoid biosynthetic process	Metabolism (other than methane)	0.28803	0.00550515	0.55063	Moderately heritable	409.275	443.842	-34.5677	56.3638
K03307	solute:Na+ symporter, SSS family	TC.SSS	Null	Catalyzes the sodium-dependent uptake of extracellular L-proline.	C:integral component of membrane C:plasma membrane F:proline:sodium symporter activity F:sodium ion binding P:proline transport	Metabolism (other than methane)	0.286128	0.00040708	0.565593	Moderately heritable	285.754	321.942	-36.1881	3.88956
K09482	glutamyl-tRNA(Gln) amidotransferase subunit D	gatD	ko00970 Aminoacyl-tRNA biosynthesis ko01100 Metabolic pathways	FUNCTION: Allows the formation of correctly charged Gln-tRNA(Gln) through the transamidation of misacylated Glu-tRNA(Gln) in organisms which lack glutaminyl-tRNA synthetase. The reaction takes place in the presence of glutamine and ATP through an activated gamma-phospho-Glu-tRNA(Gln). The GatDE system is specific for glutamate and does not act on aspartate.	F:asparaginase activity F:ATP binding F:glutaminyl-tRNA synthase (glutamine-hydrolyzing) activity P:cellular amino acid metabolic process P:regulation of translational fidelity P:translation	Genetic Information processes	0.285924	0.00755824	0.552914	Moderately heritable	942.566	976.815	-34.2491	8.59665
K03238	translation initiation factor 2 subunit 2	EIF2S2	ko03013 RNA transport	Null	F:hydrolase activity, acting on carbon-nitrogen (but not peptide) bonds, in linear amides	Genetic Information processes	0.285515	0.0241785	0.551206	Moderately heritable	611.106	644.591	-33.4845	9.36869
K07144	5-(aminomethyl)-3-furanmethanol phosphate kinase	mfnE	ko00680 Methane metabolism ko01100 Metabolic pathways	FUNCTION: Catalyzes the formation of 5-(aminomethyl)-3- furanmethanol diphosphate (F1-PP) from 5-(aminomethyl)-3- furanmethanol phosphate (F1-P) and ATP (PubMed:26100040). In vitro, can also act as an adenylate kinase that catalyzes the transfer of a phosphoryl group from ATP to AMP, generating two molecules of ADP (PubMed:22002406). {ECO:0000269|PubMed:22002406, ECO:0000269|PubMed:26100040}.	F:ATP binding F:kinase activity	Methane Metabolism	0.285397	0.0007968	0.547926	Moderately heritable	827.121	861.588	-34.4676	15.7873
K14221	tRNA A	tRNA-Asp	ko00970 Aminoacyl-tRNA biosynthesis	0	0	Genetic Information processes	0.284682	0.0225476	0.54241	Moderately heritable	42.0664	74.2919	-32.2255	63.7634
K03688	ubiquinone biosynthesis protein	ubiB, aarF	Null	Is probably a protein kinase regulator of UbiI activity which is involved in aerobic coenzyme Q (ubiquinone) biosynthesis.	C:integral component of membrane C:plasma membrane F:ATP binding F:protein kinase activity P:regulation of ubiquinone biosynthetic process P:ubiquinone biosynthetic process	Microbial communication and host-microbiome interaction	0.284448	0.00180051	0.570872	Moderately heritable	734.518	770.082	-35.5636	50.9209
K00325	H+-translocating NAD(P) transhydrogenase subunit beta	pntB	ko00760 Nicotinate and nicotinamide metabolism ko01100 Metabolic pathways	FUNCTION: The transhydrogenation between NADH and NADP is coupled to respiration and ATP hydrolysis and functions as a proton pump across the membrane.	C:integral component of plasma membrane C:plasma membrane F:NAD(P)+ transhydrogenase (AB-specific) activity F:NAD(P)+ transhydrogenase activity F:NADP binding P:NADPH regeneration	Metabolism (other than methane)	0.284299	0.0125657	0.55653	Moderately heritable	592.194	625.408	-33.2146	58.6501
K03517	quinolinate synthase	nadA	ko00760 Nicotinate and nicotinamide metabolism ko01100 Metabolic pathways	FUNCTION: Catalyzes the condensation of iminoaspartate with dihydroxyacetone phosphate to form quinolinate. {ECO:0000269|PubMed:10648170, ECO:0000269|PubMed:15898769, ECO:0000269|PubMed:15967443}.	C:cytosol F:4 iron, 4 sulfur cluster binding F:metal ion binding F:quinolinate synthetase A activity P:'de novo' NAD biosynthetic process from aspartate	Metabolism (other than methane)	0.283861	0.0128912	0.562753	Moderately heritable	376.832	411.488	-34.6555	18.8295
K05808	putative sigma-54 modulation protein	yhbH	Null	Null	F:enoyl-[acyl-carrier-protein] reductase (NADH) activity F:enoyl-[acyl-carrier-protein] reductase activity P:fatty acid biosynthetic process	Genetic Information processes	0.283616	6.72e-05	0.541551	Moderately heritable	293.231	327.144	-33.9121	51.4787
K06142	outer membrane protein	hlpA, ompH	Null	Null	C:outer membrane-bounded periplasmic space F:unfolded protein binding P:chaperone-mediated protein folding P:protein insertion into membrane from inner side P:protein maturation by protein folding P:protein stabilization	Microbial communication and host-microbiome interaction	0.28354	0.000529226	0.549635	Moderately heritable	528.007	561.842	-33.8345	28.7318
K02965	small subunit ribosomal protein S19	RP-S19, rpsS	ko03010 Ribosome	FUNCTION: In the E.coli 70S ribosome in the initiation state (PubMed:12809609) it has been modeled to contact the 23S rRNA of the 50S subunit forming part of bridge B1a; this bridge is broken in the model with bound EF-G. The 23S rRNA contact site in bridge B1a is modeled to differ in different ribosomal states (PubMed:12859903), contacting alternately S13 or S19. In the 3.5 angstroms resolved ri…	C:cytosol C:cytosolic small ribosomal subunit F:rRNA binding F:structural constituent of ribosome F:tRNA binding P:ribosomal small subunit assembly P:translation	Genetic Information processes	0.283133	0.000558907	0.55093	Moderately heritable	-399.801	-365.58	-34.2207	46.3696
K01551	arsenite/tail-anchored protein-transporting ATPase	arsA, ASNA1, GET3	Null	Null	F:histidinol-phosphatase activity P:histidine biosynthetic process	Microbial communication and host-microbiome interaction	0.282707	0.000856892	0.567002	Moderately heritable	797.342	832.632	-35.29	4.44999
K03763	DNA polymerase III subunit alpha, Gram-positive type	polC	ko03030 DNA replication ko03430 Mismatch repair ko03440 Homologous recombination	FUNCTION: Required for replicative DNA synthesis. This DNA polymerase also exhibits 3' to 5' exonuclease activity.	C:cytoplasm F:3'-5' exonuclease activity F:DNA binding F:DNA-directed DNA polymerase activity P:DNA-dependent DNA replication P:response to antibiotic	Genetic Information processes	0.282331	0.00960179	0.566265	Moderately heritable	519.032	554.303	-35.2714	48.2918
K00605	aminomethyltransferase	gcvT, AMT	ko00260 Glycine, serine and threonine metabolism ko00630 Glyoxylate and dicarboxylate metabolism ko00670 One carbon pool by folate ko01100 Metabolic pathways ko01110 Biosynthesis of secondary metabolites ko01130 Biosynthesis of antibiotics ko01200 Carbon metabolism	FUNCTION: The glycine cleavage system catalyzes the degradation of glycine. {ECO:0000255|HAMAP-Rule:MF_00259, ECO:0000269|PubMed:8375392}.	C:cytosol F:aminomethyltransferase activity F:transaminase activity P:glycine decarboxylation via glycine cleavage system	Metabolism (other than methane)	0.281931	4.91e-05	0.572241	Moderately heritable	564.833	600.457	-35.6235	27.4722
K02968	small subunit ribosomal protein S20	RP-S20, rpsT	ko03010 Ribosome	FUNCTION: Binds directly to 16S ribosomal RNA.	C:cytosol C:cytosolic small ribosomal subunit F:ornithine decarboxylase inhibitor activity F:small ribosomal subunit rRNA binding F:structural constituent of ribosome P:ribosomal small subunit assembly P:translation	Genetic Information processes	0.281487	0.00205129	0.532669	Moderately heritable	485.865	518.995	-33.13	31.9366
K03615	Na+-translocating ferredoxin:NAD+ oxidoreductase subunit C	rnfC	Null	Part of a membrane-bound complex that couples electron transfer with translocation of ions across the membrane. Catalyzes Na(+) transport, most probably coupled to electron transfer from reduced ferredoxin to methanophenazine and heterodisulfide reductase. Involved in heterodisulfide reduction during methanogenesis from acetate.	C:plasma membrane F:4 iron, 4 sulfur cluster binding F:electron transfer activity F:metal ion binding	Metabolism (other than methane)	0.280868	0.046336	0.526468	Moderately heritable	382.517	414.096	-31.5795	227.861
K00581	tetrahydromethanopterin S-methyltransferase subunit E	mtrE	ko00680 Methane metabolism ko01100 Metabolic pathways ko01120 Microbial metabolism in diverse environments ko01200 Carbon metabolism	FUNCTION: Part of a complex that catalyzes the formation of methyl-coenzyme M and tetrahydromethanopterin from coenzyme M and methyl-tetrahydromethanopterin. This is an energy-conserving, sodium-ion translocating step. {ECO:0000269|PubMed:8477726}.	C:cytoplasm C:integral component of membrane C:plasma membrane C:vesicle membrane F:tetrahydromethanopterin S-methyltransferase activity P:methanogenesis, from carbon dioxide P:one-carbon metabolic process P:sodium ion transport	Methane Metabolism	0.280352	0.0243148	0.533584	Moderately heritable	583.883	615.716	-31.8339	78.1511
K05350	beta-glucosidase	bglB	ko00460 Cyanoamino acid metabolism ko00500 Starch and sucrose metabolism ko00940 Phenylpropanoid biosynthesis ko01100 Metabolic pathways ko01110 Biosynthesis of secondary metabolites	Null	C:cytosol F:beta-glucosidase activity F:scopolin beta-glucosidase activity P:carbohydrate catabolic process P:cellulose catabolic process	Metabolism (other than methane)	0.27983	0.000491583	0.542922	Moderately heritable	803.435	836.024	-32.5886	18.303
K04488	nitrogen fixation protein NifU and related protein	iscU, nifU	Null	A scaffold on which IscS assembles Fe-S clusters. Exists as 2 interconverting forms, a structured (S) and disordered (D) form. The D-state is the preferred substrate for IscS. Converts to the S-state when an Fe-S cluster is assembled, which helps it dissociate from IscS to transfer the Fe-S to an acceptor. It is likely that Fe-S cluster coordination is flexible as the role of this complex is to b…	C:cell C:cytoplasm C:cytosol F:2 iron, 2 sulfur cluster binding F:4 iron, 4 sulfur cluster binding F:ferrous iron binding F:identical protein binding P:cellular iron ion homeostasis P:iron-sulfur cluster assembly	Microbial communication and host-microbiome interaction	0.279275	0.00145262	0.544911	Moderately heritable	724.524	757.07	-32.5466	8.87586
K00170	pyruvate ferredoxin oxidoreductase beta subunit	porB	ko00010 Glycolysis / Gluconeogenesis ko00020 Citrate cycle (TCA cycle) ko00620 Pyruvate metabolism ko00633 Nitrotoluene degradation ko00640 Propanoate metabolism ko00650 Butanoate metabolism ko00680 Methane metabolism ko00720 Carbon fixation pathways in prokaryotes ko01100 Metabolic pathways ko01110 Biosynthesis of secondary metabolites ko01120 Microbial metabolism in diverse environments ko01130…	Null	F:acetolactate synthase activity F:flavin adenine dinucleotide binding F:magnesium ion binding F:thiamine pyrophosphate binding P:isoleucine biosynthetic process P:valine biosynthetic process	Metabolism (other than methane)	0.279271	0.00264357	0.519902	Moderately heritable	665.015	696.747	-31.7319	12.8901
K02902	large subunit ribosomal protein L28	RP-L28, MRPL28, rpmB	ko03010 Ribosome	Null	C:cytosol C:cytosolic large ribosomal subunit F:rRNA binding F:structural constituent of ribosome P:ribosomal large subunit assembly P:translation	Genetic Information processes	0.278269	0.0181011	0.536477	Moderately heritable	197.584	229.141	-31.5571	47.2036
K01868	threonyl-tRNA synthetase [EC:6.1.1.3]	TARS, thrS	ko00970 Aminoacyl-tRNA biosynthesis	Catalysis of the reaction: ATP + L-threonine + tRNA(Thr) = AMP + diphosphate + L-threonyl-tRNA(Thr).	Null	Genetic Information processes	0.277232	7.13e-05	0.551321	Moderately heritable	162.909	196.275	-33.3658	21.9177
K02908	large subunit ribosomal protein L30e	RP-L30e, RPL30	ko03010 Ribosome	Null	0	Genetic Information processes	0.277012	0.0233172	0.533858	Moderately heritable	616.08	647.249	-31.1689	20.5576
K14233	tRNA S	tRNA-Ser	ko00970 Aminoacyl-tRNA biosynthesis	Null	F:methyltransferase activity	Genetic Information processes	0.276902	0.000106127	0.526851	Moderately heritable	-161.443	-129.965	-31.4777	13.2035
K00849	galactokinase [EC:2.7.1.6]	galK	ko00052 Galactose metabolism*ko00520 Amino sugar and nucleotide sugar metabolism*ko01100 Metabolic pathways	Catalysis of the reaction: D-galactose + ATP = alpha-D-galactose 1-phosphate + ADP + 2 H(+).	Null	Metabolism (other than methane)	0.27673	9.93e-06	0.582173	Moderately heritable	387.685	423.74	-36.0547	21.4182
K00099	1-deoxy-D-xylulose-5-phosphate reductoisomerase	dxr	ko00900 Terpenoid backbone biosynthesis ko01100 Metabolic pathways ko01110 Biosynthesis of secondary metabolites ko01130 Biosynthesis of antibiotics	FUNCTION: Catalyzes the NADP-dependent rearrangement and reduction of 1-deoxy-D-xylulose-5-phosphate (DXP) to 2-C-methyl-D-erythritol 4-phosphate (MEP).	F:1-deoxy-D-xylulose-5-phosphate reductoisomerase activity F:identical protein binding F:manganese ion binding F:NADPH binding P:isopentenyl diphosphate biosynthetic process, methylerythritol 4-phosphate pathway P:isopentenyl diphosphate biosynthetic process, methylerythritol 4-phosphate pathway involved in terpenoid biosynthetic process	Metabolism (other than methane)	0.276698	0.00010478	0.544707	Moderately heritable	520.832	553.978	-33.1462	55.0567
K06180	23S rRNA pseudouridine1911/1915/1917 synthase	rluD	Null	Responsible for synthesis of pseudouridine from uracil at positions 1911, 1915 and 1917 in 23S ribosomal RNA. Isomerization occurs as a late step during the assembly of the large ribosomal subunit.	C:cytosol F:pseudouridine synthase activity F:RNA binding F:rRNA pseudouridine synthase activity P:enzyme-directed rRNA pseudouridine synthesis P:ribosomal large subunit assembly	Genetic Information processes	0.276358	0.0158873	0.531496	Moderately heritable	477.144	508.282	-31.1382	85.9281
K02119	V/A-type H+/Na+-transporting ATPase subunit C	ATPVC, ntpC, atpC	ko00190 Oxidative phosphorylation ko01100 Metabolic pathways	FUNCTION: Produces ATP from ADP in the presence of a proton gradient across the membrane.	C:proton-transporting V-type ATPase, V0 domain F:ATP binding F:proton-transporting ATP synthase activity, rotational mechanism F:proton-transporting ATPase activity, rotational mechanism P:plasma membrane ATP synthesis coupled proton transport	Metabolism (other than methane)	0.275984	0.00602469	0.52907	Moderately heritable	587.553	618.459	-30.9053	26.0972
K00205	4Fe-4S ferredox	fwdF, fmdF	ko00680 Methane metabolism ko01100 Metabolic pathways ko01120 Microbial metabolism in diverse environments ko01200 Carbon metabolism	Null	C:integral component of membrane F:nucleobase transmembrane transporter activity	Methane Metabolism	0.274938	0.00010986	0.558332	Moderately heritable	998.796	1031.94	-33.1396	6.14154
K04078	chaperonin GroES	groES, HSPE1	Null	Binds to Cpn60 in the presence of Mg-ATP and suppresses the ATPase activity of the latter.	P:protein folding	Microbial communication and host-microbiome interaction	0.274429	2.69e-05	0.5571	Moderately heritable	403.225	436.84	-33.615	28.3141
K03575	A/G-specific adenine glycosylase	mutY	ko03410 Base excision repair	FUNCTION: Adenine glycosylase active on G-A mispairs. MutY also corrects error-prone DNA synthesis past GO lesions which are due to the oxidatively damaged form of guanine: 7,8-dihydro-8- oxoguanine (8-oxo-dGTP). {ECO:0000269|PubMed:1445834, ECO:0000269|PubMed:2682664}.	F:4 iron, 4 sulfur cluster binding F:8-oxo-7,8-dihydroguanine DNA N-glycosylase activity F:adenine/guanine mispair binding F:hydrolase activity F:metal ion binding F:oxidized purine DNA binding F:purine-specific mismatch base pair DNA N-glycosylase activity P:base-excision repair P:DNA repair P:mismatch repair	Genetic Information processes	0.27416	0.00491775	0.545255	Moderately heritable	800.937	833.247	-32.31	53.1404
K01493	dCMP deaminase	comEB	ko00240 Pyrimidine metabolism ko01100 Metabolic pathways	Null	F:dCMP deaminase activity F:zinc ion binding P:pyrimidine nucleotide metabolic process	Metabolism (other than methane)	0.273895	5.06e-05	0.557182	Moderately heritable	366.71	400.601	-33.8915	27.468
K00615	transketolase [EC:2.2.1.1]	E2.2.1.1, tktA, tktB	ko00030 Pentose phosphate pathway*ko00710 Carbon fixation in photosynthetic organisms*ko01051 Biosynthesis of ansamycins*ko01100 Metabolic pathways*ko01110 Biosynthesis of secondary metabolites*ko01120 Microbial metabolism in diverse environments*ko01200 Carbon metabolism*ko01230 Biosynthesis of amino acids	Catalysis of the reversible transfer of a 2-carbon ketol group (CH2OH-CO-) from a ketose phosphate donor to an aldose phosphate acceptor.	Null	Metabolism (other than methane)	0.273807	3.58e-05	0.564299	Moderately heritable	299.35	333.154	-33.8042	10.0865
K01903	succinyl-CoA synthetase beta subunit	sucC	ko00020 Citrate cycle (TCA cycle) ko00640 Propanoate metabolism ko00660 C5-Branched dibasic acid metabolism ko00720 Carbon fixation pathways in prokaryotes ko01100 Metabolic pathways ko01110 Biosynthesis of secondary metabolites ko01120 Microbial metabolism in diverse environments ko01130 Biosynthesis of antibiotics ko01200 Carbon metabolism	FUNCTION: Succinyl-CoA synthetase functions in the citric acid cycle (TCA), coupling the hydrolysis of succinyl-CoA to the synthesis of either ATP or GTP and thus represents the only step of substrate-level phosphorylation in the TCA. The beta subunit provides nucleotide specificity of the enzyme and binds the substrate succinate, while the binding sites for coenzyme A and phosphate are found in …	C:cytoplasm C:cytosol C:succinate-CoA ligase complex C:succinate-CoA ligase complex (ADP-forming) F:ATP binding F:magnesium ion binding F:succinate-CoA ligase (ADP-forming) activity P:succinyl-CoA metabolic process P:tricarboxylic acid cycle	Metabolism (other than methane)	0.273769	0.000172788	0.555875	Moderately heritable	716.524	748.809	-32.2847	16.7739
K03521	electron transfer flavoprotein beta subunit	fixA, etfB	Null	Null	Null	Metabolism (other than methane)	0.273042	3.49e-05	0.570002	Moderately heritable	385.528	420.307	-34.7794	9.59492
K01624	fructose-bisphosphate aldolase, class II [EC:4.1.2.13]	FBA, fbaA	ko00010 Glycolysis / Gluconeogenesis*ko00030 Pentose phosphate pathway*ko00051 Fructose and mannose metabolism*ko00680 Methane metabolism*ko00710 Carbon fixation in photosynthetic organisms*ko01100 Metabolic pathways*ko01110 Biosynthesis of secondary metabolites*ko01120 Microbial metabolism in diverse environments*ko01200 Carbon metabolism*ko01230 Biosynthesis of amino acids	Catalysis of the reaction: D-fructose 1,6-bisphosphate = glycerone phosphate + D-glyceraldehyde-3-phosphate.	Null	Metabolism (other than methane)	0.273009	6.27e-05	0.556706	Moderately heritable	159.915	192.946	-33.0307	31.076
K01783	ribulose-phosphate 3-epimerase	rpe, RPE	ko00030 Pentose phosphate pathway ko00040 Pentose and glucuronate interconversions ko00710 Carbon fixation in photosynthetic organisms ko01100 Metabolic pathways ko01110 Biosynthesis of secondary metabolites ko01120 Microbial metabolism in diverse environments ko01130 Biosynthesis of antibiotics ko01200 Carbon metabolism ko01230 Biosynthesis of amino acids	FUNCTION: Catalyzes the reversible epimerization of D-ribulose 5- phosphate to D-xylulose 5-phosphate. {ECO:0000255|HAMAP- Rule:MF_02227, ECO:0000269|PubMed:21402925}.	C:cytosol F:ferrous iron binding F:metal ion binding F:ribulose-phosphate 3-epimerase activity P:cellular carbohydrate metabolic process P:pentose catabolic process P:pentose-phosphate shunt, non-oxidative branch	Metabolism (other than methane)	0.272823	0.000114937	0.545192	Moderately heritable	486.466	519.234	-32.7681	35.6218
K07739	elongator complex protein 3	ELP3, KAT9	Null	tRNA uridine(34) acetyltransferase, which mediates formation of carboxymethyluridine in the wobble base at position 34 in tRNAs (PubMed:25151136, PubMed:30733442). The proposed mechanism is the following: (i) recruits S-adenosyl-L-methionine and cleaves it to generate a 5'-deoxyadenosine radical (5'-dA) in the radical S-adenosyl-L-methionine (rSAM) region, (ii) hydrolyzes acetyl-CoA in the N-acet…	F:4 iron, 4 sulfur cluster binding F:metal ion binding F:N-acetyltransferase activity F:tRNA binding P:tRNA processing	Genetic Information processes	0.272614	0.000195589	0.550503	Moderately heritable	790.989	823.126	-32.1373	22.3555
K10773	endonuclease III [EC:4.2.99.18]	NTH	ko03410 Base excision repair	FUNCTION: DNA repair enzyme that has both DNA N-glycosylase activity and AP-lyase activity. The DNA N-glycosylase activity releases various damaged pyrimidines from DNA by cleaving the N- glycosidic bond, leaving an AP (apurinic/apyrimidinic) site. The AP-lyase activity cleaves the phosphodiester bond 3' to the AP site by a beta-elimination, leaving a 3'-terminal unsaturated sugar and a product w…	F:4 iron, 4 sulfur cluster binding F:class I DNA-(apurinic or apyrimidinic site) endonuclease activity F:DNA binding F:DNA N-glycosylase activity F:DNA-(apurinic or apyrimidinic site) endonuclease activity F:metal ion binding F:oxidized pyrimidine nucleobase lesion DNA N-glycosylase activity P:base-excision repair, AP site formation P:cellular response to UV	Genetic Information processes	0.272481	0.00281924	0.539934	Moderately heritable	569.233	600.106	-30.8731	11.742
K01786	Null	Null	Null	Null	C:integral component of membrane F:ATP binding F:phosphorelay sensor kinase activity	Others	0.272282	9.66e-05	0.53795	Moderately heritable	510.796	542.027	-31.2308	32.8223
K01012	biotin synthase	bioB	ko00780 Biotin metabolism ko01100 Metabolic pathways	FUNCTION: Catalyzes the conversion of dethiobiotin (DTB) to biotin by the insertion of a sulfur atom into dethiobiotin via a radical- based mechanism. {ECO:0000269|PubMed:8142361}.	F:2 iron, 2 sulfur cluster binding F:4 iron, 4 sulfur cluster binding F:biotin synthase activity F:iron ion binding P:biotin biosynthetic process	Metabolism (other than methane)	0.271169	2.21e-05	0.530111	Moderately heritable	687.591	718.026	-30.4346	79.4471
K00981	phosphatidate cytidylyltransferase	E2.7.7.41, CDS1, CDS2, cdsA	ko00564 Glycerophospholipid metabolism ko01100 Metabolic pathways ko01110 Biosynthesis of secondary metabolites ko04070 Phosphatidylinositol signaling system	Null	C:integral component of membrane C:plasma membrane F:phosphatidate cytidylyltransferase activity P:CDP-diacylglycerol biosynthetic process	Metabolism (other than methane)	0.271008	0.0257463	0.534111	Moderately heritable	818.578	848.676	-30.0979	88.4155
K07306	anaerobic dimethyl sulfoxide reductase subunit A	dmsA	ko00920 Sulfur metabolism ko01100 Metabolic pathways	FUNCTION: Catalyzes the reduction of dimethyl sulfoxide (DMSO) to dimethyl sulfide (DMS). DMSO reductase serves as the terminal reductase under anaerobic conditions, with DMSO being the terminal electron acceptor. Terminal reductase during anaerobic growth on various sulfoxides and N-oxide compounds. Allows E.coli to grow anaerobically on DMSO as respiratory oxidant. {ECO:0000269|PubMed:3062312}.	C:dimethyl sulfoxide reductase complex C:intrinsic component of periplasmic side of plasma membrane C:outer membrane-bounded periplasmic space F:4 iron, 4 sulfur cluster binding F:cofactor binding F:dimethyl sulfoxide reductase activity F:electron transfer activity F:molybdenum ion binding F:molybdopterin cofactor binding P:anaerobic respiration	Metabolism (other than methane)	0.270869	0.000134469	0.541773	Moderately heritable	690.664	722.272	-31.6078	14.8165
K03390	heterodisulfide reductase subunit C2	hdrC2	ko00680 Methane metabolism ko01100 Metabolic pathways ko01120 Microbial metabolism in diverse environments ko01200 Carbon metabolism	FUNCTION: Part of a complex that catalyzes the reversible reduction of CoM-S-S-CoB to the thiol-coenzymes H-S-CoM (coenzyme M) and H-S-CoB (coenzyme B). {ECO:0000269|PubMed:2121478, ECO:0000269|PubMed:21262829, ECO:0000269|PubMed:8119281}.	F:4 iron, 4 sulfur cluster binding F:CoB--CoM heterodisulfide reductase activity F:metal ion binding P:cofactor metabolic process P:methanogenesis P:oxidation-reduction process	Methane Metabolism	0.270495	0.00698965	0.506822	Moderately heritable	589.169	618.299	-29.1291	59.2766
K14115	energy-converting hydrogenase B subunit F	ehbF	Null	Null	C:integral component of membrane C:plasma membrane	Metabolism (other than methane)	0.269985	0.0175682	0.525754	Moderately heritable	844.962	874.717	-29.7548	4.35608
K00599	methyltransferase-like protein 6	METTL6	Null	Null	C:cytoplasm F:methyltransferase activity F:RNA binding	Others	0.269927	0.00421321	0.522465	Moderately heritable	542.478	572.234	-29.7555	78.7823
K01929	UDP-N-acetylmuramoyl-tripeptide--D-alanyl-D-alanine ligase	murF	ko00300 Lysine biosynthesis ko00550 Peptidoglycan biosynthesis ko01100 Metabolic pathways ko01502 Vancomycin resistance	FUNCTION: Involved in cell wall formation. Catalyzes the final step in the synthesis of UDP-N-acetylmuramoyl-pentapeptide, the precursor of murein. {ECO:0000255|HAMAP-Rule:MF_02019, ECO:0000269|PubMed:2186811}.	C:cytosol F:ATP binding F:UDP-N-acetylmuramoyl-tripeptide-D-alanyl-D-alanine ligase activity F:UDP-N-acetylmuramoylalanyl-D-glutamyl-2,6-diaminopimelate-D-alanyl-D-alanine ligase activity P:cell cycle P:cell division P:cell wall organization P:peptidoglycan biosynthetic process P:regulation of cell shape	Metabolism (other than methane)	0.269649	0.0111728	0.532083	Moderately heritable	587.846	618.097	-30.2513	68.9475
K10977	methanogen homocitrate synthase	aksA	ko00300 Lysine biosynthesis ko00620 Pyruvate metabolism ko00680 Methane metabolism ko01100 Metabolic pathways ko01120 Microbial metabolism in diverse environments ko01130 Biosynthesis of antibiotics ko01210 2-Oxocarboxylic acid metabolism ko01230 Biosynthesis of amino acids	FUNCTION: Catalyzes the condensation of alpha-ketoglutarate and acetyl-CoA to form trans-homoaconitate. Can also catalyze the condensation of alpha-ketoadipate with acetyl-CoA to form (R)- homo(2)citrate, and the condensation of alpha-ketopimelate with acetyl-CoA to form (R)-homo(3)citrate. {ECO:0000269|PubMed:9665716}.	F:homocitrate synthase activity P:coenzyme B biosynthetic process	Metabolism (other than methane)	0.269284	0.00012773	0.530396	Moderately heritable	910.259	941.101	-30.843	42.273
K11780	7,8-didemethyl-8-hydroxy-5-deazariboflavin synthase	cofG	ko00680 Methane metabolism ko01100 Metabolic pathways ko01120 Microbial metabolism in diverse environments	FUNCTION: Catalyzes the radical-mediated synthesis of 7,8- didemethyl-8-hydroxy-5-deazariboflavin (FO) from 5-amino-5-(4- hydroxybenzyl)-6-(D-ribitylimino)-5,6-dihydrouracil. {ECO:0000269|PubMed:14593448, ECO:0000269|PubMed:23072415, ECO:0000269|PubMed:25781338}.	F:4 iron, 4 sulfur cluster binding F:7,8-didemethyl-8-hydroxy-5-deazariboflavin synthase activity F:ammonia-lyase activity F:iron ion binding P:coenzyme biosynthetic process	Methane Metabolism	0.269102	0.000172912	0.51708	Moderately heritable	1050.8	1080.38	-29.5767	6.84252
K02962	small subunit ribosomal protein S17e	RP-S17e, RPS17	ko03010 Ribosome	Null	0	Genetic Information processes	0.268348	0.0202236	0.511007	Moderately heritable	609.618	638.794	-29.1756	50.749
K03217	YidC/Oxa1 family membrane protein insertase	yidC, spoIIIJ, OXA1, ccfA	ko02024 Quorum sensing*ko03060 Protein export*ko03070 Bacterial secretion system	Null	Null	Microbial communication and host-microbiome interaction	0.267927	7.17e-05	0.53932	Moderately heritable	414.102	444.551	-30.4493	3.92429
K01448	N-acetylmuramoyl-L-alanine amidase	amiABC	ko01503 Cationic antimicrobial peptide (CAMP) resistance	FUNCTION: Cell-wall hydrolase that hydrolyzes the amide bond between N-acetylmuramic acid and L-alanine in cell-wall glycopeptides (PubMed:24311595, PubMed:24019530). Is able to hydrolyze the cell walls of several bacterial species (i.e. Paenibacillus sp., B.avium, E.coli DH5alpha, E.aerogenes, L.acidophilus, B.thuringiensis, B.pumilus, B.subtilis and E.coli W3110), thereby showing that it is a c…	C:outer membrane-bounded periplasmic space F:metal ion binding F:N-acetylmuramoyl-L-alanine amidase activity P:cell wall macromolecule catabolic process P:cell wall organization P:peptidoglycan catabolic process	Microbial communication and host-microbiome interaction	0.267681	0.0146992	0.526108	Moderately heritable	660.008	690.117	-30.1085	9.86032
K00784	ribonuclease Z	rnz	ko03013 RNA transport	FUNCTION: Zinc phosphodiesterase, which displays some tRNA 3'- processing endonuclease activity. Probably involved in tRNA maturation, by removing a 3'-trailer from precursor tRNA. {ECO:0000255|HAMAP-Rule:MF_01818, ECO:0000269|PubMed:12941704}.	F:3'-tRNA processing endoribonuclease activity F:identical protein binding F:zinc ion binding	Genetic Information processes	0.267602	0.00195423	0.506736	Moderately heritable	630.954	660.537	-29.583	119.465
K02529	LacI family transcriptional regulator	lacI, galR	Null	Repressor of the galactose operon. Binds galactose as an inducer.	F:DNA binding F:identical protein binding P:galactose metabolic process P:regulation of transcription, DNA-templated P:transcription, DNA-templated	Genetic Information processes	0.267017	0.0250707	0.509789	Moderately heritable	535.295	564.073	-28.7781	170.086
K00925	acetate kinase [EC:2.7.2.1]	ackA	ko00430 Taurine and hypotaurine metabolism*ko00620 Pyruvate metabolism*ko00640 Propanoate metabolism*ko00680 Methane metabolism*ko00720 Carbon fixation pathways in prokaryotes*ko01100 Metabolic pathways*ko01120 Microbial metabolism in diverse environments*ko01200 Carbon metabolism	Catalysis of the reaction: ATP + acetate = ADP + acetyl phosphate.	FUNCTION: Part of the ABC transporter FtsEX involved in asymmetric cellular division facilitating the initiation of sporulation. {ECO:0000256|PIRNR:PIRNR003097}.	Metabolism (other than methane)	0.265446	2.7e-05	0.563491	Moderately heritable	398.99	431.97	-32.9795	26.8731
K02823	dihydroorotate dehydrogenase electron transfer subunit	pyrDII	ko00240 Pyrimidine metabolism ko01100 Metabolic pathways	Null	F:2 iron, 2 sulfur cluster binding F:dihydroorotate dehydrogenase (fumarate) activity F:flavin adenine dinucleotide binding F:metal ion binding P:pyrimidine nucleotide biosynthetic process	Metabolism (other than methane)	0.265284	0.0197856	0.514377	Moderately heritable	640.405	668.578	-28.1724	159.091
K03044	DNA-directed RNA polymerase subunit B'	rpoB1	ko03020 RNA polymerase	FUNCTION: DNA-dependent RNA polymerase catalyzes the transcription of DNA into RNA using the four ribonucleoside triphosphates as substrates. The B (B''+B' and beta) subunits have been implicated in DNA promoter recognition and also in nucleotide binding.	F:DNA binding F:DNA-directed 5'-3' RNA polymerase activity F:ribonucleoside binding F:zinc ion binding P:transcription, DNA-templated	Genetic Information processes	0.264516	0.0037426	0.507732	Moderately heritable	588.747	617.413	-28.6657	47.3747
K02356	elongation factor P	efp	Null	Functions in chain elongation during polypeptide synthesis at the ribosome.	Null	Genetic Information processes	0.264304	5.82e-05	0.538415	Moderately heritable	326.257	356.743	-30.4864	6.32297
K02355	elongation factor G	fusA, GFM, EFG	Null	Functions in chain elongation during polypeptide synthesis at the ribosome.	Null	Genetic Information processes	0.26418	4.87e-05	0.537622	Moderately heritable	48.0751	78.1407	-30.0656	23.0374
K06889	uncharacterized protein	K06889	Null	Null	F:hydrolase activity, acting on glycosyl bonds P:metabolic process	Microbial communication and host-microbiome interaction	0.263945	9.98e-06	0.544799	Moderately heritable	100.708	132.29	-31.5823	15.1259
K07173	S-ribosylhomocysteine lyase	luxS	ko00270 Cysteine and methionine metabolism ko01100 Metabolic pathways ko01230 Biosynthesis of amino acids ko02024 Quorum sensing ko02026 Biofilm formation - Escherichia coli ko05111 Biofilm formation - Vibrio cholerae	FUNCTION: Involved in the synthesis of autoinducer 2 (AI-2) which is secreted by bacteria and is used to communicate both the cell density and the metabolic potential of the environment. The regulation of gene expression in response to changes in cell density is called quorum sensing. Catalyzes the transformation of S-ribosylhomocysteine (RHC) to homocysteine (HC) and 4,5- dihydroxy-2,3-pentadion…	C:cytosol F:iron ion binding F:S-ribosylhomocysteine lyase activity P:cell-cell signaling involved in quorum sensing P:L-methionine salvage from S-adenosylmethionine	Metabolism (other than methane)	0.26364	0.00209213	0.50533	Moderately heritable	564.451	592.163	-27.7121	21.6613
K03664	SsrA-binding protein	smpB	Null	Required for rescue of stalled ribosomes mediated by trans-translation. Binds to tmRNA RNA (also known as SsrA or 10Sa RNA, 363 nucleotides in this organism), required for stable binding of tmRNA to ribosomes (PubMed:10393194, PubMed:11904185, PubMed:11917023). tmRNA and SmpB together mimic tRNA shape, replacing the anticodon stem-loop with SmpB (Probable). tmRNA is encoded by the ssrA gene; the …	C:cytosol F:RNA binding P:trans-translation P:trans-translation-dependent protein tagging	Genetic Information processes	0.263473	0.0157751	0.508547	Moderately heritable	729.642	757.831	-28.1895	305.836
K14101	energy-converting hydrogenase A subunit J	ehaJ	Null	Null	C:integral component of membrane C:plasma membrane F:NADH dehydrogenase (ubiquinone) activity	Metabolism (other than methane)	0.262754	0.0024998	0.50902	Moderately heritable	832.091	860.326	-28.2352	11.923
K00895	diphosphate-dependent phosphofructokinase [EC:2.7.1.90]	pfp, PFP	ko00010 Glycolysis / Gluconeogenesis*ko00030 Pentose phosphate pathway*ko00051 Fructose and mannose metabolism*ko01100 Metabolic pathways*ko01110 Biosynthesis of secondary metabolites*ko01120 Microbial metabolism in diverse environments	Catalysis of the reaction: fructose-6-phosphate + diphosphate = phosphate + fructose-1,6-bisphosphate.	Null	Metabolism (other than methane)	0.262499	6.82e-05	0.544978	Moderately heritable	466.817	497.713	-30.8962	6.1321
K02647	carbohydrate diacid regulation	cdaR	Null	Seems to regulate the expression of the operons for the enzymes involved in D-galactarate, D-glucarate and D-glycerate utilization.	F:DNA-binding transcription factor activity P:positive regulation of transcription, DNA-templated	Microbial communication and host-microbiome interaction	0.262286	6.13e-05	0.535313	Moderately heritable	600.541	631.443	-30.9016	23.1397
K00600	glycine hydroxymethyltransferase [EC:2.1.2.1]	glyA, SHMT	ko00260 Glycine, serine and threonine metabolism*ko00460 Cyanoamino acid metabolism*ko00630 Glyoxylate and dicarboxylate metabolism*ko00670 One carbon pool by folate*ko00680 Methane metabolism*ko01100 Metabolic pathways*ko01110 Biosynthesis of secondary metabolites*ko01120 Microbial metabolism in diverse environments*ko01200 Carbon metabolism*ko01230 Biosynthesis of amino acids*ko01240 Biosynthes…	Catalysis of the reaction: 5,10-methylenetetrahydrofolate + glycine + H2O = tetrahydrofolate + L-serine.	Null	Metabolism (other than methane)	0.262219	3.76e-05	0.541737	Moderately heritable	339.172	369.697	-30.525	15.9569
K00441	coenzyme F420 hydrogenase subunit beta	frhB	ko00680 Methane metabolism ko01100 Metabolic pathways ko01120 Microbial metabolism in diverse environments	FUNCTION: Reduces the physiological low-potential two-electron acceptor coenzyme F420, and the artificial one-electron acceptor methylviologen.	F:coenzyme F420 hydrogenase activity F:flavin adenine dinucleotide binding F:iron-sulfur cluster binding F:nickel cation binding	Methane Metabolism	0.260992	0.00112746	0.502079	Moderately heritable	740.536	768.126	-27.5906	7.27215
K07107	acyl-CoA thioester hydrolase	ybgC	Null	Thioesterase that appears to be involved in phospholipid metabolism. Some specific acyl-ACPs could be physiological substrates. Displays acyl-CoA thioesterase activity on malonyl-CoA in vitro, catalyzing the hydrolysis of the thioester bond.	C:plasma membrane F:acyl-CoA hydrolase activity F:thiolester hydrolase activity P:lipid metabolic process	Metabolism (other than methane)	0.260455	0.00206422	0.545736	Moderately heritable	610.876	641.795	-30.9189	7.51777
K07636	two-component system, OmpR family, phosphate regulon sensor histidine kinase PhoR	phoR	ko02020 Two-component system	FUNCTION: Member of the two-component regulatory system PhoR/PhoB involved in the phosphate regulon genes expression. PhoR may function as a membrane-associated protein kinase that phosphorylates PhoB in response to environmental signals.	C:integral component of membrane C:plasma membrane F:ATP binding F:phosphoprotein phosphatase activity F:phosphorelay sensor kinase activity P:cellular response to phosphate starvation P:phosphate ion transport P:protein autophosphorylation P:regulation of transcription, DNA-templated P:signal transduction by protein phosphorylation	Microbial communication and host-microbiome interaction	0.260327	0.0255786	0.512661	Moderately heritable	471.134	497.853	-26.7186	156.463
K01938	formate--tetrahydrofolate ligase	fhs	ko00670 One carbon pool by folate ko00720 Carbon fixation pathways in prokaryotes ko01100 Metabolic pathways ko01120 Microbial metabolism in diverse environments ko01200 Carbon metabolism	Null	F:ATP binding F:formate-tetrahydrofolate ligase activity P:tetrahydrofolate interconversion	Metabolism (other than methane)	0.260176	0.000686799	0.505262	Moderately heritable	288.624	315.698	-27.0739	41.7642
K03167	DNA topoisomerase VI subunit B	top6B	Null	Relaxes both positive and negative superturns and exhibits a strong decatenase activity.	F:ATP binding F:DNA binding F:DNA topoisomerase type II (ATP-hydrolyzing) activity P:DNA topological change P:DNA unwinding involved in DNA replication	Genetic Information processes	0.259893	0.000150953	0.494857	Moderately heritable	638.315	665.663	-27.3485	6.10514
K03041	DNA-directed RNA polymerase subunit A'	rpoA1	ko03020 RNA polymerase	FUNCTION: DNA-dependent RNA polymerase catalyzes the transcription of DNA into RNA using the four ribonucleoside triphosphates as substrates.	F:DNA binding F:DNA-directed 5'-3' RNA polymerase activity F:zinc ion binding P:transcription, DNA-templated	Genetic Information processes	0.259048	0.000155716	0.498846	Moderately heritable	629.268	656.767	-27.499	8.92386
K01153	type I restriction enzyme, R subunit	hsdR	Null	The EcoKI enzyme recognizes 5'-AACN(6)GTGC-3'. Subunit R is required for both nuclease and ATPase activities, but not for modification.	C:cytosol F:ATP binding F:DNA binding F:helicase activity F:type I site-specific deoxyribonuclease activity P:DNA restriction-modification system	Microbial communication and host-microbiome interaction	0.258034	4.74e-05	0.611951	Moderately heritable	366.852	402.708	-35.8559	4.36052
K00941	hydroxymethylpyrimidine/phosphomethylpyrimidine kinase	thiD	ko00730 Thiamine metabolism ko01100 Metabolic pathways	FUNCTION: Catalyzes the phosphorylation of hydroxymethylpyrimidine phosphate (HMP-P) to HMP-PP, and of HMP to HMP-P. Shows no activity with pyridoxal, pyridoxamine or pyridoxine. {ECO:0000269|PubMed:10075431}.	C:cytosol F:ATP binding F:hydroxymethylpyrimidine kinase activity F:phosphomethylpyrimidine kinase activity P:phosphorylation P:thiamine biosynthetic process P:thiamine diphosphate biosynthetic process	Metabolism (other than methane)	0.257527	0.000115589	0.546073	Moderately heritable	561.189	590.23	-29.0412	29.556
K00876	uridine kinase	udk, UCK	ko00240 Pyrimidine metabolism ko00983 Drug metabolism - other enzymes ko01100 Metabolic pathways	Null	C:cytosol F:ATP binding F:cytidine kinase activity F:uridine kinase activity P:CTP salvage P:UMP salvage	Metabolism (other than methane)	0.257493	0.0115613	0.495265	Moderately heritable	665.256	691.464	-26.2075	98.4196
K00858	NAD+ kinase	ppnK, NADK	ko00760 Nicotinate and nicotinamide metabolism ko01100 Metabolic pathways	FUNCTION: Involved in the regulation of the intracellular balance of NAD and NADP, and is a key enzyme in the biosynthesis of NADP. Catalyzes specifically the phosphorylation on 2'-hydroxyl of the adenosine moiety of NAD to yield NADP. It can use ATP and other nucleoside triphosphates as well as inorganic polyphosphate (poly(P)) as a source of phosphorus. {ECO:0000255|HAMAP- Rule:MF_00361, ECO:00…	C:cytoplasm F:ATP binding F:metal ion binding F:NAD binding F:NAD+ kinase activity P:NAD metabolic process P:NADP biosynthetic process P:phosphorylation P:polyphosphate metabolic process	Metabolism (other than methane)	0.257492	0.000283602	0.530132	Moderately heritable	546.139	575.001	-28.8618	32.3982
K02040	phosphate transport system substrate-binding protein	pstS	ko02010 ABC transporters ko02020 Two-component system ko05152 Tuberculosis	FUNCTION: Binds 1 inorganic phosphate per subunit with a KD of 0.34 uM (PubMed:6436026). Required for phosphate transport (Ref.5). In strain PAO1 implicated in host cell adhesion; in some virulent strains (e.g. MDR25 which expresses very high levels of this protein) antibody fragments against this protein decrease host cell adhesion and increase transepithelial resistance of human epithelial cell…	C:extracellular region C:periplasmic space F:phosphate ion binding P:cell adhesion P:pathogenesis P:phosphate ion transport P:single-species biofilm formation	Metabolism (other than methane)	0.257105	0.0011433	0.509561	Moderately heritable	705.408	732.55	-27.1419	110.68
K02824	uracil permease	pyrP, uraA	Null	Transport of uracil in the cell.	C:integral component of membrane C:integral component of plasma membrane C:membrane C:plasma membrane F:uracil transmembrane transporter activity P:uracil transport	Metabolism (other than methane)	0.256632	3e-05	0.540624	Moderately heritable	355.044	384.513	-29.4682	22.7208
K02946	small subunit ribosomal protein S10	RP-S10, MRPS10, rpsJ	ko03010 Ribosome	The smaller of the two subunits of a mitochondrial ribosome.	Null	Genetic Information processes	0.256356	6.89e-05	0.533975	Moderately heritable	-92.7275	-63.5521	-29.1754	5.6024
K11754	dihydrofolate synthase / folylpolyglutamate synthase	folC	ko00790 Folate biosynthesis ko01100 Metabolic pathways	FUNCTION: Functions in two distinct reactions of the de novo folate biosynthetic pathway. Catalyzes the addition of a glutamate residue to dihydropteroate (7,8-dihydropteroate or H2Pte) to form dihydrofolate (7,8-dihydrofolate monoglutamate or H2Pte-Glu). Also catalyzes successive additions of L-glutamate to tetrahydrofolate or 10-formyltetrahydrofolate or 5,10-methylenetetrahydrofolate, leading …	C:cytoplasm F:ATP binding F:dihydrofolate synthase activity F:metal ion binding F:tetrahydrofolylpolyglutamate synthase activity P:folic acid biosynthetic process P:folic acid-containing compound biosynthetic process P:one-carbon metabolic process P:tetrahydrofolate biosynthetic process	Metabolism (other than methane)	0.255646	0.00829032	0.518881	Moderately heritable	793.129	821.879	-28.7494	86.4428
K01610	phosphoenolpyruvate carboxykinase (ATP) [EC:4.1.1.49]	E4.1.1.49, pckA	ko00010 Glycolysis / Gluconeogenesis*ko00020 Citrate cycle (TCA cycle)*ko00620 Pyruvate metabolism*ko00710 Carbon fixation in photosynthetic organisms*ko01100 Metabolic pathways*ko01110 Biosynthesis of secondary metabolites*ko01120 Microbial metabolism in diverse environments*ko01200 Carbon metabolism	Catalysis of the reaction: ATP + oxaloacetate = ADP + CO(2) + H(+) + phosphoenolpyruvate.	Null	Metabolism (other than methane)	0.2554	6.17e-05	0.522308	Moderately heritable	-144.311	-116.66	-27.6517	5.55879
K00797	spermidine synthase	speE, SRM	ko00270 Cysteine and methionine metabolism ko00330 Arginine and proline metabolism ko00480 Glutathione metabolism ko01100 Metabolic pathways	FUNCTION: Involved in the biosynthesis of polyamines which are thought to support the growth of thermophilic microorganisms under high-temperature conditions. It seems that long-chain and branched-chain of polyamines effectively stabilize DNA and RNA, respectively. Catalyzes the irreversible transfer of a propylamine group from the amino donor S-adenosylmethioninamine (decarboxy- AdoMet) to agmat…	C:cytoplasm F:agmatine aminopropyltransferase activity F:cadaverine aminopropyltransferase activity F:spermidine synthase activity F:spermine synthase activity F:thermospermine synthase activity P:polyamine biosynthetic process P:spermidine biosynthetic process	Metabolism (other than methane)	0.254971	8.39e-05	0.529738	Moderately heritable	661.995	691.412	-29.4164	57.2379
K11085	ATP-binding cassette, subfamily B, bacterial MsbA	msbA	ko02010 ABC transporters	FUNCTION: Involved in lipid A export and possibly also in glycerophospholipid export and for biogenesis of the outer membrane. Transmembrane domains (TMD) form a pore in the inner membrane and the ATP-binding domain (NBD) is responsible for energy generation. {ECO:0000269|PubMed:12119303, ECO:0000269|PubMed:8809774, ECO:0000269|PubMed:9575204}.	C:ATP-binding cassette (ABC) transporter complex C:integral component of membrane C:integral component of plasma membrane C:membrane C:plasma membrane F:ATP binding F:ATPase activity F:ATPase-coupled lipid transmembrane transporter activity F:ATPase-coupled transmembrane transporter activity F:ATPase-coupled xenobiotic transmembrane transporter activity F:drug binding F:identical protein binding …	Microbial communication and host-microbiome interaction	0.254876	8.28e-05	0.509947	Moderately heritable	396.077	423.016	-26.9394	43.6837
K11176	IMP cyclohydrolase [EC:3.5.4.10]	purO	ko00230 Purine metabolism*ko01100 Metabolic pathways*ko01110 Biosynthesis of secondary metabolites	Catalysis of the reaction: IMP + H2O = 5-formamido-1-(5-phosphoribosyl)imidazole-4-carboxamide.	0	Metabolism (other than methane)	0.254649	0.000828832	0.518804	Moderately heritable	705.206	732.19	-26.9839	3.28723
K00919	4-diphosphocytidyl-2-C-methyl-D-erythritol kinase	ispE	ko00900 Terpenoid backbone biosynthesis ko01100 Metabolic pathways ko01110 Biosynthesis of secondary metabolites ko01130 Biosynthesis of antibiotics	FUNCTION: Catalyzes the phosphorylation of the position 2 hydroxy group of 4-diphosphocytidyl-2C-methyl-D-erythritol. Phosphorylates isopentenyl phosphate at low rates. Also acts on isopentenol, and, much less efficiently, dimethylallyl alcohol. Dimethylallyl monophosphate does not serve as a substrate.	F:4-(cytidine 5'-diphospho)-2-C-methyl-D-erythritol kinase activity F:ATP binding P:isopentenyl diphosphate biosynthetic process, methylerythritol 4-phosphate pathway P:terpenoid biosynthetic process	Metabolism (other than methane)	0.254236	0.00978759	0.502757	Moderately heritable	861.346	887.925	-26.5785	60.3299
K09686	Null	Null	Null	Null	C:integral component of membrane	Others	0.253626	0.0167196	0.489198	Moderately heritable	659.431	685.904	-26.4731	73.2262
K01657	anthranilate synthase component I	trpE	ko00400 Phenylalanine, tyrosine and tryptophan biosynthesis ko00405 Phenazine biosynthesis ko01100 Metabolic pathways ko01110 Biosynthesis of secondary metabolites ko01130 Biosynthesis of antibiotics ko01230 Biosynthesis of amino acids ko02024 Quorum sensing ko02025 Biofilm formation - Pseudomonas aeruginosa	FUNCTION: Part of a heterotetrameric complex that catalyzes the two-step biosynthesis of anthranilate, an intermediate in the biosynthesis of L-tryptophan. In the first step, the glutamine- binding beta subunit (TrpG) of anthranilate synthase (AS) provides the glutamine amidotransferase activity which generates ammonia as a substrate that, along with chorismate, is used in the second step, cataly…	F:anthranilate synthase activity F:metal ion binding P:tryptophan biosynthetic process	Microbial communication and host-microbiome interaction	0.252796	8.98e-05	0.50543	Moderately heritable	439.197	465.605	-26.4083	5.59211
K02986	small subunit ribosomal protein S4	RP-S4, rpsD	ko03010 Ribosome	FUNCTION: One of two assembly initiator proteins for the 30S subunit, it binds directly to 16S rRNA where it nucleates assembly of the body of the 30S subunit. {ECO:0000269|PubMed:2461734}.	C:cytosol C:cytosolic small ribosomal subunit F:mRNA 5'-UTR binding F:rRNA binding F:structural constituent of ribosome F:translation repressor activity, mRNA regulatory element binding P:DNA-templated transcription, termination P:maintenance of translational fidelity P:negative regulation of translational initiation P:positive regulation of translational fidelity P:response to antibiotic P:ribos…	Genetic Information processes	0.252717	8.66e-05	0.492517	Moderately heritable	-75.3182	-48.8464	-26.4719	38.0427
K02470	DNA gyrase subunit B [EC:5.6.2.2]	gyrB	Null	Catalysis of a DNA topological transformation by transiently cleaving a pair of complementary DNA strands to form a gate through which a second double-stranded DNA segment is passed, after which the severed strands in the first DNA segment are rejoined; product release is coupled to ATP binding and hydrolysis; changes the linking number in multiples of 2.	Null	Genetic Information processes	0.252593	3.21e-05	0.529773	Moderately heritable	274.516	301.892	-27.3757	33.6266
K00125	formate dehydrogenase (coenzyme F420) beta subunit	fdhB	ko00680 Methane metabolism ko01100 Metabolic pathways ko01120 Microbial metabolism in diverse environments ko01200 Carbon metabolism	Null	C:integral component of membrane C:plasma membrane F:transmembrane transporter activity	Methane Metabolism	0.252484	0.00277714	0.476681	Moderately heritable	610.092	635.415	-25.3226	4.52392
K02073	D-methionine transport system substrate-binding protein	metQ	ko02010 ABC transporters	FUNCTION: This protein is a component of a D-methionine permease, a binding protein-dependent, ATP-driven transport system. {ECO:0000269|PubMed:12169620}.	C:anchored component of plasma membrane C:ATP-binding cassette (ABC) transporter complex, substrate-binding subunit-containing C:outer membrane-bounded periplasmic space P:D-methionine transport	Microbial communication and host-microbiome interaction	0.252473	0.00169414	0.546373	Moderately heritable	846.25	877.326	-31.0759	20.6203
K02984	small subunit ribosomal protein S3Ae	RP-S3Ae, RPS3A	ko03010 Ribosome	Null	0	Genetic Information processes	0.252291	0.00017394	0.477517	Moderately heritable	595.082	620.56	-25.4775	7.96354
K03546	DNA repair protein SbcC/Rad50	sbcC, rad50	Null	Part of the Rad50/Mre11 complex, which is involved in the early steps of DNA double-strand break (DSB) repair (PubMed:11029422, PubMed:18957200). The complex may facilitate opening of the processed DNA ends to aid in the recruitment of HerA and NurA (PubMed:18957200). Rad50 controls the balance between DNA end bridging and DNA resection via ATP-dependent structural rearrangements of the Rad50/Mre…	F:ATP binding F:ATPase activity F:identical protein binding F:zinc ion binding P:double-strand break repair	Genetic Information processes	0.252231	2.28e-05	0.524179	Moderately heritable	830.486	858.197	-27.7113	26.232
K03231	elongation factor 1-alpha	EEF1A	ko03013 RNA transport ko05134 Legionellosis ko05140 Leishmaniasis	Null	0	Genetic Information processes	0.251653	0.000722681	0.481726	Moderately heritable	524.369	549.769	-25.4003	4.10048
K00609	aspartate carbamoyltransferase catalytic subunit	pyrB, PYR2	ko00240 Pyrimidine metabolism ko00250 Alanine, aspartate and glutamate metabolism ko01100 Metabolic pathways	Null	C:cytoplasm C:cytosol F:amino acid binding F:aspartate carbamoyltransferase activity F:identical protein binding P:'de novo' pyrimidine nucleobase biosynthetic process P:'de novo' UMP biosynthetic process P:cellular amino acid metabolic process P:nitrogen compound metabolic process	Metabolism (other than methane)	0.251	3.37e-06	0.557688	Moderately heritable	234.458	265.899	-31.4418	13.4098
K02230	cobaltochelatase CobN	cobN	ko00860 Porphyrin and chlorophyll metabolism ko01100 Metabolic pathways	FUNCTION: Catalyzes cobalt insertion in the corrin ring.	C:cytoplasm F:ATP binding F:cobaltochelatase activity P:cobalamin biosynthetic process P:porphyrin-containing compound biosynthetic process	Metabolism (other than methane)	0.250281	0.00121439	0.488771	Moderately heritable	742.896	767.825	-24.9298	25.3076
K06988	8-hydroxy-5-deazaflavin:NADPH oxidoreductase [EC:1.5.1.40]	fno	Null	Catalysis of the reaction: NADP + a reduced coenzyme F420 <=> NADPH + H+ + an oxidized coenzyme F420.	Null	Others	0.25014	0.000123419	0.510877	Moderately heritable	956.668	982.63	-25.9614	3.72682
K00336	NADH-quinone oxidoreductase subunit G	nuoG	ko00190 Oxidative phosphorylation ko01100 Metabolic pathways	FUNCTION: NDH-1 shuttles electrons from NADH, via FMN and iron- sulfur (Fe-S) centers, to quinones in the respiratory chain. The immediate electron acceptor for the enzyme in this species is believed to be ubiquinone. Couples the redox reaction to proton translocation (for every two electrons transferred, four hydrogen ions are translocated across the cytoplasmic membrane), and thus conserves the…	C:NADH dehydrogenase complex C:plasma membrane C:plasma membrane respiratory chain complex I F:2 iron, 2 sulfur cluster binding F:4 iron, 4 sulfur cluster binding F:electron transfer activity F:metal ion binding F:molybdopterin cofactor binding F:NADH dehydrogenase (ubiquinone) activity F:quinone binding P:aerobic respiration P:ATP synthesis coupled electron transport	Metabolism (other than methane)	0.25007	6.87e-06	0.523385	Moderately heritable	734.758	761.804	-27.0451	29.628
K02520	translation initiation factor IF-3	infC, MTIF3	Null	Functions in the initiation of ribosome-mediated translation of mRNA into a polypeptide.	Null	Genetic Information processes	0.249878	2.92e-05	0.516822	Moderately heritable	255.54	282.311	-26.7711	14.1614
K00705	4-alpha-glucanotransferase [EC:2.4.1.25]	malQ	ko00500 Starch and sucrose metabolism*ko01100 Metabolic pathways*ko01110 Biosynthesis of secondary metabolites	Catalysis of the transfer of a segment of a (1->4)-alpha-D-glucan to a new 4-position in an acceptor, which may be glucose or (1->4)-alpha-D-glucan.	Null	Metabolism (other than methane)	0.248468	8.61e-05	0.498996	Moderately heritable	408.791	434.362	-25.5713	9.80314
K01442	choloylglycine hydrolase	cbh	ko00120 Primary bile acid biosynthesis ko00121 Secondary bile acid biosynthesis ko01100 Metabolic pathways	Null	0	Microbial communication and host-microbiome interaction	0.24828	0.000134817	0.529336	Moderately heritable	826.156	853.243	-27.0878	21.1076
K01893	asparaginyl-tRNA synthetase [EC:6.1.1.22]	NARS, asnS	ko00970 Aminoacyl-tRNA biosynthesis	Catalysis of the reaction: L-asparagine + ATP + tRNA(Asn) = AMP + Asn-tRNA(Asn) + diphosphate + 2 H(+).	Null	Genetic Information processes	0.247586	4.54e-05	0.513768	Moderately heritable	281.101	307.311	-26.2103	3.49004
K03892	ArsR family transcriptional regulator, arsenate/arsenite/antimonite-responsive transcriptional repressor	arsR	Null	Transcriptional repressor for the arsEFG operon. ArsE is a trans-acting regulatory protein which controls its own expression. The repressive effect of ArsE is alleviated by oxyions of +III oxidation state of arsenic, antimony, and bismuth, as well as arsenate (As(V)) (By similarity).	F:DNA binding F:DNA-binding transcription factor activity F:transcription regulatory region DNA binding P:regulation of transcription, DNA-templated P:response to arsenic-containing substance P:transcription, DNA-templated	Genetic Information processes	0.247175	8.64e-05	0.500248	Moderately heritable	757.732	782.745	-25.0129	20.6391
K00401	methyl-coenzyme M reductase beta subunit	mcrB	ko00680 Methane metabolism ko01100 Metabolic pathways ko01120 Microbial metabolism in diverse environments ko01200 Carbon metabolism	FUNCTION: Component of the methyl-coenzyme M reductase (MCR) I that catalyzes the reductive cleavage of methyl-coenzyme M (CoM-S- CH3 or 2-(methylthio)ethanesulfonate) using coenzyme B (CoB or 7- mercaptoheptanoylthreonine phosphate) as reductant which results in the production of methane and the mixed heterodisulfide of CoB and CoM (CoM-S-S-CoB). This is the final step in methanogenesis (PubMed:…	C:cytoplasm F:coenzyme-B sulfoethylthiotransferase activity P:methanogenesis	Methane Metabolism	0.247167	0.000213977	0.480161	Moderately heritable	537.127	561.833	-24.7057	4.28229
K02929	large subunit ribosomal protein L44e	RP-L44e, RPL44	ko03010 Ribosome	Null	P:nitrate assimilation	Genetic Information processes	0.247162	0.000586662	0.48085	Moderately heritable	591.008	615.762	-24.7539	13.4184
K03686	molecular chaperone DnaJ	dnaJ	Null	Interacts with DnaK and GrpE to disassemble a protein complex at the origins of replication of phage lambda and several plasmids. Participates actively in the response to hyperosmotic and heat shock by preventing the aggregation of stress-denatured proteins and by disaggregating proteins, also in an autonomous, DnaK-independent fashion. Unfolded proteins bind initially to DnaJ; upon interaction w…	C:cytoplasm C:cytosol C:membrane C:protein-containing complex F:ATP binding F:chaperone binding F:heat shock protein binding F:protein disulfide isomerase activity F:protein disulfide oxidoreductase activity F:sigma factor antagonist activity F:unfolded protein binding F:zinc ion binding P:chaperone cofactor-dependent protein refolding P:DNA replication P:protein folding P:protein refolding P:pro…	Microbial communication and host-microbiome interaction	0.246772	0.0006899	0.4831	Moderately heritable	393.154	417.73	-24.5759	4.75517
K02358	elongation factor Tu	tuf, TUFM	ko04626 Plant-pathogen interaction	Functions in chain elongation during polypeptide synthesis at the ribosome.	Null	Genetic Information processes	0.246771	6.85e-05	0.51454	Moderately heritable	-400.842	-374.585	-26.2569	23.4827
K01571	oxaloacetate decarboxylase (Na+ extruding) subunit alpha	oadA	ko00620 Pyruvate metabolism ko01100 Metabolic pathways	Null	F:lyase activity	Metabolism (other than methane)	0.246686	3.67e-05	0.557615	Moderately heritable	365.52	394.873	-29.3532	18.4241
K03545	trigger factor	tig	Null	Involved in protein export. Acts as a chaperone by maintaining the newly synthesized secretory and non-secretory proteins in an open conformation. Binds to 3 regions of unfolded substrate PhoA, preferring aromatic and hydrophobic residues, keeping it stretched out and unable to form aggregates (PubMed:24812405). Binds to nascent polypeptide chains via ribosomal protein L23 (PubMed:12226666). Func…	C:cytosol C:membrane F:identical protein binding F:peptidyl-prolyl cis-trans isomerase activity F:protein folding chaperone F:ribosome binding P:'de novo' cotranslational protein folding P:cell cycle P:cell division P:chaperone-mediated protein folding P:protein transport P:protein unfolding P:response to heat	Microbial communication and host-microbiome interaction	0.246345	0.000507824	0.499369	Moderately heritable	470.215	495.326	-25.1109	18.8833
K01677	fumarate hydratase subunit alpha	E4.2.1.2AA, fumA	ko00020 Citrate cycle (TCA cycle) ko00620 Pyruvate metabolism ko00720 Carbon fixation pathways in prokaryotes ko01100 Metabolic pathways ko01110 Biosynthesis of secondary metabolites ko01120 Microbial metabolism in diverse environments ko01130 Biosynthesis of antibiotics ko01200 Carbon metabolism	Null	C:integral component of membrane F:ATP binding F:phosphorelay sensor kinase activity	Metabolism (other than methane)	0.245931	8.64e-05	0.499313	Moderately heritable	623.732	648.882	-25.1501	14.1873
K00200	formylmethanofuran dehydrogenase subunit A	fwdA, fmdA	ko00680 Methane metabolism ko01100 Metabolic pathways ko01120 Microbial metabolism in diverse environments ko01130 Biosynthesis of antibiotics ko01200 Carbon metabolism	Null	P:regulation of transcription, DNA-templated	Methane Metabolism	0.244979	0.000163517	0.483237	Moderately heritable	657.922	682.334	-24.4116	7.8694
K00580	tetrahydromethanopterin S-methyltransferase subunit D	mtrD	ko00680 Methane metabolism ko01100 Metabolic pathways ko01120 Microbial metabolism in diverse environments ko01200 Carbon metabolism	FUNCTION: Part of a complex that catalyzes the formation of methyl-coenzyme M and tetrahydromethanopterin from coenzyme M and methyl-tetrahydromethanopterin. This is an energy-conserving, sodium-ion translocating step. {ECO:0000269|PubMed:8477726}.	C:cytoplasm C:integral component of membrane C:plasma membrane C:vesicle membrane F:tetrahydromethanopterin S-methyltransferase activity P:methanogenesis, from carbon dioxide P:one-carbon metabolic process P:sodium ion transport	Methane Metabolism	0.24489	0.000502816	0.496023	Moderately heritable	702.632	727.576	-24.944	6.89046
K02013	iron complex transport system ATP-binding protein	ABC.FEV.A	Null	Null	C:cell C:integral component of membrane F:ATP binding F:ATPase activity F:ATPase-coupled transmembrane transporter activity P:cell redox homeostasis P:glutathione transmembrane transport	Metabolism (other than methane)	0.244335	0.0105027	0.47844	Moderately heritable	722.793	746.143	-23.3502	34.8857
K14232	tRNA P	tRNA-Pro	ko00970 Aminoacyl-tRNA biosynthesis			Genetic Information processes	0.243964	1.14e-05	0.520133	Moderately heritable	75.5985	101.829	-26.2303	3.16967
K02877	large subunit ribosomal protein L15e	RP-L15e, RPL15	ko03010 Ribosome	Null	F:catalytic activity P:carbohydrate metabolic process	Genetic Information processes	0.24359	0.000109133	0.475384	Moderately heritable	626.142	650.421	-24.2792	21.3586
K02112	F-type H+/Na+-transporting ATPase subunit beta [EC:7.1.2.2 7.2.2.1]	ATPF1B, atpD	ko00190 Oxidative phosphorylation*ko00195 Photosynthesis*ko01100 Metabolic pathways	Enables the synthesis of ATP from ADP and phosphate by the transfer of protons from one side of a membrane to the other by a rotational mechanism driven by a gradient according to the reaction: ADP + H2O + phosphate + H+(in) = ATP + H+(out).	Null	Metabolism (other than methane)	0.242696	3.94e-05	0.513049	Moderately heritable	-273.783	-248.654	-25.1295	5.11277
K00187	2-oxoisovalerate ferredoxin oxidoreductase beta subunit [EC:1.2.7.7]	vorB	ko00280 Valine, leucine and isoleucine degradation*ko01100 Metabolic pathways	Catalysis of the reaction: 3-methyl-2-oxobutanoate + CoA + oxidized ferredoxin = S-(2-methylpropanoyl)-CoA + CO2 + reduced ferredoxin.	Null	Metabolism (other than methane)	0.242182	9.19e-05	0.496564	Moderately heritable	651.589	676.144	-24.5553	3.54256
K06346	spoIIIJ-associated protein	jag	Null	Null	0	Others	0.241921	0.000144164	0.506763	Moderately heritable	808.103	833.081	-24.9782	22.4988
K00399	methyl-coenzyme M reductase alpha subunit	mcrA	ko00680 Methane metabolism ko01100 Metabolic pathways ko01120 Microbial metabolism in diverse environments ko01200 Carbon metabolism	FUNCTION: Component of the methyl-coenzyme M reductase (MCR) I that catalyzes the reductive cleavage of methyl-coenzyme M (CoM-S- CH3 or 2-(methylthio)ethanesulfonate) using coenzyme B (CoB or 7- mercaptoheptanoylthreonine phosphate) as reductant which results in the production of methane and the mixed heterodisulfide of CoB and CoM (CoM-S-S-CoB). This is the final step in methanogenesis (PubMed:…	C:cytoplasm F:coenzyme-B sulfoethylthiotransferase activity F:metal ion binding P:methanogenesis	Methane Metabolism	0.241609	0.000132311	0.477102	Moderately heritable	560.358	584.006	-23.6476	7.39899
K02003	putative ABC transport system ATP-binding protein	ABC.CD.A	Null	Null	Null	Microbial communication and host-microbiome interaction	0.240968	1.84e-05	0.524744	Moderately heritable	352.932	378.663	-25.7309	9.85975
K04483	DNA repair protein RadA	radA	Null	Involved in DNA repair and in homologous recombination. Binds and assembles on single-stranded DNA to form a nucleoprotein filament. Hydrolyzes ATP in a ssDNA-dependent manner and promotes DNA strand exchange between homologous DNA molecules (Probable). In addition to its role in homologous recombination plays a critical role in maintenance and/or replication of some plasmids, but not in plasmid …	F:ATP binding F:damaged DNA binding F:DNA-dependent ATPase activity P:DNA recombination P:DNA repair	Genetic Information processes	0.240822	0.000107456	0.492743	Moderately heritable	668.356	692.526	-24.1696	5.51809
K02869	large subunit ribosomal protein L12	RP-L12, rpl12	ko03010 Ribosome	FUNCTION: Forms part of the ribosomal stalk, playing a central role in the interaction of the ribosome with GTP-bound translation factors. The stalk complex of P.horikoshii binds to E.coli large subunits and confers on them the ability to interact with eukaryotic elongation factors. Each succesive L12 dimer bound along the P0 spine increases the GTPase activity of elongation factors and increases…	C:ribosome F:structural constituent of ribosome P:translational elongation	Genetic Information processes	0.240684	0.00116987	0.45723	Moderately heritable	620.122	643.254	-23.1317	8.57706
K10112	multiple sugar transport system ATP-binding protein	msmX, msmK, malK, sugC, ggtA, msiK	ko02010 ABC transporters	FUNCTION: Part of the ABC transporter complex MalEFGK involved in trehalose/maltose import. Responsible for energy coupling to the transport system. {ECO:0000269|PubMed:10400644, ECO:0000269|PubMed:11453995, ECO:0000269|PubMed:8759837}.	C:plasma membrane F:ATP binding F:ATPase activity F:ATPase-coupled maltose transmembrane transporter activity F:metal ion binding	Microbial communication and host-microbiome interaction	0.239827	0.00173325	0.464442	Moderately heritable	149.477	171.963	-22.4859	3.80147
K02037	phosphate transport system permease prote	pstC	ko02010 ABC transporters	FUNCTION: Part of the binding-protein-dependent transport system for phosphate; probably responsible for the translocation of the substrate across the membrane.	C:integral component of plasma membrane C:plasma membrane F:inorganic phosphate transmembrane transporter activity P:phosphate ion transmembrane transport P:regulation of phosphatase activity P:response to radiation	Microbial communication and host-microbiome interaction	0.239006	4.23e-05	0.52843	Moderately heritable	1010.55	1037.97	-27.4242	10.9697
K11755	phosphoribosyl-ATP pyrophosphohydrolase / phosphoribosyl-AMP cyclohydrolase	hisIE	ko00340 Histidine metabolism ko01100 Metabolic pathways ko01110 Biosynthesis of secondary metabolites ko01230 Biosynthesis of amino acids	Null	C:cytosol F:ATP binding F:phosphoribosyl-AMP cyclohydrolase activity F:phosphoribosyl-ATP diphosphatase activity P:histidine biosynthetic process	Metabolism (other than methane)	0.238076	0.00206469	0.490273	Moderately heritable	775.601	798.899	-23.2989	38.5091
K02909	large subunit ribosomal protein L31	RP-L31, rpmE	ko03010 Ribosome	The large subunit of a ribosome located in the cytosol.	Null	Genetic Information processes	0.237949	6.26e-05	0.485442	Moderately heritable	52.5189	76.1352	-23.6163	7.51866
K02020	molybdate transport system substrate-binding protein	modA	ko02010 ABC transporters	FUNCTION: Part of the ABC transporter complex ModABC involved in the transport of molybdenum into the cell (PubMed:8576221). Binds molybdate with high affinity in vitro and with a similar affinity in vivo (PubMed:21861186, PubMed:28150901, PubMed:9545596, PubMed:8576221, PubMed:21784948, PubMed:8409926). Binds tungstate with high affinity in vitro (PubMed:28150901, PubMed:9545596, PubMed:8576221,…	C:outer membrane-bounded periplasmic space F:ATPase-coupled molybdate transmembrane transporter activity F:molybdate ion binding F:molybdenum ion binding F:tungstate binding P:molybdate ion transport P:response to chromate	Metabolism (other than methane)	0.237665	0.00015395	0.485013	Moderately heritable	577.692	600.961	-23.2693	6.76723
K03070	preprotein translocase subunit SecA [EC:7.4.2.8]	secA	ko02024 Quorum sensing*ko03060 Protein export*ko03070 Bacterial secretion system	Enables the transfer of a solute or solutes from one side of a membrane to the other according to the reaction: ATP + H2O + protein+(in) -> ADP + phosphate + protein+(out); drives the concomitant secretion of proteins.	Null	Microbial communication and host-microbiome interaction	0.237296	4.88e-05	0.484712	Moderately heritable	-63.4668	-40.3626	-23.1042	5.87383
K06950	uncharacterized protein	K06950	Null	Null	Null	Genetic Information processes	0.237122	3.33e-05	0.502331	Moderately heritable	128.823	152.051	-23.2278	8.68709
K02338	DNA polymerase III subunit beta	dnaN	ko03030 DNA replication ko03430 Mismatch repair ko03440 Homologous recombination	FUNCTION: Confers DNA tethering and processivity to DNA polymerases and other proteins. Acts as a clamp, forming a ring around DNA (a reaction catalyzed by the clamp-loading complex) which diffuses in an ATP-independent manner freely and bidirectionally along dsDNA (PubMed:2040637). DNA bound in the ring is bent 22 degrees, in solution primed DNA is bound more tightly than dsDNA, suggesting the c…	C:cytosol C:DNA polymerase III complex F:3'-5' exonuclease activity F:DNA binding F:DNA-directed DNA polymerase activity F:identical protein binding P:cellular response to DNA damage stimulus P:DNA strand elongation involved in DNA replication	Genetic Information processes	0.236758	0.00180306	0.487274	Moderately heritable	762.263	785.952	-23.6891	24.9222
K03524	BirA family transcriptional regulator, biotin operon repressor / biotin--[acetyl-CoA-carboxylase] ligase	birA	ko00780 Biotin metabolism ko01100 Metabolic pathways	FUNCTION: Acts both as a biotin--[acetyl-CoA-carboxylase] ligase and a biotin-operon repressor. In the presence of ATP, BirA activates biotin to form the BirA-biotinyl-5'-adenylate (BirA-bio- 5'-AMP or holoBirA) complex. HoloBirA can either transfer the biotinyl moiety to the biotin carboxyl carrier protein (BCCP) subunit of acetyl-CoA carboxylase, or bind to the biotin operator site and inhibit …	C:transcriptional repressor complex F:ATP binding F:bacterial-type RNA polymerase regulatory region sequence-specific DNA binding F:biotin binding F:biotin-[acetyl-CoA-carboxylase] ligase activity F:DNA binding F:protein homodimerization activity P:biotin biosynthetic process P:biotin metabolic process P:protein biotinylation P:regulation of transcription, DNA-templated	Genetic Information processes	0.236578	0.00125801	0.485117	Moderately heritable	822.45	845.41	-22.9606	54.2577
K09007	GTP cyclohydrolase IB	folE2	ko00790 Folate biosynthesis ko01100 Metabolic pathways	FUNCTION: Converts GTP to 7,8-dihydroneopterin triphosphate. {ECO:0000269|PubMed:17032654}.	F:GTP cyclohydrolase I activity P:7,8-dihydroneopterin 3'-triphosphate biosynthetic process	Metabolism (other than methane)	0.236226	9.63e-05	0.48282	Moderately heritable	599.029	621.557	-22.5276	4.6091
K00791	tRNA dimethylallyltransferase	miaA, TRIT1	ko00908 Zeatin biosynthesis ko01100 Metabolic pathways ko01110 Biosynthesis of secondary metabolites	FUNCTION: Catalyzes the transfer of a dimethylallyl group onto the adenine at position 37 in tRNAs that read codons beginning with uridine, leading to the formation of N6-(dimethylallyl)adenosine (i(6)A). {ECO:0000269|PubMed:9012675, ECO:0000269|PubMed:9148919}.	F:ATP binding F:tRNA dimethylallyltransferase activity P:cellular response to heat P:regulation of cytoplasmic translation in response to stress P:tRNA modification	Genetic Information processes	0.235582	0.00887197	0.465822	Moderately heritable	795.399	817.71	-22.3114	156.18
K03724	ATP-dependent helicase Lhr and Lhr-like helicase	lhr	Null	Null	F:ATP binding F:helicase activity F:RNA binding	Genetic Information processes	0.235203	1.47e-05	0.521761	Moderately heritable	634.19	658.972	-24.7818	7.38179
K02921	large subunit ribosomal protein L37	RP-L37Ae, RPL37A	ko03010 Ribosome	Null	C:integral component of membrane F:phosphoric diester hydrolase activity P:lipid metabolic process	Genetic Information processes	0.235028	0.000509603	0.463377	Moderately heritable	607.218	629.58	-22.3611	6.77781
K03308	neurotransmitter:Na+ symporter, NSS family	TC.NSS	Null	Putative sodium-dependent transporter.	C:integral component of membrane C:plasma membrane F:neurotransmitter:sodium symporter activity	Microbial communication and host-microbiome interaction	0.234539	0.000788383	0.478443	Moderately heritable	610.008	632.282	-22.2738	67.1476
K02912	large subunit ribosomal protein L32e	RP-L32e, RPL32	ko03010 Ribosome	Null	0	Genetic Information processes	0.234473	8.82e-05	0.485685	Moderately heritable	778.955	802.022	-23.0669	6.03697
K03047	DNA-directed RNA polymerase subunit D	rpoD	ko03020 RNA polymerase	FUNCTION: DNA-dependent RNA polymerase catalyzes the transcription of DNA into RNA using the four ribonucleoside triphosphates as substrates.	F:4 iron, 4 sulfur cluster binding F:DNA binding F:DNA-directed 5'-3' RNA polymerase activity F:metal ion binding F:protein dimerization activity P:transcription, DNA-templated	Genetic Information processes	0.233647	0.000482564	0.479268	Moderately heritable	633.737	656.287	-22.55	9.62353
K00850	6-phosphofructokinase 1	pfkA, PFK	ko00010 Glycolysis / Gluconeogenesis ko00030 Pentose phosphate pathway ko00051 Fructose and mannose metabolism ko00052 Galactose metabolism ko00680 Methane metabolism ko01100 Metabolic pathways ko01110 Biosynthesis of secondary metabolites ko01120 Microbial metabolism in diverse environments ko01130 Biosynthesis of antibiotics ko01200 Carbon metabolism ko01230 Biosynthesis of amino acids ko03018 …	FUNCTION: Catalyzes the phosphorylation of D-fructose 6-phosphate to fructose 1,6-bisphosphate by ATP, the first committing step of glycolysis. {ECO:0000255|HAMAP-Rule:MF_00339, ECO:0000269|PubMed:29940104}.	C:6-phosphofructokinase complex F:6-phosphofructokinase activity F:AMP binding F:ATP binding F:fructose-6-phosphate binding F:identical protein binding F:metal ion binding F:monosaccharide binding P:canonical glycolysis P:fructose 1,6-bisphosphate metabolic process P:fructose 6-phosphate metabolic process P:glucose catabolic process P:protein homotetramerization	Metabolism (other than methane)	0.233613	6.83e-05	0.47234	Moderately heritable	262.338	284.569	-22.231	45.5767
K04096	DNA processing protein	smf	Null	Partially complements natural chromosomal DNA transformation defect of an H.influenzae dprA disruption mutant (PubMed:16978360). May help load RecA onto ssDNA (By similarity).	P:DNA mediated transformation	Genetic Information processes	0.232991	0.00883435	0.467687	Moderately heritable	805.415	827.352	-21.9368	86.3806
K00201	formylmethanofuran dehydrogenase subunit B	fwdB, fmdB	ko00680 Methane metabolism ko01100 Metabolic pathways ko01120 Microbial metabolism in diverse environments ko01200 Carbon metabolism	FUNCTION: Catalyzes the reversible oxidation of CO(2) and methanofuran (MFR) to N-formylmethanofuran (CHO-MFR). This enzyme is oxygen-labile. {ECO:0000250|UniProtKB:Q48943}.	F:formylmethanofuran dehydrogenase activity P:methanogenesis, from carbon dioxide	Methane Metabolism	0.232337	0.000115708	0.465491	Moderately heritable	567.927	589.829	-21.9019	8.2513
K00595	precorrin-6Y C5,15-methyltransferase (decarboxylating)	cobL	ko00860 Porphyrin and chlorophyll metabolism ko01100 Metabolic pathways	Null	F:4 iron, 4 sulfur cluster binding F:formate dehydrogenase (NAD+) activity F:molybdenum ion binding F:molybdopterin cofactor binding	Metabolism (other than methane)	0.232196	2.9e-05	0.49372	Moderately heritable	799.603	822.42	-22.8176	36.517
K00123	formate dehydrogenase major subunit	fdoG, fdhF, fdwA	ko00630 Glyoxylate and dicarboxylate metabolism ko00680 Methane metabolism ko01100 Metabolic pathways ko01120 Microbial metabolism in diverse environments ko01200 Carbon metabolism	FUNCTION: Allows to use formate as major electron donor during aerobic respiration. Subunit alpha possibly forms the active site.	C:cytosol C:formate dehydrogenase complex C:membrane C:periplasmic space F:4 iron, 4 sulfur cluster binding F:electron transfer activity F:formate dehydrogenase (cytochrome-c-553) activity F:formate dehydrogenase (NAD+) activity F:formate dehydrogenase (quinone) activity F:molybdenum ion binding F:molybdopterin cofactor binding P:anaerobic respiration P:cellular respiration P:cellular response to…	Metabolism (other than methane)	0.231525	0.00068236	0.454293	Moderately heritable	543.869	565.176	-21.3072	8.22995
K02930	large subunit ribosomal protein L4e	RP-L4e, RPL4	ko03010 Ribosome	FUNCTION: Sigma factors are initiation factors that promote the attachment of RNA polymerase to specific initiation sites and are then released. {ECO:0000256|PIRNR:PIRNR000774}.	F:DNA binding F:DNA-binding transcription activator activity F:DNA-directed 5'-3' RNA polymerase activity F:sigma factor activity P:DNA-templated transcription, initiation	Genetic Information processes	0.231489	9.06e-05	0.465142	Moderately heritable	653.216	674.98	-21.7639	14.272
K03407	two-component system, chemotaxis family, sensor kinase CheA	cheA	ko02020 Two-component system ko02030 Bacterial chemotaxis	FUNCTION: Involved in the transmission of sensory signals from the chemoreceptors to the flagellar motors. CheA is autophosphorylated; it can transfer its phosphate group to either CheB or CheY.	C:cell C:cytoplasm C:cytosol C:methyl accepting chemotaxis protein complex C:plasma membrane F:ATP binding F:phosphorelay sensor kinase activity F:protein histidine kinase activity P:chemotaxis P:establishment of localization in cell P:negative regulation of protein modification process P:phosphorelay signal transduction system P:phosphorylation P:positive regulation of post-translational protein…	Microbial communication and host-microbiome interaction	0.231241	2.44e-05	0.4827	Moderately heritable	602.234	624.343	-22.1088	21.7557
K07024	sucrose-6-phosphatase	SPP	ko00500 Starch and sucrose metabolism	Null	F:alpha,alpha-trehalose-phosphate synthase (GDP-forming) activity F:alpha,alpha-trehalose-phosphate synthase (UDP-forming) activity F:magnesium ion binding F:sucrose-phosphate phosphatase activity P:sucrose biosynthetic process	Metabolism (other than methane)	0.230603	0.00724822	0.468141	Moderately heritable	669.266	690.6	-21.3349	65.4727
K00942	guanylate kinase	E2.7.4.8, gmk	ko00230 Purine metabolism ko01100 Metabolic pathways	FUNCTION: Essential for recycling GMP and indirectly, cGMP. {ECO:0000250}.	C:cytosol F:adenylate kinase activity F:ATP binding F:GDP binding F:GMP binding F:guanylate kinase activity F:magnesium ion binding	Metabolism (other than methane)	0.229058	0.000107988	0.466723	Moderately heritable	621.464	642.649	-21.1853	4.94461
K02012	iron(III) transport system substrate-binding protein	afuA, fbpA	ko02010 ABC transporters	FUNCTION: Part of the ABC transporter complex FbpABC (TC 3.A.1.10.1) involved in Fe(3+) ions import. This protein specifically binds Fe(3+) and is involved in its transmembrane transport (By similarity). {ECO:0000250}.	C:periplasmic space F:metal ion binding P:ion transport P:iron ion homeostasis P:transmembrane transport	Microbial communication and host-microbiome interaction	0.228673	4.76e-05	0.504385	Moderately heritable	583.066	606.289	-23.2233	9.98842
K02334	DNA polymerase bacteriophage-type	dpo	Null	Null	F:DNA binding F:DNA-directed DNA polymerase activity P:DNA-dependent DNA replication P:intein-mediated protein splicing	Genetic Information processes	0.22835	8.01e-05	0.486593	Moderately heritable	546.233	568.562	-22.3289	5.83341
K02495	oxygen-independent coproporphyrinogen III oxidase	hemN, hemZ	ko00860 Porphyrin and chlorophyll metabolism ko01100 Metabolic pathways ko01110 Biosynthesis of secondary metabolites	FUNCTION: Involved in the heme biosynthesis. Catalyzes the anaerobic oxidative decarboxylation of propionate groups of rings A and B of coproporphyrinogen III to yield the vinyl groups in protoporphyrinogen IX. It can use NAD or NADP, but NAD is preferred. {ECO:0000269|PubMed:12114526, ECO:0000269|PubMed:7768836}.	C:cytoplasm F:4 iron, 4 sulfur cluster binding F:coproporphyrinogen dehydrogenase activity F:coproporphyrinogen oxidase activity F:metal ion binding P:protoporphyrinogen IX biosynthetic process	Metabolism (other than methane)	0.227986	0.000164355	0.452028	Moderately heritable	779.595	800.555	-20.9598	55.5024
K00969	nicotinate-nucleotide adenylyltransferase	nadD	ko00760 Nicotinate and nicotinamide metabolism ko01100 Metabolic pathways	FUNCTION: Catalyzes the reversible adenylation of nicotinate mononucleotide (NaMN) to nicotinic acid adenine dinucleotide (NaAD). {ECO:0000269|PubMed:10894752}.	F:ATP binding F:nicotinamide-nucleotide adenylyltransferase activity F:nicotinate-nucleotide adenylyltransferase activity P:'de novo' NAD biosynthetic process from aspartate P:NAD biosynthetic process P:NAD salvage	Metabolism (other than methane)	0.227388	0.00298381	0.462091	Moderately heritable	806.697	827.666	-20.9682	12.346
K00655	1-acyl-sn-glycerol-3-phosphate acyltransferase	plsC	ko00561 Glycerolipid metabolism ko00564 Glycerophospholipid metabolism ko01100 Metabolic pathways ko01110 Biosynthesis of secondary metabolites	FUNCTION: Part of the ABC transporter FtsEX involved in asymmetric cellular division facilitating the initiation of sporulation. {ECO:0000256|PIRNR:PIRNR003097}.	C:integral component of membrane C:plasma membrane P:cell cycle P:cell division	Metabolism (other than methane)	0.226714	6.63e-05	0.487509	Moderately heritable	853.033	875.21	-22.1767	34.8379
K02026	multiple sugar transport system permease protein	ABC.MS.P1	Null	Probably part of a binding-protein-dependent transport system. Probably responsible for the translocation of the substrate across the membrane.	C:integral component of membrane C:plasma membrane P:transmembrane transport	Metabolism (other than methane)	0.225594	7.72e-05	0.449348	Moderately heritable	405.832	425.866	-20.0336	8.18608
K02919	large subunit ribosomal protein L36	RP-L36, MRPL36, rpmJ	ko03010 Ribosome	The larger of the two subunits of a mitochondrial ribosome. Two sites on the ribosomal large subunit are involved in translation: the aminoacyl site (A site) and peptidyl site (P site).	Null	Genetic Information processes	0.225132	5.6e-05	0.482316	Moderately heritable	50.8999	72.7119	-21.812	6.09642
K02015	iron complex transport system permease protein	ABC.FEV.P	Null	FUNCTION: Probably part of a binding-protein-dependent transport system. Probably responsible for the translocation of the substrate across the membrane.	C:cell C:integral component of plasma membrane F:transmembrane transporter activity P:siderophore-dependent iron import into cell	Metabolism (other than methane)	0.224671	3.72e-05	0.465067	Moderately heritable	644.408	665.379	-20.9714	3.9513
K01425	glutaminase [EC:3.5.1.2]	glsA, GLS	ko00220 Arginine biosynthesis*ko00250 Alanine, aspartate and glutamate metabolism*ko00471 D-Glutamine and D-glutamate metabolism*ko01100 Metabolic pathways*ko02020 Two-component system*ko04724 Glutamatergic synapse*ko04727 GABAergic synapse*ko04964 Proximal tubule bicarbonate reclamation*ko05206 MicroRNAs in cancer*ko05230 Central carbon metabolism in cancer	Catalysis of the reaction: L-glutamine + H2O = L-glutamate + NH3.	FUNCTION: Confers DNA tethering and processivity to DNA polymerases and other proteins. Acts as a clamp, forming a ring around DNA (a reaction catalyzed by the clamp-loading complex) which diffuses in an ATP- independent manner freely and bidirectionally along dsDNA. Initially characterized for its ability to contact the catalytic subunit of DNA polymerase III (Pol III), a complex, multichain enz…	Metabolism (other than methane)	0.224585	1.92e-05	0.491918	Moderately heritable	592.327	614.436	-22.1094	13.5712
K06207	GTP-binding protein LepA	typA, bipA	Null	Probably interacts with the ribosomes in a GTP dependent manner. GTPase that mediates interactions between enteropathogenic E.coli (EPEC) and epithelial cells.	C:cytosol C:ribonucleoprotein complex F:GTP binding F:GTPase activity P:response to cold P:response to heat P:ribosomal large subunit assembly P:translation	Microbial communication and host-microbiome interaction	0.224241	2.53e-05	0.473426	Moderately heritable	60.0917	80.4484	-20.3567	4.38028
K03045	DNA-directed RNA polymerase subunit B"	rpoB2	ko03020 RNA polymerase	FUNCTION: DNA-dependent RNA polymerase catalyzes the transcription of DNA into RNA using the four ribonucleoside triphosphates as substrates. The B (B''+B' and beta) subunits have been implicated in DNA promoter recognition and also in nucleotide binding.	F:DNA binding F:DNA-directed 5'-3' RNA polymerase activity F:ribonucleoside binding P:transcription, DNA-templated	Genetic Information processes	0.223705	8.32e-05	0.463548	Moderately heritable	671.965	692.542	-20.5769	8.37908
K01491	methylenetetrahydrofolate dehydrogenase (NADP+) / methenyltetrahydrofolate cyclohydrolase	folD	ko00670 One carbon pool by folate ko00720 Carbon fixation pathways in prokaryotes ko01100 Metabolic pathways ko01120 Microbial metabolism in diverse environments ko01200 Carbon metabolism	FUNCTION: Catalyzes the oxidation of 5,10- methylenetetrahydrofolate to 5,10-methenyltetrahydrofolate and then the hydrolysis of 5,10-methenyltetrahydrofolate to 10- formyltetrahydrofolate. This enzyme is specific for NADP. {ECO:0000255|HAMAP-Rule:MF_01576, ECO:0000269|PubMed:1748668}.	C:cytosol F:methenyltetrahydrofolate cyclohydrolase activity F:methylenetetrahydrofolate dehydrogenase (NADP+) activity P:histidine biosynthetic process P:methionine biosynthetic process P:purine nucleotide biosynthetic process P:tetrahydrofolate interconversion	Metabolism (other than methane)	0.223666	5.12e-05	0.463452	Moderately heritable	402.177	422.458	-20.2808	4.21399
K09811	cell division transport system permease protein	ftsX	ko02010 ABC transporters	FUNCTION: Part of the ABC transporter FtsEX involved in cellular division. Important for assembly or stability of the septal ring. Encoded in an operon consisting of genes ftsY, ftsE and ftsX. {ECO:0000269|PubMed:10048040, ECO:0000269|PubMed:14729705}.	C:cell division site C:Gram-negative-bacterium-type cell wall C:integral component of membrane C:plasma membrane P:cell cycle P:cell division	Microbial communication and host-microbiome interaction	0.223603	9.66e-05	0.456023	Moderately heritable	714.536	735.304	-20.7685	33.9976
K00847	fructokinase [EC:2.7.1.4]	E2.7.1.4, scrK	ko00051 Fructose and mannose metabolism*ko00500 Starch and sucrose metabolism*ko00520 Amino sugar and nucleotide sugar metabolism*ko01100 Metabolic pathways*ko01110 Biosynthesis of secondary metabolites	Catalysis of the reaction: ATP + D-fructose = ADP + D-fructose 6-phosphate.	Null	Metabolism (other than methane)	0.223516	1.89e-05	0.462574	Moderately heritable	584.305	604.34	-20.0349	17.0869
K03388	heterodisulfide reductase subunit A2	hdrA2	ko00680 Methane metabolism ko01100 Metabolic pathways ko01120 Microbial metabolism in diverse environments ko01200 Carbon metabolism	FUNCTION: Part of a complex that catalyzes the reversible reduction of CoM-S-S-CoB to the thiol-coenzymes H-S-CoM (coenzyme M) and H-S-CoB (coenzyme B). Catalyzes the transfer of electrons from ferredoxin to CoM-S-S-CoB during methanogenesis from acetate. Electrons transfer from ferredoxin to CoM-S-S-CoB via HdrA2, HdrC2 and HdrB2. In addition, the complex can use electron bifurcation to direct e…	C:cytoplasm F:2 iron, 2 sulfur cluster binding F:4 iron, 4 sulfur cluster binding F:metal ion binding F:oxidoreductase activity P:methanogenesis	Methane Metabolism	0.223376	0.000532746	0.451571	Moderately heritable	553.047	573.081	-20.0333	3.96967
K14123	energy-converting hydrogenase B subunit N	ehbN	Null	Null	Null	Metabolism (other than methane)	0.22252	9.95e-05	0.464616	Moderately heritable	833.986	854.186	-20.2002	3.82907
K07030	uncharacterized protein	K07030	Null	Null	C:integral component of membrane F:glycerone kinase activity F:lipid binding P:glycerol metabolic process	Others	0.222206	1.9e-05	0.50613	Moderately heritable	611.137	633.239	-22.1025	4.91903
K01785	aldose 1-epimerase [EC:5.1.3.3]	galM, GALM	ko00010 Glycolysis / Gluconeogenesis*ko00052 Galactose metabolism*ko01100 Metabolic pathways*ko01110 Biosynthesis of secondary metabolites*ko01120 Microbial metabolism in diverse environments	Catalysis of the reaction: alpha-D-glucose = beta-D-glucose. Also acts on L-arabinose, D-xylose, D-galactose, maltose and lactose.	Null	Metabolism (other than methane)	0.220071	1.48e-05	0.504009	Moderately heritable	584.944	607.553	-22.6094	7.13684
K01983	SRP R	ffs	ko03060 Protein export	Null	C:integral component of membrane F:penicillin binding F:transferase activity, transferring acyl groups	Genetic Information processes	0.219057	1.82e-05	0.510196	Moderately heritable	713.38	735.973	-22.5927	5.57191
K01000	phospho-N-acetylmuramoyl-pentapeptide-transferase	mraY	ko00550 Peptidoglycan biosynthesis ko01100 Metabolic pathways ko01502 Vancomycin resistance	FUNCTION: Pyrophosphatase that catalyzes the hydrolysis of nucleoside triphosphates to their monophosphate derivatives, with a high preference for the non-canonical purine nucleotides XTP (xanthosine triphosphate), dITP (deoxyinosine triphosphate) and ITP. Seems to function as a house-cleaning enzyme that removes non-canonical purine nucleotides from the nucleotide pool, thus preventing their inc…	F:metal ion binding F:nucleoside-triphosphatase activity F:nucleoside-triphosphate diphosphatase activity F:nucleotide binding P:nucleotide metabolic process P:purine nucleoside triphosphate catabolic process	Microbial communication and host-microbiome interaction	0.218779	4.84e-05	0.459487	Moderately heritable	383.513	403.523	-20.0101	14.1233
K06861	lipopolysaccharide export system ATP-binding protein	lptB	ko02010 ABC transporters	FUNCTION: Part of the ABC transporter complex LptBFG involved in the translocation of lipopolysaccharide (LPS) from the inner membrane to the outer membrane. Probably responsible for energy coupling to the transport system. {ECO:0000269|PubMed:16765569, ECO:0000269|PubMed:17056748, ECO:0000269|PubMed:18424520}.	C:ATP-binding cassette (ABC) transporter complex C:cytoplasm C:plasma membrane F:ATP binding F:ATPase activity F:lipopolysaccharide floppase activity F:protein-containing complex binding P:lipopolysaccharide transport P:transmembrane transport	Microbial communication and host-microbiome interaction	0.218406	3.84e-05	0.473595	Moderately heritable	619.55	639.641	-20.0914	13.4906
K02961	small subunit ribosomal protein S17	RP-S17, MRPS17, rpsQ	ko03010 Ribosome	FUNCTION: One of the primary rRNA binding proteins, it binds specifically to the 5'-end of 16S ribosomal RNA (PubMed:4598121). Also plays a role in translational accuracy; neamine-resistant ribosomes show reduced neamine-induced misreading in vitro (PubMed:765484, PubMed:781296). {ECO:0000269|PubMed:4598121, ECO:0000269|PubMed:765484, ECO:0000269|PubMed:781296}.	C:cytosolic small ribosomal subunit F:rRNA binding F:small ribosomal subunit rRNA binding F:structural constituent of ribosome P:response to antibiotic P:ribosomal small subunit assembly P:translation	Genetic Information processes	0.214006	7.83e-05	0.436381	Moderately heritable	-167.501	-149.173	-18.3278	16.981
1Classification based on combined information from KEGG, UniProt and Clusters of Orthologous Groups of proteins (COG) databases
2Median of the marginal posterior distribution of h2
3Highest posterior density interval of the marginal posterior distribution enclosing 95% of probability
4Classification of microbial genera with significant host genomic effects based on the median of the h2 considering h2 < 0.20 as lowly heritable, 0.20 < h2 < 0.40 as moderately heritable, and h2 > 0.40 as highly heritable.
5Deviance Information Criterion of the full model
6Deviance Information Criterion of the model without host genomic effects
7Bayes factor after multi-test correction estimated with the approximation of Newton and Raftery et al. 1994, and using as odd probability ratio 1/2,473 number os tests
