# Supplementary material for: Bovine host genome acts on rumen microbiome function linked to methane emissions
Source: Commun Biol. 2022 Apr 12;5:350. doi: 10.1038/s42003-022-03293-0 (PMC9005536; doi:10.1038/s42003-022-03293-0)
Supplement: Supplementary file 10 — Dataset 7 [file 42003_2022_3293_MOESM10_ESM.xlsx]

## Sheet: SupData 7
Supplementary Data 7. Microbial genera abundances with a probability (P0) ≥0.95 of being host-genomically correlated with methane emissions (g/kg DMI).
Genera	Family	Order	Class	Phylum	Kingdom	rgCH41	P02
Hoyosella	Mycobacteriaceae	Corynebacteriales	Actinobacteria	Actinobacteria	Bacteria	0.815494	0.947382
Atopobium	Atopobiaceae	Coriobacteriales	Coriobacteriia	Actinobacteria	Bacteria	-0.594063	0.945757
Histoplasma	Ajellomycetaceae	Onygenales	Eurotiomycetes	Ascomycota	Fungi	0.741518	0.946382
Fonsecaea	Herpotrichiellaceae	Chaetothyriales	Eurotiomycetes	Ascomycota	Fungi	0.781173	0.961005
Metschnikowia	Metschnikowiaceae	Saccharomycetales	Saccharomycetes	Ascomycota	Fungi	0.770223	0.95863
Baudoinia	Teratosphaeriaceae	Mycosphaerellales	Dothideomycetes	Ascomycota	Fungi	0.879483	0.970879
Leadbetterella	Cytophagaceae	Cytophagales	Cytophagia	Bacteroidetes	Bacteria	0.836619	0.975378
Zunongwangia	Flavobacteriaceae	Flavobacteriales	Flavobacteriia	Bacteroidetes	Bacteria	0.884813	0.981252
Proteiniphilum	Dysgonamonadaceae	Bacteroidales	Bacteroidia	Bacteroidetes	Bacteria	0.878528	0.974128
Dokdonia	Flavobacteriaceae	Flavobacteriales	Flavobacteria	Bacteroidetes	Bacteria	0.780611	0.963755
Odoribacter	Odoribacteraceae	Bacteroidales	Bacteroidia	Bacteroidetes	Bacteria	0.751044	0.951131
Moniliophthora	Marasmiaceae	Agaricales	Agaricomycetes	Basidiomycota	Fungi	0.827495	0.96288
Methanoregula	Methanoregulaceae	Methanomicrobiales	Methanomicrobia	Euryarchaeota	Archaea	-0.816508	0.951256
Geoglobus	Archaeoglobaceae	Archaeoglobales	Archaeoglobi	Euryarchaeota	Archaea	0.785873	0.955631
Kandleria	Erysipelotrichidae	Erysipelotrichales	Erysipelotrichia	Firmicutes	Bacteria	-0.872782	0.988001
Eubacterium	Eubacteriaceae	Clostridiales	Clostridia	Firmicutes	Bacteria	-0.599416	0.946257
Blautia	Lachnospiraceae	Clostridiales	Clostridia	Firmicutes	Bacteria	-0.724752	0.96163
Dorea	Lachnospiraceae	Clostridiales	Clostridia	Firmicutes	Bacteria	-0.823662	0.947507
Syntrophobotulus	Peptococcaceae	Clostridiales	Clostridia	Firmicutes	Bacteria	-0.788345	0.951881
Anaerovibrio	Selenomonadaceae	Selenomonadales	Negativicutes	Firmicutes	Bacteria	0.85635	0.973378
Acidithiobacillus	Acidithiobacillaceae	Acidithiobacillales	Acidithiobacillia	Proteobacteria	Bacteria	0.79544	0.955506
Ottowia	Comamonadaceae	Burkholderiales	Betaproteobacteria	Proteobacteria	Bacteria	0.846297	0.966629
Candidatus Hamiltonella	Enterobacteriaceae	Enterobacterales	Gammaproteobacteria	Proteobacteria	Bacteria	0.808576	0.966504
Chromohalobacter	Halomonadaceae	Oceanospirillales	Gammaproteobacteria	Proteobacteria	Bacteria	0.759782	0.964004
Gynuella	Saccharospirillaceae	Oceanospirillales	Gammaproteobacteria	Proteobacteria	Bacteria	0.819461	0.964629
Methylotenera	Methylophilaceae	Nitrosomonadales	Betaproteobacteria	Proteobacteria	Bacteria	0.822195	0.980502
Kingella	Neisseriaceae	Neisseriales	Betaproteobacteria	Proteobacteria	Bacteria	-0.722155	0.946882
Psychromonas	Psychromonadaceae	Alteromonadales	Gammaproteobacteria	Proteobacteria	Bacteria	0.765887	0.95863
Succinivibrio	Succinivibrionaceae	Aeromonadales	Gammaproteobacteria	Proteobacteria	Bacteria	0.883789	0.966504
1Median of the marginal posterior distribution of the host-genomic correlation between each microbial trait and methane emissions (rgCH4).
2P0 probability of the marginal posterior distribution of the host-genomic correlation of being higher than 0 if rgCH4 is positive or lower than 0 if rgCH4 is negative.
