# Supplementary material for: Bovine host genome acts on rumen microbiome function linked to methane emissions
Source: Commun Biol. 2022 Apr 12;5:350. doi: 10.1038/s42003-022-03293-0 (PMC9005536; doi:10.1038/s42003-022-03293-0)
Supplement: Supplementary file 11 — Dataset 8 [file 42003_2022_3293_MOESM11_ESM.xlsx]

## Sheet: SupData8
Supplementary Data 8. Rumen Uncultured Genome (RUG)1 abundances with a probability (P0) ≥0.95 of being host-genomically correlated
with methane emissions (g/kg DMI).
RUG Label	Name	Specie	Genus	Family	Order	Class	Phylum	Kingdom	rgCH42	P03
RUG10195	uncultured Succinivibrio sp.	uncultured Succinivibrio sp.	Succinivibrio	Succinivibrionaceae	Aeromonadales	Gammaproteobacteria	Proteobacteria	Bacteria	0.835584	0.954131
RUG12199	uncultured Prevotellaceae bacterium			Prevotellaceae	Bacteroidales	Bacteroidia	Bacteroidetes	Bacteria	0.917913	0.992126
RUG11026	uncultured Prevotellaceae bacterium			Prevotellaceae	Bacteroidales	Bacteroidia	Bacteroidetes	Bacteria	0.909722	0.985127
RUG12181	uncultured Prevotellaceae bacterium			Prevotellaceae	Bacteroidales	Bacteroidia	Bacteroidetes	Bacteria	0.82797	0.979378
RUG10457	uncultured Prevotellaceae bacterium			Prevotellaceae	Bacteroidales	Bacteroidia	Bacteroidetes	Bacteria	0.814446	0.976378
RUG12156	uncultured Prevotellaceae bacterium			Prevotellaceae	Bacteroidales	Bacteroidia	Bacteroidetes	Bacteria	0.86505	0.975128
RUG10292	uncultured Prevotellaceae bacterium			Prevotellaceae	Bacteroidales	Bacteroidia	Bacteroidetes	Bacteria	0.877921	0.971754
RUG11018	uncultured Prevotellaceae bacterium			Prevotellaceae	Bacteroidales	Bacteroidia	Bacteroidetes	Bacteria	0.859703	0.960505
RUG11423	uncultured Prevotellaceae bacterium			Prevotellaceae	Bacteroidales	Bacteroidia	Bacteroidetes	Bacteria	0.868651	0.952631
RUG10315	uncultured Prevotellaceae bacterium			Prevotellaceae	Bacteroidales	Bacteroidia	Bacteroidetes	Bacteria	0.877446	0.949881
RUG10193	uncultured Prevotellaceae bacterium			Prevotellaceae	Bacteroidales	Bacteroidia	Bacteroidetes	Bacteria	0.861291	0.946507
RUG11662	uncultured Methanobrevibacter sp.	uncultured Methanobrevibacter sp.	Methanobrevibacter	Methanobacteriaceae	Methanobacteriales	Methanobacteria	Euryarchaeota	Archaea	-0.863799	0.988001
RUG12982	uncultured Methanobrevibacter sp.	uncultured Methanobrevibacter sp.	Methanobrevibacter	Methanobacteriaceae	Methanobacteriales	Methanobacteria	Euryarchaeota	Archaea	0.906273	0.987502
RUG11042	uncultured Methanobrevibacter sp.	uncultured Methanobrevibacter sp.	Methanobrevibacter	Methanobacteriaceae	Methanobacteriales	Methanobacteria	Euryarchaeota	Archaea	-0.720872	0.95663
RUG14054	uncultured Methanobrevibacter sp.	uncultured Methanobrevibacter sp.	Methanobrevibacter	Methanobacteriaceae	Methanobacteriales	Methanobacteria	Euryarchaeota	Archaea	-0.766958	0.955006
RUG14686	uncultured Methanobrevibacter sp.	uncultured Methanobrevibacter sp.	Methanobrevibacter	Methanobacteriaceae	Methanobacteriales	Methanobacteria	Euryarchaeota	Archaea	-0.718858	0.949881
RUG13438	uncultured Lachnospiraceae bacterium			Lachnospiraceae	Clostridiales	Clostridia	Firmicutes	Bacteria	-0.818971	0.946007
RUG10940	uncultured Clostridiales bacterium				Clostridiales	Clostridia	Firmicutes	Bacteria	-0.843106	0.972878
RUG13019	uncultured Bacteroidales bacterium				Bacteroidales	Bacteroidia	Bacteroidetes	Bacteria	0.912153	0.990751
RUG10041	uncultured Bacteroidales bacterium				Bacteroidales	Bacteroidia	Bacteroidetes	Bacteria	-0.87731	0.978628
RUG10306	uncultured Bacteroidales bacterium				Bacteroidales	Bacteroidia	Bacteroidetes	Bacteria	-0.872682	0.96238
RUG12436	uncultured Bacteroidales bacterium				Bacteroidales	Bacteroidia	Bacteroidetes	Bacteria	0.802547	0.950381
1Only RUGs identified in more than 200 animals out of the 283 used in he study of Stewart et al., 2019 are considered.
Stewart, R. D. et al. Compendium of 4,941 rumen metagenome-assembled genomes for rumen microbiome biology and enzyme discovery.
Nat. Biotechnol. 37, 953–961 (2019).
2Median of the marginal posterior distribution of the host-genomic correlation between each microbial trait and methane emissions (rgCH4).
3P0 probability of the marginal posterior distribution of the host-genomic correlation of being higher than 0 if rgCH4 is positive or lower
than 0 if rgCH4 is negative.
