# Supplementary material for: Bovine host genome acts on rumen microbiome function linked to methane emissions
Source: Commun Biol. 2022 Apr 12;5:350. doi: 10.1038/s42003-022-03293-0 (PMC9005536; doi:10.1038/s42003-022-03293-0)
Supplement: Supplementary file 12 — Dataset 9 [file 42003_2022_3293_MOESM12_ESM.xlsx]

## Sheet: SupData9
Supplementary Data 9. Microbial gene abundances with a probability (P0) ≥0.95 of being host-genomically correlated with methane emissions (g/kg DMI).
KEGG code	rgCH41	P02	Description	Short Name	Pathways (KEGG)	UniProt function	UniProt1:GO	COG code	COG Pathway	Microbial biological process3
K01681	-0.761891	0.960005	aconitate hydratase	ACO, acnA	ko00020 Citrate cycle (TCA cycle) ko00630 Glyoxylate and dicarboxylate metabolism ko00720 Carbon fixation pathways in prokaryotes ko01100 Metabolic pathways ko01110 Biosynthesis of secondary metabolites ko01120 Microbial metabolism in diverse environments ko01130 Biosynthesis of antibiotics ko01200 Carbon metabolism ko01210 2-Oxocarboxylic acid metabolism ko01230 Biosynthesis of amino acids	FUNCTION: Involved in the catabolism of short chain fatty acids (SCFA) via the tricarboxylic acid (TCA)(acetyl degradation route) and probably via the 2-methylcitrate cycle I (propionate degradation route). Catalyzes the reversible isomerization of citrate to isocitrate via cis-aconitate. The apo form of AcnA functions as a RNA-binding regulatory protein which binds to selected IRE-like sequences…	C:cell wall C:cytosol C:extracellular region C:plasma membrane F:2-methylisocitrate dehydratase activity F:4 iron, 4 sulfur cluster binding F:aconitate hydratase activity F:iron-responsive element binding F:metal ion binding F:mRNA 3'-UTR binding F:mRNA binding P:citrate metabolic process P:propionate metabolic process, methylcitrate cycle P:response to iron ion P:tricarboxylic acid cycle	COG0065	Amino acid transport and metabolism	Metabolism (other than methane)
K01695	-0.836008	0.976378	tryptophan synthase alpha chain	trpA	ko00260 Glycine, serine and threonine metabolism ko00400 Phenylalanine, tyrosine and tryptophan biosynthesis ko01100 Metabolic pathways ko01110 Biosynthesis of secondary metabolites ko01130 Biosynthesis of antibiotics ko01230 Biosynthesis of amino acids	FUNCTION: The alpha subunit is responsible for the aldol cleavage of indoleglycerol phosphate to indole and glyceraldehyde 3- phosphate.	C:chloroplast C:cytoplasm C:cytosol F:lyase activity F:tryptophan synthase activity P:aromatic amino acid family biosynthetic process P:tryptophan biosynthetic process	COG0159	Amino acid transport and metabolism	Metabolism (other than methane)
K01754	-0.835055	0.956005	threonine dehydratase	ilvA, tdcB	ko00260 Glycine, serine and threonine metabolism ko00290 Valine, leucine and isoleucine biosynthesis ko01100 Metabolic pathways ko01110 Biosynthesis of secondary metabolites ko01130 Biosynthesis of antibiotics ko01200 Carbon metabolism ko01230 Biosynthesis of amino acids	FUNCTION: Catalyzes the anaerobic formation of alpha-ketobutyrate and ammonia from threonine in a two-step reaction. The first step involved a dehydration of threonine and a production of enamine intermediates (aminocrotonate), which tautomerizes to its imine form (iminobutyrate). Both intermediates are unstable and short- lived. The second step is the nonenzymatic hydrolysis of the enamine/imine…	F:amino acid binding F:L-threonine ammonia-lyase activity F:pyridoxal phosphate binding P:branched-chain amino acid biosynthetic process P:isoleucine biosynthetic process P:threonine catabolic process P:threonine metabolic process	COG1171	Amino acid transport and metabolism	Metabolism (other than methane)
K01586	-0.810154	0.953256	diaminopimelate decarboxylase	lysA	ko00300 Lysine biosynthesis ko01100 Metabolic pathways ko01110 Biosynthesis of secondary metabolites ko01120 Microbial metabolism in diverse environments ko01130 Biosynthesis of antibiotics ko01230 Biosynthesis of amino acids	FUNCTION: Specifically catalyzes the decarboxylation of meso- diaminopimelate (meso-DAP) to L-lysine (Probable). Is essential for the viability of M.tuberculosis in the host (PubMed:12637582). {ECO:0000255|HAMAP-Rule:MF_02120, ECO:0000269|PubMed:12637582, ECO:0000305}.	C:cell wall F:diaminopimelate decarboxylase activity F:pyridoxal phosphate binding P:lysine biosynthetic process via diaminopimelate	COG0019	Amino acid transport and metabolism	Metabolism (other than methane)
K00821	-0.875084	0.995376	acetylornithine/N-succinyldiaminopimelate aminotransferase [EC:2.6.1.11 2.6.1.17]	argD	ko00220 Arginine biosynthesis ko00300 Lysine biosynthesis ko01100 Metabolic pathways ko01110 Biosynthesis of secondary metabolites ko01120 Microbial metabolism in diverse environments ko01130 Biosynthesis of antibiotics ko01210 2-Oxocarboxylic acid metabolism ko01230 Biosynthesis of amino acids	FUNCTION: Involved in both the arginine and lysine biosynthetic pathways. {ECO:0000255|HAMAP-Rule:MF_01107}.	C:cytoplasm F:N2-acetyl-L-ornithine:2-oxoglutarate 5-aminotransferase activity F:pyridoxal phosphate binding F:succinyldiaminopimelate transaminase activity P:arginine biosynthetic process P:lysine biosynthetic process via diaminopimelate	COG0160	Amino acid transport and metabolism	Metabolism (other than methane)
K00611	-0.858784	0.979753	ornithine carbamoyltransferase	OTC, argF, argI	ko00220 Arginine biosynthesis ko01100 Metabolic pathways ko01110 Biosynthesis of secondary metabolites ko01130 Biosynthesis of antibiotics ko01230 Biosynthesis of amino acids	FUNCTION: Reversibly catalyzes the transfer of the carbamoyl group from carbamoyl phosphate (CP) to the N(epsilon) atom of ornithine (ORN) to produce L-citrulline, which is a substrate for argininosuccinate synthetase, the enzyme involved in the final step in arginine biosynthesis. {ECO:0000269|PubMed:9288930}.	C:cytoplasm F:amino acid binding F:ornithine carbamoyltransferase activity P:arginine biosynthetic process	COG0078	Amino acid transport and metabolism	Metabolism (other than methane)
K01714	-0.803095	0.964629	4-hydroxy-tetrahydrodipicolinate synthase	dapA	ko00261 Monobactam biosynthesis ko00300 Lysine biosynthesis ko01100 Metabolic pathways ko01110 Biosynthesis of secondary metabolites ko01120 Microbial metabolism in diverse environments ko01130 Biosynthesis of antibiotics ko01230 Biosynthesis of amino acids	FUNCTION: Catalyzes the condensation of (S)-aspartate-beta- semialdehyde [(S)-ASA] and pyruvate to 4-hydroxy- tetrahydrodipicolinate (HTPA). {ECO:0000255|HAMAP-Rule:MF_00418, ECO:0000269|PubMed:20503968, ECO:0000269|PubMed:8993314}.	C:cytosol F:4-hydroxy-tetrahydrodipicolinate synthase activity F:identical protein binding P:diaminopimelate biosynthetic process P:lysine biosynthetic process via diaminopimelate	COG0329	Cell envelope biogenesis, outer membrane	Metabolism (other than methane)
K03856	-0.842016	0.949256	3-deoxy-7-phosphoheptulonate synthase	AROA2, aroA	ko00400 Phenylalanine, tyrosine and tryptophan biosynthesis ko01100 Metabolic pathways ko01110 Biosynthesis of secondary metabolites ko01130 Biosynthesis of antibiotics ko01230 Biosynthesis of amino acids	Null	F:3-deoxy-7-phosphoheptulonate synthase activity F:aldehyde-lyase activity P:aromatic amino acid family biosynthetic process	COG2876	Amino acid transport and metabolism	Metabolism (other than methane)
K00766	-0.820769	0.947882	anthranilate phosphoribosyltransferase	trpD	ko00400 Phenylalanine, tyrosine and tryptophan biosynthesis ko01100 Metabolic pathways ko01110 Biosynthesis of secondary metabolites ko01130 Biosynthesis of antibiotics ko01230 Biosynthesis of amino acids	FUNCTION: Catalyzes the transfer of the phosphoribosyl group of 5- phosphorylribose-1-pyrophosphate (PRPP) to anthranilate to yield N-(5'-phosphoribosyl)-anthranilate (PRA). {ECO:0000255|HAMAP- Rule:MF_00211, ECO:0000269|PubMed:11298741, ECO:0000269|PubMed:16714288}.	C:cytosol F:anthranilate phosphoribosyltransferase activity F:magnesium ion binding P:tryptophan biosynthetic process	COG0547	Amino acid transport and metabolism	Metabolism (other than methane)
K04517	-0.868759	0.980377	prephenate dehydrogenase	tyrA2	ko00400 Phenylalanine, tyrosine and tryptophan biosynthesis ko00401 Novobiocin biosynthesis ko01100 Metabolic pathways ko01110 Biosynthesis of secondary metabolites ko01130 Biosynthesis of antibiotics ko01230 Biosynthesis of amino acids	FUNCTION: Catalyzes the NAD(+)-dependent conversion of prephenate to p-hydroxyphenylpyruvate, with the elimination of carbon dioxide. Is a key regulatory enzyme in tyrosine biosynthesis. Displays no chorismate mutase (CM) activity, in contrast to TyrA from E.coli and some other bacteria, that are bifunctional and possess a CM domain. {ECO:0000269|PubMed:16889979}.	F:NAD+ binding F:prephenate dehydrogenase (NAD+) activity F:prephenate dehydrogenase (NADP+) activity P:oxidation-reduction process P:tyrosine biosynthetic process	COG0287	Amino acid transport and metabolism	Metabolism (other than methane)
K04487	-0.880494	0.975753	cysteine desulfurase	iscS, NFS1	ko00730 Thiamine metabolism ko01100 Metabolic pathways ko04122 Sulfur relay system	FUNCTION: Master enzyme that delivers sulfur to a number of partners involved in Fe-S cluster assembly, tRNA modification or cofactor biosynthesis. Catalyzes the removal of elemental sulfur from cysteine to produce alanine. Functions as a sulfur delivery protein for Fe-S cluster synthesis onto IscU, an Fe-S scaffold assembly protein, as well as other S acceptor proteins. Preferentially binds to d…	C:cytosol F:2 iron, 2 sulfur cluster binding F:cysteine desulfurase activity F:metal ion binding F:pyridoxal phosphate binding F:selenocysteine lyase activity F:sulfur carrier activity P:[2Fe-2S] cluster assembly P:iron-sulfur cluster assembly P:oxazole or thiazole biosynthetic process P:tRNA pseudouridine synthesis	COG1104	Amino acid transport and metabolism	Metabolism (other than methane)
K00941	-0.826166	0.977753	hydroxymethylpyrimidine/phosphomethylpyrimidine kinase	thiD	ko00730 Thiamine metabolism ko01100 Metabolic pathways	FUNCTION: Catalyzes the phosphorylation of hydroxymethylpyrimidine phosphate (HMP-P) to HMP-PP, and of HMP to HMP-P. Shows no activity with pyridoxal, pyridoxamine or pyridoxine. {ECO:0000269|PubMed:10075431}.	C:cytosol F:ATP binding F:hydroxymethylpyrimidine kinase activity F:phosphomethylpyrimidine kinase activity P:phosphorylation P:thiamine biosynthetic process P:thiamine diphosphate biosynthetic process	COG0351	Coenzymme transport and metabolism	Metabolism (other than methane)
K01814	-0.863757	0.974003	phosphoribosylformimino-5-aminoimidazole carboxamide ribotide isomerase	hisA	ko00340 Histidine metabolism ko01100 Metabolic pathways ko01110 Biosynthesis of secondary metabolites ko01230 Biosynthesis of amino acids	Null	C:cytoplasm F:1-(5-phosphoribosyl)-5-[(5-phosphoribosylamino)methylideneamino]imidazole-4-carboxamide isomerase activity P:histidine biosynthetic process P:tryptophan biosynthetic process	COG0106	Amino acid transport and metabolism	Metabolism (other than methane)
K02500	-0.778072	0.948756	imidazole glycerol-phosphate synthase subunit HisF	hisF	ko00340 Histidine metabolism ko01100 Metabolic pathways ko01110 Biosynthesis of secondary metabolites ko01230 Biosynthesis of amino acids	FUNCTION: IGPS catalyzes the conversion of PRFAR and glutamine to IGP, AICAR and glutamate. The HisF subunit catalyzes the cyclization activity that produces IGP and AICAR from PRFAR using the ammonia provided by the HisH subunit.	C:cytosol C:imidazoleglycerol-phosphate synthase complex F:imidazoleglycerol-phosphate synthase activity F:lyase activity P:histidine biosynthetic process	COG0107	Amino acid transport and metabolism	Metabolism (other than methane)
K00549	-0.819246	0.948131	5-methyltetrahydropteroyltriglutamate--homocysteine methyltransferase	metE	ko00270 Cysteine and methionine metabolism ko00450 Selenocompound metabolism ko01100 Metabolic pathways ko01110 Biosynthesis of secondary metabolites ko01230 Biosynthesis of amino acids	FUNCTION: Catalyzes the transfer of a methyl group from 5- methyltetrahydrofolate to homocysteine resulting in methionine formation.	C:cytosol F:5-methyltetrahydropteroyltriglutamate-homocysteine S-methyltransferase activity F:methionine synthase activity F:protein methyltransferase activity F:zinc ion binding P:homocysteine metabolic process P:methionine biosynthetic process P:tetrahydrofolate interconversion	COG0620	Amino acid transport and metabolism	Metabolism (other than methane)
K00690	-0.925888	0.992251	sucrose phosphorylase	E2.4.1.7	ko00500 Starch and sucrose metabolism ko01100 Metabolic pathways	FUNCTION: Catalyzes the phosphorylation of heptose(I) of the outer membrane lipopolysaccharide core. {ECO:0000256|PIRNR:PIRNR037318}.	F:ATP binding F:kinase activity P:lipopolysaccharide core region biosynthetic process	COG0366	Carbohydrate transport and metabolism	Metabolism (other than methane)
K07024	-0.761848	0.953506	sucrose-6-phosphatase	SPP	ko00500 Starch and sucrose metabolism	Null	F:alpha,alpha-trehalose-phosphate synthase (GDP-forming) activity F:alpha,alpha-trehalose-phosphate synthase (UDP-forming) activity F:magnesium ion binding F:sucrose-phosphate phosphatase activity P:sucrose biosynthetic process	COG0561	General function prediction only	Metabolism (other than methane)
K01187	-0.839821	0.988751	alpha-glucosidase	malZ	ko00052 Galactose metabolism ko00500 Starch and sucrose metabolism ko01100 Metabolic pathways	FUNCTION: Galactosidase that is able to hydrolyze the alpha-1,6 disaccharide melibiose and the synthetic p-nitrophenyl alpha- galactoside substrate (pNP-Gal), with retention of the anomeric configuration. Does not hydrolyze DNP-Glc or pNP-Glc. {ECO:0000269|PubMed:18848471, ECO:0000269|PubMed:19646996}.	F:carbohydrate binding F:metal ion binding F:raffinose alpha-galactosidase activity P:carbohydrate metabolic process	COG0366	Carbohydrate transport and metabolism	Metabolism (other than methane)
K05350	-0.757077	0.96313	beta-glucosidase	bglB	ko00460 Cyanoamino acid metabolism ko00500 Starch and sucrose metabolism ko00940 Phenylpropanoid biosynthesis ko01100 Metabolic pathways ko01110 Biosynthesis of secondary metabolites	Null	C:cytosol F:beta-glucosidase activity F:scopolin beta-glucosidase activity P:carbohydrate catabolic process P:cellulose catabolic process	COG2723	Carbohydrate transport and metabolism	Metabolism (other than methane)
K01193	-0.841503	0.977503	beta-fructofuranosidase	INV, sacA	ko00052 Galactose metabolism ko00500 Starch and sucrose metabolism ko01100 Metabolic pathways	Null	C:cytoplasm F:beta-fructofuranosidase activity P:sucrose metabolic process	COG1621	Carbohydrate transport and metabolism	Metabolism (other than methane)
K02440	-0.713881	0.958005	glycerol uptake facilitator protein	GLPF	Null	Transporter of glycerol across the cytoplasmic membrane, with limited permeability to water and small uncharged compounds such as polyols.	C:integral component of membrane C:plasma membrane F:glycerol channel activity F:glycerol transmembrane transporter activity F:metal ion binding P:cellular response to mercury ion P:glycerol transport P:water transport	COG0580	Carbohydrate transport and metabolism	Metabolism (other than methane)
K03431	-0.908708	0.989001	phosphoglucosamine mutase	glmM	ko00520 Amino sugar and nucleotide sugar metabolism ko01100 Metabolic pathways ko01130 Biosynthesis of antibiotics	FUNCTION: Catalyzes the conversion of glucosamine-6-phosphate to glucosamine-1-phosphate. Can also catalyze the formation of glucose-6-P from glucose-1-P, although at a 1400-fold lower rate. {ECO:0000269|PubMed:10231382}.	C:cytosol F:magnesium ion binding F:phosphoglucosamine mutase activity F:phosphomannomutase activity P:carbohydrate metabolic process P:peptidoglycan biosynthetic process P:protein autophosphorylation P:UDP-N-acetylglucosamine biosynthetic process	COG1109	Carbohydrate transport and metabolism	Metabolism (other than methane)
K00616	-0.911948	0.984877	transaldolase	E2.2.1.2, talA, talB	ko00030 Pentose phosphate pathway ko01100 Metabolic pathways ko01110 Biosynthesis of secondary metabolites ko01120 Microbial metabolism in diverse environments ko01130 Biosynthesis of antibiotics ko01200 Carbon metabolism ko01230 Biosynthesis of amino acids	FUNCTION: Transaldolase is important for the balance of metabolites in the pentose-phosphate pathway. {ECO:0000269|PubMed:7592346}.	C:cytosol C:membrane F:sedoheptulose-7-phosphate:D-glyceraldehyde-3-phosphate glyceronetransferase activity F:transferase activity, transferring aldehyde or ketonic groups P:carbohydrate metabolic process P:pentose-phosphate shunt, non-oxidative branch	COG0176	Carbohydrate transport and metabolism	Metabolism (other than methane)
K00033	-0.870113	0.96088	6-phosphogluconate dehydrogenase	PGD, gnd, gntZ	ko00030 Pentose phosphate pathway ko00480 Glutathione metabolism ko01100 Metabolic pathways ko01110 Biosynthesis of secondary metabolites ko01120 Microbial metabolism in diverse environments ko01130 Biosynthesis of antibiotics ko01200 Carbon metabolism	FUNCTION: Catalyzes the oxidative decarboxylation of 6- phosphogluconate to ribulose 5-phosphate and CO(2), with concomitant reduction of NADP to NADPH. {ECO:0000269|PubMed:19686854}.	C:cytosol F:identical protein binding F:NADP binding F:phosphogluconate dehydrogenase (decarboxylating) activity F:protein homodimerization activity P:D-gluconate catabolic process P:pentose-phosphate shunt P:pentose-phosphate shunt, oxidative branch	COG0362	Carbohydrate transport and metabolism	Metabolism (other than methane)
K08483	-0.847408	0.96313	phosphotransferase system, enzyme I, PtsI	PTS-EI.PTSI, ptsI	ko02060 Phosphotransferase system (PTS)	FUNCTION: General (non sugar-specific) component of the phosphoenolpyruvate-dependent sugar phosphotransferase system (sugar PTS). This major carbohydrate active-transport system catalyzes the phosphorylation of incoming sugar substrates concomitantly with their translocation across the cell membrane. Enzyme I transfers the phosphoryl group from phosphoenolpyruvate (PEP) to the phosphoryl carrier…	C:cytosol C:phosphoenolpyruvate-dependent sugar phosphotransferase complex F:identical protein binding F:kinase activity F:magnesium ion binding F:metal ion binding F:phosphoenolpyruvate-protein phosphotransferase activity P:phosphoenolpyruvate-dependent sugar phosphotransferase system	COG1080	Carbohydrate transport and metabolism	Metabolism (other than methane)
K02026	-0.774585	0.962255	multiple sugar transport system permease protein	ABC.MS.P1	Null	Probably part of a binding-protein-dependent transport system. Probably responsible for the translocation of the substrate across the membrane.	C:integral component of membrane C:plasma membrane P:transmembrane transport	COG0395	Carbohydrate transport and metabolism	Metabolism (other than methane)
K02027	-0.750741	0.960505	multiple sugar transport system substrate-binding protein	ABC.MS.S	Null	Probably part of a binding-protein-dependent transport system PH1036/38/39.	C:plasma membrane	COG1653	Carbohydrate transport and metabolism	Metabolism (other than methane)
K02025	-0.827761	0.969254	multiple sugar transport system permease protein	ABC.MS.P	Null	Probably part of a binding-protein-dependent transport system PH1036/38/39. Probably responsible for the translocation of the substrate across the membrane.	C:integral component of membrane C:plasma membrane P:transmembrane transport	COG1175	Carbohydrate transport and metabolism	Metabolism (other than methane)
K00074	-0.7955	0.965504	3-hydroxybutyryl-CoA dehydrogenase	paaH, hbd, fadB, mmgB	ko00360 Phenylalanine metabolism ko00362 Benzoate degradation ko00650 Butanoate metabolism ko01100 Metabolic pathways ko01120 Microbial metabolism in diverse environments ko01200 Carbon metabolism	FUNCTION: Catalyzes the oxidation of 3-hydroxyadipyl-CoA to yield 3-oxoadipyl-CoA. {ECO:0000269|PubMed:20660314, ECO:0000269|PubMed:9748275}.	F:3-hydroxyacyl-CoA dehydrogenase activity F:3-hydroxybutyryl-CoA dehydrogenase activity P:fatty acid metabolic process P:phenylacetate catabolic process	COG1250	Lipid metabolism	Metabolism (other than methane)
K00248	-0.896471	0.987752	butyryl-CoA dehydrogenase [EC:1.3.8.1]	ACADS, bcd	ko00071 Fatty acid degradation ko00280 Valine, leucine and isoleucine degradation ko00410 beta-Alanine metabolism ko00640 Propanoate metabolism ko00650 Butanoate metabolism ko01100 Metabolic pathways ko01110 Biosynthesis of secondary metabolites ko01120 Microbial metabolism in diverse environments ko01130 Biosynthesis of antibiotics ko01200 Carbon metabolism ko01212 Fatty acid metabolism	Null	F:acyl-CoA dehydrogenase activity F:butyryl-CoA dehydrogenase activity F:flavin adenine dinucleotide binding P:butyrate metabolic process	COG1960	Lipid metabolism	Metabolism (other than methane)
K01715	-0.757475	0.950756	enoyl-CoA hydratase	crt	ko00650 Butanoate metabolism ko01200 Carbon metabolism	FUNCTION: Catalyzes the reversible hydration of crotonyl-CoA. Can also use hexenoyl-CoA but not higher analogs. {ECO:0000269|PubMed:5057466}.	F:lyase activity P:butyrate metabolic process	NA	NA	Metabolism (other than methane)
K01966	-0.760479	0.948631	propionyl-CoA carboxylase beta chain [EC:6.4.1.3 2.1.3.15]	PCCB, pccB	ko00280 Valine, leucine and isoleucine degradation ko00630 Glyoxylate and dicarboxylate metabolism ko00640 Propanoate metabolism ko01100 Metabolic pathways ko01120 Microbial metabolism in diverse environments ko01130 Biosynthesis of antibiotics ko01200 Carbon metabolism	FUNCTION: This is one of the 2 subunits of the biotin-dependent propionyl-CoA carboxylase (PCC), the enzyme catalyzing the carboxylation of propionyl-CoA/propanoyl-CoA to D-methylmalonyl- CoA/(S)-methylmalonyl-CoA (PubMed:20725044). Within the holoenzyme, the alpha subunit catalyzes the ATP-dependent carboxylation of the biotin carried by the biotin carboxyl carrier (BCC) domain, while the beta s…	F:propionyl-CoA carboxylase activity	COG4799	Lipid metabolism	Metabolism (other than methane)
K00595	-0.849047	0.977253	precorrin-6Y C5,15-methyltransferase (decarboxylating)	cobL	ko00860 Porphyrin and chlorophyll metabolism ko01100 Metabolic pathways	Null	F:4 iron, 4 sulfur cluster binding F:formate dehydrogenase (NAD+) activity F:molybdenum ion binding F:molybdopterin cofactor binding	COG2241 COG2242	Coenzyme transport and metabolism	Metabolism (other than methane)
K11780	-0.714926	0.964504	7,8-didemethyl-8-hydroxy-5-deazariboflavin synthase	cofG	ko00680 Methane metabolism ko01100 Metabolic pathways ko01120 Microbial metabolism in diverse environments	FUNCTION: Catalyzes the radical-mediated synthesis of 7,8- didemethyl-8-hydroxy-5-deazariboflavin (FO) from 5-amino-5-(4- hydroxybenzyl)-6-(D-ribitylimino)-5,6-dihydrouracil. {ECO:0000269|PubMed:14593448, ECO:0000269|PubMed:23072415, ECO:0000269|PubMed:25781338}.	F:4 iron, 4 sulfur cluster binding F:7,8-didemethyl-8-hydroxy-5-deazariboflavin synthase activity F:ammonia-lyase activity F:iron ion binding P:coenzyme biosynthetic process	COG1060	Coenzymme transport and metabolism	Methane Metabolism
K00763	-0.856883	0.976003	nicotinate phosphoribosyltransferase	pncB, NAPRT1	ko00760 Nicotinate and nicotinamide metabolism ko01100 Metabolic pathways	FUNCTION: Catalyzes the synthesis of beta-nicotinate D- ribonucleotide from nicotinate and 5-phospho-D-ribose 1-phosphate at the expense of ATP. {ECO:0000255|HAMAP-Rule:MF_00570, ECO:0000269|PubMed:1987148, ECO:0000269|PubMed:7503993, ECO:0000269|PubMed:9521740, ECO:0000269|PubMed:9521741}.	C:cytosol F:nicotinate phosphoribosyltransferase activity F:nicotinate-nucleotide diphosphorylase (carboxylating) activity P:bioluminescence P:NAD biosynthetic process P:NAD salvage	COG1488	Coenzymme transport and metabolism	Metabolism (other than methane)
K01749	-0.905187	0.996625	hydroxymethylbilane synthase [EC:2.5.1.61]	hemC, HMBS	ko00860 Porphyrin and chlorophyll metabolism ko01100 Metabolic pathways ko01110 Biosynthesis of secondary metabolites ko01120 Microbial metabolism in diverse environments	FUNCTION: Tetrapolymerization of the monopyrrole PBG into the hydroxymethylbilane pre-uroporphyrinogen in several discrete steps. {ECO:0000269|PubMed:3529035}.	C:cytoplasm C:cytosol F:hydroxymethylbilane synthase activity P:heme biosynthetic process P:peptidyl-pyrromethane cofactor linkage P:protoporphyrinogen IX biosynthetic process P:tetrapyrrole biosynthetic process	COG0181	Coenzymme transport and metabolism	Metabolism (other than methane)
K01012	-0.800625	0.970879	biotin synthase	bioB	ko00780 Biotin metabolism ko01100 Metabolic pathways	FUNCTION: Catalyzes the conversion of dethiobiotin (DTB) to biotin by the insertion of a sulfur atom into dethiobiotin via a radical- based mechanism. {ECO:0000269|PubMed:8142361}.	F:2 iron, 2 sulfur cluster binding F:4 iron, 4 sulfur cluster binding F:biotin synthase activity F:iron ion binding P:biotin biosynthetic process	COG0502	Coenzymme transport and metabolism	Metabolism (other than methane)
K01737	-0.732097	0.949631	6-pyruvoyltetrahydropterin/6-carboxytetrahydropterin synthase	queD, ptpS, PTS	ko00790 Folate biosynthesis ko01100 Metabolic pathways	FUNCTION: Catalyzes the conversion of 7,8-dihydroneopterin triphosphate (H2NTP) to 6-carboxy-5,6,7,8-tetrahydropterin (CPH4) and acetaldehyde. Can also convert 6-pyruvoyltetrahydropterin (PPH4) and sepiapterin to CPH4; these 2 compounds are probably intermediates in the reaction from H2NTP. {ECO:0000269|PubMed:19231875}.	F:6-carboxy-5,6,7,8-tetrahydropterin synthase activity F:identical protein binding F:zinc ion binding P:queuosine biosynthetic process	COG0720	Coenzymme transport and metabolism	Metabolism (other than methane)
K00048	-0.82518	0.966754	lactaldehyde reductase	fucO	ko00630 Glyoxylate and dicarboxylate metabolism ko00640 Propanoate metabolism ko01100 Metabolic pathways ko01120 Microbial metabolism in diverse environments	Null	C:cytosol F:alcohol dehydrogenase (NAD+) activity F:ferrous iron binding F:lactaldehyde reductase activity P:glycol catabolic process P:L-fucose catabolic process P:propanediol metabolic process P:rhamnose catabolic process	COG1454	Energy Production and conversion	Metabolism (other than methane)
K03744	-0.782276	0.966379	LemA protein	lemA	Null	Null	-. ABV09455 -. -. C:integral component of membrane C:plasma membrane	COG1704	Function unknown	Metabolism (other than methane)
K10254	-0.806211	0.948381	oleate hydratase	ohyA, sph	Null	Catalyzes the hydration of oleate at its cis-9-double bond to yield 10-hydroxyoctadecanoate. Cannot catalyze the reverse reaction. Is not active with saturated fatty acids and trans-, cis-5-, cis-6-, cis-8-, cis-11-, cis-13-, cis-14-, and cis-15-double bond unsaturated fatty acids as substrate; is only active on cis-9- and/or cis-12-double bond of unsaturated fatty acids without any trans-configu…	F:FAD binding F:fatty acid binding F:oleate hydratase activity F:protein homodimerization activity P:fatty acid metabolic process P:response to toxic substance	COG4716	Function unknown	Metabolism (other than methane)
K07007	-0.801564	0.971629	3-dehydro-bile acid Delta4,6-reductase	baiN	ko00121 Secondary bile acid biosynthesis	FUNCTION: Involved in the secondary bile acid metabolism. Catalyzes two subsequent reductions of the double bonds within the bile acid A/B rings of 3-oxochol-4,6-dien-24-oyl-CoA and 12alpha- hydroxy-3-oxochol-4,6-dien-24-oyl-CoA to yield 3-oxocholan-24-oyl- CoA and 12alpha-hydroxy-3-oxocholan-24-oyl-CoA, respectively. {ECO:0000269|PubMed:29217478}.	F:oxidoreductase activity P:bile acid catabolic process P:lipid catabolic process	COG2081	General function prediction only	Metabolism (other than methane)
K01533	-0.813528	0.986377	P-type Cu2+ transporter	copB	Null	Involved in copper export.	C:integral component of membrane C:plasma membrane F:ATP binding F:copper transmembrane transporter activity, phosphorylative mechanism F:metal ion binding	COG2217	Inorganic ion transport and metabolism	Metabolism (other than methane)
K01571	-0.785428	0.955881	oxaloacetate decarboxylase (Na+ extruding) subunit alpha	oadA	ko00620 Pyruvate metabolism ko01100 Metabolic pathways	Null	F:lyase activity	COG3632	NA	Metabolism (other than methane)
K01938	-0.794103	0.977503	formate--tetrahydrofolate ligase	fhs	ko00670 One carbon pool by folate ko00720 Carbon fixation pathways in prokaryotes ko01100 Metabolic pathways ko01120 Microbial metabolism in diverse environments ko01200 Carbon metabolism	Null	F:ATP binding F:formate-tetrahydrofolate ligase activity P:tetrahydrofolate interconversion	COG2759	Nucleotide transport and metabolism	Metabolism (other than methane)
K00761	-0.787306	0.989376	uracil phosphoribosyltransferase	upp, UPRT	ko00240 Pyrimidine metabolism ko01100 Metabolic pathways	FUNCTION: Catalyzes the conversion of uracil and 5-phospho-alpha- D-ribose 1-diphosphate (PRPP) to UMP and diphosphate.	C:cytosol C:membrane F:GTP binding F:identical protein binding F:magnesium ion binding F:uracil phosphoribosyltransferase activity P:nucleoside metabolic process P:UMP salvage P:uracil salvage	COG0035	Nucleotide transport and metabolism	Metabolism (other than methane)
K01945	-0.758532	0.953131	phosphoribosylamine---glycine ligase	purD	ko00230 Purine metabolism ko01100 Metabolic pathways ko01110 Biosynthesis of secondary metabolites ko01130 Biosynthesis of antibiotics	Null	F:ATP binding F:ATPase activity, coupled F:metal ion binding F:phosphoribosylamine-glycine ligase activity P:'de novo' IMP biosynthetic process P:cellular response to DNA damage stimulus P:purine nucleobase biosynthetic process P:purine nucleotide biosynthetic process	COG0151	Nucleotide transport and metabolism	Metabolism (other than methane)
K01858	0.805942	0.966629	myo-inositol-1-phosphate synthase	INO1, ISYNA1	ko00521 Streptomycin biosynthesis ko00562 Inositol phosphate metabolism ko01100 Metabolic pathways ko01130 Biosynthesis of antibiotics	FUNCTION: Catalyzes the conversion of glucose 6-phosphate to 1D- myo-inositol 3-phosphate. {ECO:0000250}.	C:cytosol F:inositol-3-phosphate synthase activity F:zinc ion binding P:inositol biosynthetic process P:mycothiol biosynthetic process P:pathogenesis P:phospholipid biosynthetic process	COG1260	Lipid metabolism	Metabolism (other than methane)
K00339	0.79444	0.952256	NADH-quinone oxidoreductase subunit J	nuoJ	ko00190 Oxidative phosphorylation ko01100 Metabolic pathways	FUNCTION: NDH-1 shuttles electrons from NADH, via FMN and iron- sulfur (Fe-S) centers, to quinones in the respiratory chain. The immediate electron acceptor for the enzyme in this species is believed to be ubiquinone. Couples the redox reaction to proton translocation (for every two electrons transferred, four hydrogen ions are translocated across the cytoplasmic membrane), and thus conserves the…	C:integral component of plasma membrane C:NADH dehydrogenase complex C:plasma membrane C:plasma membrane respiratory chain complex I F:NADH dehydrogenase (ubiquinone) activity F:quinone binding	COG0839	Energy production and conversion	Metabolism (other than methane)
K02033	-0.884194	0.997125	peptide/nickel transport system permease protein	ABC.PE.P	ko02024 Quorum sensing	FUNCTION: Probably part of the binding-protein-dependent transport system y4tOPQRS for a peptide. Probably responsible for the translocation of the substrate across the membrane.	C:integral component of membrane C:plasma membrane P:amino acid transport P:transmembrane transport	COG0601	Amino acid transport and metabolism, Inorganic ion transport and metabolism	Microbial communication and host-microbiome interaction
K02035	-0.825548	0.974878	peptide/nickel transport system substrate-binding protein	ABC.PE.S	ko02024 Quorum sensing	Null	C:ATP-binding cassette (ABC) transporter complex C:integral component of plasma membrane C:outer membrane-bounded periplasmic space C:periplasmic space C:plasma membrane F:glutathione binding F:peptide binding F:peptide transmembrane transporter activity P:evasion or tolerance by symbiont of host-produced nitric oxide P:protein import	COG0747	Amino acid transport and metabolism	Microbial communication and host-microbiome interaction
K02031	-0.778033	0.95988	peptide/nickel transport system ATP-binding protein	ABC.PE.A	ko02024 Quorum sensing	Null	C:cell wall C:plasma membrane F:ATP binding F:ATPase activity F:transmembrane transporter activity P:evasion or tolerance by symbiont of host-produced nitric oxide P:peptide transport P:transmembrane transport	COG0444	Amino acid transport and metabolism	Microbial communication and host-microbiome interaction
K02034	-0.811013	0.95988	peptide/nickel transport system permease protein	ABC.PE.P1	ko02024 Quorum sensing	Null	C:integral component of membrane	COG1173	Amino acid transport and metabolism, Inorganic ion transport and metabolism]	Microbial communication and host-microbiome interaction
K01995	-0.839412	0.953756	branched-chain amino acid transport system ATP-binding protein	livG	ko02010 ABC transporters ko02024 Quorum sensing	FUNCTION: Component of the leucine-specific transport system.	C:membrane C:plasma membrane F:ATP binding F:ATPase activity F:branched-chain amino acid transmembrane transporter activity F:L-isoleucine transmembrane transporter activity F:L-leucine transmembrane transporter activity F:L-phenylalanine transmembrane transporter activity F:L-valine transmembrane transporter activity P:branched-chain amino acid transport P:D-alanine transport P:isoleucine transm…	COG0411	Amino acid transport and metabolism	Microbial communication and host-microbiome interaction
K01999	-0.846742	0.963255	branched-chain amino acid transport system substrate-binding protein	livK	ko02010 ABC transporters ko02024 Quorum sensing	FUNCTION: This protein is a component of the leucine-specific transport system, which is one of the two periplasmic binding protein-dependent transport systems of the high-affinity transport of the branched-chain amino acids in E.coli.	C:outer membrane-bounded periplasmic space F:leucine binding P:leucine transport	COG0683	Amino acid transport and metabolism	Microbial communication and host-microbiome interaction
K01997	-0.905265	0.977003	branched-chain amino acid transport system permease protein	livH	ko02010 ABC transporters ko02024 Quorum sensing	FUNCTION: Part of the binding-protein-dependent transport system for branched-chain amino acids. Probably responsible for the translocation of the substrates across the membrane.	C:integral component of plasma membrane C:plasma membrane F:branched-chain amino acid transmembrane transporter activity F:L-isoleucine transmembrane transporter activity F:L-leucine transmembrane transporter activity F:L-phenylalanine transmembrane transporter activity F:L-valine transmembrane transporter activity F:transmembrane transporter activity P:branched-chain amino acid transport P:D-ala…	COG0559	Amino acid transport and metabolism	Microbial communication and host-microbiome interaction
K02073	-0.869799	0.981252	D-methionine transport system substrate-binding protein	metQ	ko02010 ABC transporters	FUNCTION: This protein is a component of a D-methionine permease, a binding protein-dependent, ATP-driven transport system. {ECO:0000269|PubMed:12169620}.	C:anchored component of plasma membrane C:ATP-binding cassette (ABC) transporter complex, substrate-binding subunit-containing C:outer membrane-bounded periplasmic space P:D-methionine transport	COG1464	Inorganic ion transport and metabolism	Microbial communication and host-microbiome interaction
K02071	-0.872309	0.978128	D-methionine transport system ATP-binding protein	metN	ko02010 ABC transporters	FUNCTION: Part of the ABC transporter complex MetNIQ involved in methionine import (PubMed:12169620, PubMed:12218041, PubMed:12819857, PubMed:18621668, PubMed:30352853). Responsible for energy coupling to the transport system (PubMed:18621668, PubMed:25678706). It has also been shown to be involved in formyl- L-methionine transport (PubMed:12819857). {ECO:0000269|PubMed:12169620, ECO:0000269|PubM…	C:ATP-binding cassette (ABC) transporter complex, substrate-binding subunit-containing C:Gram-negative-bacterium-type cell wall F:ATP binding F:ATPase activity F:ATPase-coupled amino acid transmembrane transporter activity F:ATPase-coupled transmembrane transporter activity F:D-methionine transmembrane transporter activity F:L-methionine transmembrane transporter activity P:D-methionine transport	COG1135	Inorganic ion transport and metabolism	Microbial communication and host-microbiome interaction
K02006	-0.841002	0.970504	cobalt/nickel transport system ATP-binding protein	cbiO	ko02010 ABC transporters	FUNCTION: Part of the energy-coupling factor (ECF) transporter complex CbiMNOQ involved in cobalt import. The complex confers cobalt uptake upon expression in E.coli; can also transport nickel with a very low affinity. Presumably responsible for energy coupling to the transport system. {ECO:0000269|PubMed:16352848}.	C:ATP-binding cassette (ABC) transporter complex F:ATP binding F:ATPase activity F:ATPase-coupled transmembrane transporter activity F:cobalt ion transmembrane transporter activity P:cobalamin biosynthetic process P:cobalt ion transport	COG1122	Inorganic ion transport and metabolism	Microbial communication and host-microbiome interaction
K02008	-0.917941	0.995626	cobalt/nickel transport system permease protein	cbiQ	ko02010 ABC transporters	FUNCTION: Part of the energy-coupling factor (ECF) transporter complex CbiMNOQ involved in cobalt import. The complex confers cobalt uptake upon expression in E.coli; can also transport nickel with a very low affinity. {ECO:0000269|PubMed:16352848, ECO:0000269|PubMed:20868747}.	C:ATP-binding cassette (ABC) transporter complex C:integral component of plasma membrane P:cobalamin biosynthetic process P:cobalt ion transport	COG0619	Inorganic ion transport and metabolism	Microbial communication and host-microbiome interaction
K02028	-0.929066	0.99675	polar amino acid transport system ATP-binding protein	ABC.PA.A	Null	Null	F:ATP binding F:ATPase activity F:ATPase-coupled amino acid transmembrane transporter activity F:ATPase-coupled monosaccharide transmembrane transporter activity	COG1126	Amino acid transport and metabolism	Microbial communication and host-microbiome interaction
K02030	-0.827336	0.981002	polar amino acid transport system substrate-binding prote	ABC.PA.S	Null	Catalyzes the conversion of GlcNAc-PP-undecaprenol into ManNAc-GlcNAc-PP-undecaprenol, the first committed lipid intermediate in the de novo synthesis of teichoic acid.	F:N-acetylglucosaminyldiphosphoundecaprenol N-acetyl-beta-D-mannosaminyltransferase activity P:cell wall organization P:teichoic acid biosynthetic process	COG0834	Amino acid transport and metabolism, Signal transduction mechanisms	Microbial communication and host-microbiome interaction
K03688	-0.872059	0.991751	ubiquinone biosynthesis protein	ubiB, aarF	Null	Is probably a protein kinase regulator of UbiI activity which is involved in aerobic coenzyme Q (ubiquinone) biosynthesis.	C:integral component of membrane C:plasma membrane F:ATP binding F:protein kinase activity P:regulation of ubiquinone biosynthetic process P:ubiquinone biosynthetic process	COG0661	Coenzyme transport and metabolism, Signal transduction mechanisms	Microbial communication and host-microbiome interaction
K03499	-0.690058	0.95963	trk system potassium uptake protein	trkA, ktrA	Null	Catalytic subunit of the KtrAB potassium uptake transporter. The 2 major potassium transporter complexes KtrAB and KtrCD confer resistance to both suddenly imposed and prolonged osmotic stress.	C:plasma membrane F:cation transmembrane transporter activity F:identical protein binding P:potassium ion transport	COG0569	Inorganic ion transport and metabolism	Microbial communication and host-microbiome interaction
K07301	-0.798912	0.950631	cation:H+ antiporter	yrbG	Null	Null	C:cell C:integral component of plasma membrane C:plasma membrane F:calcium channel activity F:calcium, potassium:sodium antiporter activity P:calcium ion transmembrane transport P:cellular calcium ion homeostasis	COG0530	Inorganic ion transport and metabolism	Microbial communication and host-microbiome interaction
K01657	-0.737132	0.946257	anthranilate synthase component I	trpE	ko00400 Phenylalanine, tyrosine and tryptophan biosynthesis ko00405 Phenazine biosynthesis ko01100 Metabolic pathways ko01110 Biosynthesis of secondary metabolites ko01130 Biosynthesis of antibiotics ko01230 Biosynthesis of amino acids ko02024 Quorum sensing ko02025 Biofilm formation - Pseudomonas aeruginosa	FUNCTION: Part of a heterotetrameric complex that catalyzes the two-step biosynthesis of anthranilate, an intermediate in the biosynthesis of L-tryptophan. In the first step, the glutamine- binding beta subunit (TrpG) of anthranilate synthase (AS) provides the glutamine amidotransferase activity which generates ammonia as a substrate that, along with chorismate, is used in the second step, cataly…	F:anthranilate synthase activity F:metal ion binding P:tryptophan biosynthetic process	COG0147	Amino acid transport and metabolism, Coenzyme transport and metabolism	Microbial communication and host-microbiome interaction
K03406	-0.825565	0.977628	methyl-accepting chemotaxis protein	mcp	ko02020 Two-component system ko02030 Bacterial chemotaxis	FUNCTION: Chemotactic-signal transducers respond to changes in the concentration of attractants and repellents in the environment, transduce a signal from the outside to the inside of the cell, and facilitate sensory adaptation through the variation of the level of methylation. Chemoreceptor for malate. {ECO:0000269|PubMed:17933940}.	C:integral component of membrane C:plasma membrane F:transmembrane signaling receptor activity P:cellular response to organic substance P:chemotaxis P:positive chemotaxis P:signal transduction	COG0840	Cell motility and secretion	Microbial communication and host-microbiome interaction
K03407	-0.78137	0.957005	two-component system, chemotaxis family, sensor kinase CheA	cheA	ko02020 Two-component system ko02030 Bacterial chemotaxis	FUNCTION: Involved in the transmission of sensory signals from the chemoreceptors to the flagellar motors. CheA is autophosphorylated; it can transfer its phosphate group to either CheB or CheY.	C:cell C:cytoplasm C:cytosol C:methyl accepting chemotaxis protein complex C:plasma membrane F:ATP binding F:phosphorelay sensor kinase activity F:protein histidine kinase activity P:chemotaxis P:establishment of localization in cell P:negative regulation of protein modification process P:phosphorelay signal transduction system P:phosphorylation P:positive regulation of post-translational protein…	COG0643	Cell motility and secretion	Microbial communication and host-microbiome interaction
K03496	-0.823064	0.967504	chromosome partitioning protein	parA, soj	Null	ATPase probably involved in chromosome partitioning. Cooperatively binds dsDNA, forming nucleoprotein filaments in a strictly ATP-dependent fashion. Can also bind ssDNA with lower affinity.	F:ATP binding F:DNA binding F:hydrolase activity P:chromosome segregation	COG1192	Cell motility	Microbial communication and host-microbiome interaction
K03074	-0.858431	0.992501	preprotein translocase subunit SecF	secF	ko03060 Protein export ko03070 Bacterial secretion system	FUNCTION: Part of the Sec protein translocase complex. Interacts with the SecYEG preprotein conducting channel. SecDF uses the proton motive force (PMF) to complete protein translocation after the ATP-dependent function of SecA. The large periplasmic domain is thought to have a base and head domain joined by a hinge; movement of the hinge may be coupled to both proton transport and protein export…	C:integral component of membrane C:plasma membrane F:P-P-bond-hydrolysis-driven protein transmembrane transporter activity P:intracellular protein transmembrane transport P:protein targeting P:protein transport P:protein transport by the Sec complex	COG0341	Intracellular trafficking, secretion and vesicular trasnport	Microbial communication and host-microbiome interaction
K03072	-0.82972	0.990501	preprotein translocase subunit SecD	secD	ko03060 Protein export ko03070 Bacterial secretion system	FUNCTION: Part of the Sec protein translocase complex. Interacts with the SecYEG preprotein conducting channel. SecDF uses the proton motive force (PMF) to complete protein translocation after the ATP-dependent function of SecA. The large periplasmic domain is thought to have a base and head domain joined by a hinge; movement of the hinge may be coupled to both proton transport and protein export…	C:integral component of membrane C:plasma membrane F:P-P-bond-hydrolysis-driven protein transmembrane transporter activity P:intracellular protein transmembrane transport P:protein targeting P:protein transport P:protein transport by the Sec complex	COG0342	Intracellular trafficking, secretion and vesicular trasnport	Microbial communication and host-microbiome interaction
K06199	-0.809899	0.960005	fluoride export	crcB, FEX	Null	Important for reducing fluoride concentration in the cell, thus reducing its toxicity.	C:integral component of plasma membrane C:plasma membrane F:fluoride transmembrane transporter activity F:inorganic anion transmembrane transporter activity P:fluoride transmembrane transport P:inorganic anion transport	COG0239	Cell cycle control, cell division, chromosome partitioning, Inorganic ion transport and metabolism	Microbial communication and host-microbiome interaction
K03699	-0.721483	0.974878	putative hemolysin	tlyC	Null	Null	C:integral component of membrane C:plasma membrane F:flavin adenine dinucleotide binding	COG1253	General function prediction only	Microbial communication and host-microbiome interaction
K03308	-0.83091	0.975628	neurotransmitter:Na+ symporter, NSS family	TC.NSS	Null	Putative sodium-dependent transporter.	C:integral component of membrane C:plasma membrane F:neurotransmitter:sodium symporter activity	COG0733	General function prediction only	Microbial communication and host-microbiome interaction
K06147	-0.905528	0.990251	ATP-binding cassette, subfamily B, bacterial	ABCB-BAC	Null	ABC transporter involved in fatty acid import (PubMed:29360453). Transmembrane domains (TMD) form a pore in the membrane and the ATP-binding domain (NBD) is responsible for energy generation (Probable).	C:integral component of membrane C:plasma membrane F:ATP binding F:ATPase activity F:ATPase-coupled transmembrane transporter activity	COG1132	Defense mechanisms	Microbial communication and host-microbiome interaction
K01442	-0.800818	0.964629	choloylglycine hydrolase	cbh	ko00120 Primary bile acid biosynthesis ko00121 Secondary bile acid biosynthesis ko01100 Metabolic pathways	Null	0	COG3049	Cell envelope biogenesis, outer membrane	Microbial communication and host-microbiome interaction
K03823	-0.842604	0.980752	phosphinothricin acetyltransferase	pat	ko00440 Phosphonate and phosphinate metabolism ko01130 Biosynthesis of antibiotics	FUNCTION: Plays a role in the resistance against the toxic effects of L-methionine sulfoximine (MSX), a rare amino acid, which inhibits glutamine synthetase (GlnA). Catalyzes the acetylation of L-methionine sulfoximine (MSX). It can also use L-methionine sulfone (MSO). {ECO:0000269|PubMed:17253769}.	F:N-acetyltransferase activity F:transferase activity, transferring acyl groups other than amino-acyl groups	COG1247	Cell envelope biogenesis, outer membrane	Microbial communication and host-microbiome interaction
K04488	-0.839199	0.990376	nitrogen fixation protein NifU and related protein	iscU, nifU	Null	A scaffold on which IscS assembles Fe-S clusters. Exists as 2 interconverting forms, a structured (S) and disordered (D) form. The D-state is the preferred substrate for IscS. Converts to the S-state when an Fe-S cluster is assembled, which helps it dissociate from IscS to transfer the Fe-S to an acceptor. It is likely that Fe-S cluster coordination is flexible as the role of this complex is to b…	C:cell C:cytoplasm C:cytosol F:2 iron, 2 sulfur cluster binding F:4 iron, 4 sulfur cluster binding F:ferrous iron binding F:identical protein binding P:cellular iron ion homeostasis P:iron-sulfur cluster assembly	COG0822	Posttranslational modification, protein turnover, chaperones	Microbial communication and host-microbiome interaction
K04069	-0.871682	0.978128	pyruvate formate lyase activating enzyme	pflA, pflC, pflE	Null	Activation of pyruvate formate-lyase 1 under anaerobic conditions by generation of an organic free radical, using S-adenosylmethionine and reduced flavodoxin as cosubstrates to produce 5'-deoxy-adenosine.	C:cytosol F:4 iron, 4 sulfur cluster binding F:[formate-C-acetyltransferase]-activating enzyme activity F:metal ion binding F:oxidoreductase activity P:cellular response to DNA damage stimulus P:enzyme active site formation P:glucose metabolic process	COG1180	Posttranslational modification, protein turnover, chaperones	Microbial communication and host-microbiome interaction
K03687	-0.751726	0.946257	molecular chaperone GrpE	GrpE	Null	Participates actively in the response to hyperosmotic and heat shock by preventing the aggregation of stress-denatured proteins, in association with DnaK and GrpE. It is the nucleotide exchange factor for DnaK and may function as a thermosensor. Unfolded proteins bind initially to DnaJ; upon interaction with the DnaJ-bound protein, DnaK hydrolyzes its bound ATP, resulting in the formation of a st…	C:cytoplasm C:cytosol C:protein-containing complex F:adenyl-nucleotide exchange factor activity F:chaperone binding F:protein domain specific binding F:protein homodimerization activity F:unfolded protein binding P:protein folding P:protein-containing complex assembly P:response to heat	COG0576	Posttranslational modification, protein turnover, chaperones	Microbial communication and host-microbiome interaction
K07792	0.833757	0.960505	anaerobic C4-dicarboxylate transporter DcuB	dcuB	ko02020 Two-component system	FUNCTION: Responsible for the transport of C4-dicarboxylates from the periplasm across the inner membrane.	C:integral component of plasma membrane C:plasma membrane F:C4-dicarboxylate transmembrane transporter activity F:succinate:fumarate antiporter activity P:C4-dicarboxylate transport	COG2704	General function prediction only	Microbial communication and host-microbiome interaction
K07386	0.755678	0.946132	putative endopeptidase	pepO	Null	Endopeptidase with broad substrate specificity for several oligopeptides.	C:cytoplasm F:metal ion binding F:metalloendopeptidase activity	COG3590	Posttranslational modification, protein turnover, chaperones	Microbial communication and host-microbiome interaction
K02377	0.850156	0.983877	GDP-L-fucose synthase	TSTA3, fcl	ko00051 Fructose and mannose metabolism ko00520 Amino sugar and nucleotide sugar metabolism ko01100 Metabolic pathways	FUNCTION: Catalyzes the two-step NADP-dependent conversion of GDP- 4-dehydro-6-deoxy-D-mannose to GDP-fucose, involving an epimerase and a reductase reaction. {ECO:0000255|HAMAP-Rule:MF_00956, ECO:0000269|PubMed:10480878, ECO:0000269|PubMed:11021971, ECO:0000269|PubMed:9473059}.	C:cytoplasm F:GDP-L-fucose synthase activity F:isomerase activity F:NADP+ binding P:'de novo' GDP-L-fucose biosynthetic process P:colanic acid biosynthetic process	COG0451	Cell envelope biogenesis, outer membrane	Microbial communication and host-microbiome interaction
K02886	0.812629	0.96213	large subunit ribosomal protein L2	RP-L2, MRPL2, rplB	ko03010 Ribosome	FUNCTION: One of the primary rRNA binding proteins (PubMed:3298242). Located near the base of the L1 stalk, it is probably also mobile. Required for association of the 30S and 50S subunits to form the 70S ribosome, for tRNA binding and peptide bond formation (PubMed:8722025). It has been suggested to have peptidyltransferase activity; this is highly controversial. {ECO:0000269|PubMed:10756104, EC…	C:cytosol C:cytosolic large ribosomal subunit F:rRNA binding F:structural constituent of ribosome F:transferase activity F:zinc ion binding P:cytoplasmic translation P:ribosomal large subunit assembly	COG0090	Translation, ribosomal structure and biogenesis	Genetic Information processes
K02892	0.708707	0.95663	large subunit ribosomal protein L23	RP-L23, MRPL23, rplW	ko03010 Ribosome	FUNCTION: One of the early assembly proteins, it binds 23S rRNA; is essential for growth. One of the proteins that surround the polypeptide exit tunnel on the outside of the subunit. Acts as the docking site for trigger factor (PubMed:12226666) for Ffh binding to the ribosome (SRP54, PubMed:12756233 and PubMed:12702815) and to nascent polypeptide chains (PubMed:12756233). {ECO:0000269|PubMed:1222…	C:cytosolic large ribosomal subunit F:rRNA binding F:structural constituent of ribosome P:ribosomal large subunit assembly P:translation	COG0089	Translation, ribosomal structure and biogenesis	Genetic Information processes
K02902	0.815054	0.970004	large subunit ribosomal protein L28	RP-L28, MRPL28, rpmB	ko03010 Ribosome	Null	C:cytosol C:cytosolic large ribosomal subunit F:rRNA binding F:structural constituent of ribosome P:ribosomal large subunit assembly P:translation	COG0227	Translation, ribosomal structure and biogenesis	Genetic Information processes
K02906	0.705687	0.971379	large subunit ribosomal protein L3	RP-L3, MRPL3, rplC	ko03010 Ribosome	FUNCTION: One of two assembly initiator proteins, it binds directly near the 3'-end of the 23S rRNA, where it nucleates assembly of the 50S subunit. {ECO:0000269|PubMed:3298242, ECO:0000269|PubMed:6760192}.	C:cytosol C:cytosolic large ribosomal subunit F:rRNA binding F:structural constituent of ribosome P:ribosomal large subunit assembly P:translation	COG0087	Translation, ribosomal structure and biogenesis	Genetic Information processes
K02914	0.762753	0.953131	large subunit ribosomal protein L34	RP-L34, MRPL34, rpmH	ko03010 Ribosome	FUNCTION: Found on the solvent side of the large subunit.	C:ribosome F:structural constituent of ribosome P:translation	COG0230	Translation, ribosomal structure and biogenesis	Genetic Information processes
K02916	0.819518	0.975503	large subunit ribosomal protein L35	RP-L35, MRPL35, rpmI	ko03010 Ribosome	Null	C:cytosolic large ribosomal subunit F:structural constituent of ribosome P:translation	COG0291	Translation, ribosomal structure and biogenesis	Genetic Information processes
K02933	0.710594	0.956005	large subunit ribosomal protein L6	RP-L6, MRPL6, rplF	ko03010 Ribosome	FUNCTION: This protein binds directly to at least 2 domains of the 23S ribosomal RNA, thus is important in its secondary structure. It is located near the subunit interface in the base of the L7/L12 stalk, and near the tRNA binding site of the peptidyltransferase center. {ECO:0000269|PubMed:6170935}.	C:cytosol C:cytosolic large ribosomal subunit F:large ribosomal subunit rRNA binding F:structural constituent of ribosome P:cytoplasmic translation P:response to antibiotic P:ribosomal large subunit assembly	COG0097	Translation, ribosomal structure and biogenesis	Genetic Information processes
K02946	0.733813	0.945882	small subunit ribosomal protein S10	RP-S10, MRPS10, rpsJ	ko03010 Ribosome	FUNCTION: Involved in the binding of tRNA to the ribosomes (PubMed:6759118). In addition, in complex with NusB, is involved in the regulation of ribosomal RNA (rRNA) biosynthesis by transcriptional antitermination. S10 binds RNA non-specifically and increases the affinity of NusB for the boxA RNA sequence (PubMed:7678781, PubMed:11884128, PubMed:16109710). S10 may constitute the critical antiterm…	C:cytosol C:cytosolic small ribosomal subunit F:structural constituent of ribosome F:transcription antitermination factor activity, RNA binding F:tRNA binding P:transcription antitermination P:translation	COG0051	Translation, ribosomal structure and biogenesis	Genetic Information processes
K02950	0.786168	0.975753	small subunit ribosomal protein S12	RP-S12, MRPS12, rpsL	ko03010 Ribosome	FUNCTION: Catalyzes the hydrolysis of 3-deoxy-D-manno-octulosonate 8-phosphate (KDO 8-P) to 3-deoxy-D-manno-octulosonate (KDO) and inorganic phosphate. {ECO:0000256|PIRNR:PIRNR006118}.	F:3-deoxy-manno-octulosonate-8-phosphatase activity F:metal ion binding P:lipopolysaccharide biosynthetic process	COG0048	Translation, ribosomal structure and biogenesis	Genetic Information processes
K02961	0.836359	0.980627	small subunit ribosomal protein S17	RP-S17, MRPS17, rpsQ	ko03010 Ribosome	FUNCTION: One of the primary rRNA binding proteins, it binds specifically to the 5'-end of 16S ribosomal RNA (PubMed:4598121). Also plays a role in translational accuracy; neamine-resistant ribosomes show reduced neamine-induced misreading in vitro (PubMed:765484, PubMed:781296). {ECO:0000269|PubMed:4598121, ECO:0000269|PubMed:765484, ECO:0000269|PubMed:781296}.	C:cytosolic small ribosomal subunit F:rRNA binding F:small ribosomal subunit rRNA binding F:structural constituent of ribosome P:response to antibiotic P:ribosomal small subunit assembly P:translation	COG0186	Translation, ribosomal structure and biogenesis	Genetic Information processes
K05516	0.851841	0.972878	curved DNA-binding protein	cbpA	Null	DNA-binding protein that preferentially recognizes a curved DNA sequence. It is probably a functional analog of DnaJ; displays overlapping activities with DnaJ, but functions under different conditions, probably acting as a molecular chaperone in an adaptive response to environmental stresses other than heat shock. Lacks autonomous chaperone activity; binds native substrates and targets them for …	C:cytoplasm C:nucleoid F:bent DNA binding F:unfolded protein binding P:chaperone cofactor-dependent protein refolding P:protein refolding	COG2214	Transcription	Genetic Information processes
K01151	-0.80933	0.970504	deoxyribonuclease IV	nfo	ko03410 Base excision repair	FUNCTION: Endonuclease IV plays a role in DNA repair. It cleaves phosphodiester bonds at apurinic or apyrimidinic sites (AP sites) to produce new 5'-ends that are base-free deoxyribose 5-phosphate residues. It preferentially attacks modified AP sites created by bleomycin and neocarzinostatin.	F:deoxyribonuclease IV (phage-T4-induced) activity F:DNA binding F:DNA-(apurinic or apyrimidinic site) endonuclease activity F:endonuclease activity F:phosphoric diester hydrolase activity F:zinc ion binding P:base-excision repair P:non-recombinational repair	COG0648	Recombination, Replication and repair	Genetic Information processes
K03426	-0.868717	0.967379	NAD+ diphosphatase	E3.6.1.22, NUDT12, nudC	ko00760 Nicotinate and nicotinamide metabolism ko01100 Metabolic pathways ko04146 Peroxisome	FUNCTION: Catalyzes the hydrolysis of a broad range of dinucleotide pyrophosphates, but uniquely prefers the reduced form of NADH. {ECO:0000269|PubMed:7829480}.	C:cytosol F:hydrolase activity F:magnesium ion binding F:manganese ion binding F:NAD+ diphosphatase activity F:NADH pyrophosphatase activity F:RNA NAD-cap (NMN-forming) hydrolase activity F:zinc ion binding P:mRNA stabilization P:NAD catabolic process P:NAD-cap decapping P:NADH metabolic process P:NADP catabolic process	COG2816	Recombination, Replication and repair	Genetic Information processes
K03763	-0.82998	0.980877	DNA polymerase III subunit alpha, Gram-positive type	polC	ko03030 DNA replication ko03430 Mismatch repair ko03440 Homologous recombination	FUNCTION: Required for replicative DNA synthesis. This DNA polymerase also exhibits 3' to 5' exonuclease activity.	C:cytoplasm F:3'-5' exonuclease activity F:DNA binding F:DNA-directed DNA polymerase activity P:DNA-dependent DNA replication P:response to antibiotic	COG2176	Recombination, Replication and repair	Genetic Information processes
K10773	-0.90344	0.996	endonuclease III [EC:4.2.99.18]	NTH	ko03410 Base excision repair	FUNCTION: DNA repair enzyme that has both DNA N-glycosylase activity and AP-lyase activity. The DNA N-glycosylase activity releases various damaged pyrimidines from DNA by cleaving the N- glycosidic bond, leaving an AP (apurinic/apyrimidinic) site. The AP-lyase activity cleaves the phosphodiester bond 3' to the AP site by a beta-elimination, leaving a 3'-terminal unsaturated sugar and a product w…	F:4 iron, 4 sulfur cluster binding F:class I DNA-(apurinic or apyrimidinic site) endonuclease activity F:DNA binding F:DNA N-glycosylase activity F:DNA-(apurinic or apyrimidinic site) endonuclease activity F:metal ion binding F:oxidized pyrimidine nucleobase lesion DNA N-glycosylase activity P:base-excision repair, AP site formation P:cellular response to UV	COG0177	Recombination, Replication and repair	Genetic Information processes
K03724	-0.819653	0.972753	ATP-dependent helicase Lhr and Lhr-like helicase	lhr	Null	Null	F:ATP binding F:helicase activity F:RNA binding	COG1201	Recombination, Replication and repair	Genetic Information processes
K03497	-0.899977	0.991001	ParB family transcriptional regulator, chromosome partitioning protein	parB, spo0J	Null	Required for the initiation of sporulation and for normal chromosome segregation. Antagonizes sporulation inhibition by Soj. It probably interacts with a specific DNA site and other proteins involved in partitioning and cell division, and antagonizes Soj in response to cell cycle events related to chromosome partitioning.	C:bacterial nucleoid C:chromosome F:DNA binding P:chromosome segregation P:positive regulation of sporulation resulting in formation of a cellular spore P:sporulation resulting in formation of a cellular spore	COG1475	Cell cycle control, cell division, chromosome partitioning	Genetic Information processes
K02529	-0.750142	0.95763	LacI family transcriptional regulator	lacI, galR	Null	Repressor of the galactose operon. Binds galactose as an inducer.	F:DNA binding F:identical protein binding P:galactose metabolic process P:regulation of transcription, DNA-templated P:transcription, DNA-templated	COG1609	Transcription	Genetic Information processes
K03524	-0.7907	0.955881	BirA family transcriptional regulator, biotin operon repressor / biotin--[acetyl-CoA-carboxylase] ligase	birA	ko00780 Biotin metabolism ko01100 Metabolic pathways	FUNCTION: Acts both as a biotin--[acetyl-CoA-carboxylase] ligase and a biotin-operon repressor. In the presence of ATP, BirA activates biotin to form the BirA-biotinyl-5'-adenylate (BirA-bio- 5'-AMP or holoBirA) complex. HoloBirA can either transfer the biotinyl moiety to the biotin carboxyl carrier protein (BCCP) subunit of acetyl-CoA carboxylase, or bind to the biotin operator site and inhibit …	C:transcriptional repressor complex F:ATP binding F:bacterial-type RNA polymerase regulatory region sequence-specific DNA binding F:biotin binding F:biotin-[acetyl-CoA-carboxylase] ligase activity F:DNA binding F:protein homodimerization activity P:biotin biosynthetic process P:biotin metabolic process P:protein biotinylation P:regulation of transcription, DNA-templated	COG1654	Transcription	Genetic Information processes
K03704	-0.90838	0.989876	cold shock protein	cspA	Null	Binds to and stimulates the transcription of the CCAAT-containing, cold-shock-inducible promoters of the H-NS and GyrA proteins. Binds also to the inverted repeat 5'-ATTGG-3'.	C:cytosol F:DNA binding F:RNA binding F:single-stranded DNA binding F:single-stranded RNA binding F:transcription antitermination factor activity, RNA binding P:negative regulation of DNA-templated transcription, termination P:response to cold P:transcription, DNA-templated	COG1278	Transcription	Genetic Information processes
K01978	-0.868196	0.988376	M1 RNA	rnpB	Null	Null	F:DNA binding F:DNA-binding transcription factor activity	NA	NA	Genetic Information processes
K00558	-0.610741	0.950131	DNA (cytosine-5)-methyltransferase 1	DNMT1, dcm	ko00270 Cysteine and methionine metabolism ko01100 Metabolic pathways ko05206 MicroRNAs in cancer	Null	F:methyltransferase activity	COG0270	Amino acid transport and metabolism	Genetic Information processes
K12574	-0.920051	0.988376	ribonuclease J	rnj	ko03018 RNA degradation	FUNCTION: An RNase that has 5'-3' exonuclease and possible endonuclease activity. Involved in maturation of rRNA and in some organisms also mRNA maturation and/or decay (By similarity). Has both beta-lactamase and RNase activity, but the physiological relevance of the beta-lactamase activity, i.e. whether it confers antibiotic resistance, has not been shown (PubMed:21568871). {ECO:0000250, ECO:00…	C:cytoplasm F:5'-3' exoribonuclease activity F:beta-lactamase activity F:endoribonuclease activity F:RNA binding F:zinc ion binding P:rRNA processing	COG0595	Translation, ribosomal structure and biogenesis	Genetic Information processes
K02433	-0.873815	0.971379	aspartyl-tRNA(Asn)/glutamyl-tRNA(Gln) amidotransferase subunit A	gatA, QRSL1	ko00970 Aminoacyl-tRNA biosynthesis ko01100 Metabolic pathways	FUNCTION: Allows the formation of correctly charged Gln-tRNA(Gln) through the transamidation of misacylated Glu-tRNA(Gln) in organisms which lack glutaminyl-tRNA synthetase. The reaction takes place in the presence of glutamine and ATP through an activated gamma-phospho-Glu-tRNA(Gln). {ECO:0000256|HAMAP- Rule:MF_00120}.	C:glutamyl-tRNA(Gln) amidotransferase complex F:amidase activity F:ATP binding F:glutaminyl-tRNA synthase (glutamine-hydrolyzing) activity F:tRNA dimethylallyltransferase activity P:translation P:tRNA processing	COG0154	Translation, ribosomal structure and biogenesis	Genetic Information processes
K02435	-0.894533	0.987752	aspartyl-tRNA(Asn)/glutamyl-tRNA(Gln) amidotransferase subunit C [EC:6.3.5.6 6.3.5.7]	gatC, GATC	ko00970 Aminoacyl-tRNA biosynthesis ko01100 Metabolic pathways	FUNCTION: Allows the formation of correctly charged Asn-tRNA(Asn) or Gln-tRNA(Gln) through the transamidation of misacylated Asp- tRNA(Asn) or Glu-tRNA(Gln) in organisms which lack either or both of asparaginyl-tRNA or glutaminyl-tRNA synthetases. The reaction takes place in the presence of glutamine and ATP through an activated phospho-Asp-tRNA(Asn) or phospho-Glu-tRNA(Gln). {ECO:0000255|HAMAP-R…	F:ATP binding F:glutaminyl-tRNA synthase (glutamine-hydrolyzing) activity P:regulation of translational fidelity P:translation	COG0721	Translation, ribosomal structure and biogenesis	Genetic Information processes
K03177	-0.839926	0.981627	tRNA pseudouridine55 synthase	truB, PUS4, TRUB1	Null	Responsible for synthesis of pseudouridine from uracil-55 in the psi GC loop of transfer RNAs.	C:cytosol C:mitochondrion F:pseudouridine synthase activity F:tRNA binding F:tRNA pseudouridine synthase activity P:mRNA pseudouridine synthesis P:pseudouridine synthesis P:RNA folding P:tRNA modification P:tRNA pseudouridine synthesis	COG0130	Translation, ribosomal structure and biogenesis	Genetic Information processes
K07560	-0.780333	0.96138	D-aminoacyl-tRNA deacylase	dtd, DTD	Null	An aminoacyl-tRNA editing enzyme that deacylates mischarged D-aminoacyl-tRNAs, has no observable editing activity on tRNAs charged with cognate L-amino acid (PubMed:10383414, PubMed:4292198, PubMed:10918062, PubMed:24302572, PubMed:27224426). Edits mischarged glycyl-tRNA(Ala) more efficiently than AlaRS (PubMed:28362257). Acts via tRNA-based rather than protein-based catalysis (PubMed:24302572, P…	C:cytoplasm F:aminoacyl-tRNA editing activity F:D-aminoacyl-tRNA deacylase activity F:D-tyrosyl-tRNA(Tyr) deacylase activity F:Gly-tRNA(Ala) hydrolase activity F:Ser(Gly)-tRNA(Ala) hydrolase activity F:tRNA binding P:D-amino acid catabolic process P:response to heat P:tRNA metabolic process	COG1490	Translation, ribosomal structure and biogenesis	Genetic Information processes
K00937	-0.824677	0.952756	polyphosphate kinase	ppk	ko00190 Oxidative phosphorylation ko03018 RNA degradation	FUNCTION: Catalyzes the reversible transfer of the terminal phosphate of ATP to form a long-chain polyphosphate (polyP). Can form linear polymers of orthophosphate with chain lengths up to 1000 or more. Can use GTP instead of ATP, but the efficiency of GTP is 5% that of ATP. Also exhibits several other enzymatic activities, which include: ATP synthesis from polyP in the presence of excess ADP, ge…	C:cytosol C:periplasmic side of cell outer membrane C:plasma membrane C:polyphosphate kinase complex F:ATP binding F:diphosphotransferase activity F:metal ion binding F:phosphotransferase activity, phosphate group as acceptor F:polyphosphate kinase activity F:polyphosphate:AMP phosphotransferase activity P:ATP generation from ADP P:polyphosphate biosynthetic process P:protein autophosphorylation	COG0855	Inorganic ion transport and metabolism	Genetic Information processes
K06871	-0.821169	0.967754	uncharacterized protein	NA	Null	Involved in 'Cys-type' sulfatase maturation under anaerobic conditions. Catalyzes the post-translational modification of cysteine ('Cys-51' in the arylsulfatase CPF_0221) into 3-oxoalanine (also known as C(alpha)-formylglycine (FGly)), by a free radical chemical mechanism initiated via the reductive cleavage of S-adenosyl-L-methionine (SAM). Is also able to oxidize a serine residue in a synthetic…	F:4 iron, 4 sulfur cluster binding F:metal ion binding F:oxidoreductase activity	COG0641	General function prediction only	Unknown
K07133	0.843264	0.964004	uncharacterized protein	NA	Null	Null	F:ATP binding	COG1373	General function prediction only	Unknown
K07118	-0.808947	0.950381	uncharacterized protein	NA	Null	Null	0	COG2910	General function prediction only	Unknown
K10243	-0.83801	0.968629	Null	NA	Null	Null	C:integral component of membrane	NA	NA	Unknown
1Median of the marginal posterior distribution of the host-genomic correlation between each microbial trait and methane emissions (rgCH4).
2P0 probability of the marginal posterior distribution of the host-genomic correlation of being higher than 0 if rgCH4 is positive or lower than 0 if rgCH4 is negative.
3Classification based on combined information from KEGG, UniProt and Clusters of Orthologous Groups of proteins (COG) databases.
