# Supplementary material for: Bovine host genome acts on rumen microbiome function linked to methane emissions
Source: Commun Biol. 2022 Apr 12;5:350. doi: 10.1038/s42003-022-03293-0 (PMC9005536; doi:10.1038/s42003-022-03293-0)
Supplement: Supplementary file 13 — Dataset 10 [file 42003_2022_3293_MOESM13_ESM.xlsx]

## Sheet: SupData10
Supplementary Data 10. Composition of clusters from a co-abundance network analysis1 among deregressed host genomic effects (dGEBVs) of microbial genus/RUG/gene abundances in rumen microbiome.
Genera/RUG name/KEGG code	Genera/Short Name	Family/Description	Order/KEGG Pathway	Class/UniProt1: function	Phylum	Kingdom	Identification2	Cluster3	Node Degree4
K00040	uxuB	fructuronate reductase	ko00040 Pentose and glucuronate interconversions ko01100 Metabolic pathways	Null				Cluster 1	45
K00041	uxaB	tagaturonate reductase	ko00040 Pentose and glucuronate interconversions ko01100 Metabolic pathways	Null				Cluster 1	42
K00046	idnO	gluconate 5-dehydrogenase	Null/Lipid transport and metabolism, Secondary metabolites biosynthesis, transport and catabolism, General function prediction only	Catalyzes the reduction of 5-keto-D-gluconate to D-gluconate, using either NADH or NADPH. Is likely involved in an L-idonate degradation pathway that allows E.coli to utilize L-idonate as the sole carbon and energy source. Is also able to catalyze the reverse reaction in vitro, but the D-gluconate oxidation by the enzyme can only proceed with NAD.				Cluster 1	5
K00053	ilvC	ketol-acid reductoisomerase	ko00290 Valine, leucine and isoleucine biosynthesis ko00770 Pantothenate and CoA biosynthesis ko01100 Metabolic pathways ko01110 Biosynthesis of secondary metabolites ko01130 Biosynthesis of antibiotics ko01210 2-Oxocarboxylic acid metabolism ko01230 Biosynthesis of amino acids	FUNCTION: Involved in the biosynthesis of branched-chain amino acids (BCAA). Catalyzes an alkyl-migration followed by a ketol- acid reduction of (S)-2-acetolactate (S2AL) to yield (R)-2,3- dihydroxy-isovalerate. In the isomerase reaction, S2AL is rearranged via a Mg-dependent methyl migration to produce 3- hydroxy-3-methyl-2-ketobutyrate (HMKB). In the reductase reaction, this 2-ketoacid undergoe…				Cluster 1	33
K00057	gpsA	glycerol-3-phosphate dehydrogenase (NAD(P)+)	ko00564 Glycerophospholipid metabolism ko01110 Biosynthesis of secondary metabolites	FUNCTION: Involved in the biosynthesis of the sn-glycerol 3- phosphate required for phospholipid synthesis. {ECO:0000269|PubMed:7592341}.				Cluster 1	54
K00058	serA, PHGDH	D-3-phosphoglycerate dehydrogenase / 2-oxoglutarate reductase	ko00260 Glycine, serine and threonine metabolism ko00270 Cysteine and methionine metabolism ko00680 Methane metabolism ko01100 Metabolic pathways ko01120 Microbial metabolism in diverse environments ko01130 Biosynthesis of antibiotics ko01200 Carbon metabolism ko01230 Biosynthesis of amino acids	FUNCTION: Catalyzes the reversible oxidation of 3-phospho-D- glycerate to 3-phosphonooxypyruvate, the first step of the phosphorylated L-serine biosynthesis pathway. Also catalyzes the reversible oxidation of 2-hydroxyglutarate to 2-oxoglutarate. {ECO:0000269|PubMed:8550422}.				Cluster 1	48
K00059	fabG, OAR1	3-oxoacyl-[acyl-carrier protein] reductase	ko00061 Fatty acid biosynthesis ko00333 Prodigiosin biosynthesis ko00780 Biotin metabolism ko01100 Metabolic pathways ko01130 Biosynthesis of antibiotics ko01212 Fatty acid metabolism	FUNCTION: Catalyzes the NADPH-dependent reduction of beta- ketoacyl-ACP substrates to beta-hydroxyacyl-ACP products, the first reductive step in the elongation cycle of fatty acid biosynthesis. {ECO:0000269|PubMed:14996818, ECO:0000269|PubMed:8631920}.				Cluster 1	122
K00133	asd	aspartate-semialdehyde dehydrogenase	ko00260 Glycine, serine and threonine metabolism ko00261 Monobactam biosynthesis ko00270 Cysteine and methionine metabolism ko00300 Lysine biosynthesis ko01100 Metabolic pathways ko01110 Biosynthesis of secondary metabolites ko01120 Microbial metabolism in diverse environments ko01130 Biosynthesis of antibiotics ko01210 2-Oxocarboxylic acid metabolism ko01230 Biosynthesis of amino acids	FUNCTION: Catalyzes the NADPH-dependent formation of L-aspartate- semialdehyde (L-ASA) by the reductive dephosphorylation of L- aspartyl-4-phosphate (PubMed:15752328). Is essential for the growth and pathogenicity of M.tuberculosis, and for the generation of the bacterial cell wall (PubMed:26437401). {ECO:0000269|PubMed:15752328, ECO:0000269|PubMed:26437401}.				Cluster 1	11
K00134	GAPDH, gapA	glyceraldehyde 3-phosphate dehydrogenase	ko00010 Glycolysis / Gluconeogenesis ko00710 Carbon fixation in photosynthetic organisms ko01100 Metabolic pathways ko01110 Biosynthesis of secondary metabolites ko01120 Microbial metabolism in diverse environments ko01130 Biosynthesis of antibiotics ko01200 Carbon metabolism ko01230 Biosynthesis of amino acids ko04066 HIF-1 signaling pathway ko05010 Alzheimer disease ko05130 Pathogenic Escherich…	FUNCTION: Catalyzes the oxidative phosphorylation of glyceraldehyde 3-phosphate (G3P) to 1,3-bisphosphoglycerate (BPG) using the cofactor NAD (PubMed:2271518). The first reaction step involves the formation of a hemiacetal intermediate between G3P and a cysteine residue, and this hemiacetal intermediate is then oxidized to a thioester, with concomitant reduction of NAD to NADH. The reduced NADH i…				Cluster 1	34
K00174	korA, oorA, oforA	2-oxoglutarate/2-oxoacid ferredoxin oxidoreductase subunit alpha	ko00010 Glycolysis / Gluconeogenesis ko00020 Citrate cycle (TCA cycle) ko00620 Pyruvate metabolism ko00650 Butanoate metabolism ko00720 Carbon fixation pathways in prokaryotes ko01100 Metabolic pathways ko01110 Biosynthesis of secondary metabolites ko01120 Microbial metabolism in diverse environments ko01130 Biosynthesis of antibiotics ko01200 Carbon metabolism	FUNCTION: Catalyzes the coenzyme A-dependent oxidative decarboxylation of different 2-oxoacids such as 2-oxoglutarate, pyruvate and 2-oxobutyrate to form their CoA derivatives. {ECO:0000269|PubMed:11683888, ECO:0000269|PubMed:12009405, ECO:0000269|PubMed:8902625}.				Cluster 1	92
K00175	korB, oorB, oforB	2-oxoglutarate/2-oxoacid ferredoxin oxidoreductase subunit beta	ko00010 Glycolysis / Gluconeogenesis ko00020 Citrate cycle (TCA cycle) ko00620 Pyruvate metabolism ko00650 Butanoate metabolism ko00720 Carbon fixation pathways in prokaryotes ko01100 Metabolic pathways ko01110 Biosynthesis of secondary metabolites ko01120 Microbial metabolism in diverse environments ko01130 Biosynthesis of antibiotics ko01200 Carbon metabolism	FUNCTION: Catalyzes the coenzyme A-dependent oxidative decarboxylation of different 2-oxoacids such as 2-oxoglutarate, pyruvate and 2-oxobutyrate to form their CoA derivatives. {ECO:0000269|PubMed:11683888, ECO:0000269|PubMed:12009405, ECO:0000269|PubMed:8902625}.				Cluster 1	89
K00176	korD, oorD	2-oxoglutarate ferredoxin oxidoreductase subunit delta	ko00020 Citrate cycle (TCA cycle) ko00720 Carbon fixation pathways in prokaryotes ko01100 Metabolic pathways ko01120 Microbial metabolism in diverse environments ko01130 Biosynthesis of antibiotics ko01200 Carbon metabolism	Null				Cluster 1	33
K00177	korC, oorC	2-oxoglutarate ferredoxin oxidoreductase subunit gamma	ko00020 Citrate cycle (TCA cycle) ko00720 Carbon fixation pathways in prokaryotes ko01100 Metabolic pathways ko01120 Microbial metabolism in diverse environments ko01130 Biosynthesis of antibiotics ko01200 Carbon metabolism	Null				Cluster 1	60
K00179	iorA	indolepyruvate ferredoxin oxidoreductase, alpha subunit	Null/Energy production and conversion	Catalyzes the ferredoxin-dependent oxidative decarboxylation of arylpyruvates.				Cluster 1	47
K00180	iorB	indolepyruvate ferredoxin oxidoreductase, beta subunit	Null/Energy production and conversion	Null				Cluster 1	43
K00215	dapB	4-hydroxy-tetrahydrodipicolinate reductase	ko00261 Monobactam biosynthesis ko00300 Lysine biosynthesis ko01100 Metabolic pathways ko01110 Biosynthesis of secondary metabolites ko01120 Microbial metabolism in diverse environments ko01130 Biosynthesis of antibiotics ko01230 Biosynthesis of amino acids	FUNCTION: Catalyzes the conversion of 4-hydroxy- tetrahydrodipicolinate (HTPA) to tetrahydrodipicolinate. Can use both NADH and NADPH as a reductant, with NADH being twice as effective as NADPH. {ECO:0000255|HAMAP-Rule:MF_00102, ECO:0000269|PubMed:20503968, ECO:0000269|PubMed:7893644}.				Cluster 1	22
K00239	sdhA, frdA	succinate dehydrogenase / fumarate reductase, flavoprotein subunit	ko00020 Citrate cycle (TCA cycle) ko00190 Oxidative phosphorylation ko00650 Butanoate metabolism ko00720 Carbon fixation pathways in prokaryotes ko01100 Metabolic pathways ko01110 Biosynthesis of secondary metabolites ko01120 Microbial metabolism in diverse environments ko01130 Biosynthesis of antibiotics ko01200 Carbon metabolism ko05134 Legionellosis	FUNCTION: Two distinct, membrane-bound, FAD-containing enzymes are responsible for the catalysis of fumarate and succinate interconversion; the fumarate reductase is used in anaerobic growth, and the succinate dehydrogenase is used in aerobic growth. {ECO:0000269|PubMed:24374335, ECO:0000305|PubMed:12560550, ECO:0000305|PubMed:16407191, ECO:0000305|PubMed:19710024}.				Cluster 1	79
K00240	sdhB, frdB	succinate dehydrogenase / fumarate reductase, iron-sulfur subunit	ko00020 Citrate cycle (TCA cycle) ko00190 Oxidative phosphorylation ko00650 Butanoate metabolism ko00720 Carbon fixation pathways in prokaryotes ko01100 Metabolic pathways ko01110 Biosynthesis of secondary metabolites ko01120 Microbial metabolism in diverse environments ko01130 Biosynthesis of antibiotics ko01200 Carbon metabolism	FUNCTION: Two distinct, membrane-bound, FAD-containing enzymes are responsible for the catalysis of fumarate and succinate interconversion; the fumarate reductase is used in anaerobic growth, and the succinate dehydrogenase is used in aerobic growth.				Cluster 1	73
K00241	sdhC, frdC	succinate dehydrogenase / fumarate reductase, cytochrome b subun	ko00020 Citrate cycle (TCA cycle) ko00190 Oxidative phosphorylation ko00650 Butanoate metabolism ko00720 Carbon fixation pathways in prokaryotes ko01100 Metabolic pathways ko01110 Biosynthesis of secondary metabolites ko01120 Microbial metabolism in diverse environments ko01130 Biosynthesis of antibiotics ko01200 Carbon metabolism	FUNCTION: Membrane-anchoring subunit of succinate dehydrogenase (SDH).				Cluster 1	64
K00262	E1.4.1.4, gdhA	glutamate dehydrogenase (NADP+)	ko00220 Arginine biosynthesis ko00250 Alanine, aspartate and glutamate metabolism ko00910 Nitrogen metabolism ko01100 Metabolic pathways ko01120 Microbial metabolism in diverse environments	FUNCTION: Catalyzes the reversible oxidative deamination of glutamate to alpha-ketoglutarate and ammonia. {ECO:0000269|PubMed:235298, ECO:0000269|PubMed:241744}.				Cluster 1	90
K00265	gltB	glutamate synthase (NADPH) large chain	ko00250 Alanine, aspartate and glutamate metabolism ko00910 Nitrogen metabolism ko01100 Metabolic pathways ko01110 Biosynthesis of secondary metabolites ko01120 Microbial metabolism in diverse environments ko01130 Biosynthesis of antibiotics ko01230 Biosynthesis of amino acids	FUNCTION: Catalyzes the conversion of L-glutamine and 2- oxoglutarate into two molecules of L-glutamate. {ECO:0000269|PubMed:4565085}.				Cluster 1	31
K00266	gltD	glutamate synthase (NADPH) small chain	ko00250 Alanine, aspartate and glutamate metabolism ko00910 Nitrogen metabolism ko01100 Metabolic pathways ko01110 Biosynthesis of secondary metabolites ko01120 Microbial metabolism in diverse environments ko01130 Biosynthesis of antibiotics ko01230 Biosynthesis of amino acids	FUNCTION: Catalyzes the conversion of L-glutamine and 2- oxoglutarate into two molecules of L-glutamate. {ECO:0000269|PubMed:4565085}.				Cluster 1	81
K00283	gcvPB	glycine dehydrogenase subunit 2	ko00260 Glycine, serine and threonine metabolism ko00630 Glyoxylate and dicarboxylate metabolism ko01100 Metabolic pathways ko01110 Biosynthesis of secondary metabolites ko01130 Biosynthesis of antibiotics ko01200 Carbon metabolism	FUNCTION: The glycine cleavage system catalyzes the degradation of glycine. The P protein binds the alpha-amino group of glycine through its pyridoxal phosphate cofactor; CO(2) is released and the remaining methylamine moiety is then transferred to the lipoamide cofactor of the H protein (By similarity). {ECO:0000250}.				Cluster 1	51
K00290	LYS1	saccharopine dehydrogenase (NAD+, L-lysine forming)	ko00300 Lysine biosynthesis ko00310 Lysine degradation ko01100 Metabolic pathways ko01110 Biosynthesis of secondary metabolites ko01130 Biosynthesis of antibiotics ko01230 Biosynthesis of amino acids	FUNCTION: NDH-1 shuttles electrons from NADH, via FMN and iron- sulfur (Fe-S) centers, to quinones in the respiratory chain. Couples the redox reaction to proton translocation (for every two electrons transferred, four hydrogen ions are translocated across the cytoplasmic membrane), and thus conserves the redox energy in a proton gradient. {ECO:0000256|RuleBase:RU004429}.				Cluster 1	23
K00330	nuoA	NADH-quinone oxidoreductase subunit A	ko00190 Oxidative phosphorylation ko01100 Metabolic pathways	FUNCTION: NDH-1 shuttles electrons from NADH, via FMN and iron- sulfur (Fe-S) centers, to quinones in the respiratory chain. The immediate electron acceptor for the enzyme in this species is believed to be ubiquinone. Couples the redox reaction to proton translocation (for every two electrons transferred, four hydrogen ions are translocated across the cytoplasmic membrane), and thus conserves the…				Cluster 1	58
K00337	nuoH	NADH-quinone oxidoreductase subunit H	ko00190 Oxidative phosphorylation ko01100 Metabolic pathways	FUNCTION: NDH-1 shuttles electrons from NADH, via FMN and iron- sulfur (Fe-S) centers, to quinones in the respiratory chain. The immediate electron acceptor for the enzyme in this species is believed to be ubiquinone. Couples the redox reaction to proton translocation (for every two electrons transferred, four hydrogen ions are translocated across the cytoplasmic membrane), and thus conserves the…				Cluster 1	34
K00338	nuoI	NADH-quinone oxidoreductase subunit I	ko00190 Oxidative phosphorylation ko01100 Metabolic pathways	FUNCTION: NDH-1 shuttles electrons from NADH, via FMN and iron- sulfur (Fe-S) centers, to quinones in the respiratory chain. The immediate electron acceptor for the enzyme in this species is believed to be ubiquinone. Couples the redox reaction to proton translocation (for every two electrons transferred, four hydrogen ions are translocated across the cytoplasmic membrane), and thus conserves the…				Cluster 1	84
K00339	nuoJ	NADH-quinone oxidoreductase subunit J	ko00190 Oxidative phosphorylation ko01100 Metabolic pathways	FUNCTION: NDH-1 shuttles electrons from NADH, via FMN and iron- sulfur (Fe-S) centers, to quinones in the respiratory chain. The immediate electron acceptor for the enzyme in this species is believed to be ubiquinone. Couples the redox reaction to proton translocation (for every two electrons transferred, four hydrogen ions are translocated across the cytoplasmic membrane), and thus conserves the…				Cluster 1	43
K00341	nuoL	NADH-quinone oxidoreductase subunit L	ko00190 Oxidative phosphorylation ko01100 Metabolic pathways	FUNCTION: NDH-1 shuttles electrons from NADH, via FMN and iron- sulfur (Fe-S) centers, to quinones in the respiratory chain. The immediate electron acceptor for the enzyme in this species is believed to be ubiquinone. Couples the redox reaction to proton translocation (for every two electrons transferred, four hydrogen ions are translocated across the cytoplasmic membrane), and thus conserves the…				Cluster 1	99
K00342	nuoM	NADH-quinone oxidoreductase subunit M	ko00190 Oxidative phosphorylation ko01100 Metabolic pathways	FUNCTION: NDH-1 shuttles electrons from NADH, via FMN and iron- sulfur (Fe-S) centers, to quinones in the respiratory chain. The immediate electron acceptor for the enzyme in this species is believed to be ubiquinone. Couples the redox reaction to proton translocation (for every two electrons transferred, four hydrogen ions are translocated across the cytoplasmic membrane), and thus conserves the…				Cluster 1	55
K00346	nqrA	Na+-transporting NADH:ubiquinone oxidoreductase subunit A	Null/Energy production and conversion	NQR complex catalyzes the reduction of ubiquinone-1 to ubiquinol by two successive reactions, coupled with the transport of Na(+) ions from the cytoplasm to the periplasm. NqrA to NqrE are probably involved in the second step, the conversion of ubisemiquinone to ubiquinol.				Cluster 1	56
K00347	nqrB	Na+-transporting NADH:ubiquinone oxidoreductase subunit B	Null/Energy production and conversion	NQR complex catalyzes the reduction of ubiquinone-1 to ubiquinol by two successive reactions, coupled with the transport of Na(+) ions from the cytoplasm to the periplasm. NqrA to NqrE are probably involved in the second step, the conversion of ubisemiquinone to ubiquinol.				Cluster 1	61
K00348	nqrC	Na+-transporting NADH:ubiquinone oxidoreductase subunit C	Null/Energy production and conversion	NQR complex catalyzes the reduction of ubiquinone-1 to ubiquinol by two successive reactions, coupled with the transport of Na(+) ions from the cytoplasm to the periplasm. NqrA to NqrE are probably involved in the second step, the conversion of ubisemiquinone to ubiquinol.				Cluster 1	43
K00349	nqrD	Na+-transporting NADH:ubiquinone oxidoreductase subunit D	Null/Energy production and conversion	NQR complex catalyzes the reduction of ubiquinone-1 to ubiquinol by two successive reactions, coupled with the transport of Na(+) ions from the cytoplasm to the periplasm. NqrA to NqrE are probably involved in the second step, the conversion of ubisemiquinone to ubiquinol.				Cluster 1	54
K00350	nqrE	Na+-transporting NADH:ubiquinone oxidoreductase subunit E	Null/Energy production and conversion	NQR complex catalyzes the reduction of ubiquinone-1 to ubiquinol by two successive reactions, coupled with the transport of Na(+) ions from the cytoplasm to the periplasm. NqrA to NqrE are probably involved in the second step, the conversion of ubisemiquinone to ubiquinol.				Cluster 1	52
K00351	nqrF	Na+-transporting NADH:ubiquinone oxidoreductase subunit F	Null/Energy production and conversion	NQR complex catalyzes the reduction of ubiquinone-1 to ubiquinol by two successive reactions, coupled with the transport of Na(+) ions from the cytoplasm to the periplasm. The first step is catalyzed by NqrF, which accepts electrons from NADH and reduces ubiquinone-1 to ubisemiquinone by a one-electron transfer pathway.				Cluster 1	51
K00425	cydA	cytochrome bd ubiquinol oxidase subunit I	ko00190 Oxidative phosphorylation ko02020 Two-component system	FUNCTION: A terminal oxidase that produces a proton motive force by the vectorial transfer of protons across the inner membrane. It is the component of the aerobic respiratory chain of E.coli that predominates when cells are grown at low aeration. Generates a proton motive force using protons and electrons from opposite sides of the membrane to generate H(2)O, transferring 1 proton/electron. {ECO…				Cluster 1	38
K00432	gpx, btuE, bsaA	glutathione peroxidase	ko00480 Glutathione metabolism ko00590 Arachidonic acid metabolism ko01100 Metabolic pathways ko04918 Thyroid hormone synthesis	FUNCTION: Non-specific peroxidase that can use thioredoxin or glutathione as a reducing agent. In vitro, utilizes preferentially thioredoxin A to decompose hydrogen peroxide as well as cumene-, tert-butyl-, and linoleic acid hydroperoxides, suggesting that it may have one or more organic hydroperoxide as its physiological substrate. {ECO:0000269|PubMed:20621065}.				Cluster 1	62
K00560	thyA, TYMS	thymidylate synthase	ko00240 Pyrimidine metabolism ko00670 One carbon pool by folate ko01100 Metabolic pathways ko01523 Antifolate resistance	FUNCTION: Catalyzes the reductive methylation of 2'-deoxyuridine- 5'-monophosphate (dUMP) to 2'-deoxythymidine-5'-monophosphate (dTMP) while utilizing 5,10-methylenetetrahydrofolate (mTHF) as the methyl donor and reductant in the reaction, yielding dihydrofolate (DHF) as a by-product. This enzymatic reaction provides an intracellular de novo source of dTMP, an essential precursor for DNA biosynth…				Cluster 1	57
K00600	glyA, SHMT	glycine hydroxymethyltransferase	ko00260 Glycine, serine and threonine metabolism ko00460 Cyanoamino acid metabolism ko00630 Glyoxylate and dicarboxylate metabolism ko00670 One carbon pool by folate ko00680 Methane metabolism ko01100 Metabolic pathways ko01110 Biosynthesis of secondary metabolites ko01120 Microbial metabolism in diverse environments ko01130 Biosynthesis of antibiotics ko01200 Carbon metabolism ko01230 Biosynthes…	FUNCTION: Catalyzes the reversible interconversion of serine and glycine with tetrahydromethanopterin (H4MPT) serving as the one- carbon carrier. The use of tetrahydrofolate (THF or H4PteGlu) as the pteridine substrate is 450-fold less efficient than that of H4MPT. Also exhibits a pteridine-independent aldolase activity toward beta-hydroxyamino acids, producing glycine and aldehydes, via a retro-…				Cluster 1	73
K00602	purH	phosphoribosylaminoimidazolecarboxamide formyltransferase / IMP cyclohydrolase	ko00230 Purine metabolism ko00670 One carbon pool by folate ko01100 Metabolic pathways ko01110 Biosynthesis of secondary metabolites ko01130 Biosynthesis of antibiotics ko01523 Antifolate resistance	FUNCTION: Catalyzes the transfer of a formyl group from 10- formyltetrahydrofolate to 5-phospho-ribosyl-glycinamide (GAR), producing 5-phospho-ribosyl-N-formylglycinamide (FGAR) and tetrahydrofolate. {ECO:0000256|HAMAP-Rule:MF_01930}.				Cluster 1	97
K00605	gcvT, AMT	aminomethyltransferase	ko00260 Glycine, serine and threonine metabolism ko00630 Glyoxylate and dicarboxylate metabolism ko00670 One carbon pool by folate ko01100 Metabolic pathways ko01110 Biosynthesis of secondary metabolites ko01130 Biosynthesis of antibiotics ko01200 Carbon metabolism	FUNCTION: The glycine cleavage system catalyzes the degradation of glycine. {ECO:0000255|HAMAP-Rule:MF_00259, ECO:0000269|PubMed:8375392}.				Cluster 1	28
K00615	E2.2.1.1, tktA, tktB	transketolase	ko00030 Pentose phosphate pathway ko00710 Carbon fixation in photosynthetic organisms ko01051 Biosynthesis of ansamycins ko01100 Metabolic pathways ko01110 Biosynthesis of secondary metabolites ko01120 Microbial metabolism in diverse environments ko01130 Biosynthesis of antibiotics ko01200 Carbon metabolism ko01230 Biosynthesis of amino acids	FUNCTION: Catalyzes the reversible transfer of a two-carbon ketol group from sedoheptulose-7-phosphate to glyceraldehyde-3- phosphate, producing xylulose-5-phosphate and ribose-5-phosphate. Catalyzes the transfer of a two-carbon ketol group from a ketose donor to an aldose acceptor, via a covalent intermediate with the cofactor thiamine pyrophosphate. {ECO:0000269|PubMed:22645655}.				Cluster 1	105
K00625	E2.3.1.8, pta	phosphate acetyltransferase	ko00430 Taurine and hypotaurine metabolism ko00620 Pyruvate metabolism ko00640 Propanoate metabolism ko00680 Methane metabolism ko00720 Carbon fixation pathways in prokaryotes ko01100 Metabolic pathways ko01120 Microbial metabolism in diverse environments ko01200 Carbon metabolism	FUNCTION: Reversibly catalyzes the transfer of the carbamoyl group from carbamoyl phosphate (CP) to the N(epsilon) atom of ornithine (ORN) to produce L-citrulline. {ECO:0000256|SAAS:SAAS00009102}.				Cluster 1	36
K00645	fabD, MCAT, MCT1	[acyl-carrier-protein] S-malonyltransferase [EC:2.3.1.39	ko00061 Fatty acid biosynthesis ko00333 Prodigiosin biosynthesis ko01100 Metabolic pathways ko01130 Biosynthesis of antibiotics ko01212 Fatty acid metabolism	FUNCTION: Catalyzes two steps in the biosynthesis of coenzyme A. In the first step cysteine is conjugated to 4'-phosphopantothenate to form 4-phosphopantothenoylcysteine, in the latter compound is decarboxylated to form 4'-phosphopantotheine. {ECO:0000256|RuleBase:RU364078}.				Cluster 1	59
K00648	fabH	3-oxoacyl-[acyl-carrier-protein] synthase II	ko00061 Fatty acid biosynthesis ko01100 Metabolic pathways ko01212 Fatty acid metabolism	FUNCTION: Catalyzes the condensation reaction of fatty acid synthesis by the addition to an acyl acceptor of two carbons from malonyl-ACP. Catalyzes the first condensation reaction which initiates fatty acid synthesis and may therefore play a role in governing the total rate of fatty acid production. Possesses both acetoacetyl-ACP synthase and acetyl transacylase activities. Has some substrate sp…				Cluster 1	35
K00666	K00666	fatty-acyl-CoA synthase	Null/Lipid transport and metabolism, Secondary metabolites biosynthesis, transport and catabolism	Catalyzes the ligation of coenzyme A (CoA) to 4-hydroxybutyrate (4HB). It can also use butyrate, valerate, propionate, acetate and 3-hydroxybutyrate (3HB) as substrates.				Cluster 1	55
K00677	lpxA	UDP-N-acetylglucosamine acyltransferase	ko00540 Lipopolysaccharide biosynthesis ko01100 Metabolic pathways ko01503 Cationic antimicrobial peptide (CAMP) resistance	FUNCTION: Involved in the biosynthesis of lipid A, a phosphorylated glycolipid that anchors the lipopolysaccharide to the outer membrane of the cell.				Cluster 1	43
K00688	PYG, glgP	glycogen phosphorylase	ko00500 Starch and sucrose metabolism ko01100 Metabolic pathways ko01110 Biosynthesis of secondary metabolites ko02026 Biofilm formation - Escherichia coli ko04217 Necroptosis ko04910 Insulin signaling pathway ko04922 Glucagon signaling pathway ko04931 Insulin resistance	FUNCTION: Phosphorylase is an important allosteric enzyme in carbohydrate metabolism. Enzymes from different sources differ in their regulatory mechanisms and in their natural substrates. However, all known phosphorylases share catalytic and structural properties.				Cluster 1	44
K00700	GBE1, glgB	1,4-alpha-glucan branching enzyme	ko00500 Starch and sucrose metabolism ko01100 Metabolic pathways ko01110 Biosynthesis of secondary metabolites	FUNCTION: Essential enzyme that catalyzes the formation of the alpha-1,6-glucosidic linkages in glucan chains by scission of a 1,4-alpha-linked oligosaccharide from growing alpha-1,4-glucan chains and the subsequent attachment of the oligosaccharide to the alpha-1,6 position. Is involved in the biosynthesis of both glycogen and capsular alpha-D-glucan. {ECO:0000269|PubMed:17005418, ECO:0000269|Pu…				Cluster 1	31
K00765	hisG	ATP phosphoribosyltransferase	ko00340 Histidine metabolism ko01100 Metabolic pathways ko01110 Biosynthesis of secondary metabolites ko01230 Biosynthesis of amino acids	FUNCTION: Catalyzes the condensation of ATP and 5-phosphoribose 1- diphosphate to form N'-(5'-phosphoribosyl)-ATP (PR-ATP). Has a crucial role in the pathway because the rate of histidine biosynthesis seems to be controlled primarily by regulation of HisG enzymatic activity (By similarity). {ECO:0000250}.				Cluster 1	77
K00811	ASP5	aspartate aminotransferase, chloroplastic	ko00220 Arginine biosynthesis ko00250 Alanine, aspartate and glutamate metabolism ko00270 Cysteine and methionine metabolism ko00330 Arginine and proline metabolism ko00350 Tyrosine metabolism ko00360 Phenylalanine metabolism ko00400 Phenylalanine, tyrosine and tryptophan biosynthesis ko00950 Isoquinoline alkaloid biosynthesis ko00960 Tropane, piperidine and pyridine alkaloid biosynthesis ko01100…	Null				Cluster 1	32
K00812	aspB	aspartate aminotransferase	ko00220 Arginine biosynthesis ko00250 Alanine, aspartate and glutamate metabolism ko00270 Cysteine and methionine metabolism ko00330 Arginine and proline metabolism ko00350 Tyrosine metabolism ko00360 Phenylalanine metabolism ko00400 Phenylalanine, tyrosine and tryptophan biosynthesis ko00401 Novobiocin biosynthesis ko00950 Isoquinoline alkaloid biosynthesis ko00960 Tropane, piperidine and pyridi…	FUNCTION: Catalyzes the reversible conversion of aspartate and 2- oxoglutarate to glutamate and oxaloacetate (PubMed:25070637). Can also transaminate prephenate in the presence of aspartate (PubMed:25070637). {ECO:0000269|PubMed:25070637}.				Cluster 1	68
K00826	E2.6.1.42, ilvE	branched-chain amino acid aminotransferase	ko00270 Cysteine and methionine metabolism ko00280 Valine, leucine and isoleucine degradation ko00290 Valine, leucine and isoleucine biosynthesis ko00770 Pantothenate and CoA biosynthesis ko00966 Glucosinolate biosynthesis ko01100 Metabolic pathways ko01110 Biosynthesis of secondary metabolites ko01130 Biosynthesis of antibiotics ko01210 2-Oxocarboxylic acid metabolism ko01230 Biosynthesis of ami…	FUNCTION: Catalyzes the reversible transfers of an amino group from glutamate to the alpha-ketoacid of the respective amino acid in the final step in the biosynthesis of branchedchain amino acids. The amino acids can be ranked in the following order with respect to their efficiency as amino donor: Leu > Ile > Val. {ECO:0000269|PubMed:20445230}.				Cluster 1	52
K00831	serC, PSAT1	phosphoserine aminotransferase	ko00260 Glycine, serine and threonine metabolism ko00270 Cysteine and methionine metabolism ko00680 Methane metabolism ko00750 Vitamin B6 metabolism ko01100 Metabolic pathways ko01120 Microbial metabolism in diverse environments ko01130 Biosynthesis of antibiotics ko01200 Carbon metabolism ko01230 Biosynthesis of amino acids	FUNCTION: Catalyzes the reversible conversion of 3- phosphohydroxypyruvate to phosphoserine and of 3-hydroxy-2-oxo-4- phosphonooxybutanoate to phosphohydroxythreonine. Is involved in both pyridoxine and serine biosynthesis. {ECO:0000269|PubMed:2121717, ECO:0000269|PubMed:8706854}.				Cluster 1	105
K00849	galK	galactokinase	ko00052 Galactose metabolism ko00520 Amino sugar and nucleotide sugar metabolism ko01100 Metabolic pathways	FUNCTION: Catalyzes the transfer of the gamma-phosphate of ATP to D-galactose to form alpha-D-galactose-1-phosphate (Gal-1-P). Is very specific for its substrate, since it is not able to use D- glucose, D-fructose, D-mannose, 2-deoxy-D-glucose, and D- glucosamine as substrates. {ECO:0000255|HAMAP-Rule:MF_00246, ECO:0000269|PubMed:11978175}.				Cluster 1	56
K00854	xylB, XYLB	xylulokinase	ko00040 Pentose and glucuronate interconversions ko01100 Metabolic pathways	FUNCTION: Catalyzes the phosphorylation of D-xylulose to D- xylulose 5-phosphate (PubMed:17123542). Also catalyzes the phosphorylation of 1-deoxy-D-xylulose to 1-deoxy-D-xylulose 5- phosphate, with lower efficiency (PubMed:11168365). Can also use D-ribulose, xylitol and D-arabitol, but D-xylulose is preferred over the other substrates (PubMed:17123542). Has a weak substrate- independent Mg-ATP-hy…				Cluster 1	81
K00874	kdgK	2-dehydro-3-deoxygluconokinase	ko00030 Pentose phosphate pathway ko01100 Metabolic pathways ko01120 Microbial metabolism in diverse environments ko01200 Carbon metabolism	FUNCTION: Involved in the degradation of glucose via the semi- phosphorylative Entner-Doudoroff pathway. Catalyzes the phosphorylation of 2-keto-3-deoxygluconate (KDG) to produce 2- keto-3-deoxy-6-phosphogluconate (KDPG). {ECO:0000269|PubMed:15210349}.				Cluster 1	46
K00895	pfp, PFP	diphosphate-dependent phosphofructokinase	ko00010 Glycolysis / Gluconeogenesis ko00030 Pentose phosphate pathway ko00051 Fructose and mannose metabolism ko01100 Metabolic pathways ko01110 Biosynthesis of secondary metabolites ko01120 Microbial metabolism in diverse environments ko01130 Biosynthesis of antibiotics	FUNCTION: Catalyzes the phosphorylation of D-fructose 6-phosphate, the first committing step of glycolysis. Uses inorganic phosphate (PPi) as phosphoryl donor instead of ATP like common ATP-dependent phosphofructokinases (ATP-PFKs), which renders the reaction reversible, and can thus function both in glycolysis and gluconeogenesis. Consistently, PPi-PFK can replace the enzymes of both the forward…				Cluster 1	107
K00912	lpxK	tetraacyldisaccharide 4'-kinase	ko00540 Lipopolysaccharide biosynthesis ko01100 Metabolic pathways	FUNCTION: Transfers the gamma-phosphate of ATP to the 4'-position of a tetraacyldisaccharide 1-phosphate intermediate (termed DS-1- P) to form tetraacyldisaccharide 1,4'-bis-phosphate (lipid IVA). {ECO:0000269|PubMed:9268317, ECO:0000269|PubMed:9575203}.				Cluster 1	1
K00925	ackA	acetate kinase	ko00430 Taurine and hypotaurine metabolism ko00620 Pyruvate metabolism ko00640 Propanoate metabolism ko00680 Methane metabolism ko00720 Carbon fixation pathways in prokaryotes ko01100 Metabolic pathways ko01120 Microbial metabolism in diverse environments ko01200 Carbon metabolism	FUNCTION: Catalyzes the formation of acetyl phosphate from acetate and ATP. Can also catalyze the reverse reaction. Can also phosphorylate propionate, but has very low activity toward butyrate. {ECO:0000255|HAMAP-Rule:MF_00020, ECO:0000269|PubMed:15774882}.				Cluster 1	61
K00927	PGK, pgk	phosphoglycerate kinase	ko00010 Glycolysis / Gluconeogenesis ko00710 Carbon fixation in photosynthetic organisms ko01100 Metabolic pathways ko01110 Biosynthesis of secondary metabolites ko01120 Microbial metabolism in diverse environments ko01130 Biosynthesis of antibiotics ko01200 Carbon metabolism ko01230 Biosynthesis of amino acids ko04066 HIF-1 signaling pathway	Null				Cluster 1	96
K00962	pnp, PNPT1	polyribonucleotide nucleotidyltransferase	ko03018 RNA degradation	FUNCTION: Involved in mRNA degradation. Catalyzes the phosphorolysis of single-stranded polyribonucleotides processively in the 3'- to 5'-direction. Also involved, along with RNase II, in tRNA processing. RNases II and R contribute to rRNA degradation during starvation, while RNase R and PNPase are the major contributors to quality control of rRNA during steady state growth (PubMed:21135037). {EC…				Cluster 1	88
K00973	E2.7.7.24, rfbA, rffH	glucose-1-phosphate thymidylyltransferase	ko00521 Streptomycin biosynthesis ko00523 Polyketide sugar unit biosynthesis ko00525 Acarbose and validamycin biosynthesis ko01100 Metabolic pathways ko01130 Biosynthesis of antibiotics	FUNCTION: Catalyzes the formation of dTDP-glucose, from dTTP and glucose 1-phosphate, as well as its pyrophosphorolysis. {ECO:0000269|PubMed:11697907}.				Cluster 1	5
K01006	ppdK	pyruvate, orthophosphate dikinase	ko00620 Pyruvate metabolism ko00710 Carbon fixation in photosynthetic organisms ko00720 Carbon fixation pathways in prokaryotes ko01100 Metabolic pathways ko01120 Microbial metabolism in diverse environments ko01200 Carbon metabolism	FUNCTION: Catalyzes the reversible phosphorylation of pyruvate and phosphate. {ECO:0000250|UniProtKB:P22983}.				Cluster 1	33
K01089	hisB	imidazoleglycerol-phosphate dehydratase / histidinol-phosphatase	ko00340 Histidine metabolism ko01100 Metabolic pathways ko01110 Biosynthesis of secondary metabolites ko01230 Biosynthesis of amino acids	Null				Cluster 1	12
K01119	cpdB	2',3'-cyclic-nucleotide 2'-phosphodiesterase / 3'-nucleotidase	ko00230 Purine metabolism ko00240 Pyrimidine metabolism ko01100 Metabolic pathways	FUNCTION: This bifunctional enzyme catalyzes two consecutive reactions during ribonucleic acid degradation. Converts a 2',3'- cyclic nucleotide to a 3'-nucleotide and then the 3'-nucleotide to the corresponding nucleoside and phosphate. {ECO:0000269|PubMed:3005231}.				Cluster 1	15
K01188	E3.2.1.21	beta-glucosidase	ko00460 Cyanoamino acid metabolism ko00500 Starch and sucrose metabolism ko00940 Phenylpropanoid biosynthesis ko01100 Metabolic pathways ko01110 Biosynthesis of secondary metabolites	Null				Cluster 1	26
K01190	lacZ	beta-galactosidase	ko00052 Galactose metabolism ko00511 Other glycan degradation ko00600 Sphingolipid metabolism ko01100 Metabolic pathways	Null				Cluster 1	37
K01195	uidA, GUSB	beta-glucuronidase	ko00040 Pentose and glucuronate interconversions ko00531 Glycosaminoglycan degradation ko00860 Porphyrin and chlorophyll metabolism ko00944 Flavone and flavonol biosynthesis ko00983 Drug metabolism - other enzymes ko01100 Metabolic pathways ko01110 Biosynthesis of secondary metabolites ko04142 Lysosome	Null				Cluster 1	14
K01200	pulA	pullulanase	ko00500 Starch and sucrose metabolism ko01100 Metabolic pathways ko01110 Biosynthesis of secondary metabolites	Null				Cluster 1	40
K01209	abfA	alpha-L-arabinofuranosidase	ko00520 Amino sugar and nucleotide sugar metabolism ko01100 Metabolic pathways	FUNCTION: Involved in the degradation of arabinan and is a key enzyme in the complete degradation of the plant cell wall. Catalyzes the cleavage of terminal alpha-(1->5)-arabinofuranosyl bonds in small oligosaccharides as alpha-(1->5)-linked arabinobiose/arabinotriose, but does not display significant activity against linear non-substituted arabinan. It is also highly efficient in the cleavage of…				Cluster 1	41
K01262	pepP	Xaa-Pro aminopeptidase	Null/Amino acid transport and metabolism	Null				Cluster 1	33
K01284	dcp	peptidyl-dipeptidase Dcp	Null/Posttranslational modification, protein turnover, chaperones	Removes dipeptides from the C-termini of N-blocked tripeptides, tetrapeptides and larger peptides.				Cluster 1	89
K01425	glsA, GLS	glutaminase	ko00220 Arginine biosynthesis ko00250 Alanine, aspartate and glutamate metabolism ko00471 D-Glutamine and D-glutamate metabolism ko01100 Metabolic pathways ko02020 Two-component system ko04724 Glutamatergic synapse ko04727 GABAergic synapse ko04964 Proximal tubule bicarbonate reclamation ko05206 MicroRNAs in cancer ko05230 Central carbon metabolism in cancer	FUNCTION: Confers DNA tethering and processivity to DNA polymerases and other proteins. Acts as a clamp, forming a ring around DNA (a reaction catalyzed by the clamp-loading complex) which diffuses in an ATP-independent manner freely and bidirectionally along dsDNA. Initially characterized for its ability to contact the catalytic subunit of DNA polymerase III (Pol III), a complex, multichain enzy…				Cluster 1	19
K01433	purU	formyltetrahydrofolate deformylase	ko00630 Glyoxylate and dicarboxylate metabolism ko00670 One carbon pool by folate	FUNCTION: Catalyzes the hydrolysis of 10-formyltetrahydrofolate (formyl-FH4) to formate and tetrahydrofolate (FH4). Provides the major source of formate for the PurT-dependent synthesis of 5'- phosphoribosyl-N-formylglycinamide (FGAR) during aerobic growth. Has a role in regulating the one-carbon pool. {ECO:0000255|HAMAP- Rule:MF_01927, ECO:0000269|PubMed:7868604}.				Cluster 1	45
K01491	folD	methylenetetrahydrofolate dehydrogenase (NADP+) / methenyltetrahydrofolate cyclohydrolase	ko00670 One carbon pool by folate ko00720 Carbon fixation pathways in prokaryotes ko01100 Metabolic pathways ko01120 Microbial metabolism in diverse environments ko01200 Carbon metabolism	FUNCTION: Catalyzes the oxidation of 5,10- methylenetetrahydrofolate to 5,10-methenyltetrahydrofolate and then the hydrolysis of 5,10-methenyltetrahydrofolate to 10- formyltetrahydrofolate. This enzyme is specific for NADP. {ECO:0000255|HAMAP-Rule:MF_01576, ECO:0000269|PubMed:1748668}.				Cluster 1	47
K01495	GCH1, folE	GTP cyclohydrolase IA	ko00790 Folate biosynthesis ko01100 Metabolic pathways	Null				Cluster 1	24
K01507	ppa	inorganic pyrophosphatase	ko00190 Oxidative phosphorylation	FUNCTION: Catalyzes the hydrolysis of inorganic pyrophosphate (PPi) forming two phosphate ions. {ECO:0000255|HAMAP- Rule:MF_00209}.				Cluster 1	34
K01572	Null	Null	Null/Null	May function as heme-dependent peroxidase.				Cluster 1	65
K01585	speA	arginine decarboxylase	ko00330 Arginine and proline metabolism ko01100 Metabolic pathways	FUNCTION: Catalyzes the biosynthesis of agmatine from arginine. {ECO:0000250}.				Cluster 1	26
K01610	E4.1.1.49, pckA	phosphoenolpyruvate carboxykinase (ATP)	ko00010 Glycolysis / Gluconeogenesis ko00020 Citrate cycle (TCA cycle) ko00620 Pyruvate metabolism ko00710 Carbon fixation in photosynthetic organisms ko01100 Metabolic pathways ko01110 Biosynthesis of secondary metabolites ko01120 Microbial metabolism in diverse environments ko01130 Biosynthesis of antibiotics ko01200 Carbon metabolism	FUNCTION: Involved in the gluconeogenesis. Catalyzes the conversion of oxaloacetate (OAA) to phosphoenolpyruvate (PEP) through direct phosphoryl transfer between the nucleoside triphosphate and OAA. {ECO:0000255|HAMAP-Rule:MF_00453, ECO:0000269|PubMed:1701430, ECO:0000269|PubMed:6986370, ECO:0000269|PubMed:8226637}.				Cluster 1	37
K01624	FBA, fbaA	fructose-bisphosphate aldolase, class II	ko00010 Glycolysis / Gluconeogenesis ko00030 Pentose phosphate pathway ko00051 Fructose and mannose metabolism ko00680 Methane metabolism ko00710 Carbon fixation in photosynthetic organisms ko01100 Metabolic pathways ko01110 Biosynthesis of secondary metabolites ko01120 Microbial metabolism in diverse environments ko01130 Biosynthesis of antibiotics ko01200 Carbon metabolism ko01230 Biosynthesis …	FUNCTION: Catalyzes the aldol condensation of dihydroxyacetone phosphate (DHAP or glycerone-phosphate) with glyceraldehyde 3- phosphate (G3P) to form fructose 1,6-bisphosphate (FBP) in gluconeogenesis and the reverse reaction in glycolysis. {ECO:0000269|PubMed:10712619}.				Cluster 1	68
K01625	eda	2-dehydro-3-deoxyphosphogluconate aldolase / (4S)-4-hydroxy-2-oxoglutarate aldolase	ko00030 Pentose phosphate pathway ko00630 Glyoxylate and dicarboxylate metabolism ko01100 Metabolic pathways ko01120 Microbial metabolism in diverse environments ko01200 Carbon metabolism	FUNCTION: Involved in the degradation of glucose via the Entner- Doudoroff pathway. Catalyzes the reversible, stereospecific retro- aldol cleavage of 2-Keto-3-deoxy-6-phosphogluconate (KDPG) to pyruvate and D-glyceraldehyde-3-phosphate. In the synthetic direction, it catalyzes the addition of pyruvate to electrophilic aldehydes with si-facial selectivity. It accepts some nucleophiles other than p…				Cluster 1	27
K01649	leuA, IMS	2-isopropylmalate synthase	ko00290 Valine, leucine and isoleucine biosynthesis ko00620 Pyruvate metabolism ko01100 Metabolic pathways ko01110 Biosynthesis of secondary metabolites ko01210 2-Oxocarboxylic acid metabolism ko01230 Biosynthesis of amino acids	FUNCTION: Catalyzes the condensation of the acetyl group of acetyl-CoA with 3-methyl-2-oxobutanoate (2-oxoisovalerate) to form 3-carboxy-3-hydroxy-4-methylpentanoate (2-isopropylmalate). {ECO:0000255|HAMAP-Rule:MF_00572}.				Cluster 1	25
K01661	menB	naphthoate synthase	ko00130 Ubiquinone and other terpenoid-quinone biosynthesis ko01100 Metabolic pathways ko01110 Biosynthesis of secondary metabolites	FUNCTION: Converts o-succinylbenzoyl-CoA (OSB-CoA) to 1,4- dihydroxy-2-naphthoyl-CoA (DHNA-CoA). {ECO:0000255|HAMAP- Rule:MF_01934, ECO:0000269|PubMed:1091286, ECO:0000269|PubMed:20643650, ECO:0000269|PubMed:21830810, ECO:0000269|PubMed:23658663}.				Cluster 1	31
K01676	E4.2.1.2A, fumA, fumB	fumarate hydratase, class I	ko00020 Citrate cycle (TCA cycle) ko00620 Pyruvate metabolism ko00720 Carbon fixation pathways in prokaryotes ko01100 Metabolic pathways ko01110 Biosynthesis of secondary metabolites ko01120 Microbial metabolism in diverse environments ko01130 Biosynthesis of antibiotics ko01200 Carbon metabolism	FUNCTION: Catalyzes the reversible hydration of fumarate to (S)- malate. Functions as an aerobic enzyme in the direction of malate formation as part of the citric acid cycle. Accounts for about 80% of the fumarase activity when the bacteria grow aerobically. To a lesser extent, also displays D-tartrate dehydratase activity in vitro, but is not able to convert (R)-malate, L-tartrate or meso- tartr…				Cluster 1	116
K01686	uxuA	mannonate dehydratase	ko00040 Pentose and glucuronate interconversions ko01100 Metabolic pathways	FUNCTION: Catalyzes the dehydration of D-mannonate. {ECO:0000269|PubMed:3038546}.				Cluster 1	59
K01710	E4.2.1.46, rfbB, rffG	dTDP-glucose 4,6-dehydratase	ko00521 Streptomycin biosynthesis ko00523 Polyketide sugar unit biosynthesis ko00525 Acarbose and validamycin biosynthesis ko01055 Biosynthesis of vancomycin group antibiotics ko01100 Metabolic pathways ko01130 Biosynthesis of antibiotics	FUNCTION: Catalyzes the dehydration of dTDP-D-glucose to form dTDP-6-deoxy-D-xylo-4-hexulose via a three-step process involving oxidation, dehydration and reduction. {ECO:0000269|PubMed:11380254, ECO:0000269|PubMed:11601973, ECO:0000269|PubMed:7559340}.				Cluster 1	62
K01719	hemD, UROS	uroporphyrinogen-III synthase	ko00860 Porphyrin and chlorophyll metabolism ko01100 Metabolic pathways ko01110 Biosynthesis of secondary metabolites ko01120 Microbial metabolism in diverse environments	FUNCTION: Catalyzes cyclization of the linear tetrapyrrole, hydroxymethylbilane, to the macrocyclic uroporphyrinogen III. {ECO:0000250}.				Cluster 1	18
K01738	cysK	cysteine synthase	ko00270 Cysteine and methionine metabolism ko00920 Sulfur metabolism ko01100 Metabolic pathways ko01110 Biosynthesis of secondary metabolites ko01120 Microbial metabolism in diverse environments ko01130 Biosynthesis of antibiotics ko01200 Carbon metabolism ko01230 Biosynthesis of amino acids	FUNCTION: (Microbial infection) In addition to its role in cysteine synthesis, stimulates the tRNase activity of CdiA-CT from E.coli strain 536 / UPEC; stimulation does not require O- acetylserine sulfhydrylase activity. CdiA is the toxic component of a toxin-immunity protein module, which functions as a cellular contact-dependent growth inhibition (CDI) system. CDI modules allow bacteria to comm…				Cluster 1	58
K01786	Null	Null	Null/Null	Null				Cluster 1	44
K01803	TPI, tpiA	triosephosphate isomerase (TIM)	ko00010 Glycolysis / Gluconeogenesis ko00051 Fructose and mannose metabolism ko00562 Inositol phosphate metabolism ko00710 Carbon fixation in photosynthetic organisms ko01100 Metabolic pathways ko01110 Biosynthesis of secondary metabolites ko01120 Microbial metabolism in diverse environments ko01130 Biosynthesis of antibiotics ko01200 Carbon metabolism ko01230 Biosynthesis of amino acids	FUNCTION: Involved in the gluconeogenesis. Catalyzes stereospecifically the conversion of dihydroxyacetone phosphate (DHAP) to D-glyceraldehyde-3-phosphate (G3P). {ECO:0000255|HAMAP- Rule:MF_00147, ECO:0000269|PubMed:9442062}.				Cluster 1	91
K01804	araA	L-arabinose isomerase	ko00040 Pentose and glucuronate interconversions ko01100 Metabolic pathways	FUNCTION: Catalyzes the conversion of L-arabinose to L-ribulose.				Cluster 1	40
K01808	rpiB	ribose 5-phosphate isomerase B	ko00030 Pentose phosphate pathway ko00051 Fructose and mannose metabolism ko00710 Carbon fixation in photosynthetic organisms ko01100 Metabolic pathways ko01110 Biosynthesis of secondary metabolites ko01120 Microbial metabolism in diverse environments ko01130 Biosynthesis of antibiotics ko01200 Carbon metabolism ko01230 Biosynthesis of amino acids	FUNCTION: Catalyzes the interconversion of ribulose-5-P and ribose-5-P. It probably also has activity on D-allose 6-phosphate. {ECO:0000269|PubMed:1104357, ECO:0000269|PubMed:18640127, ECO:0000269|PubMed:4909663, ECO:0000269|PubMed:8576032}.				Cluster 1	40
K01810	GPI, pgi	glucose-6-phosphate isomerase	ko00010 Glycolysis / Gluconeogenesis ko00030 Pentose phosphate pathway ko00500 Starch and sucrose metabolism ko00520 Amino sugar and nucleotide sugar metabolism ko01100 Metabolic pathways ko01110 Biosynthesis of secondary metabolites ko01120 Microbial metabolism in diverse environments ko01130 Biosynthesis of antibiotics ko01200 Carbon metabolism	Null				Cluster 1	9
K01811	xylS, yicI	alpha-D-xyloside xylohydrolase	Null/Carbohydrate transport and metabolism	Can catalyze the transfer of alpha-xylosyl residue from alpha-xyloside to xylose, glucose, mannose, fructose, maltose, isomaltose, nigerose, kojibiose, sucrose and trehalose.				Cluster 1	74
K01812	uxaC	glucuronate isomerase	ko00040 Pentose and glucuronate interconversions ko01100 Metabolic pathways	Null				Cluster 1	36
K01834	PGAM, gpmA	2,3-bisphosphoglycerate-dependent phosphoglycerate mutase	ko00010 Glycolysis / Gluconeogenesis ko00260 Glycine, serine and threonine metabolism ko00680 Methane metabolism ko01100 Metabolic pathways ko01110 Biosynthesis of secondary metabolites ko01120 Microbial metabolism in diverse environments ko01130 Biosynthesis of antibiotics ko01200 Carbon metabolism ko01230 Biosynthesis of amino acids ko04922 Glucagon signaling pathway ko05230 Central carbon meta…	FUNCTION: Catalyzes the interconversion of 2-phosphoglycerate and 3-phosphoglycerate. {ECO:0000255|HAMAP-Rule:MF_01039, ECO:0000269|PubMed:10437801}.				Cluster 1	129
K01840	manB	phosphomannomutase	ko00051 Fructose and mannose metabolism ko00520 Amino sugar and nucleotide sugar metabolism ko01100 Metabolic pathways ko01110 Biosynthesis of secondary metabolites ko01130 Biosynthesis of antibiotics	Null				Cluster 1	104
K01847	MUT	methylmalonyl-CoA mutase	ko00280 Valine, leucine and isoleucine degradation ko00630 Glyoxylate and dicarboxylate metabolism ko00640 Propanoate metabolism ko00720 Carbon fixation pathways in prokaryotes ko01100 Metabolic pathways ko01120 Microbial metabolism in diverse environments ko01200 Carbon metabolism	Null				Cluster 1	56
K01866	YARS, tyrS	tyrosyl-tRNA synthetase	ko00970 Aminoacyl-tRNA biosynthesis	FUNCTION: Catalyzes the attachment of L-tyrosine to tRNA(Tyr) in a two-step reaction: tyrosine is first activated by ATP to form Tyr- AMP and then transferred to the acceptor end of tRNA(Tyr) (PubMed:4292198, PubMed:4579631). Can also mischarge tRNA(Tyr) with D-tyrosine, leading to the formation of D-tyrosyl-tRNA(Tyr), which can be hydrolyzed by the D-aminoacyl-tRNA deacylase (PubMed:4292198). In…				Cluster 1	60
K01867	WARS, trpS	tryptophanyl-tRNA synthetase	ko00970 Aminoacyl-tRNA biosynthesis	FUNCTION: Catalyzes the attachment of tryptophan to tRNA(Trp). Amino acylates tRNA(Trp) with both L- and D-tryptophan, although D-tryptophan is a poor substrate (PubMed:10918062). {ECO:0000255|HAMAP-Rule:MF_00140, ECO:0000269|PubMed:10918062}.				Cluster 1	44
K01868	TARS, thrS	threonyl-tRNA synthetase	ko00970 Aminoacyl-tRNA biosynthesis	FUNCTION: Catalyzes the attachment of threonine to tRNA(Thr) in a two-step reaction: L-threonine is first activated by ATP to form Thr-AMP and then transferred to the acceptor end of tRNA(Thr) (PubMed:15240874). Also activates L-serine, but does not detectably transfer it to tRNA(Thr) (PubMed:15240874). Edits incorrectly charged L-seryl-tRNA(Thr) via its editing domain (PubMed:15240874). Has no a…				Cluster 1	88
K01869	LARS, leuS	leucyl-tRNA synthetase	ko00970 Aminoacyl-tRNA biosynthesis	Null				Cluster 1	75
K01870	IARS, ileS	isoleucyl-tRNA synthetase	ko00970 Aminoacyl-tRNA biosynthesis	FUNCTION: Catalyzes the attachment of isoleucine to tRNA(Ile). As IleRS can inadvertently accommodate and process structurally similar amino acids such as valine, to avoid such errors it has two additional distinct tRNA(Ile)-dependent editing activities. One activity is designated as 'pretransfer' editing and involves the hydrolysis of activated Val-AMP. The other activity is designated 'posttran…				Cluster 1	53
K01872	AARS, alaS	alanyl-tRNA synthetase	ko00970 Aminoacyl-tRNA biosynthesis	FUNCTION: Catalyzes the attachment of L-alanine to tRNA(Ala) in a two-step reaction: L-alanine is first activated by ATP to form Ala-AMP and then transferred to the acceptor end of tRNA(Ala). AlaRS also incorrectly activates the sterically smaller amino acid glycine as well as the sterically larger amino acid L-serine; generates 2-fold more mischarged Gly than Ser (PubMed:28362257). These mischar…				Cluster 1	30
K01873	VARS, valS	valyl-tRNA synthetase	ko00970 Aminoacyl-tRNA biosynthesis	FUNCTION: Catalyzes the attachment of valine to tRNA(Val). As ValRS can inadvertently accommodate and process structurally similar amino acids such as threonine, to avoid such errors, it has a 'posttransfer' editing activity that hydrolyzes mischarged Thr-tRNA(Val) in a tRNA-dependent manner.				Cluster 1	38
K01874	MARS, metG	methionyl-tRNA synthetase	ko00450 Selenocompound metabolism ko00970 Aminoacyl-tRNA biosynthesis ko01100 Metabolic pathways	FUNCTION: Is required not only for elongation of protein synthesis but also for the initiation of all mRNA translation through initiator tRNA(fMet) aminoacylation.				Cluster 1	116
K01875	SARS, serS	seryl-tRNA synthetase	ko00970 Aminoacyl-tRNA biosynthesis	FUNCTION: Catalyzes the attachment of serine to tRNA(Ser). Is also able to aminoacylate tRNA(Sec) with serine, to form the misacylated tRNA L-seryl-tRNA(Sec), which will be further converted into selenocysteinyl-tRNA(Sec). {ECO:0000269|PubMed:2963963, ECO:0000269|PubMed:7537870, ECO:0000269|PubMed:8065908}.				Cluster 1	75
K01876	aspS	aspartyl-tRNA synthetase	ko00970 Aminoacyl-tRNA biosynthesis	FUNCTION: Catalyzes the attachment of L-aspartate to tRNA(Asp) in a two-step reaction: L-aspartate is first activated by ATP to form Asp-AMP and then transferred to the acceptor end of tRNA(Asp). Also mischarges tRNA(Asp) with D-aspartate, although it is a poor substrate (PubMed:10918062). {ECO:0000255|HAMAP-Rule:MF_00044, ECO:0000269|PubMed:10918062}.				Cluster 1	37
K01880	GARS, glyS1	glycyl-tRNA synthetase	ko00970 Aminoacyl-tRNA biosynthesis	Null				Cluster 1	108
K01881	PARS, proS	prolyl-tRNA synthetase	ko00970 Aminoacyl-tRNA biosynthesis	FUNCTION: Catalyzes the attachment of proline to tRNA(Pro) in a two-step reaction: proline is first activated by ATP to form Pro- AMP and then transferred to the acceptor end of tRNA(Pro). As ProRS can inadvertently accommodate and process non-cognate amino acids such as alanine and cysteine, to avoid such errors it has two additional distinct editing activities against alanine. One activity is d…				Cluster 1	90
K01883	CARS, cysS	cysteinyl-tRNA synthetase	ko00970 Aminoacyl-tRNA biosynthesis	Null				Cluster 1	35
K01887	RARS, argS	arginyl-tRNA synthetase	ko00970 Aminoacyl-tRNA biosynthesis	Null				Cluster 1	82
K01889	FARSA, pheS	phenylalanyl-tRNA synthetase alpha chain	ko00970 Aminoacyl-tRNA biosynthesis	Null				Cluster 1	79
K01892	HARS, hisS	histidyl-tRNA synthetase	ko00970 Aminoacyl-tRNA biosynthesis	Null				Cluster 1	19
K01893	NARS, asnS	asparaginyl-tRNA synthetase	ko00970 Aminoacyl-tRNA biosynthesis	Null				Cluster 1	36
K01895	ACSS1_2, acs	acetyl-CoA synthetase	ko00010 Glycolysis / Gluconeogenesis ko00620 Pyruvate metabolism ko00630 Glyoxylate and dicarboxylate metabolism ko00640 Propanoate metabolism ko00680 Methane metabolism ko00720 Carbon fixation pathways in prokaryotes ko01100 Metabolic pathways ko01110 Biosynthesis of secondary metabolites ko01120 Microbial metabolism in diverse environments ko01130 Biosynthesis of antibiotics ko01200 Carbon meta…	FUNCTION: Catalyzes the conversion of acetate into acetyl-CoA (AcCoA), an essential intermediate at the junction of anabolic and catabolic pathways. Acs undergoes a two-step reaction. In the first half reaction, Acs combines acetate with ATP to form acetyl- adenylate (AcAMP) intermediate. In the second half reaction, it can then transfer the acetyl group from AcAMP to the sulfhydryl group of CoA,…				Cluster 1	49
K01912	paaK	phenylacetate-CoA ligase	ko00360 Phenylalanine metabolism ko01100 Metabolic pathways ko01120 Microbial metabolism in diverse environments ko05111 Biofilm formation - Vibrio cholerae	FUNCTION: Catalyzes the activation of phenylacetic acid (PA) to phenylacetyl-CoA (PA-CoA). Involved in the phenylalanine metabolism. Can also use CTP and UTP as substrate. {ECO:0000269|PubMed:2324116, ECO:0000269|PubMed:8969218, ECO:0000269|PubMed:9600981}.				Cluster 1	60
K01923	purC	phosphoribosylaminoimidazole-succinocarboxamide synthase	ko00230 Purine metabolism ko01100 Metabolic pathways ko01110 Biosynthesis of secondary metabolites ko01130 Biosynthesis of antibiotics	Null				Cluster 1	20
K01925	murD	UDP-N-acetylmuramoylalanine--D-glutamate ligase	ko00471 D-Glutamine and D-glutamate metabolism ko00550 Peptidoglycan biosynthesis ko01100 Metabolic pathways	FUNCTION: Cell wall formation. Catalyzes the addition of glutamate to the nucleotide precursor UDP-N-acetylmuramoyl-L-alanine (UMA).				Cluster 1	34
K01940	argG, ASS1	argininosuccinate synthase	ko00220 Arginine biosynthesis ko00250 Alanine, aspartate and glutamate metabolism ko01100 Metabolic pathways ko01110 Biosynthesis of secondary metabolites ko01130 Biosynthesis of antibiotics ko01230 Biosynthesis of amino acids ko05418 Fluid shear stress and atherosclerosis	Null				Cluster 1	61
K01952	PFAS, purL	phosphoribosylformylglycinamidine synthase	ko00230 Purine metabolism ko01100 Metabolic pathways ko01110 Biosynthesis of secondary metabolites ko01130 Biosynthesis of antibiotics	FUNCTION: Phosphoribosylformylglycinamidine synthase involved in the purines biosynthetic pathway. Catalyzes the ATP-dependent conversion of formylglycinamide ribonucleotide (FGAR) and glutamine to yield formylglycinamidine ribonucleotide (FGAM) and glutamate. {ECO:0000255|HAMAP-Rule:MF_00419, ECO:0000269|PubMed:2659070}.				Cluster 1	129
K01953	asnB, ASNS	asparagine synthase (glutamine-hydrolysing)	ko00250 Alanine, aspartate and glutamate metabolism ko01100 Metabolic pathways ko01110 Biosynthesis of secondary metabolites ko01230 Biosynthesis of amino acids	FUNCTION: Catalyzes the ATP-dependent conversion of aspartate into asparagine, using glutamine as a source of nitrogen. Can also use ammonia as the nitrogen source in vitro, albeit with lower efficiency. As nucleotide substrates, ATP and dATP are utilized at a similar rate in both the glutamine- and ammonia-dependent reactions, whereas GTP utilization is only 15% that of ATP, and CTP, UTP, ITP an…				Cluster 1	5
K01955	carB, CPA2	carbamoyl-phosphate synthase large subunit	ko00240 Pyrimidine metabolism ko00250 Alanine, aspartate and glutamate metabolism ko01100 Metabolic pathways	Null				Cluster 1	17
K01960	pycB	pyruvate carboxylase subunit B	ko00020 Citrate cycle (TCA cycle) ko00620 Pyruvate metabolism ko00720 Carbon fixation pathways in prokaryotes ko01100 Metabolic pathways ko01120 Microbial metabolism in diverse environments ko01200 Carbon metabolism ko01230 Biosynthesis of amino acids	FUNCTION: Pyruvate carboxylase catalyzes a 2-step reaction, involving the ATP-dependent carboxylation of the covalently attached biotin in the first step and the transfer of the carboxyl group to pyruvate in the second. {ECO:0000269|PubMed:11195096}.				Cluster 1	48
K02003	ABC.CD.A	putative ABC transport system ATP-binding protein	Null/Cell wall/membrane/envelope biogenesis	Probably part of an ABC transporter complex. Probably responsible for energy coupling to the transport system (By similarity).				Cluster 1	41
K02005	ABC.CD.TX	HlyD family secretion protein	Null/Cell wall/membrane/envelope biogenesis, Defense mechanisms	Null				Cluster 1	58
K02078	acpP	acyl carrier protein	ko00998 Biosynthesis of various secondary metabolites - part 2 ko01100 Metabolic pathways ko01130 Biosynthesis of antibiotics	FUNCTION: Carrier of the growing fatty acid chain in fatty acid biosynthesis.				Cluster 1	58
K02110	ATPF0C, atpE	F-type H+-transporting ATPase subunit c	ko00190 Oxidative phosphorylation ko00195 Photosynthesis ko01100 Metabolic pathways	FUNCTION: F(1)F(0) ATP synthase produces ATP from ADP in the presence of a proton or sodium gradient. F-type ATPases consist of two structural domains, F(1) containing the extramembraneous catalytic core and F(0) containing the membrane proton channel, linked together by a central stalk and a peripheral stalk. During catalysis, ATP synthesis in the catalytic domain of F(1) is coupled via a rotary…				Cluster 1	26
K02111	ATPF1A, atpA	F-type H+/Na+-transporting ATPase subunit alpha	ko00190 Oxidative phosphorylation ko00195 Photosynthesis ko01100 Metabolic pathways	FUNCTION: Produces ATP from ADP in the presence of a proton gradient across the membrane. The alpha chain is a regulatory subunit.				Cluster 1	53
K02112	ATPF1B, atpD	F-type H+/Na+-transporting ATPase subunit beta	ko00190 Oxidative phosphorylation ko00195 Photosynthesis ko01100 Metabolic pathways	FUNCTION: Produces ATP from ADP in the presence of a proton gradient across the membrane. The catalytic sites are hosted primarily by the beta subunits.				Cluster 1	25
K02113	ATPF1D, atpH	F-type H+-transporting ATPase subunit delta	ko00190 Oxidative phosphorylation ko00195 Photosynthesis ko01100 Metabolic pathways	FUNCTION: F(1)F(0) ATP synthase produces ATP from ADP in the presence of a proton or sodium gradient. F-type ATPases consist of two structural domains, F(1) containing the extramembraneous catalytic core and F(0) containing the membrane proton channel, linked together by a central stalk and a peripheral stalk. During catalysis, ATP synthesis in the catalytic domain of F(1) is coupled via a rotary…				Cluster 1	59
K02190	cbiK	sirohydrochlorin cobaltochelatase	ko00860 Porphyrin and chlorophyll metabolism ko01100 Metabolic pathways	FUNCTION: Catalyzes the insertion of Co(2+) into sirohydrochlorin as part of the anaerobic pathway to cobalamin biosynthesis.				Cluster 1	5
K02342	dnaQ	DNA polymerase III subunit epsilon	ko03030 DNA replication ko03430 Mismatch repair ko03440 Homologous recombination	FUNCTION: DNA polymerase III is a complex, multichain enzyme responsible for most of the replicative synthesis in bacteria. The epsilon subunit contain the editing function and is a proofreading 3'-5' exonuclease (PubMed:6340117). Contacts both the beta sliding clamp (dnaN) and the polymerase subunit (dnaE), stabilizing their interaction (PubMed:26499492). {ECO:0000269|PubMed:26499492, ECO:000026…				Cluster 1	13
K02346	dinB	DNA polymerase IV	Null/Replication, recombination and repair	Poorly processive, error-prone DNA polymerase involved in translesion repair and untargeted mutagenesis (PubMed:10488344, PubMed:10801133). Copies undamaged DNA at stalled replication forks, which arise in vivo from mismatched or misaligned primer ends. These misaligned primers can be extended by Pol IV. Exhibits no 3'-5' exonuclease (proofreading) activity (PubMed:10488344). Overexpression of Po…				Cluster 1	12
K02355	fusA, GFM, EFG	elongation factor G	Null/Translation, ribosomal structure and biogenesis	Catalyzes the GTP-dependent ribosomal translocation step during translation elongation. During this step, the ribosome changes from the pre-translocational (PRE) to the post-translocational (POST) state as the newly formed A-site-bound peptidyl-tRNA and P-site-bound deacylated tRNA move to the P and E sites, respectively. Catalyzes the coordinated movement of the two tRNA molecules, the mRNA and …				Cluster 1	59
K02356	efp	elongation factor	Null/Translation, ribosomal structure and biogenesis	Involved in peptide bond synthesis. Alleviates ribosome stalling that occurs when 3 or more consecutive Pro residues or the sequence PPG is present in a protein, possibly by augmenting the peptidyl transferase activity of the ribosome. Beta-lysylation at Lys-34 is required for alleviation. The Pro codons and their context do not affect activity; only consecutive Pro residues (not another amino ac…				Cluster 1	139
K02357	tsf, TSFM	elongation factor Ts	Null/Translation, ribosomal structure and biogenesis	Associates with the EF-Tu.GDP complex and induces the exchange of GDP to GTP. It remains bound to the aminoacyl-tRNA.EF-Tu.GTP complex up to the GTP hydrolysis stage on the ribosome.				Cluster 1	113
K02358	tuf, TUFM	elongation factor Tu	Null/Translation, ribosomal structure and biogenesis	This protein promotes the GTP-dependent binding of aminoacyl-tRNA to the A-site of ribosomes during protein biosynthesis.				Cluster 1	24
K02428	rdgB	XTP/dITP diphosphohydrolase	ko00230 Purine metabolism ko01100 Metabolic pathways	FUNCTION: Pyrophosphatase that catalyzes the hydrolysis of nucleoside triphosphates to their monophosphate derivatives, with a high preference for the non-canonical purine nucleotides XTP (xanthosine triphosphate), dITP (deoxyinosine triphosphate) and ITP (PubMed:12297000, PubMed:17976651). Can also efficiently hydrolyze 2'-deoxy-N-6-hydroxylaminopurine triphosphate (dHAPTP) (PubMed:17090528). Se…				Cluster 1	33
K02437	gcvH, GCSH	glycine cleavage system H protein	ko00260 Glycine, serine and threonine metabolism ko00630 Glyoxylate and dicarboxylate metabolism ko01100 Metabolic pathways ko01110 Biosynthesis of secondary metabolites ko01130 Biosynthesis of antibiotics ko01200 Carbon metabolism	FUNCTION: The glycine cleavage system catalyzes the degradation of glycine. The H protein shuttles the methylamine group of glycine from the P protein to the T protein. {ECO:0000255|HAMAP- Rule:MF_00272, ECO:0000269|PubMed:8375392}.				Cluster 1	13
K02469	gyrA	DNA gyrase subunit A	Null/Replication, recombination and repair	A type II topoisomerase that negatively supercoils closed circular double-stranded (ds) DNA in an ATP-dependent manner to maintain chromosomes in an underwound state (PubMed:3031051, PubMed:186775, PubMed:7811004, PubMed:9148951, PubMed:12051842, PubMed:18642932, PubMed:19060136, PubMed:20356737, PubMed:22457353, PubMed:23294697, PubMed:19965760). This makes better substrates for topoisomerase IV…				Cluster 1	59
K02470	gyrB	DNA gyrase subunit B	Null/Replication, recombination and repair	A type II topoisomerase that negatively supercoils closed circular double-stranded (ds) DNA in an ATP-dependent manner to maintain chromosomes in an underwound state, while in the absence of ATP it relaxes supercoiled dsDNA (PubMed:15047530. PubMed:16876125, PubMed:19060136, PubMed:16377674, PubMed:18426901, PubMed:22844097, PubMed:19596812, PubMed:20805881). Also catalyzes the interconversion of…				Cluster 1	63
K02518	infA	translation initiation factor IF-1	Null	FUNCTION: Catalyzes the production of nitric oxide. {ECO:0000256|PIRNR:PIRNR037219}.				Cluster 1	33
K02519	infB, MTIF2	translation initiation factor IF-2	Null/Translation, ribosomal structure and biogenesis	One of the essential components for the initiation of protein synthesis. May protect N-formylmethionyl-tRNA(fMet) from spontaneous hydrolysis. Promotes N-formylmethionyl-tRNA(fMet) binding to the 30S pre-initiation complex (PIC) (PubMed:1764105, PubMed:20224578). Also involved in the hydrolysis of GTP during the formation of the 70S ribosomal complex. Upon addition of the 50S ribosomal subunit, I…				Cluster 1	95
K02520	infC, MTIF3	translation initiation factor IF-3	Null/Translation, ribosomal structure and biogenesis	One of the essential components for the initiation of protein synthesis.IF-3 binds to the 30S ribosomal subunit and shifts the equilibrum between 70S ribosomes and their 50S and 30S subunits in favor of the free subunits, thus enhancing the availability of 30S subunits on which protein synthesis initiation begins.				Cluster 1	57
K02527	kdtA, waaA	3-deoxy-D-manno-octulosonic-acid transferase	ko00540 Lipopolysaccharide biosynthesis ko01100 Metabolic pathways	FUNCTION: Involved in lipopolysaccharide (LPS) biosynthesis. Catalyzes the transfer of two 3-deoxy-D-manno-octulosonate (Kdo) residues from CMP-Kdo to lipid IV(A), the tetraacyldisaccharide- 1,4'-bisphosphate precursor of lipid A. {ECO:0000269|PubMed:10951204, ECO:0000269|PubMed:1577828}.				Cluster 1	46
K02564	nagB, GNPDA	glucosamine-6-phosphate deaminase	ko00520 Amino sugar and nucleotide sugar metabolism ko01100 Metabolic pathways	FUNCTION: Catalyzes the reversible isomerization-deamination of glucosamine 6-phosphate (GlcN6P) to form fructose 6-phosphate (Fru6P) and ammonium ion.				Cluster 1	60
K02600	nusA	transcription termination/antitermination protein NusA	Null/Transcription	Participates in both transcription termination and antitermination. Involved in a variety of cellular and viral termination and antitermination processes, such as Rho-dependent transcriptional termination, intrinsic termination, and phage lambda N-mediated transcriptional antitermination. Also important for coordinating the cellular responses to DNA damage by coupling the processes of nucleotide …				Cluster 1	61
K02621	parC	topoisomerase IV subunit A	Null/Replication, recombination and repair	Topoisomerase IV is essential for chromosome segregation; it is the principal protein responsible for decatenating newly replicated chromosomes (PubMed:9334322). It relaxes supercoiled DNA (PubMed:12269820, PuMed:16023670, PubMed:21300644). MukB stimulates the relaxation activity of topoisomerase IV and also has a modest effect on decatenation (PubMed:20921377).				Cluster 1	48
K02622	parE	topoisomerase IV subunit B	Null/Replication, recombination and repair	Topoisomerase IV is essential for chromosome segregation; it is the principal protein responsible for decatenating newly replicated chromosomes (PubMed:9334322). It relaxes supercoiled DNA (PubMed:15105144, PubMed:21300644, PubMed:23294697, PubMed:23352267). MukB stimulates the relaxation activity of topoisomerase IV and also has a modest effect on decatenation (PubMed:20921377).				Cluster 1	50
K02837	prfC	peptide chain release factor 3	Null/Translation, ribosomal structure and biogenesis	Increases the formation of ribosomal termination complexes and stimulates activities of RF-1 and RF-2. It binds guanine nucleotides and has strong preference for UGA stop codons. It may interact directly with the ribosome. The stimulation of RF-1 and RF-2 is significantly reduced by GTP and GDP, but not by GMP.				Cluster 1	40
K02863	RP-L1, MRPL1, rplA	large subunit ribosomal protein L1	ko03010 Ribosome	FUNCTION: One of the primary rRNA binding proteins, it binds very close to the 3'-end of the 23S rRNA. Forms part of the L1 stalk. It is often not seen in high-resolution crystal structures, but can be seen in cryo_EM and 3D reconstruction models. These indicate that the distal end of the stalk moves by approximately 20 angstroms (PubMed:12859903, PubMed:16272117). This stalk movement is thought …				Cluster 1	46
K02864	RP-L10, MRPL10, rplJ	large subunit ribosomal protein L10	ko03010 Ribosome	FUNCTION: Forms part of the ribosomal stalk, playing a central role in the interaction of the ribosome with GTP-bound translation factors. {ECO:0000269|PubMed:15923259}.				Cluster 1	42
K02867	RP-L11, MRPL11, rplK	large subunit ribosomal protein L11	ko03010 Ribosome	FUNCTION: Forms part of the ribosomal stalk which helps the ribosome interact with GTP-bound translation factors.				Cluster 1	50
K02871	RP-L13, MRPL13, rplM	large subunit ribosomal protein L13	ko03010 Ribosome	FUNCTION: This protein is one of the early assembly proteins of the 50S ribosomal subunit, although it is not seen to bind rRNA by itself. It is important during the early stages of 50S assembly. {ECO:0000269|PubMed:3298242}.				Cluster 1	31
K02874	RP-L14, MRPL14, rplN	large subunit ribosomal protein L14	ko03010 Ribosome	FUNCTION: This protein binds directly to 23S ribosomal RNA. In the E.coli 70S ribosome it has been modeled to make two contacts with the 16S rRNA of the 30S subunit, forming part of bridges B5 and B8, connecting the 2 subunits (PubMed:12809609). Although the protein undergoes significant rotation during the transition from an initiation to and EF-G bound state, the bridges remain stable. In the 3…				Cluster 1	27
K02879	RP-L17, MRPL17, rplQ	large subunit ribosomal protein L17	ko03010 Ribosome	FUNCTION: Requires L15 for assembly into the 50S subunit. {ECO:0000269|PubMed:3298242}.				Cluster 1	54
K02881	RP-L18, MRPL18, rplR	large subunit ribosomal protein L18	ko03010 Ribosome	FUNCTION: This is one of the proteins that mediates the attachment of the 5S rRNA subcomplex onto the large ribosomal subunit where it forms part of the central protuberance. Binds stably to 5S rRNA; increases binding abilities of L5 in a cooperative fashion; both proteins together confer 23S rRNA binding. The 5S rRNA and some of its associated proteins might help stabilize positioning of ribosom…				Cluster 1	40
K02884	RP-L19, MRPL19, rplS	large subunit ribosomal protein L19	ko03010 Ribosome	FUNCTION: This protein is located at the 30S-50S ribosomal subunit interface. In the 70S ribosome it has been modeled to make two contacts with the 16S rRNA of the 30S subunit forming part of bridges B6 and B8 (PubMed:12809609). In the 3.5 A resolved structures L14 and L19 interact and together make contact with the 16S rRNA (PubMed:16272117). The protein conformation is quite different between t…				Cluster 1	52
K02887	RP-L20, MRPL20, rplT	large subunit ribosomal protein L20	ko03010 Ribosome	FUNCTION: One of the primary rRNA binding proteins, it binds close to the 5'-end of the 23S rRNA. It is important during the early stages of 50S assembly. {ECO:0000269|PubMed:3298242}.				Cluster 1	31
K02888	RP-L21, MRPL21, rplU	large subunit ribosomal protein L21	ko03010 Ribosome	FUNCTION: This protein binds to 23S rRNA in the presence of protein L20. {ECO:0000269|PubMed:2665813, ECO:0000269|PubMed:6170935}.				Cluster 1	29
K02890	RP-L22, MRPL22, rplV	large subunit ribosomal protein L22	ko03010 Ribosome	Null				Cluster 1	27
K02892	RP-L23, MRPL23, rplW	large subunit ribosomal protein L23	ko03010 Ribosome	FUNCTION: One of the early assembly proteins, it binds 23S rRNA; is essential for growth. One of the proteins that surround the polypeptide exit tunnel on the outside of the subunit. Acts as the docking site for trigger factor (PubMed:12226666) for Ffh binding to the ribosome (SRP54, PubMed:12756233 and PubMed:12702815) and to nascent polypeptide chains (PubMed:12756233). {ECO:0000269|PubMed:1222…				Cluster 1	41
K02895	RP-L24, MRPL24, rplX	large subunit ribosomal protein L24	ko03010 Ribosome	FUNCTION: One of two assembly initiator proteins, it binds directly to the 5'-end of the 23S rRNA, where it nucleates assembly of the 50S subunit. It is not thought to be involved in the functions of the mature 50S subunit in vitro. {ECO:0000269|PubMed:3298242, ECO:0000269|PubMed:357435, ECO:0000269|PubMed:6760192}.				Cluster 1	17
K02899	RP-L27, MRPL27, rpmA	large subunit ribosomal protein L27	ko03010 Ribosome	Null				Cluster 1	28
K02902	RP-L28, MRPL28, rpmB	large subunit ribosomal protein L28	ko03010 Ribosome	Null				Cluster 1	33
K02904	RP-L29, rpmC	large subunit ribosomal protein L29	ko03010 Ribosome	FUNCTION: Binds 23S rRNA. It is not essential for growth. {ECO:0000269|PubMed:12226666, ECO:0000269|PubMed:6170935}.				Cluster 1	6
K02906	RP-L3, MRPL3, rplC	large subunit ribosomal protein L3	ko03010 Ribosome	FUNCTION: One of two assembly initiator proteins, it binds directly near the 3'-end of the 23S rRNA, where it nucleates assembly of the 50S subunit. {ECO:0000269|PubMed:3298242, ECO:0000269|PubMed:6760192}.				Cluster 1	9
K02907	RP-L30, MRPL30, rpmD	large subunit ribosomal protein L30	ko03010 Ribosome	Null				Cluster 1	8
K02913	RP-L33, MRPL33, rpmG	large subunit ribosomal protein L33	ko03010 Ribosome	Null				Cluster 1	35
K02914	RP-L34, MRPL34, rpmH	large subunit ribosomal protein L34	ko03010 Ribosome	FUNCTION: Found on the solvent side of the large subunit.				Cluster 1	6
K02919	RP-L36, MRPL36, rpmJ	large subunit ribosomal protein L36	ko03010 Ribosome	FUNCTION: Binds the 23S rRNA.				Cluster 1	8
K02926	RP-L4, MRPL4, rplD	large subunit ribosomal protein L4	ko03010 Ribosome	FUNCTION: One of the primary rRNA binding proteins, this protein initially binds near the 5'-end of the 23S rRNA (PubMed:3298242). It is important during the early stages of 50S assembly (PubMed:3298242). It makes multiple contacts with different domains of the 23S rRNA in the assembled 50S subunit and ribosome (PubMed:7556101, PubMed:6170935). {ECO:0000269|PubMed:13130133, ECO:0000269|PubMed:244…				Cluster 1	32
K02931	RP-L5, MRPL5, rplE	large subunit ribosomal protein L5	ko03010 Ribosome	FUNCTION: This is 1 of the proteins that binds and probably mediates the attachment of the 5S RNA into the large ribosomal subunit, where it forms part of the central protuberance. Its 5S rRNA binding is significantly enhanced in the presence of L18. {ECO:0000269|PubMed:354687, ECO:0000269|PubMed:7038683, ECO:0000269|PubMed:8925931}.				Cluster 1	48
K02933	RP-L6, MRPL6, rplF	large subunit ribosomal protein L6	ko03010 Ribosome	FUNCTION: This protein binds directly to at least 2 domains of the 23S ribosomal RNA, thus is important in its secondary structure. It is located near the subunit interface in the base of the L7/L12 stalk, and near the tRNA binding site of the peptidyltransferase center. {ECO:0000269|PubMed:6170935}.				Cluster 1	53
K02935	RP-L7, MRPL12, rplL	large subunit ribosomal protein L7/L12	ko03010 Ribosome	FUNCTION: The binding site for several of the GTPase factors involved in protein synthesis (IF-2, EF-Tu, EF-G and RF3). Is thus essential for accurate translation. Deletion of 1 of the L12 dimers from the ribosome (by deleting the binding site on L10) leads to decreased IF-2 association with the 70S ribosome and decreased stimulation of the GTPase activity of EF-G. {ECO:0000269|PubMed:15989950, E…				Cluster 1	47
K02939	RP-L9, MRPL9, rplI	large subunit ribosomal protein L9	ko03010 Ribosome	FUNCTION: One of the primary rRNA binding proteins, it binds very close to the 3' end of the 23S rRNA. {ECO:0000269|PubMed:3298242}.				Cluster 1	74
K02946	RP-S10, MRPS10, rpsJ	small subunit ribosomal protein S10	ko03010 Ribosome	FUNCTION: Involved in the binding of tRNA to the ribosomes (PubMed:6759118). In addition, in complex with NusB, is involved in the regulation of ribosomal RNA (rRNA) biosynthesis by transcriptional antitermination. S10 binds RNA non-specifically and increases the affinity of NusB for the boxA RNA sequence (PubMed:7678781, PubMed:11884128, PubMed:16109710). S10 may constitute the critical antiterm…				Cluster 1	28
K02948	RP-S11, MRPS11, rpsK	small subunit ribosomal protein S11	ko03010 Ribosome	FUNCTION: Located on the platform of the 30S subunit, it bridges several disparate RNA helices of the 16S rRNA. Forms part of the Shine-Dalgarno cleft in the 70S ribosome (By similarity). {ECO:0000250}.				Cluster 1	31
K02950	RP-S12, MRPS12, rpsL	small subunit ribosomal protein S12	ko03010 Ribosome	FUNCTION: Catalyzes the hydrolysis of 3-deoxy-D-manno-octulosonate 8-phosphate (KDO 8-P) to 3-deoxy-D-manno-octulosonate (KDO) and inorganic phosphate. {ECO:0000256|PIRNR:PIRNR006118}.				Cluster 1	28
K02954	RP-S14, MRPS14, rpsN	small subunit ribosomal protein S14	ko03010 Ribosome	FUNCTION: Binds 16S rRNA, required for the assembly of 30S particles and may also be responsible for determining the conformation of the 16S rRNA at the A site.				Cluster 1	32
K02956	RP-S15, MRPS15, rpsO	small subunit ribosomal protein S15	ko03010 Ribosome	FUNCTION: One of the primary rRNA binding proteins, it binds directly to 16S rRNA where it helps nucleate assembly of the platform of the 30S subunit by binding and bridging several RNA helices of the 16S rRNA (PubMed:12809609, PubMed:16272117). Binds to its own mRNA, stabilizing it 5-UTR and preventing its translation (PubMed:24339747). {ECO:0000269|PubMed:12809609, ECO:0000269|PubMed:16272117, …				Cluster 1	25
K02959	RP-S16, MRPS16, rpsP	small subunit ribosomal protein S16	ko03010 Ribosome	FUNCTION: In addition to being a ribosomal protein, S16 also has a cation-dependent endonuclease activity. {ECO:0000269|PubMed:8730873}.				Cluster 1	94
K02965	RP-S19, rpsS	small subunit ribosomal protein S19	ko03010 Ribosome	FUNCTION: In the E.coli 70S ribosome in the initiation state (PubMed:12809609) it has been modeled to contact the 23S rRNA of the 50S subunit forming part of bridge B1a; this bridge is broken in the model with bound EF-G. The 23S rRNA contact site in bridge B1a is modeled to differ in different ribosomal states (PubMed:12859903), contacting alternately S13 or S19. In the 3.5 angstroms resolved ri…				Cluster 1	5
K02967	RP-S2, MRPS2, rpsB	small subunit ribosomal protein S2	ko03010 Ribosome	FUNCTION: Required for ribosomal protein S1 to bind to the 30S subunit. {ECO:0000269|PubMed:12068815}.				Cluster 1	57
K02968	RP-S20, rpsT	small subunit ribosomal protein S20	ko03010 Ribosome	FUNCTION: Binds directly to 16S ribosomal RNA.				Cluster 1	71
K02970	RP-S21, MRPS21, rpsU	small subunit ribosomal protein S21	ko03010 Ribosome	Null				Cluster 1	24
K02982	RP-S3, rpsC	small subunit ribosomal protein S3	ko03010 Ribosome	FUNCTION: Binds the lower part of the 30S subunit head. Binds mRNA in the 70S ribosome, positioning it for translation (By similarity). {ECO:0000250}.				Cluster 1	43
K02986	RP-S4, rpsD	small subunit ribosomal protein S4	ko03010 Ribosome	FUNCTION: One of two assembly initiator proteins for the 30S subunit, it binds directly to 16S rRNA where it nucleates assembly of the body of the 30S subunit. {ECO:0000269|PubMed:2461734}.				Cluster 1	44
K02988	RP-S5, MRPS5, rpsE	small subunit ribosomal protein S5	ko03010 Ribosome	FUNCTION: With S4 and S12 plays an important role in translational accuracy. Many suppressors of streptomycin-dependent mutants of protein S12 are found in this protein, some but not all of which decrease translational accuracy (ram, ribosomal ambiguity mutations). {ECO:0000269|PubMed:15652481}.				Cluster 1	40
K02992	RP-S7, MRPS7, rpsG	small subunit ribosomal protein S7	ko03010 Ribosome	FUNCTION: One of the primary rRNA binding proteins, it binds directly to 16S rRNA where it nucleates assembly of the head domain of the 30S subunit (PubMed:2461734). Is located at the subunit interface close to the decoding center, where it has been shown to contact mRNA (PubMed:10606263). Has been shown to contact tRNA in both the P and E sites; it probably blocks exit of the E site tRNA (PubMed…				Cluster 1	44
K02994	RP-S8, rpsH	small subunit ribosomal protein S8	ko03010 Ribosome	FUNCTION: One of the primary rRNA binding proteins, it binds directly to 16S rRNA central domain where it helps coordinate assembly of the platform of the 30S subunit. {ECO:0000250}.				Cluster 1	25
K02996	RP-S9, MRPS9, rpsI	small subunit ribosomal protein S9	ko03010 Ribosome	FUNCTION: The C-terminal tail plays a role in the affinity of the 30S P site for different tRNAs. Mutations that decrease this affinity are suppressed in the 70S ribosome. {ECO:0000269|PubMed:15308780}.				Cluster 1	26
K03043	rpoB	DNA-directed RNA polymerase subunit beta	ko03020 RNA polymerase	FUNCTION: DNA-dependent RNA polymerase catalyzes the transcription of DNA into RNA using the four ribonucleoside triphosphates as substrates. {ECO:0000269|PubMed:1646077, ECO:0000269|PubMed:24843001}.				Cluster 1	88
K03046	rpoC	DNA-directed RNA polymerase subunit beta'	ko03020 RNA polymerase	FUNCTION: DNA-dependent RNA polymerase catalyzes the transcription of DNA into RNA using the four ribonucleoside triphosphates as substrates. {ECO:0000255|HAMAP-Rule:MF_01322, ECO:0000269|PubMed:1646077, ECO:0000269|PubMed:24843001}.				Cluster 1	54
K03070	secA	preprotein translocase subunit SecA	ko02024 Quorum sensing ko03060 Protein export ko03070 Bacterial secretion system	FUNCTION: Required for protein export, interacts with the SecYEG preprotein conducting channel. SecA has a central role in coupling the hydrolysis of ATP to the transfer of proteins into and across the cell membrane, serving both as a receptor for the preprotein- SecB complex and as an ATP-driven molecular motor driving the stepwise translocation of polypeptide chains across the membrane. {ECO:00…				Cluster 1	66
K03076	secY	preprotein translocase subunit SecY	ko02024 Quorum sensing ko03060 Protein export ko03070 Bacterial secretion system	FUNCTION: The central subunit of the protein translocation channel SecYEG. Consists of two halves formed by TMs 1-5 and 6-10. These two domains form a lateral gate at the front which open onto the bilayer between TMs 2 and 7, and are clamped together by SecE at the back. The channel is closed by both a pore ring composed of hydrophobic SecY resides and a short helix (helix 2A) on the extracellula…				Cluster 1	105
K03088	rpoE	RNA polymerase sigma-70 factor, ECF subfamily	Null/Transcription	Sigma factors are initiation factors that promote the attachment of RNA polymerase (RNAP) to specific initiation sites and are then released (PubMed:7889935, PubMed:2691330, PubMed:9159522, PubMed:9159523). Extracytoplasmic function (ECF) sigma-E controls the envelope stress response, responding to periplasmic protein stress, increased levels of periplasmic lipopolysaccharide (LPS) as well as hea…				Cluster 1	39
K03106	SRP54, ffh	signal recognition particle subunit SRP54	ko02024 Quorum sensing ko03060 Protein export ko03070 Bacterial secretion system	FUNCTION: Involved in targeting and insertion of nascent membrane proteins into the cytoplasmic membrane. Binds to the hydrophobic signal sequence of the ribosome-nascent chain (RNC) as it emerges from the ribosomes. The SRP-RNC complex is then targeted to the cytoplasmic membrane where it interacts with the SRP receptor FtsY. Interaction with FtsY leads to the transfer of the RNC complex to the …				Cluster 1	31
K03169	topB	DNA topoisomerase III	Null/Replication, recombination and repair	Releases the supercoiling and torsional tension of DNA, which is introduced during the DNA replication and transcription, by transiently cleaving and rejoining one strand of the DNA duplex. Introduces a single-strand break via transesterification at a target site in duplex DNA. The scissile phosphodiester is attacked by the catalytic tyrosine of the enzyme, resulting in the formation of a DNA-(5'…				Cluster 1	17
K03281	TC.CIC	chloride channel protein, CIC family	Null/Inorganic ion transport and metabolism	Null				Cluster 1	30
K03284	corA	magnesium transporter	Null/Inorganic ion transport and metabolism	Mediates influx of magnesium ions (PubMed:18276588, PubMed:22722933, PubMed:23781956, PubMed:23112165). Mediates Co(2+) uptake (PubMed:21454699, PubMed:23091000, PubMed:23425532). Has high selectivity for Co(2+) (PubMed:21454699, PubMed:23425532). Alternates between open and closed states. Activated by low cytoplasmic Mg(2+) levels. Inactive when cytoplasmic Mg(2+) levels are high (PubMed:2311216…				Cluster 1	91
K03303	lctP	lactate permease	Null/Energy production and conversion	May play a role in L-lactate transport.				Cluster 1	20
K03305	TC.POT	proton-dependent oligopeptide transporter, POT family	Null/Amino acid transport and metabolism	Null				Cluster 1	40
K03307	TC.SSS	solute:Na+ symporter, SSS family	Null/Amino acid transport and metabolism	Catalyzes the sodium-dependent uptake of extracellular L-proline.				Cluster 1	11
K03321	TC.SULP	sulfate permease, SulP family	Null/Inorganic ion transport and metabolism	Null				Cluster 1	49
K03340	dapdh	diaminopimelate dehydrogenase	ko00300 Lysine biosynthesis ko01100 Metabolic pathways ko01110 Biosynthesis of secondary metabolites ko01230 Biosynthesis of amino acids	FUNCTION: Catalyzes the reversible NADPH-dependent reductive amination of L-2-amino-6-oxopimelate, the acyclic form of L- tetrahydrodipicolinate, to generate the meso compound, D,L-2,6- diaminopimelate. Probably plays a role in lysine biosynthesis. Exhibits a high substrate specificity, since alpha-ketoglutarate, pyruvate, oxaloacetate, glyoxylate, alpha-ketobutyrate, alpha- ketovalerate, alpha-k…				Cluster 1	63
K03517	nadA	quinolinate synthase	ko00760 Nicotinate and nicotinamide metabolism ko01100 Metabolic pathways	FUNCTION: Catalyzes the condensation of iminoaspartate with dihydroxyacetone phosphate to form quinolinate. {ECO:0000269|PubMed:10648170, ECO:0000269|PubMed:15898769, ECO:0000269|PubMed:15967443}.				Cluster 1	48
K03521	fixA, etfB	electron transfer flavoprotein beta subunit	Null/Energy production and conversion	Required for anaerobic carnitine reduction. May bring reductant to CaiA.				Cluster 1	99
K03522	fixB, etfA	electron transfer flavoprotein alpha subunit	Null/Energy production and conversion	Required for anaerobic carnitine reduction. May bring reductant to CaiA.				Cluster 1	101
K03531	ftsZ	cell division protein FtsZ	ko04112 Cell cycle - Caulobacter	FUNCTION: Essential cell division protein that forms a contractile ring structure (Z ring) at the future cell division site. The regulation of the ring assembly controls the timing and the location of cell division. One of the functions of the FtsZ ring is to recruit other cell division proteins to the septum to produce a new cell wall between the dividing cells. Binds GTP and shows GTPase activi…				Cluster 1	3
K03561	exbB	biopolymer transport protein ExbB	Null/Intracellular trafficking, secretion, and vesicular transport	Involved in the TonB-dependent energy-dependent transport of various receptor-bound substrates. Protects ExbD from proteolytic degradation and functionally stabilizes TonB.				Cluster 1	59
K03569	mreB	rod shape-determining protein MreB and related protein	Null/Cell cycle control, cell division, chromosome partitioning	Forms membrane-associated dynamic filaments that are essential for cell shape determination (PubMed:15612918, PubMed:21903929). Acts by regulating cell wall synthesis and cell elongation, and thus cell shape (PubMed:21903929). A feedback loop between cell geometry and MreB localization maintains elongated cell shape by targeting cell wall growth to regions of negative cell wall curvature (PubMed:…				Cluster 1	26
K03590	ftsA	cell division protein FtsA	ko04112 Cell cycle - Caulobacter	FUNCTION: Essential cell division protein that assists in the assembly of the Z ring (PubMed:11847116). May serve as the principal membrane anchor for the Z ring (PubMed:15752196). Also required for the recruitment to the septal ring of the downstream cell division proteins FtsK, FtsQ, FtsL, FtsI and FtsN (PubMed:9282742, PubMed:9495771, PubMed:9603865, PubMed:9882666, PubMed:10027987, PubMed:247…				Cluster 1	42
K03595	era, ERAL1	GTPase	Null/Translation, ribosomal structure and biogenesis	An essential GTPase that binds both GDP and GTP, with nucleotide exchange occurring on the order of seconds whereas hydrolysis occurs on the order of minutes. Plays a role in numerous processes, including cell cycle regulation, energy metabolism, as a chaperone for 16S rRNA processing and 30S ribosomal subunit biogenesis. One of at least 4 proteins (Era, RbfA, RimM and RsgA/YjeQ) that assist in t…				Cluster 1	55
K03617	rnfA	Na+-translocating ferredoxin:NAD+ oxidoreductase subunit A	Null/Energy production and conversion	Part of a membrane-bound complex that couples electron transfer with translocation of ions across the membrane (By similarity). Required for nitrogen fixation. Necessary for stable existence of both RnfB and RnfC (PubMed:9154934).				Cluster 1	31
K03665	hflX	GTPase	Null/Translation, ribosomal structure and biogenesis	GTPase that associates with the 50S ribosomal subunit and may have a role during protein synthesis or ribosome biogenesis. In vitro, also exhibits ATPase activity.				Cluster 1	40
K03694	clpA	ATP-dependent Clp protease ATP-binding subunit ClpA	Null/Posttranslational modification, protein turnover, chaperones	ATP-dependent specificity component of the ClpAP protease. It directs the protease to specific substrates. It has unfoldase activity. The primary function of the ClpA-ClpP complex appears to be the degradation of unfolded or abnormal proteins.				Cluster 1	4
K03737	por, nifJ	pyruvate-ferredoxin/flavodoxin oxidoreductase	ko00010 Glycolysis / Gluconeogenesis ko00020 Citrate cycle (TCA cycle) ko00620 Pyruvate metabolism ko00650 Butanoate metabolism ko00720 Carbon fixation pathways in prokaryotes ko01100 Metabolic pathways ko01110 Biosynthesis of secondary metabolites ko01120 Microbial metabolism in diverse environments ko01130 Biosynthesis of antibiotics ko01200 Carbon metabolism	FUNCTION: Catalyzes the oxidative decarboxylation of pyruvate to acetyl-CoA and carbon dioxide. The two electrons that are generated as a result of pyruvate decarboxylation are used in the reduction of low potential ferredoxins, which provide reducing equivalents for central metabolism. Also catalyzes the reverse reaction, i.e. the synthesis of pyruvate from acetyl-CoA and carbon dioxide. Appears…				Cluster 1	75
K03771	surA	peptidyl-prolyl cis-trans isomerase SurA	Null/Posttranslational modification, protein turnover, chaperones	Chaperone involved in the correct folding and assembly of outer membrane proteins, such as OmpA, OmpF and LamB. Recognizes specific patterns of aromatic residues and the orientation of their side chains, which are found more frequently in integral outer membrane proteins. May act in both early periplasmic and late outer membrane-associated steps of protein maturation. Essential for the survival o…				Cluster 1	26
K03773	fklB	FKBP-type peptidyl-prolyl cis-trans isomerase FklB	Null/Posttranslational modification, protein turnover, chaperones	PPIases accelerate the folding of proteins. It catalyzes the cis-trans isomerization of proline imidic peptide bonds in oligopeptides.				Cluster 1	33
K03832	tonB	periplasmic protein TonB	Null/Cell wall/membrane/envelope biogenesis	Interacts with outer membrane receptor proteins that carry out high-affinity binding and energy dependent uptake into the periplasmic space of specific substrates such as cobalamin, and various iron compounds (such as iron dicitrate, enterochelin, aerobactin, etc.). In the absence of TonB these receptors bind their substrates but do not carry out active transport. TonB also interacts with some co…				Cluster 1	60
K03924	moxR	MoxR-like ATPase	Null/General function prediction only	Null				Cluster 1	35
K04043	dnaK, HSPA9	molecular chaperone DnaK	ko03018 RNA degradation ko04212 Longevity regulating pathway - worm ko05152 Tuberculosis	FUNCTION: Acts as a chaperone. {ECO:0000255|HAMAP-Rule:MF_00332}.				Cluster 1	72
K04077	groEL, HSPD1	chaperonin GroEL	ko03018 RNA degradation ko04212 Longevity regulating pathway - worm ko04940 Type I diabetes mellitus ko05134 Legionellosis ko05152 Tuberculosis	FUNCTION: Prevents misfolding and promotes the refolding and proper assembly of unfolded polypeptides generated under stress conditions. {ECO:0000256|HAMAP-Rule:MF_00600, ECO:0000256|RuleBase:RU000419}.				Cluster 1	80
K04078	groES, HSPE1	chaperonin GroES	Null/Posttranslational modification, protein turnover, chaperones	Binds to Cpn60 in the presence of Mg-ATP and suppresses the ATPase activity of the latter.				Cluster 1	26
K04079	HSP90A, htpG	molecular chaperone HtpG	ko04141 Protein processing in endoplasmic reticulum ko04151 PI3K-Akt signaling pathway ko04217 Necroptosis ko04612 Antigen processing and presentation ko04621 NOD-like receptor signaling pathway ko04626 Plant-pathogen interaction ko04657 IL-17 signaling pathway ko04659 Th17 cell differentiation ko04914 Progesterone-mediated oocyte maturation ko04915 Estrogen signaling pathway ko05200 Pathways in …	FUNCTION: Molecular chaperone. Has ATPase activity.				Cluster 1	74
K04516	AROA1, aroA	chorismate mutase	ko00400 Phenylalanine, tyrosine and tryptophan biosynthesis ko01100 Metabolic pathways ko01110 Biosynthesis of secondary metabolites ko01130 Biosynthesis of antibiotics ko01230 Biosynthesis of amino acids	Null				Cluster 1	55
K04518	pheA2	prephenate dehydratase	ko00400 Phenylalanine, tyrosine and tryptophan biosynthesis ko01100 Metabolic pathways ko01110 Biosynthesis of secondary metabolites ko01130 Biosynthesis of antibiotics ko01230 Biosynthesis of amino acids	Null				Cluster 1	34
K04567	KARS, lysS	lysyl-tRNA synthetase, class II	ko00970 Aminoacyl-tRNA biosynthesis	Null				Cluster 1	72
K05349	bglX	beta-glucosidase	ko00460 Cyanoamino acid metabolism ko00500 Starch and sucrose metabolism ko00940 Phenylpropanoid biosynthesis ko01100 Metabolic pathways ko01110 Biosynthesis of secondary metabolites	Null				Cluster 1	34
K05516	cbpA	curved DNA-binding protein	Null/Transcription	DNA-binding protein that preferentially recognizes a curved DNA sequence. It is probably a functional analog of DnaJ; displays overlapping activities with DnaJ, but functions under different conditions, probably acting as a molecular chaperone in an adaptive response to environmental stresses other than heat shock. Lacks autonomous chaperone activity; binds native substrates and targets them for …				Cluster 1	11
K05808	yhbH	putative sigma-54 modulation protein	Null/Translation, ribosomal structure and biogenesis	Null				Cluster 1	44
K06001	trpB	tryptophan synthase beta chain	ko00260 Glycine, serine and threonine metabolism ko00400 Phenylalanine, tyrosine and tryptophan biosynthesis ko01100 Metabolic pathways ko01110 Biosynthesis of secondary metabolites ko01130 Biosynthesis of antibiotics ko01230 Biosynthesis of amino acids	FUNCTION: The beta subunit is responsible for the synthesis of L- tryptophan from indole and L-serine. {ECO:0000256|HAMAP- Rule:MF_00133, ECO:0000256|SAAS:SAAS00541112}.				Cluster 1	18
K06178	rluB	23S rRNA pseudouridine2605 synthase	Null/Translation, ribosomal structure and biogenesis	Responsible for synthesis of pseudouridine from uracil-2605 in 23S ribosomal RNA.				Cluster 1	39
K06188	aqpZ	aquaporin	Null/Carbohydrate transport and metabolism	Channel that permits osmotically driven movement of water in both directions. It is involved in the osmoregulation and in the maintenance of cell turgor during volume expansion in rapidly growing cells. It mediates rapid entry or exit of water in response to abrupt changes in osmolarity.				Cluster 1	5
K06889	K06889	uncharacterized protein	Null/Signal transduction mechanisms	Null				Cluster 1	5
K06915	K06915	uncharacterized protein	Null/Replication, recombination and repair	Null				Cluster 1	22
K06942	ychF	ribosome-binding ATPase	Null/Translation, ribosomal structure and biogenesis	ATPase that binds to both the 70S ribosome and the 50S ribosomal subunit in a nucleotide-independent manner. Does not hydrolyze GTP.				Cluster 1	46
K06950	K06950	uncharacterized protein	Null/Translation, ribosomal structure and biogenesis, General function prediction only	Null				Cluster 1	47
K07089	K07089	uncharacterized protein	Null/Function unknown	Could be part of a two-component membrane permease system responsible for amino acid transport under low pH. Involved in acidogenesis, biofilm formation and low-pH survival.				Cluster 1	49
K07107	ybgC	acyl-CoA thioester hydrolase	Null/Lipid transport and metabolism	Thioesterase that appears to be involved in phospholipid metabolism. Some specific acyl-ACPs could be physiological substrates. Displays acyl-CoA thioesterase activity on malonyl-CoA in vitro, catalyzing the hydrolysis of the thioester bond.				Cluster 1	5
K07114	yfbK	Ca-activated chloride channel homolog	Null/General function prediction only	Null				Cluster 1	49
K07148	K07148	uncharacterized protein	Null/Function unknown	Null				Cluster 1	4
K07164	K07164	uncharacterized protein	Null/General function prediction only	Null				Cluster 1	15
K07214	fes	iron(III)-enterobactin esterase	Null/Inorganic ion transport and metabolism	Upon internalization, ferric enterobactin is processed via an exquisitely specific pathway that is dependent on FES activity, making iron available for metabolic use.				Cluster 1	26
K07386	pepO	putative endopeptidase	Null/Posttranslational modification, protein turnover, chaperones	Endopeptidase with broad substrate specificity for several oligopeptides.				Cluster 1	30
K07405	E3.2.1.1A	alpha-amylase	ko00500 Starch and sucrose metabolism ko01100 Metabolic pathways	Null				Cluster 1	72
K07407	E3.2.1.22B, galA, rafA	alpha-galactosidase	ko00052 Galactose metabolism ko00561 Glycerolipid metabolism ko00600 Sphingolipid metabolism ko00603 Glycosphingolipid biosynthesis - globo and isoglobo series ko01100 Metabolic pathways	FUNCTION: Hydrolyzes the short-chain alpha-galactosaccharides raffinose, melibiose and stachyose. {ECO:0000269|PubMed:25486100, ECO:0000269|PubMed:9741105}.				Cluster 1	32
K07588	argK	LAO/AO transport system kinase	Null/Posttranslational modification, protein turnover, chaperones	Binds and hydrolyzes GTP (PubMed:18950999). Likely functions as a G-protein chaperone that assists AdoCbl cofactor delivery to the methylmalonyl-CoA mutase (MCM) ScpA and reactivation of the enzyme during catalysis.				Cluster 1	12
K07792	dcuB	anaerobic C4-dicarboxylate transporter DcuB	ko02020 Two-component system	FUNCTION: Responsible for the transport of C4-dicarboxylates from the periplasm across the inner membrane.				Cluster 1	30
K08138	xylE	MFS transporter, SP family, xylose:H+ symport	Null/Carbohydrate transport and metabolism, Amino acid transport and metabolism, Inorganic ion transport and metabolism, General function prediction only	Uptake of D-xylose across the boundary membrane with the concomitant transport of protons into the cell (symport system). Glucose is not transported, but can compete for xylose binding sites and can inhibit xylose transport (in vitro).				Cluster 1	43
K08218	ampG	MFS transporter, PAT family, beta-lactamase induction signal transducer AmpG	ko01501 beta-Lactam resistance	FUNCTION: Permease involved in cell wall peptidoglycan recycling (PubMed:8878601, PubMed:12426329). Transports, from the periplasm into the cytoplasm, the disaccharide N-acetylglucosaminyl-beta- 1,4-anhydro-N-acetylmuramic acid (GlcNAc-anhMurNAc) and GlcNAc- anhMurNAc-peptides (PubMed:12426329). Transport is dependent on the proton motive force (PubMed:12426329). AmpG is also involved in beta-lac…				Cluster 1	7
K08289	purT	phosphoribosylglycinamide formyltransferase 2	ko00230 Purine metabolism ko00670 One carbon pool by folate ko01100 Metabolic pathways ko01110 Biosynthesis of secondary metabolites ko01130 Biosynthesis of antibiotics	FUNCTION: Involved in the de novo purine biosynthesis. Catalyzes the transfer of formate to 5-phospho-ribosyl-glycinamide (GAR), producing 5-phospho-ribosyl-N-formylglycinamide (FGAR). Formate is provided by PurU via hydrolysis of 10-formyl-tetrahydrofolate. PurT is also able to cleave acetyl phosphate and carbamoyl phosphate to produce ATP with acetate and carbamate, respectively. {ECO:0000269|P…				Cluster 1	106
K09013	sufC	Fe-S cluster assembly ATP-binding protein	Null/Posttranslational modification, protein turnover, chaperones	Has low ATPase activity. The SufBCD complex acts synergistically with SufE to stimulate the cysteine desulfurase activity of SufS. The SufBCD complex contributes to the assembly or repair of oxygen-labile iron-sulfur clusters under oxidative stress. May facilitate iron uptake from extracellular iron chelators under iron limitation.				Cluster 1	76
K09014	sufB	Fe-S cluster assembly protein SufB	Null/Posttranslational modification, protein turnover, chaperones	The SufBCD complex acts synergistically with SufE to stimulate the cysteine desulfurase activity of SufS. The SufBCD complex contributes to the assembly or repair of oxygen-labile iron-sulfur clusters under oxidative stress. May facilitate iron uptake from extracellular iron chelators under iron limitation.				Cluster 1	20
K09015	sufD	Fe-S cluster assembly protein SufD	Null/Posttranslational modification, protein turnover, chaperones	The SufBCD complex acts synergistically with SufE to stimulate the cysteine desulfurase activity of SufS. The SufBCD complex contributes to the assembly or repair of oxygen-labile iron-sulfur clusters under oxidative stress. May facilitate iron uptake from extracellular iron chelators under iron limitation. Required for the stability of the FhuF protein.				Cluster 1	36
K09125	K09125	uncharacterized protein	Null/Function unknown	Null				Cluster 1	43
K09458	fabF, OXSM, CEM1	3-oxoacyl-[acyl-carrier-protein] synthase II	ko00061 Fatty acid biosynthesis ko00780 Biotin metabolism ko01100 Metabolic pathways ko01212 Fatty acid metabolism	FUNCTION: Catalyzes the condensation reaction of fatty acid synthesis by the addition to an acyl acceptor of two carbons from malonyl-ACP. Has a preference for short chain acid substrates and may function to supply the octanoic substrates for lipoic acid biosynthesis. {ECO:0000269|PubMed:6988423, ECO:0000269|PubMed:9013860}.				Cluster 1	53
K09903	pyrH	uridylate kinase	ko00240 Pyrimidine metabolism ko01100 Metabolic pathways	FUNCTION: Catalyzes the reversible phosphorylation of UMP to UDP, with ATP as the most efficient phosphate donor. {ECO:0000269|PubMed:7711027}.				Cluster 1	49
K11717	sufS	cysteine desulfurase / selenocysteine lyase	ko00450 Selenocompound metabolism ko01100 Metabolic pathways	FUNCTION: Cysteine desulfurases mobilize the sulfur from L- cysteine to yield L-alanine, an essential step in sulfur metabolism for biosynthesis of a variety of sulfur-containing biomolecules. Component of the suf operon, which is activated and required under specific conditions such as oxidative stress and iron limitation. Acts as a potent selenocysteine lyase in vitro, that mobilizes selenium f…				Cluster 1	32
K11749	rseP	regulator of sigma E protease	ko04112 Cell cycle - Caulobacter	FUNCTION: A site-2 regulated intramembrane protease (S2P) that cleaves the peptide bond between 'Ala-108' and 'Cys-109' in the transmembrane region of RseA. Part of a regulated intramembrane proteolysis (RIP) cascade. Acts on DegS-cleaved RseA to release the cytoplasmic domain of RseA, residue 'Val-148' of RseA may be required for this. This provides the cell with sigma-E (RpoE) activity through …				Cluster 1	58
K12257	secDF	SecD/SecF fusion protein	ko02024 Quorum sensing ko03060 Protein export ko03070 Bacterial secretion system	FUNCTION: Required for efficient translocation of secretory pre- proteins under conditions of hypersecretion but is not required for the release of mature proteins from the membrane. {ECO:0000269|PubMed:9694879}.				Cluster 1	148
K12524	thrA	bifunctional aspartokinase / homoserine dehydrogenase 1	ko00260 Glycine, serine and threonine metabolism ko00261 Monobactam biosynthesis ko00270 Cysteine and methionine metabolism ko00300 Lysine biosynthesis ko01100 Metabolic pathways ko01110 Biosynthesis of secondary metabolites ko01120 Microbial metabolism in diverse environments ko01130 Biosynthesis of antibiotics ko01230 Biosynthesis of amino acids	Null				Cluster 1	40
K13043	argF	N-succinyl-L-ornithine transcarbamylase	Null/Null	Null				Cluster 1	31
K13378	nuoCD	NADH-quinone oxidoreductase subunit C/D	ko00190 Oxidative phosphorylation ko01100 Metabolic pathways	FUNCTION: NDH-1 shuttles electrons from NADH, via FMN and iron- sulfur (Fe-S) centers, to quinones in the respiratory chain. The immediate electron acceptor for the enzyme in this species is believed to be ubiquinone. Couples the redox reaction to proton translocation (for every two electrons transferred, four hydrogen ions are translocated across the cytoplasmic membrane), and thus conserves the…				Cluster 1	85
K13993	HSP20	HSP20 family protein	ko04141 Protein processing in endoplasmic reticulum	FUNCTION: Chaperone that confers thermal protection to other proteins.				Cluster 1	29
K14219	tRNA-Arg	tRNA A	ko00970 Aminoacyl-tRNA biosynthesis					Cluster 1	3
K14233	tRNA-Ser	tRNA S	ko00970 Aminoacyl-tRNA biosynthesis	Null				Cluster 1	22
Acaryochloris	Acaryochloris	Acaryochloridaceae	Synechococcales		Cyanobacteria	Bacteria		Cluster 10	5
Aeromonas	Aeromonas	Aeromonadaceae	Aeromonadales	Gammaproteobacteria	Proteobacteria	Bacteria		Cluster 10	35
Alcanivorax	Alcanivorax	Alcanivoracaceae	Oceanospirillales	Gammaproteobacteria	Proteobacteria	Bacteria		Cluster 10	5
Alkalilimnicola	Alkalilimnicola	Ectothiorhodospiraceae	Chromatiales	Gammaproteobacteria	Proteobacteria	Bacteria		Cluster 10	19
Asticcacaulis	Asticcacaulis	Caulobacteraceae	Caulobacterales	Alphaproteobacteria	Proteobacteria	Bacteria		Cluster 10	15
Azotobacter	Azotobacter	Pseudomonadaceae	Pseudomonadales	Gammaproteobacteria	Proteobacteria	Bacteria		Cluster 10	35
Blastochloris	Blastochloris	Hyphomicrobiaceae	Rhizobiales	Alphaproteobacteria	Proteobacteria	Bacteria		Cluster 10	18
Candidatus Ishikawaella	Candidatus Ishikawaella	Enterobacteriaceae	Enterobacterales	Gammaproteobacteria	Proteobacteria	Bacteria		Cluster 10	6
Candidatus Methanoperedens	Candidatus Methanoperedens	Candidatus Methanoperedenaceae	Methanosarcinales	Methanomicrobia	Euryarchaeota	Archaea	Methanogenic archaea	Cluster 10	1
Candidatus Puniceispirillum	Candidatus Puniceispirillum		Alphaproteobacteriaincertaesedis	Alphaproteobacteria	Proteobacteria	Bacteria		Cluster 10	6
Chelativorans	Chelativorans	Phyllobacteriaceae	Rhizobiales	Alphaproteobacteria	Proteobacteria	Bacteria		Cluster 10	19
Congregibacter	Congregibacter	Halieaceae	Cellvibrionales	Gammaproteobacteria	Proteobacteria	Bacteria		Cluster 10	5
Cronobacter	Cronobacter	Enterobacteriaceae	Enterobacterales	Gammaproteobacteria	Proteobacteria	Bacteria		Cluster 10	12
Dermabacter	Dermabacter	Dermabacteraceae	Micrococcales	Actinobacteria	Actinobacteria	Bacteria		Cluster 10	21
Dickeya	Dickeya	Pectobacteriaceae	Enterobacterales	Gammaproteobacteria	Proteobacteria	Bacteria		Cluster 10	24
Dokdonella	Dokdonella	Rhodanobacteraceae	Xanthomonadales	Gammaproteobacteria	Proteobacteria	Bacteria		Cluster 10	28
Edwardsiella	Edwardsiella	Hafniaceae	Enterobacterales	Gammaproteobacteria	Proteobacteria	Bacteria		Cluster 10	16
Enterobacter	Enterobacter	Enterobacteriaceae	Enterobacterales	Gammaproteobacteria	Proteobacteria	Bacteria		Cluster 10	26
Erwinia	Erwinia	Erwiniaceae	Enterobacterales	Gammaproteobacteria	Proteobacteria	Bacteria		Cluster 10	11
Ferrimonas	Ferrimonas	Ferrimonadaceae	Alteromonadales	Gammaproteobacteria	Proteobacteria	Bacteria		Cluster 10	8
Frischella	Frischella	Orbaceae	Orbales	Gammaproteobacteria	Proteobacteria	Bacteria		Cluster 10	9
Halanaeroarchaeum	Halanaeroarchaeum	Halobacteriaceae	Halobacteriales	Halobacteria	Euryarchaeota	Archaea		Cluster 10	5
Halioglobus	Halioglobus	Halieaceae	Cellvibrionales	Gammaproteobacteria	Proteobacteria	Bacteria		Cluster 10	11
Halolamina	Halolamina	Halorubraceae	Haloferacales	Halobacteria	Euryarchaeota	Archaea		Cluster 10	14
Halomonas	Halomonas	Halomonadaceae	Oceanospirillales	Gammaproteobacteria	Proteobacteria	Bacteria		Cluster 10	8
Haloplanus	Haloplanus	Haloferacaceae	Haloferacales	Halobacteria	Euryarchaeota	Archaea		Cluster 10	6
Halorhodospira	Halorhodospira	Ectothiorhodospiraceae	Chromatiales	Gammaproteobacteria	Proteobacteria	Bacteria		Cluster 10	19
Halotalea	Halotalea	Halomonadaceae	Oceanospirillales	Gammaproteobacteria	Proteobacteria	Bacteria		Cluster 10	13
Halothiobacillus	Halothiobacillus	Halothiobacillaceae	Chromatiales	Gammaproteobacteria	Proteobacteria	Bacteria		Cluster 10	14
Immundisolibacter	Immundisolibacter	Immundisolibacteraceae	Immundisolibacterales	Gammaproteobacteria	Proteobacteria	Bacteria		Cluster 10	9
Klebsiella	Klebsiella	Enterobacteriaceae	Enterobacterales	Gammaproteobacteria	Actinobacteria	Bacteria		Cluster 10	36
Kluyvera	Kluyvera	Enterobacteriaceae	Enterobacterales	Gammaproteobacteria	Proteobacteria	Bacteria		Cluster 10	5
Kosakonia	Kosakonia	Enterobacteriaceae	Enterobacterales	Gammaproteobacteria	Proteobacteria	Bacteria		Cluster 10	6
Kyrpidia	Kyrpidia	Alicyclobacillaceae	Bacillales	Bacilli	Firmicutes	Bacteria		Cluster 10	5
Labrenzia	Labrenzia	Rhodobacteraceae	Rhodobacterales	Alphaproteobacteria	Proteobacteria	Bacteria		Cluster 10	5
Leclercia	Leclercia	Enterobacteriaceae	Enterobacterales	Gammaproteobacteria	Proteobacteria	Bacteria		Cluster 10	8
Luteipulveratus	Luteipulveratus	Dermacoccaceae	Micrococcales	Actinobacteria	Actinobacteria	Bacteria		Cluster 10	18
Marichromatium	Marichromatium	Chromatiaceae	Chromatiales	Gammaproteobacteria	Proteobacteria	Bacteria		Cluster 10	17
Marinobacter	Marinobacter	Alteromonadaceae	Alteromonadales	Gammaproteobacteria	Proteobacteria	Bacteria		Cluster 10	11
Mesorhizobium	Mesorhizobium	Phyllobacteriaceae	Rhizobiales	Alphaproteobacteria	Proteobacteria	Bacteria		Cluster 10	60
Methylibium	Methylibium		Burkholderiales	Betaproteobacteria	Proteobacteria	Bacteria		Cluster 10	20
Methylomonas	Methylomonas	Methylococcaceae	Methylococcales	Gammaproteobacteria	Proteobacteria	Bacteria		Cluster 10	24
Microbulbifer	Microbulbifer	Microbulbiferaceae	Cellvibrionales	Gammaproteobacteria	Proteobacteria	Bacteria		Cluster 10	6
Modestobacter	Modestobacter	Geodermatophilaceae	Geodermatophilales	Actinobacteria	Actinobacteria	Bacteria		Cluster 10	13
Neisseria	Neisseria	Neisseriaceae	Neisseriales	Betaproteobacteria	Proteobacteria	Bacteria		Cluster 10	41
Nitrobacter	Nitrobacter	Bradyrhizobiaceae	Rhizobiales	Alphaproteobacteria	Proteobacteria	Bacteria		Cluster 10	47
Nitrosococcus	Nitrosococcus	Chromatiaceae	Chromatiales	Gammaproteobacteria	Proteobacteria	Bacteria		Cluster 10	4
Nitrosospira	Nitrosospira	Nitrosomonadaceae	Nitrosomonadales	Betaproteobacteria	Proteobacteria	Bacteria		Cluster 10	16
Oceanimonas	Oceanimonas	Aeromonadaceae	Aeromonadales	Gammaproteobacteria	Proteobacteria	Bacteria		Cluster 10	15
Pantoea	Pantoea	Erwiniaceae	Enterobacterales	Gammaproteobacteria	Proteobacteria	Bacteria		Cluster 10	6
Paraburkholderia	Paraburkholderia	Burkholderiaceae	Burkholderiales	Betaproteobacteria	Proteobacteria	Bacteria		Cluster 10	34
Pluralibacter	Pluralibacter	Enterobacteriaceae	Enterobacterales	Gammaproteobacteria	Proteobacteria	Bacteria		Cluster 10	17
Pseudomonas	Pseudomonas	Pseudomonadaceae	Pseudomonadales	Gammaproteobacteria	Proteobacteria	Bacteria		Cluster 10	61
Ralstonia	Ralstonia	Burkholderiaceae	Burkholderiales	Betaproteobacteria	Proteobacteria	Bacteria		Cluster 10	45
Raoultella	Raoultella	Enterobacteriaceae	Enterobacterales	Gammaproteobacteria	Proteobacteria	Bacteria		Cluster 10	5
Sedimenticola	Sedimenticola			Gammaproteobacteria	Proteobacteria	Bacteria		Cluster 10	5
Serratia	Serratia	Yersiniaceae	Enterobacterales	Gammaproteobacteria	Proteobacteria	Bacteria		Cluster 10	27
Shimwellia	Shimwellia	Enterobacteriaceae	Enterobacterales	Gammaproteobacteria	Proteobacteria	Bacteria		Cluster 10	5
Sideroxydans	Sideroxydans	Gallionellaceae	Nitrosomonadales	Betaproteobacteria	Proteobacteria	Bacteria		Cluster 10	8
Sulfuritalea	Sulfuritalea	Sterolibacteriaceae	Nitrosomonadales	Betaproteobacteria	Proteobacteria	Bacteria		Cluster 10	15
Thioalkalivibrio	Thioalkalivibrio	Ectothiorhodospiraceae	Chromatiales	Gammaproteobacteria	Proteobacteria	Bacteria		Cluster 10	37
Thioflavicoccus	Thioflavicoccus	Chromatiaceae	Chromatiales	Gammaproteobacteria	Proteobacteria	Bacteria		Cluster 10	13
Thioploca	Thioploca	Thiotrichaceae	Thiotrichales	Gammaproteobacteria	Proteobacteria	Bacteria		Cluster 10	5
Tilletiaria	Tilletiaria	Tilletiariaceae	Georgefischeriales	Exobasidiomycetes	Basidiomycota	Fungi		Cluster 10	5
Tsukamurella	Tsukamurella	Tsukamurellaceae	Corynebacteriales	Actinobacteria	Actinobacteria	Bacteria		Cluster 10	11
Wenzhouxiangella	Wenzhouxiangella	Wenzhouxiangellaceae	Chromatiales	Gammaproteobacteria	Proteobacteria	Bacteria		Cluster 10	10
Xanthobacter	Xanthobacter	Xanthobacteraceae	Rhizobiales	Alphaproteobacteria	Proteobacteria	Bacteria		Cluster 10	21
RUG10395		Prevotellaceae	Bacteroidales	Bacteroidia	Bacteroidetes	Bacteria		Cluster 100	2
RUG11563		Prevotellaceae	Bacteroidales	Bacteroidia	Bacteroidetes	Bacteria		Cluster 100	1
K03149	thiG	thiazole synthase	ko00730 Thiamine metabolism ko01100 Metabolic pathways	FUNCTION: Catalyzes the rearrangement of 1-deoxy-D-xylulose 5- phosphate (DXP) to produce the thiazole phosphate moiety of thiamine. Sulfur is provided by the thiocarboxylate moiety of the carrier protein ThiS. In vitro, sulfur can be provided by H(2)S. {ECO:0000269|PubMed:14567704}.				Cluster 101	1
K03150	thiH	2-iminoacetate synthase	ko00730 Thiamine metabolism ko01100 Metabolic pathways	FUNCTION: Catalyzes the radical-mediated cleavage of tyrosine to 2-iminoacetate and 4-cresol. {ECO:0000269|PubMed:15271986}.				Cluster 101	2
Candidatus Cardinium	Candidatus Cardinium	Amoebophilaceae	Cytophagales	Cytophagia	Bacteroidetes	Bacteria		Cluster 102	1
Marivirga	Marivirga	Marivirgaceae	Cytophagales	Cytophagia	Bacteroidetes	Bacteria		Cluster 102	6
RUG10791		Prevotellaceae	Bacteroidales	Bacteroidia	Bacteroidetes	Bacteria		Cluster 103	1
RUG12158	Prevotella	Prevotellaceae	Bacteroidales	Bacteroidia	Bacteroidetes	Bacteria		Cluster 103	1
RUG10185		Prevotellaceae	Bacteroidales	Bacteroidia	Bacteroidetes	Bacteria		Cluster 104	5
RUG11769		Prevotellaceae	Bacteroidales	Bacteroidia	Bacteroidetes	Bacteria		Cluster 104	1
RUG13918	Succiniclasticum	Acidaminococcaceae	Acidaminococcales	Negativicutes	Firmicutes	Bacteria		Cluster 105	1
RUG14430	Succiniclasticum	Acidaminococcaceae	Acidaminococcales	Negativicutes	Firmicutes	Bacteria		Cluster 105	1
RUG11094	Succinivibrio	Succinivibrionaceae	Aeromonadales	Gammaproteobacteria	Proteobacteria	Bacteria		Cluster 106	1
RUG12093	Succinivibrio	Succinivibrionaceae	Aeromonadales	Gammaproteobacteria	Proteobacteria	Bacteria		Cluster 106	1
RUG10016		Lachnospiraceae	Clostridiales	Clostridia	Firmicutes	Bacteria		Cluster 11	10
RUG10047			Bacteroidales	Bacteroidia	Bacteroidetes	Bacteria		Cluster 11	5
RUG10193		Prevotellaceae	Bacteroidales	Bacteroidia	Bacteroidetes	Bacteria	Host genomically correlated with CH4 emissions	Cluster 11	8
RUG10292		Prevotellaceae	Bacteroidales	Bacteroidia	Bacteroidetes	Bacteria	Host genomically correlated with CH4 emissions	Cluster 11	16
RUG10300		Prevotellaceae	Bacteroidales	Bacteroidia	Bacteroidetes	Bacteria		Cluster 11	6
RUG10306			Bacteroidales	Bacteroidia	Bacteroidetes	Bacteria	Host genomically correlated with CH4 emissions	Cluster 11	15
RUG10556		Lachnospiraceae	Clostridiales	Clostridia	Firmicutes	Bacteria		Cluster 11	24
RUG10859	Butyrivibrio	Lachnospiraceae	Clostridiales	Clostridia	Firmicutes	Bacteria		Cluster 11	7
RUG10940			Clostridiales	Clostridia	Firmicutes	Bacteria	Host genomically correlated with CH4 emissions	Cluster 11	15
RUG10954			Bacteroidales	Bacteroidia	Bacteroidetes	Bacteria		Cluster 11	5
RUG11042	Methanobrevibacter	Methanobacteriaceae	Methanobacteriales	Methanobacteria	Euryarchaeota	Archaea	Methanogenic archaea/Host genomically correlated with CH4 emissions	Cluster 11	26
RUG11053			Bacteroidales	Bacteroidia	Bacteroidetes	Bacteria		Cluster 11	11
RUG11054	Ruminococcus	Ruminococcaceae	Clostridiales	Clostridia	Firmicutes	Bacteria		Cluster 11	10
RUG11270			Bacteroidales	Bacteroidia	Bacteroidetes	Bacteria		Cluster 11	20
RUG11284			Bacteroidales	Bacteroidia	Bacteroidetes	Bacteria		Cluster 11	18
RUG11421		Prevotellaceae	Bacteroidales	Bacteroidia	Bacteroidetes	Bacteria		Cluster 11	26
RUG11532		Prevotellaceae	Bacteroidales	Bacteroidia	Bacteroidetes	Bacteria		Cluster 11	14
RUG11553		Lachnospiraceae	Clostridiales	Clostridia	Firmicutes	Bacteria		Cluster 11	25
RUG11564		Prevotellaceae	Bacteroidales	Bacteroidia	Bacteroidetes	Bacteria		Cluster 11	10
RUG11631		Prevotellaceae	Bacteroidales	Bacteroidia	Bacteroidetes	Bacteria		Cluster 11	8
RUG11662	Methanobrevibacter	Methanobacteriaceae	Methanobacteriales	Methanobacteria	Euryarchaeota	Archaea	Methanogenic archaea/Host genomically correlated with CH4 emissions	Cluster 11	12
RUG11664		Prevotellaceae	Bacteroidales	Bacteroidia	Bacteroidetes	Bacteria		Cluster 11	20
RUG11734		Prevotellaceae	Bacteroidales	Bacteroidia	Bacteroidetes	Bacteria		Cluster 11	10
RUG11740		Prevotellaceae	Bacteroidales	Bacteroidia	Bacteroidetes	Bacteria		Cluster 11	11
RUG11782			Bacteroidales	Bacteroidia	Bacteroidetes	Bacteria		Cluster 11	16
RUG11960		Lachnospiraceae	Clostridiales	Clostridia	Firmicutes	Bacteria		Cluster 11	39
RUG12009		Prevotellaceae	Bacteroidales	Bacteroidia	Bacteroidetes	Bacteria		Cluster 11	14
RUG12021		Lachnospiraceae	Clostridiales	Clostridia	Firmicutes	Bacteria		Cluster 11	28
RUG12025	Methanobrevibacter	Methanobacteriaceae	Methanobacteriales	Methanobacteria	Euryarchaeota	Archaea	Methanogenic archaea	Cluster 11	16
RUG12132		Lachnospiraceae	Clostridiales	Clostridia	Firmicutes	Bacteria		Cluster 11	15
RUG12156		Prevotellaceae	Bacteroidales	Bacteroidia	Bacteroidetes	Bacteria	Host genomically correlated with CH4 emissions	Cluster 11	11
RUG12161		Lachnospiraceae	Clostridiales	Clostridia	Firmicutes	Bacteria		Cluster 11	13
RUG12181		Prevotellaceae	Bacteroidales	Bacteroidia	Bacteroidetes	Bacteria	Host genomically correlated with CH4 emissions	Cluster 11	16
RUG12199		Prevotellaceae	Bacteroidales	Bacteroidia	Bacteroidetes	Bacteria	Host genomically correlated with CH4 emissions	Cluster 11	11
RUG12213			Bacteroidales	Bacteroidia	Bacteroidetes	Bacteria		Cluster 11	7
RUG12263		Lachnospiraceae	Clostridiales	Clostridia	Firmicutes	Bacteria		Cluster 11	20
RUG12325		Prevotellaceae	Bacteroidales	Bacteroidia	Bacteroidetes	Bacteria		Cluster 11	14
RUG12374		Prevotellaceae	Bacteroidales	Bacteroidia	Bacteroidetes	Bacteria		Cluster 11	1
RUG12381			Clostridiales	Clostridia	Firmicutes	Bacteria		Cluster 11	7
RUG12480		Lachnospiraceae	Clostridiales	Clostridia	Firmicutes	Bacteria		Cluster 11	34
RUG12496	Succiniclasticum	Acidaminococcaceae	Acidaminococcales	Negativicutes	Firmicutes	Bacteria		Cluster 11	25
RUG12498		Lachnospiraceae	Clostridiales	Clostridia	Firmicutes	Bacteria		Cluster 11	45
RUG12567	Methanobrevibacter	Methanobacteriaceae	Methanobacteriales	Methanobacteria	Euryarchaeota	Archaea	Methanogenic archaea	Cluster 11	13
RUG12589		Prevotellaceae	Bacteroidales	Bacteroidia	Bacteroidetes	Bacteria		Cluster 11	5
RUG12946	Methanobrevibacter	Methanobacteriaceae	Methanobacteriales	Methanobacteria	Euryarchaeota	Archaea	Methanogenic archaea	Cluster 11	22
RUG12982	Methanobrevibacter	Methanobacteriaceae	Methanobacteriales	Methanobacteria	Euryarchaeota	Archaea	Methanogenic archaea/Host genomically correlated with CH4 emissions	Cluster 11	5
RUG13002		Lachnospiraceae	Clostridiales	Clostridia	Firmicutes	Bacteria		Cluster 11	7
RUG13019			Bacteroidales	Bacteroidia	Bacteroidetes	Bacteria	Host genomically correlated with CH4 emissions	Cluster 11	11
RUG13099	Methanobrevibacter	Methanobacteriaceae	Methanobacteriales	Methanobacteria	Euryarchaeota	Archaea	Methanogenic archaea	Cluster 11	22
RUG13113		Prevotellaceae	Bacteroidales	Bacteroidia	Bacteroidetes	Bacteria		Cluster 11	20
RUG13179		Prevotellaceae	Bacteroidales	Bacteroidia	Bacteroidetes	Bacteria		Cluster 11	15
RUG13308		Lachnospiraceae	Clostridiales	Clostridia	Firmicutes	Bacteria		Cluster 11	13
RUG14002		Lachnospiraceae	Clostridiales	Clostridia	Firmicutes	Bacteria		Cluster 11	27
RUG14054	Methanobrevibacter	Methanobacteriaceae	Methanobacteriales	Methanobacteria	Euryarchaeota	Archaea	Methanogenic archaea/Host genomically correlated with CH4 emissions	Cluster 11	18
RUG14388	Butyrivibrio	Lachnospiraceae	Clostridiales	Clostridia	Firmicutes	Bacteria		Cluster 11	29
RUG14467	Sarcina	Clostridiaceae	Clostridiales	Clostridia	Firmicutes	Bacteria		Cluster 11	15
RUG14475	Succiniclasticum	Acidaminococcaceae	Acidaminococcales	Negativicutes	Firmicutes	Bacteria		Cluster 11	28
RUG14479		Lachnospiraceae	Clostridiales	Clostridia	Firmicutes	Bacteria		Cluster 11	34
RUG14647		Lachnospiraceae	Clostridiales	Clostridia	Firmicutes	Bacteria		Cluster 11	35
RUG14685		Lachnospiraceae	Clostridiales	Clostridia	Firmicutes	Bacteria		Cluster 11	20
RUG14686	Methanobrevibacter	Methanobacteriaceae	Methanobacteriales	Methanobacteria	Euryarchaeota	Archaea	Methanogenic archaea/Host genomically correlated with CH4 emissions	Cluster 11	15
RUG14805	Sarcina	Clostridiaceae	Clostridiales	Clostridia	Firmicutes	Bacteria		Cluster 11	15
Acidiphilium	Acidiphilium	Acetobacteraceae	Rhodospirillales	Alphaproteobacteria	Proteobacteria	Bacteria		Cluster 12	19
Actinotignum	Actinotignum	Actinomycetaceae	Actinomycetales	Actinobacteria	Actinobacteria	Bacteria		Cluster 12	8
Alkaliphilus	Alkaliphilus	Clostridiaceae	Clostridiales	Clostridia	Firmicutes	Bacteria		Cluster 12	6
Aminomonas	Aminomonas	Synergistaceae	Synergistales	Synergistia	Synergistetes	Bacteria		Cluster 12	18
Beutenbergia	Beutenbergia	Beutenbergiaceae	Micrococcales	Actinobacteria	Actinobacteria	Bacteria		Cluster 12	5
Blastococcus	Blastococcus	Geodermatophilaceae	Geodermatophilales	Actinobacteria	Actinobacteria	Bacteria		Cluster 12	11
Conexibacter	Conexibacter	Conexibacteraceae	Solirubrobacterales	Thermoleophilia	Actinobacteria	Bacteria		Cluster 12	21
Croceicoccus	Croceicoccus	Erythrobacteraceae	Sphingomonadales	Alphaproteobacteria	Proteobacteria	Bacteria		Cluster 12	1
Desulfitobacterium	Desulfitobacterium	Peptococcaceae	Clostridiales	Clostridia	Firmicutes	Bacteria		Cluster 12	4
Desulfobacterium	Desulfobacterium	Desulfobacteraceae	Desulfobacterales	Deltaproteobacteria	Proteobacteria	Bacteria		Cluster 12	5
Desulfosporosinus	Desulfosporosinus	Peptococcaceae	Clostridiales	Clostridia	Firmicutes	Bacteria		Cluster 12	6
Desulfotomaculum	Desulfotomaculum	Peptococcaceae	Clostridiales	Clostridia	Firmicutes	Bacteria		Cluster 12	20
Devosia	Devosia	Hyphomicrobiaceae	Rhizobiales	Alphaproteobacteria	Proteobacteria	Bacteria		Cluster 12	17
Ensifer	Ensifer	Rhizobiaceae	Rhizobiales	Alphaproteobacteria	Proteobacteria	Bacteria		Cluster 12	5
Ethanoligenens	Ethanoligenens	Ruminococcaceae	Clostridiales	Clostridia	Firmicutes	Bacteria		Cluster 12	25
Frankia	Frankia	Frankiaceae	Frankiales	Actinobacteria	Actinobacteria	Bacteria		Cluster 12	98
Geosporobacter	Geosporobacter	Clostridiaceae	Clostridiales	Clostridia	Firmicutes	Bacteria		Cluster 12	6
Haloferax	Haloferax	Haloferacaceae	Haloferacales	Halobacteria	Euryarchaeota	Archaea		Cluster 12	21
Halopiger	Halopiger	Natrialbaceae	Natrialbales	Halobacteria	Euryarchaeota	Archaea		Cluster 12	5
Haloterrigena	Haloterrigena	Natrialbaceae	Natrialbales	Halobacteria	Euryarchaeota	Archaea		Cluster 12	3
Heliobacterium	Heliobacterium	Heliobacteriaceae	Clostridiales	Clostridia	Firmicutes	Bacteria		Cluster 12	19
Kozakia	Kozakia	Acetobacteraceae	Rhodospirillales	Alphaproteobacteria	Proteobacteria	Bacteria		Cluster 12	5
Kytococcus	Kytococcus	Dermacoccaceae	Micrococcales	Actinobacteria	Actinobacteria	Bacteria		Cluster 12	5
Leisingera	Leisingera	Rhodobacteraceae	Rhodobacterales	Alphaproteobacteria	Proteobacteria	Bacteria		Cluster 12	5
Mageeibacillus	Mageeibacillus	Hungateiclostridiaceae	Clostridiales	Clostridia	Firmicutes	Bacteria		Cluster 12	5
Marinithermus	Marinithermus	Thermaceae	Thermales	Deinococci	Deinococcus-Thermus	Bacteria		Cluster 12	5
Methanofollis	Methanofollis	Methanomicrobiaceae	Methanomicrobiales	Methanomicrobia	Euryarchaeota	Archaea	Methanogenic archaea	Cluster 12	8
Moorella	Moorella	Thermoanaerobacteraceae	Thermoanaerobacterales	Clostridia	Firmicutes	Bacteria		Cluster 12	30
Natrinema	Natrinema	Natrialbaceae	Natrialbales	Halobacteria	Euryarchaeota	Archaea		Cluster 12	2
Ndongobacter	Ndongobacter			unclassifiedFirmicutessensustricto	Firmicutes	Bacteria		Cluster 12	2
Neorhizobium	Neorhizobium	Rhizobiaceae	Rhizobiales	Alphaproteobacteria	Proteobacteria	Bacteria		Cluster 12	6
Nitrospira	Nitrospira	Nitrospiraceae	Nitrospirales	Nitrospira	Nitrospirae	Bacteria		Cluster 12	32
Paenibacillus	Paenibacillus	Paenibacillaceae	Bacillales	Bacilli	Firmicutes	Bacteria		Cluster 12	88
Paucibacter	Paucibacter		Burkholderiales	Betaproteobacteria	Proteobacteria	Bacteria		Cluster 12	8
Pelagibacterium	Pelagibacterium	Hyphomicrobiaceae	Rhizobiales	Alphaproteobacteria	Proteobacteria	Bacteria		Cluster 12	6
Pimelobacter	Pimelobacter	Nocardioidaceae	Propionibacteriales	Actinobacteria	Actinobacteria	Bacteria		Cluster 12	7
Rhodoplanes	Rhodoplanes	Hyphomicrobiaceae	Rhizobiales	Alphaproteobacteria	Proteobacteria	Bacteria		Cluster 12	5
Rhodovulum	Rhodovulum	Rhodobacteraceae	Rhodobacterales	Alphaproteobacteria	Proteobacteria	Bacteria		Cluster 12	4
Salimicrobium	Salimicrobium	Bacillaceae	Bacillales	Bacilli	Firmicutes	Bacteria		Cluster 12	2
Shinella	Shinella	Rhizobiaceae	Rhizobiales	Alphaproteobacteria	Proteobacteria	Bacteria		Cluster 12	22
Thermosediminibacter	Thermosediminibacter	ThermoanaerobacteralesFamilyIII.IncertaeSedis	Thermoanaerobacterales	Clostridia	Firmicutes	Bacteria		Cluster 12	5
Thiobacimonas	Thiobacimonas	Rhodobacteraceae	Rhodobacterales	Alphaproteobacteria	Proteobacteria	Bacteria		Cluster 12	20
Tistrella	Tistrella	Rhodospirillaceae	Rhodospirillales	Alphaproteobacteria	Proteobacteria	Bacteria		Cluster 12	10
Tyzzerella	Tyzzerella	Candidatus Lachnospiraceae	Candidatus Clostridiales	Candidatus Clostridia	Candidatus Firmicutes	Bacteria		Cluster 12	3
Alistipes	Alistipes	Rikenellaceae	Bacteroidales	Bacteroidia	Bacteroidetes	Bacteria		Cluster 13	23
Bacteroides	Bacteroides	Bacteroidaceae	Bacteroidales	Bacteroidia	Bacteroidetes	Bacteria		Cluster 13	7
Barnesiella	Barnesiella	Barnesiellaceae	Bacteroidales	Bacteroidia	Bacteroidetes	Bacteria		Cluster 13	20
Bdellovibrio	Bdellovibrio	Bdellovibrionaceae	Bdellovibrionales	Oligoflexia	Proteobacteria	Bacteria		Cluster 13	1
Capnocytophaga	Capnocytophaga	Flavobacteriaceae	Flavobacteriales	Flavobacteriia	Bacteroidetes	Bacteria		Cluster 13	10
Chitinophaga	Chitinophaga	Chitinophagaceae	Chitinophagales	Chitinophagia	Bacteroidetes	Bacteria		Cluster 13	9
Chryseobacterium	Chryseobacterium	Flavobacteriaceae	Flavobacteriales	Flavobacteriia	Bacteroidetes	Bacteria		Cluster 13	2
Cyanobacterium	Cyanobacterium	Cyanobacteriaceae	Chroococcales	Oscillatoriophycideae	Cyanobacteria	Bacteria		Cluster 13	2
Cytophaga	Cytophaga	Cytophagaceae	Cytophagales	Cytophagia	Bacteroidetes	Bacteria		Cluster 13	5
Draconibacterium	Draconibacterium	Prolixibacteraceae	Marinilabiliales	Bacteroidia	Bacteroidetes	Bacteria		Cluster 13	9
Dyadobacter	Dyadobacter	Cytophagaceae	Cytophagales	Cytophagia	Bacteroidetes	Bacteria		Cluster 13	10
Fibrella	Fibrella	Cytophagaceae	Cytophagales	Cytophagia	Bacteroidetes	Bacteria		Cluster 13	12
Flammeovirga	Flammeovirga	Flammeovirgaceae	Cytophagales	Cytophagia	Bacteroidetes	Bacteria		Cluster 13	5
Flavisolibacter	Flavisolibacter	Chitinophagaceae	Chitinophagales	Chitinophagia	Bacteroidetes	Bacteria		Cluster 13	5
Geminocystis	Geminocystis	Chroococcaceae	Chroococcales	Oscillatoriophycideae	Cyanobacteria	Bacteria		Cluster 13	6
Hymenobacter	Hymenobacter	Hymenobacteraceae	Cytophagales	Cytophagia	Bacteroidetes	Bacteria		Cluster 13	40
Maribacter	Maribacter	Flavobacteriaceae	Flavobacteriales	Flavobacteriia	Bacteroidetes	Bacteria		Cluster 13	2
Moorea	Moorea	Oscillatoriaceae	Oscillatoriales	Cyanophyceae	Cyanobacteria	Bacteria		Cluster 13	5
Mucilaginibacter	Mucilaginibacter	Sphingobacteriaceae	Sphingobacteriales	Sphingobacteriia	Bacteroidetes	Bacteria		Cluster 13	8
Mucinivorans	Mucinivorans	Rikenellaceae	Baacteroidales	Bacteroidia	Bacteroidetes	Bacteria		Cluster 13	15
Muricauda	Muricauda	Flavobacteriaceae	Flavobacteriales	Flavobacteriia	Bacteroidetes	Bacteria		Cluster 13	5
Nitratifractor	Nitratifractor	Sulfurovaceae	Campylobacterales	Epsilonproteobacteria	Proteobacteria	Bacteria		Cluster 13	5
Nonlabens	Nonlabens	Flavobacteriaceae	Flavobacteriales	Flavobacteriia	Bacteroidetes	Bacteria		Cluster 13	13
Odoribacter	Odoribacter	Odoribacteraceae	Bacteroidales	Bacteroidia	Bacteroidetes	Bacteria	Host genomically correlated with CH4 emissions	Cluster 13	2
Owenweeksia	Owenweeksia	Schleiferiaceae	Flavobacteriales	Flavobacteriia	Bacteroidetes	Bacteria		Cluster 13	3
Paludibacter	Paludibacter	Paludibacteraceae	Bacteroidales	Bacteroidia	Bacteroidetes	Bacteria		Cluster 13	14
Parabacteroides	Parabacteroides	Tannerellaceae	Bacteroidales	Bacteroidia	Bacteroidetes	Bacteria		Cluster 13	18
Pedobacter	Pedobacter	Sphingobacteriaceae	Sphingobacteriales	Sphingobacteriia	Bacteroidetes	Bacteria		Cluster 13	5
Pelodictyon	Pelodictyon	Chlorobiaceae	Chlorobiales	Chlorobia	Chlorobi	Bacteria		Cluster 13	5
Persicobacter	Persicobacter	Persicobacteraceae	Cytophagales	Cytophagia	Bacteroidetes	Bacteria		Cluster 13	5
Pontibacter	Pontibacter	Hymenobacteraceae	Cytophagales	Cytophagia	Bacteroidetes	Bacteria		Cluster 13	31
Porphyromonas	Porphyromonas	Porphyromonadaceae	Bacteroidales	Bacteroidia	Bacteroidetes	Bacteria		Cluster 13	16
Prevotella	Prevotella	Prevotellaceae	Bacteroidales	Bacteroidia	Bacteroidetes	Bacteria		Cluster 13	12
Proteiniphilum	Proteiniphilum	Dysgonamonadaceae	Bacteroidales	Bacteroidia	Bacteroidetes	Bacteria	Host genomically correlated with CH4 emissions	Cluster 13	5
Robiginitalea	Robiginitalea	Flavobacteriaceae	Flavobacteriales	Flavobacteria	Bacteroidetes	Bacteria		Cluster 13	6
Rothia	Rothia	Micrococcaceae	Micrococcales	Actinobacteria	Actinobacteria	Bacteria		Cluster 13	2
Rufibacter	Rufibacter	Hymenobacteraceae	Cytophagales	Cytophagia	Bacteroidetes	Bacteria		Cluster 13	24
Runella	Runella	Cytophagaceae	Cytophagales	Cytophagia	Bacteroidetes	Bacteria		Cluster 13	6
Saprospira	Saprospira	Saprospiraceae	Saprospirales	Saprospiria	Bacteroidetes	Bacteria		Cluster 13	6
Tannerella	Tannerella	Tannerellaceae	Bacteroidales	Bacteroidia	Bacteroidetes	Bacteria		Cluster 13	15
K00640	cysE	serine O-acetyltransferase	ko00270 Cysteine and methionine metabolism ko00920 Sulfur metabolism ko01100 Metabolic pathways ko01110 Biosynthesis of secondary metabolites ko01120 Microbial metabolism in diverse environments ko01200 Carbon metabolism ko01230 Biosynthesis of amino acids ko05111 Biofilm formation - Vibrio cholerae	Null				Cluster 14	17
K00800	aroA	3-phosphoshikimate 1-carboxyvinyltransferase	ko00400 Phenylalanine, tyrosine and tryptophan biosynthesis ko01100 Metabolic pathways ko01110 Biosynthesis of secondary metabolites ko01130 Biosynthesis of antibiotics ko01230 Biosynthesis of amino acids	FUNCTION: Catalyzes the transfer of the enolpyruvyl moiety of phosphoenolpyruvate (PEP) to the 5-hydroxyl of shikimate-3- phosphate (S3P) to produce enolpyruvyl shikimate-3-phosphate and inorganic phosphate. {ECO:0000255|HAMAP-Rule:MF_00210, ECO:0000269|PubMed:10601870, ECO:0000269|PubMed:14763973}.				Cluster 14	20
K00858	ppnK, NADK	NAD+ kinase	ko00760 Nicotinate and nicotinamide metabolism ko01100 Metabolic pathways	FUNCTION: Involved in the regulation of the intracellular balance of NAD and NADP, and is a key enzyme in the biosynthesis of NADP. Catalyzes specifically the phosphorylation on 2'-hydroxyl of the adenosine moiety of NAD to yield NADP. It can use ATP and other nucleoside triphosphates as well as inorganic polyphosphate (poly(P)) as a source of phosphorus. {ECO:0000255|HAMAP- Rule:MF_00361, ECO:00…				Cluster 14	7
K00868	pdxK, pdxY	pyridoxine kinase	ko00750 Vitamin B6 metabolism ko01100 Metabolic pathways	FUNCTION: Pyridoxal kinase involved in the salvage pathway of pyridoxal 5'-phosphate (PLP). Catalyzes the phosphorylation of pyridoxal to PLP in vivo, but shows very low activity compared to PdxK. Displays a low level of pyridoxine kinase activity when overexpressed, which is however not physiologically relevant. {ECO:0000269|PubMed:15249053, ECO:0000269|PubMed:9537380}.				Cluster 14	20
K00945	cmk	CMP/dCMP kinase	ko00240 Pyrimidine metabolism ko01100 Metabolic pathways	Null				Cluster 14	7
K01586	lysA	diaminopimelate decarboxylase	ko00300 Lysine biosynthesis ko01100 Metabolic pathways ko01110 Biosynthesis of secondary metabolites ko01120 Microbial metabolism in diverse environments ko01130 Biosynthesis of antibiotics ko01230 Biosynthesis of amino acids	FUNCTION: Specifically catalyzes the decarboxylation of meso- diaminopimelate (meso-DAP) to L-lysine (Probable). Is essential for the viability of M.tuberculosis in the host (PubMed:12637582). {ECO:0000255|HAMAP-Rule:MF_02120, ECO:0000269|PubMed:12637582, ECO:0000305}.			Host genomically correlated with CH4 emissions	Cluster 14	27
K01653	E2.2.1.6S, ilvH, ilvN	acetolactate synthase I/III small subunit	ko00290 Valine, leucine and isoleucine biosynthesis ko00650 Butanoate metabolism ko00660 C5-Branched dibasic acid metabolism ko00770 Pantothenate and CoA biosynthesis ko01100 Metabolic pathways ko01110 Biosynthesis of secondary metabolites ko01130 Biosynthesis of antibiotics ko01210 2-Oxocarboxylic acid metabolism ko01230 Biosynthesis of amino acids	Null				Cluster 14	15
K01657	trpE	anthranilate synthase component I	ko00400 Phenylalanine, tyrosine and tryptophan biosynthesis ko00405 Phenazine biosynthesis ko01100 Metabolic pathways ko01110 Biosynthesis of secondary metabolites ko01130 Biosynthesis of antibiotics ko01230 Biosynthesis of amino acids ko02024 Quorum sensing ko02025 Biofilm formation - Pseudomonas aeruginosa	FUNCTION: Part of a heterotetrameric complex that catalyzes the two-step biosynthesis of anthranilate, an intermediate in the biosynthesis of L-tryptophan. In the first step, the glutamine- binding beta subunit (TrpG) of anthranilate synthase (AS) provides the glutamine amidotransferase activity which generates ammonia as a substrate that, along with chorismate, is used in the second step, cataly…				Cluster 14	19
K01695	trpA	tryptophan synthase alpha chain	ko00260 Glycine, serine and threonine metabolism ko00400 Phenylalanine, tyrosine and tryptophan biosynthesis ko01100 Metabolic pathways ko01110 Biosynthesis of secondary metabolites ko01130 Biosynthesis of antibiotics ko01230 Biosynthesis of amino acids	FUNCTION: The alpha subunit is responsible for the aldol cleavage of indoleglycerol phosphate to indole and glyceraldehyde 3- phosphate.			Host genomically correlated with CH4 emissions	Cluster 14	12
K01714	dapA	4-hydroxy-tetrahydrodipicolinate synthase	ko00261 Monobactam biosynthesis ko00300 Lysine biosynthesis ko01100 Metabolic pathways ko01110 Biosynthesis of secondary metabolites ko01120 Microbial metabolism in diverse environments ko01130 Biosynthesis of antibiotics ko01230 Biosynthesis of amino acids	FUNCTION: Catalyzes the condensation of (S)-aspartate-beta- semialdehyde [(S)-ASA] and pyruvate to 4-hydroxy- tetrahydrodipicolinate (HTPA). {ECO:0000255|HAMAP-Rule:MF_00418, ECO:0000269|PubMed:20503968, ECO:0000269|PubMed:8993314}.			Host genomically correlated with CH4 emissions	Cluster 14	24
K01736	aroC	chorismate synthase	ko00400 Phenylalanine, tyrosine and tryptophan biosynthesis ko01100 Metabolic pathways ko01110 Biosynthesis of secondary metabolites ko01130 Biosynthesis of antibiotics ko01230 Biosynthesis of amino acids	FUNCTION: Catalyzes the anti-1,4-elimination of the C-3 phosphate and the C-6 proR hydrogen from 5-enolpyruvylshikimate-3-phosphate (EPSP) to yield chorismate, which is the branch point compound that serves as the starting substrate for the three terminal pathways of aromatic amino acid biosynthesis. This reaction introduces a second double bond into the aromatic ring system. It uses NADPH to red…				Cluster 14	20
K01749	hemC, HMBS	hydroxymethylbilane synthase [EC:2.5.1.61]	ko00860 Porphyrin and chlorophyll metabolism ko01100 Metabolic pathways ko01110 Biosynthesis of secondary metabolites ko01120 Microbial metabolism in diverse environments	FUNCTION: Tetrapolymerization of the monopyrrole PBG into the hydroxymethylbilane pre-uroporphyrinogen in several discrete steps. {ECO:0000269|PubMed:3529035}.				Cluster 14	7
K01756	purB, ADSL	adenylosuccinate lyase	ko00230 Purine metabolism ko00250 Alanine, aspartate and glutamate metabolism ko01100 Metabolic pathways ko01110 Biosynthesis of secondary metabolites ko01130 Biosynthesis of antibiotics	Null				Cluster 14	5
K01814	hisA	phosphoribosylformimino-5-aminoimidazole carboxamide ribotide isomerase	ko00340 Histidine metabolism ko01100 Metabolic pathways ko01110 Biosynthesis of secondary metabolites ko01230 Biosynthesis of amino acids	Null			Host genomically correlated with CH4 emissions	Cluster 14	12
K01937	pyrG, CTPS	CTP synthase	ko00240 Pyrimidine metabolism ko01100 Metabolic pathways	FUNCTION: Catalyzes the ATP-dependent amination of UTP to CTP with either L-glutamine or ammonia as the source of nitrogen (PubMed:15296735). Regulates intracellular CTP levels through interactions with the four ribonucleotide triphosphates (By similarity). {ECO:0000255|HAMAP-Rule:MF_01227, ECO:0000269|PubMed:15296735}.				Cluster 14	5
K01945	purD	phosphoribosylamine---glycine ligase	ko00230 Purine metabolism ko01100 Metabolic pathways ko01110 Biosynthesis of secondary metabolites ko01130 Biosynthesis of antibiotics	Null				Cluster 14	10
K02006	cbiO	cobalt/nickel transport system ATP-binding protein	ko02010 ABC transporters	FUNCTION: Part of the energy-coupling factor (ECF) transporter complex CbiMNOQ involved in cobalt import. The complex confers cobalt uptake upon expression in E.coli; can also transport nickel with a very low affinity. Presumably responsible for energy coupling to the transport system. {ECO:0000269|PubMed:16352848}.				Cluster 14	7
K02008	cbiQ	cobalt/nickel transport system permease protein	ko02010 ABC transporters	FUNCTION: Part of the energy-coupling factor (ECF) transporter complex CbiMNOQ involved in cobalt import. The complex confers cobalt uptake upon expression in E.coli; can also transport nickel with a very low affinity. {ECO:0000269|PubMed:16352848, ECO:0000269|PubMed:20868747}.				Cluster 14	7
K02030	ABC.PA.S	polar amino acid transport system substrate-binding prote	Null/Amino acid transport and metabolism, Signal transduction mechanisms	Catalyzes the conversion of GlcNAc-PP-undecaprenol into ManNAc-GlcNAc-PP-undecaprenol, the first committed lipid intermediate in the de novo synthesis of teichoic acid.				Cluster 14	16
K02050	ABC.SN.P	NitT/TauT family transport system permease prote	Null/Inorganic ion transport and metabolism	Null				Cluster 14	6
K02051	ABC.SN.S	NitT/TauT family transport system substrate-binding protein	Null/Inorganic ion transport and metabolism	Probably part of an ABC transporter complex.				Cluster 14	16
K02500	hisF	imidazole glycerol-phosphate synthase subunit HisF	ko00340 Histidine metabolism ko01100 Metabolic pathways ko01110 Biosynthesis of secondary metabolites ko01230 Biosynthesis of amino acids	FUNCTION: IGPS catalyzes the conversion of PRFAR and glutamine to IGP, AICAR and glutamate. The HisF subunit catalyzes the cyclization activity that produces IGP and AICAR from PRFAR using the ammonia provided by the HisH subunit.			Host genomically correlated with CH4 emissions	Cluster 14	14
K02501	hisH	imidazole glycerol-phosphate synthase subunit HisH	ko00340 Histidine metabolism ko01100 Metabolic pathways ko01110 Biosynthesis of secondary metabolites ko01230 Biosynthesis of amino acids	FUNCTION: IGPS catalyzes the conversion of PRFAR and glutamine to IGP, AICAR and glutamate. The HisH subunit catalyzes the hydrolysis of glutamine to glutamate and ammonia as part of the synthesis of IGP and AICAR. The resulting ammonia molecule is channeled to the active site of HisF.				Cluster 14	8
K03177	truB, PUS4, TRUB1	tRNA pseudouridine55 synthase	Null/Translation, ribosomal structure and biogenesis	Responsible for synthesis of pseudouridine from uracil-55 in the psi GC loop of transfer RNAs.				Cluster 14	20
K03426	E3.6.1.22, NUDT12, nudC	NAD+ diphosphatase	ko00760 Nicotinate and nicotinamide metabolism ko01100 Metabolic pathways ko04146 Peroxisome	FUNCTION: Catalyzes the hydrolysis of a broad range of dinucleotide pyrophosphates, but uniquely prefers the reduced form of NADH. {ECO:0000269|PubMed:7829480}.				Cluster 14	18
K03496	parA, soj	chromosome partitioning protein	Null/Cell motility	ATPase probably involved in chromosome partitioning. Cooperatively binds dsDNA, forming nucleoprotein filaments in a strictly ATP-dependent fashion. Can also bind ssDNA with lower affinity.				Cluster 14	5
K03498	trkH, trkG, ktrB	trk system potassium uptake protein	Null/Inorganic ion transport and metabolism	Low-affinity potassium transport system. Interacts with trk system potassium uptake protein TrkA and requires TrkE for transport activity. Selective for permeation of potassium ion and rubidium ion over smaller ions such as natrium or litium.				Cluster 14	11
K03499	trkA, ktrA	trk system potassium uptake protein	Null/Inorganic ion transport and metabolism	Catalytic subunit of the KtrAB potassium uptake transporter. The 2 major potassium transporter complexes KtrAB and KtrCD confer resistance to both suddenly imposed and prolonged osmotic stress.				Cluster 14	7
K03574	mutT, NUDT15, MTH2	8-oxo-dGTP diphosphatase	Null/Defense mechanisms	Involved in the GO system responsible for removing an oxidatively damaged form of guanine (7,8-dihydro-8-oxoguanine) from DNA and the nucleotide pool. 8-oxo-dGTP is inserted opposite dA and dC residues of template DNA with almost equal efficiency thus leading to A.T to G.C transversions. MutT specifically degrades 8-oxo-dGTP to the monophosphate.				Cluster 14	5
K03744	lemA	LemA protein	Null/Function unknown	Null				Cluster 14	11
K03787	surE	5'-nucleotidase	ko00230 Purine metabolism ko00240 Pyrimidine metabolism ko00760 Nicotinate and nicotinamide metabolism ko01100 Metabolic pathways ko01110 Biosynthesis of secondary metabolites	FUNCTION: Nucleotidase with a broad substrate specificity as it can dephosphorylate various ribo- and deoxyribonucleoside 5'- monophosphates and ribonucleoside 3'-monophosphates with highest affinity to 3'-AMP. Also hydrolyzes polyphosphate (exopolyphosphatase activity) with the preference for short-chain- length substrates (P20-25). Might be involved in the regulation of dNTP and NTP pools, and …				Cluster 14	5
K06173	truA, PUS1	tRNA pseudouridine38-40 synthase	Null/Translation, ribosomal structure and biogenesis	Formation of pseudouridine at positions 38, 39 and 40 in the anticodon stem and loop of transfer RNAs.				Cluster 14	13
K06920	queC	7-cyano-7-deazaguanine synthase	ko00790 Folate biosynthesis ko01100 Metabolic pathways	FUNCTION: Catalyzes the ATP-dependent conversion of 7-carboxy-7- deazaguanine (CDG) to 7-cyano-7-deazaguanine (preQ(0)). Uses ammonia as nitrogen donor. {ECO:0000269|PubMed:14660578, ECO:0000269|PubMed:19354300}.				Cluster 14	8
K06966	ppnN	pyrimidine/purine-5'-nucleotide nucleosidase	ko00230 Purine metabolism ko00240 Pyrimidine metabolism ko01100 Metabolic pathways	FUNCTION: Catalyzes the hydrolysis of the N-glycosidic bond of diverse pyrimidine and purine nucleotide 5'-monophosphates, to form ribose 5-phosphate and the corresponding free base. Can use AMP, GMP, IMP, CMP, dTMP and UMP as substrates. Cannot catalyze the reverse reactions. Is required for optimal growth in glucose minimal medium, possibly because it contributes to nucleoside pool homeostasis …				Cluster 14	6
K07025	K07025	putative hydrolase of the HAD superfamily	Null/Coenzyme transport and metabolism	Catalyzes the last step of the phosphorylated serine biosynthetic pathway, i.e. dephosphorylation of O-phospho-L-serine to form L-serine. Is also able to dephosphorylate O-phospho-D-serine with similar efficiency. Displays a poor activity on L-phosphothreonine, and cannot use L-phosphotyrosine, pyridoxal phosphate, glucose 6-phosphate, or fructose 6-phosphate as substrates.				Cluster 14	5
K08303	K08303	putative protease	ko05120 Epithelial cell signaling in Helicobacter pylori infection	Null				Cluster 14	31
K10773	NTH	endonuclease III [EC:4.2.99.18]	ko03410 Base excision repair	FUNCTION: DNA repair enzyme that has both DNA N-glycosylase activity and AP-lyase activity. The DNA N-glycosylase activity releases various damaged pyrimidines from DNA by cleaving the N- glycosidic bond, leaving an AP (apurinic/apyrimidinic) site. The AP-lyase activity cleaves the phosphodiester bond 3' to the AP site by a beta-elimination, leaving a 3'-terminal unsaturated sugar and a product w…				Cluster 14	10
K14155	patB, malY	cysteine-S-conjugate beta-lyase	ko00270 Cysteine and methionine metabolism ko00450 Selenocompound metabolism ko01100 Metabolic pathways ko01110 Biosynthesis of secondary metabolites ko01230 Biosynthesis of amino acids	FUNCTION: Acts as a beta-cystathionase and as a repressor of the maltose regulon.				Cluster 14	14
K00099	dxr	1-deoxy-D-xylulose-5-phosphate reductoisomerase	ko00900 Terpenoid backbone biosynthesis ko01100 Metabolic pathways ko01110 Biosynthesis of secondary metabolites ko01130 Biosynthesis of antibiotics	FUNCTION: Catalyzes the NADP-dependent rearrangement and reduction of 1-deoxy-D-xylulose-5-phosphate (DXP) to 2-C-methyl-D-erythritol 4-phosphate (MEP).				Cluster 15	41
K00705	malQ	4-alpha-glucanotransferase	ko00500 Starch and sucrose metabolism ko01100 Metabolic pathways ko01110 Biosynthesis of secondary metabolites	Null				Cluster 15	26
K00757	udp, UPP	uridine phosphorylase	ko00240 Pyrimidine metabolism ko00983 Drug metabolism - other enzymes ko01100 Metabolic pathways	FUNCTION: Catalyzes the reversible phosphorylytic cleavage of uridine and deoxyuridine to uracil and ribose- or deoxyribose-1- phosphate. The produced molecules are then utilized as carbon and energy sources or in the rescue of pyrimidine bases for nucleotide synthesis.				Cluster 15	5
K01243	mtnN, mtn, pfs	adenosylhomocysteine nucleosidase	ko00270 Cysteine and methionine metabolism ko01100 Metabolic pathways ko01230 Biosynthesis of amino acids	FUNCTION: Catalyzes the irreversible cleavage of the glycosidic bond in both 5'-methylthioadenosine (MTA) and S- adenosylhomocysteine (SAH/AdoHcy) to adenine and the corresponding thioribose, 5'-methylthioribose and S-ribosylhomocysteine, respectively (PubMed:3911944, PubMed:16101288). Also cleaves 5'- deoxyadenosine, a toxic by-product of radical S-adenosylmethionine (SAM) enzymes, into 5-deoxyr…				Cluster 15	20
K01265	map	methionyl aminopeptidase	Null/Translation, ribosomal structure and biogenesis	Removes the N-terminal methionine from nascent proteins. The N-terminal methionine is often cleaved when the second residue in the primary sequence is small and uncharged (Met-Ala-, Cys, Gly, Pro, Ser, Thr, or Val). Requires deformylation of the N(alpha)-formylated initiator methionine before it can be hydrolyzed.				Cluster 15	75
K01409	KAE1, tsaD, QRI7	N6-L-threonylcarbamoyladenine synthase	Null/Translation, ribosomal structure and biogenesis	Required for the formation of a threonylcarbamoyl group on adenosine at position 37 (t(6)A37) in tRNAs that read codons beginning with adenine. Is probably involved in the transfer of the threonylcarbamoyl moiety of threonylcarbamoyl-AMP (TC-AMP) to the N6 group of A37, together with TsaE and TsaB. TsaD likely plays a direct catalytic role in this reaction. May also be involved in the metabolism …				Cluster 15	41
K01619	deoC, DERA	deoxyribose-phosphate aldolase	ko00030 Pentose phosphate pathway ko01100 Metabolic pathways	FUNCTION: Catalyzes a reversible aldol reaction between acetaldehyde and D-glyceraldehyde 3-phosphate to generate 2-deoxy- D-ribose 5-phosphate (PubMed:11598300, PubMed:17905878, PubMed:6749498). Can also catalyze the double aldol condensation of three acetaldehyde molecules, leading to the formation of 2,4,6-trideoxyhexose (Ref.5). {ECO:0000269|PubMed:11598300, ECO:0000269|PubMed:17905878, ECO:0…				Cluster 15	20
K01775	alr	alanine racemase	ko00473 D-Alanine metabolism ko01100 Metabolic pathways ko01502 Vancomycin resistance	FUNCTION: Catalyzes the interconversion of L-alanine and D- alanine. Provides the D-alanine required for cell wall biosynthesis. {ECO:0000269|PubMed:18434499}.				Cluster 15	81
K01776	murI	glutamate racemase	ko00471 D-Glutamine and D-glutamate metabolism ko01100 Metabolic pathways	FUNCTION: Provides the (R)-glutamate required for cell wall biosynthesis. {ECO:0000255|HAMAP-Rule:MF_00258, ECO:0000269|PubMed:1355768, ECO:0000269|PubMed:8098327, ECO:0000305|PubMed:17568739}.				Cluster 15	27
K01785	galM, GALM	aldose 1-epimerase	ko00010 Glycolysis / Gluconeogenesis ko00052 Galactose metabolism ko01100 Metabolic pathways ko01110 Biosynthesis of secondary metabolites ko01120 Microbial metabolism in diverse environments ko01130 Biosynthesis of antibiotics	FUNCTION: Mutarotase converts alpha-aldose to the beta-anomer. It is active on D-glucose, L-arabinose, D-xylose, D-galactose, maltose and lactose.				Cluster 15	35
K01886	QARS, glnS	glutaminyl-tRNA synthetase	ko00970 Aminoacyl-tRNA biosynthesis ko01100 Metabolic pathways	Null				Cluster 15	53
K01914	asnA	aspartate--ammonia ligase	ko00250 Alanine, aspartate and glutamate metabolism ko00460 Cyanoamino acid metabolism ko01100 Metabolic pathways ko01110 Biosynthesis of secondary metabolites ko01230 Biosynthesis of amino acids	FUNCTION: May amidate Asp of the extracellular death factor precursor Asn-Asn-Trp-Asp-Asn to generate Asn-Asn-Trp-Asn-Asn. {ECO:0000305|PubMed:17962566}.				Cluster 15	17
K01939	purA, ADSS	adenylosuccinate synthase	ko00230 Purine metabolism ko00250 Alanine, aspartate and glutamate metabolism ko01100 Metabolic pathways	FUNCTION: Plays an important role in the de novo pathway of purine nucleotide biosynthesis. Catalyzes the first committed step in the biosynthesis of AMP from IMP. {ECO:0000255|HAMAP-Rule:MF_00011}.				Cluster 15	26
K02108	ATPF0A, atpB	F-type H+-transporting ATPase subunit a	ko00190 Oxidative phosphorylation ko00195 Photosynthesis ko01100 Metabolic pathways	FUNCTION: Key component of the proton channel; it plays a direct role in the translocation of protons across the membrane.				Cluster 15	13
K02109	ATPF0B, atpF	F-type H+-transporting ATPase subunit b	ko00190 Oxidative phosphorylation ko00195 Photosynthesis ko01100 Metabolic pathways	FUNCTION: F(1)F(0) ATP synthase produces ATP from ADP in the presence of a proton or sodium gradient. F-type ATPases consist of two structural domains, F(1) containing the extramembraneous catalytic core and F(0) containing the membrane proton channel, linked together by a central stalk and a peripheral stalk. During catalysis, ATP synthesis in the catalytic domain of F(1) is coupled via a rotary…				Cluster 15	9
K02115	ATPF1G, atpG	F-type H+-transporting ATPase subunit gamma	ko00190 Oxidative phosphorylation ko00195 Photosynthesis ko01100 Metabolic pathways	FUNCTION: Produces ATP from ADP in the presence of a proton gradient across the membrane. The gamma chain is believed to be important in regulating ATPase activity and the flow of protons through the CF(0) complex.				Cluster 15	20
K02337	dnaE	DNA polymerase III subunit alpha	ko03030 DNA replication ko03430 Mismatch repair ko03440 Homologous recombination	FUNCTION: DNA polymerase III is a complex, multichain enzyme responsible for most of the replicative synthesis in bacteria (PubMed:2932432). This DNA polymerase also exhibits 3' to 5' exonuclease activity. The alpha chain is the DNA polymerase catalytic subunit (PubMed:2932432). It is tethered to replicating DNA by the beta sliding clamp (dnaN), which confers extremely high processivity to the ca…				Cluster 15	47
K02836	prfB	peptide chain release factor 2	Null/Translation, ribosomal structure and biogenesis	Peptide chain release factor 2 directs the termination of translation in response to the peptide chain termination codons UGA and UAA (PubMed:11118225, PubMed:17932046). Acts as a peptidyl-tRNA hydrolase (PubMed:22857598, PubMed:27934701). In the presence of truncated mRNA in the 70S ribosome, ArfA and RF2 interact such that the GGQ peptide hydrolysis motif of RF2 rises into the peptidyl-transfer…				Cluster 15	46
K03217	yidC, spoIIIJ, OXA1, ccfA	YidC/Oxa1 family membrane protein insertase	ko02024 Quorum sensing ko03060 Protein export ko03070 Bacterial secretion system	FUNCTION: Inner membrane protein required for the insertion and/or proper folding and/or complex formation of integral inner membrane proteins. Involved in integration of membrane proteins that insert dependently and independently of the Sec translocase complex, as well as at least 2 lipoproteins. Its own insertion requires SRP and is Sec translocase-dependent. Essential for the integration of Se…				Cluster 15	61
K03282	mscL	large conductance mechanosensitive channel	Null/Cell wall/membrane/envelope biogenesis	Mechanosensitive channel that opens in response to stretch forces in the membrane lipid bilayer. Forms a nonselective ion channel with a conductance of about 4 nanosiemens. Participates in the regulation of osmotic pressure changes within the cell. Opens at a pressure just below that which would cause cell disruption and death. The force required to trigger channel opening depends on the membrane…				Cluster 15	9
K03530	hupB	DNA-binding protein HU-beta	Null/Replication, recombination and repair	Histone-like DNA-binding protein which is capable of wrapping DNA to stabilize it, and thus to prevent its denaturation under extreme environmental conditions. Binds DNA non-specifically. Induces lymphoproliferation, particularly in health tuberculin reactors, and is immunogenic. Maybe involved in pathogenesis of inflammatory bowel disease (IBD) in patients with ulcerative colitis and Crohn disea…				Cluster 15	41
K03545	tig	trigger factor	Null/Posttranslational modification, protein turnover, chaperones	Involved in protein export. Acts as a chaperone by maintaining the newly synthesized secretory and non-secretory proteins in an open conformation. Binds to 3 regions of unfolded substrate PhoA, preferring aromatic and hydrophobic residues, keeping it stretched out and unable to form aggregates (PubMed:24812405). Binds to nascent polypeptide chains via ribosomal protein L23 (PubMed:12226666). Func…				Cluster 15	81
K03977	engA, der	GTPa	Null/General function prediction only	GTPase that plays an essential role in the late steps of ribosome biogenesis. GTPase point mutations (but not a deletion mutant) are suppressed by mild overexpression of RelA, probably due to increased levels of the stringent response mediator (p)ppGpp. 50S subunits assembled in the absence of Der are defective and unable to assemble into 70S ribosomes. GTPase activity is stimulated by YihI. Over…				Cluster 15	76
K06142	hlpA, ompH	outer membrane protein	Null/Cell wall/membrane/envelope biogenesis, Posttranslational modification, protein turnover, chaperones	Null				Cluster 15	50
K06180	rluD	23S rRNA pseudouridine1911/1915/1917 synthase	Null/Translation, ribosomal structure and biogenesis	Responsible for synthesis of pseudouridine from uracil at positions 1911, 1915 and 1917 in 23S ribosomal RNA. Isomerization occurs as a late step during the assembly of the large ribosomal subunit.				Cluster 15	35
K06207	typA, bipA	GTP-binding protein LepA	Null/Signal transduction mechanisms	Probably interacts with the ribosomes in a GTP dependent manner. GTPase that mediates interactions between enteropathogenic E.coli (EPEC) and epithelial cells.				Cluster 15	28
K07444	ypsC	putative N6-adenine-specific DNA methylase	Null/Translation, ribosomal structure and biogenesis	Null				Cluster 15	50
K07462	recJ	single-stranded-DNA-specific exonuclease	ko03410 Base excision repair ko03430 Mismatch repair ko03440 Homologous recombination	FUNCTION: Single-stranded-DNA-specific exonuclease acting in a 5' to 3' direction; has no detectable activity on ssRNA. {ECO:0000269|PubMed:21087930}.				Cluster 15	62
K07636	phoR	two-component system, OmpR family, phosphate regulon sensor histidine kinase PhoR	ko02020 Two-component system	FUNCTION: Member of the two-component regulatory system PhoR/PhoB involved in the phosphate regulon genes expression. PhoR may function as a membrane-associated protein kinase that phosphorylates PhoB in response to environmental signals.				Cluster 15	17
K11085	msbA	ATP-binding cassette, subfamily B, bacterial MsbA	ko02010 ABC transporters	FUNCTION: Involved in lipid A export and possibly also in glycerophospholipid export and for biogenesis of the outer membrane. Transmembrane domains (TMD) form a pore in the inner membrane and the ATP-binding domain (NBD) is responsible for energy generation. {ECO:0000269|PubMed:12119303, ECO:0000269|PubMed:8809774, ECO:0000269|PubMed:9575204}.				Cluster 15	1
Agrobacterium	Agrobacterium	Rhizobiaceae	Rhizobiales	Alphaproteobacteria	Proteobacteria	Bacteria		Cluster 16	40
Allochromatium	Allochromatium	Chromatiaceae	Chromatiales	Gammaproteobacteria	Proteobacteria	Bacteria		Cluster 16	23
Auricularia	Auricularia	Auriculariaceae	Auriculariales	Agaricomycetes	Basidiomycota	Fungi		Cluster 16	2
Brevundimonas	Brevundimonas	Caulobacteraceae	Caulobacterales	Alphaproteobacteria	Proteobacteria	Bacteria		Cluster 16	53
Castellaniella	Castellaniella	Alcaligenaceae	Burkholderiales	Betaproteobacteria	Proteobacteria	Bacteria		Cluster 16	22
Chthonomonas	Chthonomonas	Chthonomonadaceae	Chthonomonadales	Chthonomonadetes	Armatimonadetes	Bacteria		Cluster 16	3
Coraliomargarita	Coraliomargarita	Puniceicoccaceae	Puniceicoccales	Opitutae	Verrucomicrobia	Bacteria		Cluster 16	6
Cyanobium	Cyanobium	Synechococcaceae	Synechococcales		Cyanobacteria	Bacteria		Cluster 16	22
Defluviimonas	Defluviimonas	Rhodobacteraceae	Rhodobacterales	Alphaproteobacteria	Proteobacteria	Bacteria		Cluster 16	6
Halobacterium	Halobacterium	Halobacteriaceae	Halobacteriales	Halobacteria	Euryarchaeota	Archaea		Cluster 16	6
Kalmanozyma	Kalmanozyma	Ustilaginaceae	Ustilaginales	Ustilaginomycetes	Basidiomycota	Fungi		Cluster 16	4
Methanomassiliicoccus	Methanomassiliicoccus	Methanomassiliicoccaceae	Methanomassiliicoccales	Thermoplasmata	Euryarchaeota	Archaea	Methanogenic archaea	Cluster 16	8
Methanosaeta	Methanosaeta	Methanotrichaceae	Methanosarcinales	Methanomicrobia	Euryarchaeota	Archaea	Methanogenic archaea	Cluster 16	2
Methylococcus	Methylococcus	Methylococcaceae	Methylococcales	Gammaproteobacteria	Proteobacteria	Bacteria		Cluster 16	4
Pannonibacter	Pannonibacter	Rhodobacteraceae	Rhodobacterales	Alphaproteobacteria	Proteobacteria	Bacteria		Cluster 16	15
Porphyrobacter	Porphyrobacter	Erythrobacteraceae	Sphingomonadales	Alphaproteobacteria	Proteobacteria	Bacteria		Cluster 16	6
Rhodomicrobium	Rhodomicrobium	Hyphomicrobiaceae	Rhizobiales	Alphaproteobacteria	Proteobacteria	Bacteria		Cluster 16	12
Salinispira	Salinispira	Spirochaetaceae	Spirochaetales	Spirochaetia	Spirochaetes	Bacteria		Cluster 16	4
Sanguibacter	Sanguibacter	Sanguibacteraceae	Micrococcales	Actinobacteria	Actinobacteria	Bacteria		Cluster 16	5
Sinomonas	Sinomonas	Micrococcaceae	Micrococcales	Actinobacteria	Actinobacteria	Bacteria		Cluster 16	8
Stigmatella	Stigmatella	Archangiaceae	Myxococcales	Deltaproteobacteria	Proteobacteria	Bacteria		Cluster 16	7
Syntrophobotulus	Syntrophobotulus	Peptococcaceae	Clostridiales	Clostridia	Firmicutes	Bacteria	Host genomically correlated with CH4 emissions	Cluster 16	1
Truepera	Truepera	Trueperaceae	Trueperales	Deinococci	Deinococcus-Thermus	Bacteria		Cluster 16	5
Variovorax	Variovorax	Comamonadaceae	Burkholderiales	Betaproteobacteria	Proteobacteria	Bacteria		Cluster 16	23
Acinetobacter	Acinetobacter	Moraxellaceae	Pseudomonadales	Gammaproteobacteria	Proteobacteria	Bacteria		Cluster 17	9
Agarivorans	Agarivorans	Alteromonadaceae	Alteromonadales	Gammaproteobacteria	Proteobacteria	Bacteria		Cluster 17	5
Aggregatibacter	Aggregatibacter	Pasteurellaceae	Pasteurellales	Gammaproteobacteria	Proteobacteria	Bacteria		Cluster 17	5
Alteromonas	Alteromonas	Alteromonadaceae	Alteromonadales	Gammaproteobacteria	Proteobacteria	Bacteria		Cluster 17	9
Cedecea	Cedecea	Enterobacteriaceae	Enterobacterales	Gammaproteobacteria	Proteobacteria	Bacteria		Cluster 17	4
Citrobacter	Citrobacter	Enterobacteriaceae	Enterobacterales	Gammaproteobacteria	Proteobacteria	Bacteria		Cluster 17	7
Escherichia	Escherichia	Enterobacteriaceae	Enterobacterales	Gammaproteobacteria	Proteobacteria	Bacteria		Cluster 17	6
Francisella	Francisella	Francisellaceae	Thiotrichales	Gammaproteobacteria	Proteobacteria	Bacteria		Cluster 17	5
Hafnia	Hafnia	Hafniaceae	Enterobacterales	Gammaproteobacteria	Proteobacteria	Bacteria		Cluster 17	5
Moritella	Moritella	Moritellaceae	Alteromonadales	Gammaproteobacteria	Proteobacteria	Bacteria		Cluster 17	1
Photobacterium	Photobacterium	Vibrionaceae	Vibrionales	Gammaproteobacteria	Proteobacteria	Bacteria		Cluster 17	5
Photorhabdus	Photorhabdus	Morganellaceae	Enterobacterales	Gammaproteobacteria	Proteobacteria	Bacteria		Cluster 17	5
Proteus	Proteus	Morganellaceae	Enterobacterales	Gammaproteobacteria	Proteobacteria	Bacteria		Cluster 17	5
Pseudoalteromonas	Pseudoalteromonas	Pseudoalteromonadaceae	Alteromonadales	Gammaproteobacteria	Proteobacteria	Bacteria		Cluster 17	10
Pseudovibrio	Pseudovibrio	Rhodobacteraceae	Rhodobacterales	Alphaproteobacteria	Proteobacteria	Bacteria		Cluster 17	1
Psychrobacter	Psychrobacter	Moraxellaceae	Pseudomonadales	Gammaproteobacteria	Proteobacteria	Bacteria		Cluster 17	7
Shewanella	Shewanella	Shewanellaceae	Alteromonadales	Gammaproteobacteria	Proteobacteria	Bacteria		Cluster 17	9
Sulfuricella	Sulfuricella	Sulfuricellaceae	Nitrosomonadales	Betaproteobacteria	Proteobacteria	Bacteria		Cluster 17	5
Thalassolituus	Thalassolituus	Oceanospirillaceae	Oceanospirillales	Gammaproteobacteria	Proteobacteria	Bacteria		Cluster 17	3
Thiolapillus	Thiolapillus		unclassifiedGammaproteobacteria	Gammaproteobacteria	Proteobacteria	Bacteria		Cluster 17	2
Vibrio	Vibrio	Vibrionaceae	Vibrionales	Gammaproteobacteria	Proteobacteria	Bacteria		Cluster 17	18
Xenorhabdus	Xenorhabdus	Morganellaceae	Enterobacterales	Gammaproteobacteria	Proteobacteria	Bacteria		Cluster 17	8
Yersinia	Yersinia	Yersiniaceae	Enterobacterales	Gammaproteobacteria	Proteobacteria	Bacteria		Cluster 17	10
K00003	hom	homoserine dehydrogenase	ko00260 Glycine, serine and threonine metabolism ko00270 Cysteine and methionine metabolism ko00300 Lysine biosynthesis ko01100 Metabolic pathways ko01110 Biosynthesis of secondary metabolites ko01120 Microbial metabolism in diverse environments ko01130 Biosynthesis of antibiotics ko01230 Biosynthesis of amino acids	Null				Cluster 18	19
K00052	leuB, IMDH	3-isopropylmalate dehydrogenase	ko00290 Valine, leucine and isoleucine biosynthesis ko00660 C5-Branched dibasic acid metabolism ko01100 Metabolic pathways ko01110 Biosynthesis of secondary metabolites ko01210 2-Oxocarboxylic acid metabolism ko01230 Biosynthesis of amino acids	FUNCTION: Catalyzes the oxidation of 3-carboxy-2-hydroxy-4- methylpentanoate (3-isopropylmalate) to 3-carboxy-4-methyl-2- oxopentanoate. The product decarboxylates to 4-methyl-2 oxopentanoate. {ECO:0000255|HAMAP-Rule:MF_01033, ECO:0000269|PubMed:9003442}.				Cluster 18	11
K00549	metE	5-methyltetrahydropteroyltriglutamate--homocysteine methyltransferase	ko00270 Cysteine and methionine metabolism ko00450 Selenocompound metabolism ko01100 Metabolic pathways ko01110 Biosynthesis of secondary metabolites ko01230 Biosynthesis of amino acids	FUNCTION: Catalyzes the transfer of a methyl group from 5- methyltetrahydrofolate to homocysteine resulting in methionine formation.			Host genomically correlated with CH4 emissions	Cluster 18	13
K00611	OTC, argF, argI	ornithine carbamoyltransferase	ko00220 Arginine biosynthesis ko01100 Metabolic pathways ko01110 Biosynthesis of secondary metabolites ko01130 Biosynthesis of antibiotics ko01230 Biosynthesis of amino acids	FUNCTION: Reversibly catalyzes the transfer of the carbamoyl group from carbamoyl phosphate (CP) to the N(epsilon) atom of ornithine (ORN) to produce L-citrulline, which is a substrate for argininosuccinate synthetase, the enzyme involved in the final step in arginine biosynthesis. {ECO:0000269|PubMed:9288930}.			Host genomically correlated with CH4 emissions	Cluster 18	12
K00620	argJ	glutamate N-acetyltransferase / amino-acid N-acetyltransferase	ko00220 Arginine biosynthesis ko01100 Metabolic pathways ko01110 Biosynthesis of secondary metabolites ko01130 Biosynthesis of antibiotics ko01210 2-Oxocarboxylic acid metabolism ko01230 Biosynthesis of amino acids	FUNCTION: Catalyzes two activities which are involved in the cyclic version of arginine biosynthesis: the synthesis of N- acetylglutamate from glutamate and acetyl-CoA as the acetyl donor, and of ornithine by transacetylation between N(2)-acetylornithine and glutamate. {ECO:0000269|PubMed:10931207}.				Cluster 18	10
K00948	PRPS, prsA	ribose-phosphate pyrophosphokinase	ko00030 Pentose phosphate pathway ko00230 Purine metabolism ko01100 Metabolic pathways ko01110 Biosynthesis of secondary metabolites ko01120 Microbial metabolism in diverse environments ko01130 Biosynthesis of antibiotics ko01200 Carbon metabolism ko01230 Biosynthesis of amino acids	FUNCTION: Involved in the biosynthesis of the central metabolite phospho-alpha-D-ribosyl-1-pyrophosphate (PRPP) via the transfer of pyrophosphoryl group from ATP to 1-hydroxyl of ribose-5-phosphate (Rib-5-P). {ECO:0000255|HAMAP-Rule:MF_00583, ECO:0000269|PubMed:11790837, ECO:0000269|PubMed:16008562, ECO:0000269|PubMed:2169413, ECO:0000269|PubMed:3038693, ECO:0000305|PubMed:10742175}.				Cluster 18	8
K00995	pgsA, PGS1	CDP-diacylglycerol---glycerol-3-phosphate 3-phosphatidyltransferase	ko00564 Glycerophospholipid metabolism ko01100 Metabolic pathways	FUNCTION: Catalyzes the conjugation of the 1'-hydroxyl group of D- myo-inositol-3-phosphate (also named L-myo-inositol-1-phosphate) with a lipid tail of cytidine diphosphate diacylglycerol (CDP- DAG), forming phosphatidylinositol phosphate (PIP) and CMP. PIP is a precursor of phosphatidylinositol (PI) which is an essential lipid for mycobacteria required for formation of their cell wall (PubMed:2…				Cluster 18	8
K01647	CS, gltA	citrate synthase	ko00020 Citrate cycle (TCA cycle) ko00630 Glyoxylate and dicarboxylate metabolism ko01100 Metabolic pathways ko01110 Biosynthesis of secondary metabolites ko01120 Microbial metabolism in diverse environments ko01130 Biosynthesis of antibiotics ko01200 Carbon metabolism ko01210 2-Oxocarboxylic acid metabolism ko01230 Biosynthesis of amino acids	Null				Cluster 18	16
K01681	ACO, acnA	aconitate hydratase	ko00020 Citrate cycle (TCA cycle) ko00630 Glyoxylate and dicarboxylate metabolism ko00720 Carbon fixation pathways in prokaryotes ko01100 Metabolic pathways ko01110 Biosynthesis of secondary metabolites ko01120 Microbial metabolism in diverse environments ko01130 Biosynthesis of antibiotics ko01200 Carbon metabolism ko01210 2-Oxocarboxylic acid metabolism ko01230 Biosynthesis of amino acids	FUNCTION: Involved in the catabolism of short chain fatty acids (SCFA) via the tricarboxylic acid (TCA)(acetyl degradation route) and probably via the 2-methylcitrate cycle I (propionate degradation route). Catalyzes the reversible isomerization of citrate to isocitrate via cis-aconitate. The apo form of AcnA functions as a RNA-binding regulatory protein which binds to selected IRE-like sequences…			Host genomically correlated with CH4 emissions	Cluster 18	15
K01687	ilvD	dihydroxy-acid dehydratase	ko00290 Valine, leucine and isoleucine biosynthesis ko00770 Pantothenate and CoA biosynthesis ko01100 Metabolic pathways ko01110 Biosynthesis of secondary metabolites ko01130 Biosynthesis of antibiotics ko01210 2-Oxocarboxylic acid metabolism ko01230 Biosynthesis of amino acids	Null				Cluster 18	4
K01689	ENO, eno	enolase	ko00010 Glycolysis / Gluconeogenesis ko00680 Methane metabolism ko01100 Metabolic pathways ko01110 Biosynthesis of secondary metabolites ko01120 Microbial metabolism in diverse environments ko01130 Biosynthesis of antibiotics ko01200 Carbon metabolism ko01230 Biosynthesis of amino acids ko03018 RNA degradation ko04066 HIF-1 signaling pathway	FUNCTION: Catalyzes the reversible conversion of 2- phosphoglycerate into phosphoenolpyruvate. It is essential for the degradation of carbohydrates via glycolysis. It is also a component of the RNA degradosome, a multi-enzyme complex involved in RNA processing and messenger RNA degradation. Its interaction with RNase E is important for the turnover of mRNA, in particular on transcripts encoding e…				Cluster 18	5
K01693	hisB	imidazoleglycerol-phosphate dehydratase	ko00340 Histidine metabolism ko01100 Metabolic pathways ko01110 Biosynthesis of secondary metabolites ko01230 Biosynthesis of amino acids	Null				Cluster 18	10
K01704	leuD, IPMI-S	3-isopropylmalate/(R)-2-methylmalate dehydratase small subunit	ko00290 Valine, leucine and isoleucine biosynthesis ko00660 C5-Branched dibasic acid metabolism ko01100 Metabolic pathways ko01110 Biosynthesis of secondary metabolites ko01210 2-Oxocarboxylic acid metabolism ko01230 Biosynthesis of amino acids	FUNCTION: Enzyme with broad specificity that catalyzes reversible hydroxyacid isomerizations via dehydration/hydration reactions. Catalyzes the isomerization between 2-isopropylmalate and 3- isopropylmalate, via the formation of 2-isopropylmaleate, a step involved in leucine biosynthesis. Catalyzes the isomerization between 2-methylmalate and 3-methylmalate, via the formation of 2- methylmaleate …				Cluster 18	11
K01807	rpiA	ribose 5-phosphate isomerase A	ko00030 Pentose phosphate pathway ko00710 Carbon fixation in photosynthetic organisms ko01100 Metabolic pathways ko01110 Biosynthesis of secondary metabolites ko01120 Microbial metabolism in diverse environments ko01130 Biosynthesis of antibiotics ko01200 Carbon metabolism ko01230 Biosynthesis of amino acids	FUNCTION: Involved in the first step of the non-oxidative branch of the pentose phosphate pathway. It catalyzes the reversible conversion of ribose-5-phosphate to ribulose 5-phosphate. Can also act on D-ribose-5-diphosphate and D-ribose-5-triphosphate as substrate. {ECO:0000269|PubMed:1104357, ECO:0000269|PubMed:12517338, ECO:0000269|PubMed:4909663}.				Cluster 18	5
K01956	carA, CPA1	carbamoyl-phosphate synthase small subunit	ko00240 Pyrimidine metabolism ko00250 Alanine, aspartate and glutamate metabolism ko01100 Metabolic pathways	Null				Cluster 18	8
K01966	PCCB, pccB	propionyl-CoA carboxylase beta chain [EC:6.4.1.3 2.1.3.15]	ko00280 Valine, leucine and isoleucine degradation ko00630 Glyoxylate and dicarboxylate metabolism ko00640 Propanoate metabolism ko01100 Metabolic pathways ko01120 Microbial metabolism in diverse environments ko01130 Biosynthesis of antibiotics ko01200 Carbon metabolism	FUNCTION: This is one of the 2 subunits of the biotin-dependent propionyl-CoA carboxylase (PCC), the enzyme catalyzing the carboxylation of propionyl-CoA/propanoyl-CoA to D-methylmalonyl- CoA/(S)-methylmalonyl-CoA (PubMed:20725044). Within the holoenzyme, the alpha subunit catalyzes the ATP-dependent carboxylation of the biotin carried by the biotin carboxyl carrier (BCC) domain, while the beta s…				Cluster 18	11
K02071	metN	D-methionine transport system ATP-binding protein	ko02010 ABC transporters	FUNCTION: Part of the ABC transporter complex MetNIQ involved in methionine import (PubMed:12169620, PubMed:12218041, PubMed:12819857, PubMed:18621668, PubMed:30352853). Responsible for energy coupling to the transport system (PubMed:18621668, PubMed:25678706). It has also been shown to be involved in formyl- L-methionine transport (PubMed:12819857). {ECO:0000269|PubMed:12169620, ECO:0000269|PubM…				Cluster 18	6
K02073	metQ	D-methionine transport system substrate-binding protein	ko02010 ABC transporters	FUNCTION: This protein is a component of a D-methionine permease, a binding protein-dependent, ATP-driven transport system. {ECO:0000269|PubMed:12169620}.				Cluster 18	6
K06153	bacA	undecaprenyl-diphosphatase	ko00550 Peptidoglycan biosynthesis	Null				Cluster 18	14
K11928	putP	sodium/proline symport	Null/Amino acid transport and metabolism	Catalyzes the sodium-dependent uptake of extracellular L-proline. This protein is also capable of using lithium as the transport cation. Also catalyzes the uptake of propionate.				Cluster 18	20
K00048	fucO	lactaldehyde reductase	ko00630 Glyoxylate and dicarboxylate metabolism ko00640 Propanoate metabolism ko01100 Metabolic pathways ko01120 Microbial metabolism in diverse environments	Null				Cluster 19	4
K00616	E2.2.1.2, talA, talB	transaldolase	ko00030 Pentose phosphate pathway ko01100 Metabolic pathways ko01110 Biosynthesis of secondary metabolites ko01120 Microbial metabolism in diverse environments ko01130 Biosynthesis of antibiotics ko01200 Carbon metabolism ko01230 Biosynthesis of amino acids	FUNCTION: Transaldolase is important for the balance of metabolites in the pentose-phosphate pathway. {ECO:0000269|PubMed:7592346}.			Host genomically correlated with CH4 emissions	Cluster 19	5
K00690	E2.4.1.7	sucrose phosphorylase	ko00500 Starch and sucrose metabolism ko01100 Metabolic pathways	FUNCTION: Catalyzes the phosphorylation of heptose(I) of the outer membrane lipopolysaccharide core. {ECO:0000256|PIRNR:PIRNR037318}.			Host genomically correlated with CH4 emissions	Cluster 19	5
K00763	pncB, NAPRT1	nicotinate phosphoribosyltransferase	ko00760 Nicotinate and nicotinamide metabolism ko01100 Metabolic pathways	FUNCTION: Catalyzes the synthesis of beta-nicotinate D- ribonucleotide from nicotinate and 5-phospho-D-ribose 1-phosphate at the expense of ATP. {ECO:0000255|HAMAP-Rule:MF_00570, ECO:0000269|PubMed:1987148, ECO:0000269|PubMed:7503993, ECO:0000269|PubMed:9521740, ECO:0000269|PubMed:9521741}.				Cluster 19	13
K00937	ppk	polyphosphate kinase	ko00190 Oxidative phosphorylation ko03018 RNA degradation	FUNCTION: Catalyzes the reversible transfer of the terminal phosphate of ATP to form a long-chain polyphosphate (polyP). Can form linear polymers of orthophosphate with chain lengths up to 1000 or more. Can use GTP instead of ATP, but the efficiency of GTP is 5% that of ATP. Also exhibits several other enzymatic activities, which include: ATP synthesis from polyP in the presence of excess ADP, ge…				Cluster 19	12
K01439	dapE	succinyl-diaminopimelate desuccinylase	ko00300 Lysine biosynthesis ko01100 Metabolic pathways ko01120 Microbial metabolism in diverse environments ko01230 Biosynthesis of amino acids	FUNCTION: Catalyzes the hydrolysis of N-succinyl-L,L- diaminopimelic acid (SDAP), forming succinate and LL-2,6- diaminoheptanedioate (DAP), an intermediate involved in the bacterial biosynthesis of lysine and meso-diaminopimelic acid, an essential component of bacterial cell walls. It can only hydrolyze L,L-N-succinyl-diaminopimelic acid (L,L-SDAP) and is inactive toward D,L-, L,D-, and D,D-SDAP.…				Cluster 19	1
K01626	E2.5.1.54, aroF, aroG, aroH	3-deoxy-7-phosphoheptulonate synthase	ko00400 Phenylalanine, tyrosine and tryptophan biosynthesis ko01100 Metabolic pathways ko01110 Biosynthesis of secondary metabolites ko01130 Biosynthesis of antibiotics ko01230 Biosynthesis of amino acids ko02024 Quorum sensing	FUNCTION: Catalyzes an aldol-like condensation reaction between phosphoenolpyruvate (PEP) and D-erythrose 4-phosphate (E4P) to generate 3-deoxy-D-arabino-heptulosonate 7-phosphate (DAH7P) and inorganic phosphate. {ECO:0000269|PubMed:16288916}.				Cluster 19	9
K01754	E4.3.1.19, ilvA, tdcB	threonine dehydratase	ko00260 Glycine, serine and threonine metabolism ko00290 Valine, leucine and isoleucine biosynthesis ko01100 Metabolic pathways ko01110 Biosynthesis of secondary metabolites ko01130 Biosynthesis of antibiotics ko01200 Carbon metabolism ko01230 Biosynthesis of amino acids	FUNCTION: Catalyzes the anaerobic formation of alpha-ketobutyrate and ammonia from threonine in a two-step reaction. The first step involved a dehydration of threonine and a production of enamine intermediates (aminocrotonate), which tautomerizes to its imine form (iminobutyrate). Both intermediates are unstable and short- lived. The second step is the nonenzymatic hydrolysis of the enamine/imine…			Host genomically correlated with CH4 emissions	Cluster 19	8
K01995	livG	branched-chain amino acid transport system ATP-binding protein	ko02010 ABC transporters ko02024 Quorum sensing	FUNCTION: Component of the leucine-specific transport system.				Cluster 19	6
K01996	livF	branched-chain amino acid transport system ATP-binding protein	ko02010 ABC transporters ko02024 Quorum sensing	FUNCTION: Component of the leucine-specific transport system.				Cluster 19	1
K01997	livH	branched-chain amino acid transport system permease protein	ko02010 ABC transporters ko02024 Quorum sensing	FUNCTION: Part of the binding-protein-dependent transport system for branched-chain amino acids. Probably responsible for the translocation of the substrates across the membrane.				Cluster 19	6
K01998	livM	branched-chain amino acid transport system permease protein	ko02010 ABC transporters ko02024 Quorum sensing	FUNCTION: Part of the binding-protein-dependent transport system for branched-chain amino acids. Probably responsible for the translocation of the substrates across the membrane.				Cluster 19	5
K01999	livK	branched-chain amino acid transport system substrate-binding protein	ko02010 ABC transporters ko02024 Quorum sensing	FUNCTION: This protein is a component of the leucine-specific transport system, which is one of the two periplasmic binding protein-dependent transport systems of the high-affinity transport of the branched-chain amino acids in E.coli.				Cluster 19	3
K02036	pstB	phosphate transport system ATP-binding protein	ko02010 ABC transporters	FUNCTION: Part of the ABC transporter complex PstSACB involved in phosphate import. Responsible for energy coupling to the transport system.				Cluster 19	5
K02037	pstC	phosphate transport system permease prote	ko02010 ABC transporters	FUNCTION: Part of the binding-protein-dependent transport system for phosphate; probably responsible for the translocation of the substrate across the membrane.				Cluster 19	3
K03431	glmM	phosphoglucosamine mutase	ko00520 Amino sugar and nucleotide sugar metabolism ko01100 Metabolic pathways ko01130 Biosynthesis of antibiotics	FUNCTION: Catalyzes the conversion of glucosamine-6-phosphate to glucosamine-1-phosphate. Can also catalyze the formation of glucose-6-P from glucose-1-P, although at a 1400-fold lower rate. {ECO:0000269|PubMed:10231382}.			Host genomically correlated with CH4 emissions	Cluster 19	6
K08884	K08884	serine/threonine protein kinase, bacterial	Null/Signal transduction mechanisms	Null				Cluster 19	11
K09157	K09157	uncharacterized protein	Null/Cell cycle control, cell division, chromosome partitioning	Null				Cluster 19	8
K12574	rnj	ribonuclease J	ko03018 RNA degradation	FUNCTION: An RNase that has 5'-3' exonuclease and possible endonuclease activity. Involved in maturation of rRNA and in some organisms also mRNA maturation and/or decay (By similarity). Has both beta-lactamase and RNase activity, but the physiological relevance of the beta-lactamase activity, i.e. whether it confers antibiotic resistance, has not been shown (PubMed:21568871). {ECO:0000250, ECO:00…				Cluster 19	14
K14260	alaA	alanine-synthesizing transaminase	ko00220 Arginine biosynthesis ko00250 Alanine, aspartate and glutamate metabolism ko00290 Valine, leucine and isoleucine biosynthesis ko01100 Metabolic pathways ko01110 Biosynthesis of secondary metabolites ko01130 Biosynthesis of antibiotics ko01210 2-Oxocarboxylic acid metabolism ko01230 Biosynthesis of amino acids	FUNCTION: Involved in the biosynthesis of alanine. {ECO:0000269|PubMed:20729367}.				Cluster 19	5
K00123	fdoG, fdhF, fdwA	formate dehydrogenase major subunit	ko00630 Glyoxylate and dicarboxylate metabolism ko00680 Methane metabolism ko01100 Metabolic pathways ko01120 Microbial metabolism in diverse environments ko01200 Carbon metabolism	FUNCTION: Allows to use formate as major electron donor during aerobic respiration. Subunit alpha possibly forms the active site.				Cluster 2	81
K00125	fdhB	formate dehydrogenase (coenzyme F420) beta subunit	ko00680 Methane metabolism ko01100 Metabolic pathways ko01120 Microbial metabolism in diverse environments ko01200 Carbon metabolism	Null			fdhB	Cluster 2	81
K00150	gap2	glyceraldehyde-3-phosphate dehydrogenase (NAD(P))	ko00010 Glycolysis / Gluconeogenesis ko00710 Carbon fixation in photosynthetic organisms ko01100 Metabolic pathways ko01110 Biosynthesis of secondary metabolites ko01120 Microbial metabolism in diverse environments ko01130 Biosynthesis of antibiotics ko01200 Carbon metabolism ko01230 Biosynthesis of amino acids	FUNCTION: Can use both NAD and NADP as cofactors, but exhibits a marked preference for NADP.				Cluster 2	70
K00169	porA	pyruvate ferredoxin oxidoreductase alpha subunit	ko00010 Glycolysis / Gluconeogenesis ko00020 Citrate cycle (TCA cycle) ko00620 Pyruvate metabolism ko00633 Nitrotoluene degradation ko00640 Propanoate metabolism ko00650 Butanoate metabolism ko00680 Methane metabolism ko00720 Carbon fixation pathways in prokaryotes ko01100 Metabolic pathways ko01110 Biosynthesis of secondary metabolites ko01120 Microbial metabolism in diverse environments ko01130…	Null				Cluster 2	102
K00170	porB	pyruvate ferredoxin oxidoreductase beta subunit	ko00010 Glycolysis / Gluconeogenesis ko00020 Citrate cycle (TCA cycle) ko00620 Pyruvate metabolism ko00633 Nitrotoluene degradation ko00640 Propanoate metabolism ko00650 Butanoate metabolism ko00680 Methane metabolism ko00720 Carbon fixation pathways in prokaryotes ko01100 Metabolic pathways ko01110 Biosynthesis of secondary metabolites ko01120 Microbial metabolism in diverse environments ko01130…	Null				Cluster 2	65
K00172	porG	pyruvate ferredoxin oxidoreductase gamma subunit	ko00010 Glycolysis / Gluconeogenesis ko00020 Citrate cycle (TCA cycle) ko00620 Pyruvate metabolism ko00633 Nitrotoluene degradation ko00640 Propanoate metabolism ko00650 Butanoate metabolism ko00680 Methane metabolism ko00720 Carbon fixation pathways in prokaryotes ko01100 Metabolic pathways ko01110 Biosynthesis of secondary metabolites ko01120 Microbial metabolism in diverse environments ko01130…	Null				Cluster 2	68
K00186	vorA	2-oxoisovalerate ferredoxin oxidoreductase, alpha subunit	ko00280 Valine, leucine and isoleucine degradation ko01100 Metabolic pathways	FUNCTION: Catalyzes the conversion of N-acetyl-diaminopimelate to diaminopimelate and acetate. {ECO:0000256|HAMAP-Rule:MF_01692, ECO:0000256|SAAS:SAAS00009918}.				Cluster 2	43
K00187	vorB	2-oxoisovalerate ferredoxin oxidoreductase, beta subunit	ko00280 Valine, leucine and isoleucine degradation ko01100 Metabolic pathways	Null				Cluster 2	31
K00200	fwdA, fmdA	formylmethanofuran dehydrogenase subunit A	ko00680 Methane metabolism ko01100 Metabolic pathways ko01120 Microbial metabolism in diverse environments ko01130 Biosynthesis of antibiotics ko01200 Carbon metabolism	Null			fwdA, fmdA	Cluster 2	108
K00201	fwdB, fmdB	formylmethanofuran dehydrogenase subunit B	ko00680 Methane metabolism ko01100 Metabolic pathways ko01120 Microbial metabolism in diverse environments ko01200 Carbon metabolism	FUNCTION: Catalyzes the reversible oxidation of CO(2) and methanofuran (MFR) to N-formylmethanofuran (CHO-MFR). This enzyme is oxygen-labile. {ECO:0000250|UniProtKB:Q48943}.			fwdB, fmdB	Cluster 2	75
K00202	fwdC, fmdC	formylmethanofuran dehydrogenase subunit C	ko00680 Methane metabolism ko01100 Metabolic pathways ko01120 Microbial metabolism in diverse environments ko01200 Carbon metabolism	Null			fwdC, fmdC	Cluster 2	99
K00203	fwdD, fmdD	formylmethanofuran dehydrogenase subunit D	ko00680 Methane metabolism ko01100 Metabolic pathways ko01120 Microbial metabolism in diverse environments ko01200 Carbon metabolism	FUNCTION: Required for a late step of 50S ribosomal subunit assembly. Has GTPase activity. {ECO:0000256|PIRNR:PIRNR006230}.			fwdD, fmdD	Cluster 2	92
K00205	fwdF, fmdF	4Fe-4S ferredox	ko00680 Methane metabolism ko01100 Metabolic pathways ko01120 Microbial metabolism in diverse environments ko01200 Carbon metabolism	Null			fwdF, fmdF	Cluster 2	27
K00319	mtd	methylenetetrahydromethanopterin dehydrogenase	ko00680 Methane metabolism ko01100 Metabolic pathways ko01120 Microbial metabolism in diverse environments ko01200 Carbon metabolism	FUNCTION: Catalyzes the reversible reduction of methenyl- H(4)MPT(+) to methylene-H(4)MPT.			mtd	Cluster 2	53
K00320	mer	5,10-methylenetetrahydromethanopterin reductase	ko00680 Methane metabolism ko01100 Metabolic pathways ko01120 Microbial metabolism in diverse environments ko01200 Carbon metabolism	FUNCTION: General (non sugar-specific) component of the phosphoenolpyruvate-dependent sugar phosphotransferase system (sugar PTS). This major carbohydrate active-transport system catalyzes the phosphorylation of incoming sugar substrates concomitantly with their translocation across the cell membrane. Enzyme I transfers the phosphoryl group from phosphoenolpyruvate (PEP) to the phosphoryl carrier…			mer	Cluster 2	50
K00399	mcrA	methyl-coenzyme M reductase alpha subunit	ko00680 Methane metabolism ko01100 Metabolic pathways ko01120 Microbial metabolism in diverse environments ko01200 Carbon metabolism	FUNCTION: Component of the methyl-coenzyme M reductase (MCR) I that catalyzes the reductive cleavage of methyl-coenzyme M (CoM-S- CH3 or 2-(methylthio)ethanesulfonate) using coenzyme B (CoB or 7- mercaptoheptanoylthreonine phosphate) as reductant which results in the production of methane and the mixed heterodisulfide of CoB and CoM (CoM-S-S-CoB). This is the final step in methanogenesis (PubMed:…			mcrA	Cluster 2	63
K00400	K00400	methyl coenzyme M reductase system, component A2	ko00680 Methane metabolism ko01100 Metabolic pathways ko01120 Microbial metabolism in diverse environments	Null			K00400	Cluster 2	84
K00401	mcrB	methyl-coenzyme M reductase beta subunit	ko00680 Methane metabolism ko01100 Metabolic pathways ko01120 Microbial metabolism in diverse environments ko01200 Carbon metabolism	FUNCTION: Component of the methyl-coenzyme M reductase (MCR) I that catalyzes the reductive cleavage of methyl-coenzyme M (CoM-S- CH3 or 2-(methylthio)ethanesulfonate) using coenzyme B (CoB or 7- mercaptoheptanoylthreonine phosphate) as reductant which results in the production of methane and the mixed heterodisulfide of CoB and CoM (CoM-S-S-CoB). This is the final step in methanogenesis (PubMed:…			mcrB	Cluster 2	63
K00402	mcrG	methyl-coenzyme M reductase gamma subunit	ko00680 Methane metabolism ko01100 Metabolic pathways ko01120 Microbial metabolism in diverse environments ko01200 Carbon metabolism	FUNCTION: Component of the methyl-coenzyme M reductase (MCR) I that catalyzes the reductive cleavage of methyl-coenzyme M (CoM-S- CH3 or 2-(methylthio)ethanesulfonate) using coenzyme B (CoB or 7- mercaptoheptanoylthreonine phosphate) as reductant which results in the production of methane and the mixed heterodisulfide of CoB and CoM (CoM-S-S-CoB). This is the final step in methanogenesis (PubMed:…			mcrG	Cluster 2	44
K00440	frhA	coenzyme F420 hydrogenase subunit alpha	ko00680 Methane metabolism ko01100 Metabolic pathways ko01120 Microbial metabolism in diverse environments	FUNCTION: Reduces the physiological low-potential two-electron acceptor coenzyme F420, and the artificial one-electron acceptor methylviologen.			frhA	Cluster 2	57
K00441	frhB	coenzyme F420 hydrogenase subunit beta	ko00680 Methane metabolism ko01100 Metabolic pathways ko01120 Microbial metabolism in diverse environments	FUNCTION: Reduces the physiological low-potential two-electron acceptor coenzyme F420, and the artificial one-electron acceptor methylviologen.			frhB	Cluster 2	58
K00443	frhG	coenzyme F420 hydrogenase subunit gamma	ko00680 Methane metabolism ko01100 Metabolic pathways ko01120 Microbial metabolism in diverse environments	FUNCTION: Reduces the physiological low-potential two-electron acceptor coenzyme F420, and the artificial one-electron acceptor methylviologen.			frhG	Cluster 2	48
K00527	rtpR	ribonucleoside-triphosphate reductase (thioredoxin)	ko00230 Purine metabolism ko00240 Pyrimidine metabolism ko01100 Metabolic pathways	Null				Cluster 2	28
K00577	mtrA	tetrahydromethanopterin S-methyltransferase subunit A	ko00680 Methane metabolism ko01100 Metabolic pathways ko01120 Microbial metabolism in diverse environments ko01200 Carbon metabolism	FUNCTION: Part of a complex that catalyzes the formation of methyl-coenzyme M and tetrahydromethanopterin from coenzyme M and methyl-tetrahydromethanopterin. This is an energy-conserving, sodium-ion translocating step.			mtrA	Cluster 2	86
K00580	mtrD	tetrahydromethanopterin S-methyltransferase subunit D	ko00680 Methane metabolism ko01100 Metabolic pathways ko01120 Microbial metabolism in diverse environments ko01200 Carbon metabolism	FUNCTION: Part of a complex that catalyzes the formation of methyl-coenzyme M and tetrahydromethanopterin from coenzyme M and methyl-tetrahydromethanopterin. This is an energy-conserving, sodium-ion translocating step. {ECO:0000269|PubMed:8477726}.			mtrD	Cluster 2	86
K00581	mtrE	tetrahydromethanopterin S-methyltransferase subunit E	ko00680 Methane metabolism ko01100 Metabolic pathways ko01120 Microbial metabolism in diverse environments ko01200 Carbon metabolism	FUNCTION: Part of a complex that catalyzes the formation of methyl-coenzyme M and tetrahydromethanopterin from coenzyme M and methyl-tetrahydromethanopterin. This is an energy-conserving, sodium-ion translocating step. {ECO:0000269|PubMed:8477726}.			mtrE	Cluster 2	81
K00583	mtrG	tetrahydromethanopterin S-methyltransferase subunit G	ko00680 Methane metabolism ko01100 Metabolic pathways ko01120 Microbial metabolism in diverse environments ko01200 Carbon metabolism	FUNCTION: Part of a complex that catalyzes the formation of methyl-coenzyme M and tetrahydromethanopterin from coenzyme M and methyl-tetrahydromethanopterin. This is an energy-conserving, sodium-ion translocating step.			mtrG	Cluster 2	21
K00584	mtrH	tetrahydromethanopterin S-methyltransferase subunit H	ko00680 Methane metabolism ko01100 Metabolic pathways ko01120 Microbial metabolism in diverse environments ko01200 Carbon metabolism	FUNCTION: Part of a complex that catalyzes the formation of methyl-coenzyme M and tetrahydromethanopterin from coenzyme M and methyl-tetrahydromethanopterin. This is an energy-conserving, sodium-ion translocating step. MtrH catalyzes the transfer of the methyl group from methyl-tetrahydromethanopterin to the corrinoid prosthetic group of MtrA. {ECO:0000269|PubMed:10338124, ECO:0000269|PubMed:8477…			mtrH	Cluster 2	86
K00672	ftr	formylmethanofuran--tetrahydromethanopterin N-formyltransferase	ko00680 Methane metabolism ko01100 Metabolic pathways ko01120 Microbial metabolism in diverse environments ko01200 Carbon metabolism	FUNCTION: Catalyzes the reversible transfer of a formyl group from formylmethanofuran (formyl-MFR) to tetrahydromethanopterin (H(4)MPT) so as to produce 5-formyl tetrahydromethanopterin (5- formyl-H(4)MPT) and methanofuran (MFR).			ftr	Cluster 2	51
K00852	rbsK, RBKS	ribokinase	ko00030 Pentose phosphate pathway ko01100 Metabolic pathways	FUNCTION: Catalyzes the phosphorylation of ribose at O-5 in a reaction requiring ATP and magnesium. The resulting D-ribose-5- phosphate can then be used either for sythesis of nucleotides, histidine, and tryptophan, or as a component of the pentose phosphate pathway. {ECO:0000255|HAMAP-Rule:MF_01987, ECO:0000269|PubMed:11563694, ECO:0000269|PubMed:3011794}.				Cluster 2	25
K00940	ndk, NME	nucleoside-diphosphate kinase	ko00230 Purine metabolism ko00240 Pyrimidine metabolism ko00983 Drug metabolism - other enzymes ko01100 Metabolic pathways ko01110 Biosynthesis of secondary metabolites ko01130 Biosynthesis of antibiotics ko04016 MAPK signaling pathway - plant	FUNCTION: Major role in the synthesis of nucleoside triphosphates other than ATP. The ATP gamma phosphate is transferred to the NDP beta phosphate via a ping-pong mechanism, using a phosphorylated active-site intermediate. {ECO:0000255|HAMAP-Rule:MF_00451, ECO:0000269|PubMed:7730286}.				Cluster 2	41
K01007	pps, ppsA	pyruvate, water dikinase	ko00620 Pyruvate metabolism ko00680 Methane metabolism ko00720 Carbon fixation pathways in prokaryotes ko01100 Metabolic pathways ko01120 Microbial metabolism in diverse environments ko01200 Carbon metabolism	FUNCTION: Catalyzes the phosphorylation of pyruvate to phosphoenolpyruvate. {ECO:0000269|PubMed:4319237}.				Cluster 2	46
K01079	serB, PSPH	phosphoserine phosphatase	ko00260 Glycine, serine and threonine metabolism ko00680 Methane metabolism ko01100 Metabolic pathways ko01120 Microbial metabolism in diverse environments ko01130 Biosynthesis of antibiotics ko01200 Carbon metabolism ko01230 Biosynthesis of amino acids	FUNCTION: Catalyzes the dephosphorylation of phosphoserine (P- Ser). Also catalyzes the hydrolysis of phosphothreonine (P-Thr). {ECO:0000269|PubMed:16990279}.				Cluster 2	40
K01499	mch	methenyltetrahydromethanopterin cyclohydrolase	ko00680 Methane metabolism ko01100 Metabolic pathways ko01120 Microbial metabolism in diverse environments ko01200 Carbon metabolism	FUNCTION: Catalyzes the reversible interconversion of 5-formyl- H(4)MPT to methenyl-H(4)MPT(+).			mch	Cluster 2	111
K01516	Null	Null	Null/Null	Could methylate the ribose at the nucleotide 34 wobble position in tRNA.				Cluster 2	43
K01551	arsA, ASNA1, GET3	arsenite/tail-anchored protein-transporting ATPase	Null/Inorganic ion transport and metabolism	Null				Cluster 2	43
K01622	K01622	fructose 1,6-bisphosphate aldolase/phosphatase	ko00010 Glycolysis / Gluconeogenesis ko00030 Pentose phosphate pathway ko00051 Fructose and mannose metabolism ko00680 Methane metabolism ko01100 Metabolic pathways ko01110 Biosynthesis of secondary metabolites ko01120 Microbial metabolism in diverse environments ko01130 Biosynthesis of antibiotics ko01200 Carbon metabolism ko01230 Biosynthesis of amino acids	Null				Cluster 2	97
K01623	ALDO	fructose-bisphosphate aldolase, class I	ko00010 Glycolysis / Gluconeogenesis ko00030 Pentose phosphate pathway ko00051 Fructose and mannose metabolism ko00680 Methane metabolism ko00710 Carbon fixation in photosynthetic organisms ko01100 Metabolic pathways ko01110 Biosynthesis of secondary metabolites ko01120 Microbial metabolism in diverse environments ko01130 Biosynthesis of antibiotics ko01200 Carbon metabolism ko01230 Biosynthesis …	Null				Cluster 2	41
K01673	cynT, can	carbonic anhydrase	ko00910 Nitrogen metabolism ko01100 Metabolic pathways	FUNCTION: Reversible hydration of carbon dioxide. Carbon dioxide formed in the bicarbonate-dependent decomposition of cyanate by cyanase (CynS) diffuses out of the cell faster than it would be hydrated to bicarbonate, so the apparent function of this enzyme is to catalyze the hydration of carbon dioxide and thus prevent depletion of cellular bicarbonate. {ECO:0000269|PubMed:1740425}.				Cluster 2	38
K01737	queD, ptpS, PTS	6-pyruvoyltetrahydropterin/6-carboxytetrahydropterin synthase	ko00790 Folate biosynthesis ko01100 Metabolic pathways	FUNCTION: Catalyzes the conversion of 7,8-dihydroneopterin triphosphate (H2NTP) to 6-carboxy-5,6,7,8-tetrahydropterin (CPH4) and acetaldehyde. Can also convert 6-pyruvoyltetrahydropterin (PPH4) and sepiapterin to CPH4; these 2 compounds are probably intermediates in the reaction from H2NTP. {ECO:0000269|PubMed:19231875}.				Cluster 2	20
K01903	sucC	succinyl-CoA synthetase beta subunit	ko00020 Citrate cycle (TCA cycle) ko00640 Propanoate metabolism ko00660 C5-Branched dibasic acid metabolism ko00720 Carbon fixation pathways in prokaryotes ko01100 Metabolic pathways ko01110 Biosynthesis of secondary metabolites ko01120 Microbial metabolism in diverse environments ko01130 Biosynthesis of antibiotics ko01200 Carbon metabolism	FUNCTION: Succinyl-CoA synthetase functions in the citric acid cycle (TCA), coupling the hydrolysis of succinyl-CoA to the synthesis of either ATP or GTP and thus represents the only step of substrate-level phosphorylation in the TCA. The beta subunit provides nucleotide specificity of the enzyme and binds the substrate succinate, while the binding sites for coenzyme A and phosphate are found in …				Cluster 2	22
K01959	pycA	pyruvate carboxylase subunit A	ko00020 Citrate cycle (TCA cycle) ko00620 Pyruvate metabolism ko00720 Carbon fixation pathways in prokaryotes ko01100 Metabolic pathways ko01120 Microbial metabolism in diverse environments ko01200 Carbon metabolism ko01230 Biosynthesis of amino acids	FUNCTION: Pyruvate carboxylase catalyzes a 2-step reaction, involving the ATP-dependent carboxylation of the covalently attached biotin in the first step and the transfer of the carboxyl group to pyruvate in the second. {ECO:0000269|PubMed:11195096}.				Cluster 2	113
K01983	ffs	SRP R	ko03060 Protein export	Null				Cluster 2	8
K02007	cbiM	cobalt/nickel transport system permease protein	ko02010 ABC transporters	FUNCTION: Part of the energy-coupling factor (ECF) transporter complex CbiMNOQ involved in cobalt import. The complex confers cobalt uptake upon expression in E.coli; can also transport nickel with a very low affinity. A Cbi(MN) fusion protein has about 70% import capacity, but the holo-Cbi(MN)QO complex cannot be isolated, suggesting CbiN may destabilize it. {ECO:0000269|PubMed:16352848, ECO:000…				Cluster 2	79
K02018	modB	molybdate transport system permease protein	ko02010 ABC transporters	FUNCTION: Part of the binding-protein-dependent transport system for molybdenum; probably responsible for the translocation of the substrate across the membrane.				Cluster 2	12
K02020	modA	molybdate transport system substrate-binding protein	ko02010 ABC transporters	FUNCTION: Part of the ABC transporter complex ModABC involved in the transport of molybdenum into the cell (PubMed:8576221). Binds molybdate with high affinity in vitro and with a similar affinity in vivo (PubMed:21861186, PubMed:28150901, PubMed:9545596, PubMed:8576221, PubMed:21784948, PubMed:8409926). Binds tungstate with high affinity in vitro (PubMed:28150901, PubMed:9545596, PubMed:8576221,…				Cluster 2	35
K02117	ATPVA, ntpA, atpA	V/A-type H+/Na+-transporting ATPase subunit A	ko00190 Oxidative phosphorylation ko01100 Metabolic pathways	FUNCTION: Produces ATP from ADP in the presence of a proton gradient across the membrane. The archaeal alpha chain is a catalytic subunit.				Cluster 2	43
K02118	ATPVB, ntpB, atpB	V/A-type H+/Na+-transporting ATPase subunit B	ko00190 Oxidative phosphorylation ko01100 Metabolic pathways	FUNCTION: Key enzyme in folate metabolism. Catalyzes an essential reaction for de novo glycine and purine synthesis, and for DNA precursor synthesis.				Cluster 2	40
K02119	ATPVC, ntpC, atpC	V/A-type H+/Na+-transporting ATPase subunit C	ko00190 Oxidative phosphorylation ko01100 Metabolic pathways	FUNCTION: Produces ATP from ADP in the presence of a proton gradient across the membrane.				Cluster 2	52
K02120	ATPVD, ntpD, atpD	V/A-type H+/Na+-transporting ATPase subunit D	ko00190 Oxidative phosphorylation ko01100 Metabolic pathways	FUNCTION: Produces ATP from ADP in the presence of a proton gradient across the membrane.				Cluster 2	52
K02121	ATPVE, ntpE, atpE	V/A-type H+/Na+-transporting ATPase subunit E	ko00190 Oxidative phosphorylation ko01100 Metabolic pathways	FUNCTION: Produces ATP from ADP in the presence of a proton gradient across the membrane.				Cluster 2	43
K02122	ATPVF, ntpF, atpF	V/A-type H+/Na+-transporting ATPase subunit F	ko00190 Oxidative phosphorylation ko01100 Metabolic pathways	FUNCTION: Produces ATP from ADP in the presence of a proton gradient across the membrane.				Cluster 2	37
K02123	ATPVI, ntpI, atpI	V/A-type H+/Na+-transporting ATPase subunit I	ko00190 Oxidative phosphorylation ko01100 Metabolic pathways	FUNCTION: Produces ATP from ADP in the presence of a proton gradient across the membrane.				Cluster 2	36
K02124	ATPVK, ntpK, atpK	V/A-type H+/Na+-transporting ATPase subunit K	ko00190 Oxidative phosphorylation ko01100 Metabolic pathways	FUNCTION: Involved in ATP-driven sodium extrusion.				Cluster 2	31
K02217	ftnA, ftn	ferritin	Null/Inorganic ion transport and metabolism	Iron-storage protein.				Cluster 2	44
K02303	cobA	uroporphyrin-III C-methyltransferase	ko00860 Porphyrin and chlorophyll metabolism ko01100 Metabolic pathways ko01110 Biosynthesis of secondary metabolites ko01120 Microbial metabolism in diverse environments	FUNCTION: Involved in the archaeal biosynthesis of heme. Catalyzes the methylation of carbons 2 and 7 of uroporphyrinogen-III (UROGEN) to yield precorrin-2. It does not catalyze the overmethylation of precorrin-2 to trimethylpyrrocorphin. {ECO:0000269|PubMed:21197080}.				Cluster 2	43
K02322	polC	DNA polymerase II large subunit	ko03030 DNA replication	FUNCTION: Possesses two activities: a DNA synthesis (polymerase) and an exonucleolytic activity that degrades single-stranded DNA in the 3'- to 5'-direction. Has a template-primer preference which is characteristic of a replicative DNA polymerase (By similarity). {ECO:0000250}.				Cluster 2	47
K02323	polB	DNA polymerase II small subunit	ko03030 DNA replication	FUNCTION: Possesses two activities: a DNA synthesis (polymerase) and an exonucleolytic activity that degrades single-stranded DNA in the 3' to 5' direction. Has a template-primer preference which is characteristic of a replicative DNA polymerase.				Cluster 2	41
K02866	RP-L10e, RPL10	large subunit ribosomal protein L10e	ko03010 Ribosome	Null				Cluster 2	52
K02869	RP-L12, rpl12	large subunit ribosomal protein L12	ko03010 Ribosome	FUNCTION: Forms part of the ribosomal stalk, playing a central role in the interaction of the ribosome with GTP-bound translation factors. The stalk complex of P.horikoshii binds to E.coli large subunits and confers on them the ability to interact with eukaryotic elongation factors. Each succesive L12 dimer bound along the P0 spine increases the GTPase activity of elongation factors and increases…				Cluster 2	77
K02875	RP-L14e, RPL14	large subunit ribosomal protein L14e	ko03010 Ribosome	FUNCTION: Catalyzes the reduction of dTDP-6-deoxy-L-lyxo-4- hexulose to yield dTDP-L-rhamnose. {ECO:0000256|RuleBase:RU364082}.				Cluster 2	50
K02877	RP-L15e, RPL15	large subunit ribosomal protein L15e	ko03010 Ribosome	Null				Cluster 2	82
K02883	RP-L18e, RPL18	large subunit ribosomal protein L18e	ko03010 Ribosome	FUNCTION: Catalyzes the reduction of ribonucleotides to deoxyribonucleotides. May function to provide a pool of deoxyribonucleotide precursors for DNA repair during oxygen limitation and/or for immediate growth after restoration of oxygen. {ECO:0000256|RuleBase:RU364064}.				Cluster 2	39
K02885	RP-L19e, RPL19	large subunit ribosomal protein L19e	ko03010 Ribosome	Null				Cluster 2	84
K02889	RP-L21e, RPL21	large subunit ribosomal protein L21e	ko03010 Ribosome	Null				Cluster 2	49
K02896	RP-L24e, RPL24	large subunit ribosomal protein L24e	ko03010 Ribosome	Null				Cluster 2	24
K02908	RP-L30e, RPL30	large subunit ribosomal protein L30e	ko03010 Ribosome	Null				Cluster 2	68
K02910	RP-L31e, RPL31	large subunit ribosomal protein L31e	ko03010 Ribosome	FUNCTION: Toxic component of a type II toxin-antitoxin (TA) system. {ECO:0000256|PIRNR:PIRNR033490}.				Cluster 2	38
K02912	RP-L32e, RPL32	large subunit ribosomal protein L32e	ko03010 Ribosome	Null				Cluster 2	55
K02915	RP-L34e, RPL34	large subunit ribosomal protein L34e	ko03010 Ribosome	Null				Cluster 2	67
K02921	RP-L37Ae, RPL37A	large subunit ribosomal protein L37	ko03010 Ribosome	Null				Cluster 2	39
K02922	RP-L37e, RPL37	large subunit ribosomal protein L37e	ko03010 Ribosome					Cluster 2	34
K02924	RP-L39e, RPL39	large subunit ribosomal protein L39e	ko03010 Ribosome	Null				Cluster 2	32
K02927	RP-L40e, RPL40	large subunit ribosomal protein L40e	ko03010 Ribosome	Null				Cluster 2	34
K02929	RP-L44e, RPL44	large subunit ribosomal protein L44e	ko03010 Ribosome	Null				Cluster 2	68
K02930	RP-L4e, RPL4	large subunit ribosomal protein L4e	ko03010 Ribosome	FUNCTION: Sigma factors are initiation factors that promote the attachment of RNA polymerase to specific initiation sites and are then released. {ECO:0000256|PIRNR:PIRNR000774}.				Cluster 2	67
K02936	RP-L7Ae, RPL7A	large subunit ribosomal protein L7Ae	ko03010 Ribosome	FUNCTION: Probably functions as a manganese efflux pump. {ECO:0000256|SAAS:SAAS01067169}.				Cluster 2	46
K02962	RP-S17e, RPS17	small subunit ribosomal protein S17e	ko03010 Ribosome	Null				Cluster 2	30
K02966	RP-S19e, RPS19	small subunit ribosomal protein S19e	ko03010 Ribosome	Null				Cluster 2	38
K02974	RP-S24e, RPS24	small subunit ribosomal protein S24e	ko03010 Ribosome	Null				Cluster 2	45
K02978	RP-S27e, RPS27	small subunit ribosomal protein S27e	ko03010 Ribosome					Cluster 2	27
K02979	RP-S28e, RPS28	small subunit ribosomal protein S28e	ko03010 Ribosome	Null				Cluster 2	34
K02984	RP-S3Ae, RPS3A	small subunit ribosomal protein S3Ae	ko03010 Ribosome	Null				Cluster 2	87
K02987	RP-S4e, RPS4	small subunit ribosomal protein S4e	ko03010 Ribosome	Null				Cluster 2	34
K02991	RP-S6e, RPS6	small subunit ribosomal protein S6e	ko01521 EGFR tyrosine kinase inhibitor resistance ko03010 Ribosome ko04066 HIF-1 signaling pathway ko04150 mTOR signaling pathway ko04151 PI3K-Akt signaling pathway ko04371 Apelin signaling pathway ko04714 Thermogenesis ko04910 Insulin signaling pathway ko05205 Proteoglycans in cancer	Null				Cluster 2	43
K02995	RP-S8e, RPS8	small subunit ribosomal protein S8e	ko03010 Ribosome	Null				Cluster 2	32
K03041	rpoA1	DNA-directed RNA polymerase subunit A'	ko03020 RNA polymerase	FUNCTION: DNA-dependent RNA polymerase catalyzes the transcription of DNA into RNA using the four ribonucleoside triphosphates as substrates.				Cluster 2	97
K03042	rpoA2	DNA-directed RNA polymerase subunit A"	ko03020 RNA polymerase	FUNCTION: DNA-dependent RNA polymerase catalyzes the transcription of DNA into RNA using the four ribonucleoside triphosphates as substrates.				Cluster 2	42
K03044	rpoB1	DNA-directed RNA polymerase subunit B'	ko03020 RNA polymerase	FUNCTION: DNA-dependent RNA polymerase catalyzes the transcription of DNA into RNA using the four ribonucleoside triphosphates as substrates. The B (B''+B' and beta) subunits have been implicated in DNA promoter recognition and also in nucleotide binding.				Cluster 2	73
K03045	rpoB2	DNA-directed RNA polymerase subunit B"	ko03020 RNA polymerase	FUNCTION: DNA-dependent RNA polymerase catalyzes the transcription of DNA into RNA using the four ribonucleoside triphosphates as substrates. The B (B''+B' and beta) subunits have been implicated in DNA promoter recognition and also in nucleotide binding.				Cluster 2	72
K03047	rpoD	DNA-directed RNA polymerase subunit D	ko03020 RNA polymerase	FUNCTION: DNA-dependent RNA polymerase catalyzes the transcription of DNA into RNA using the four ribonucleoside triphosphates as substrates.				Cluster 2	36
K03049	rpoE1	DNA-directed RNA polymerase subunit E'	ko03020 RNA polymerase	FUNCTION: DNA-dependent RNA polymerase catalyzes the transcription of DNA into RNA using the four ribonucleoside triphosphates as substrates.				Cluster 2	67
K03058	rpoN	DNA-directed RNA polymerase subunit N	ko03020 RNA polymerase	FUNCTION: DNA-dependent RNA polymerase catalyzes the transcription of DNA into RNA using the four ribonucleoside triphosphates as substrates.				Cluster 2	37
K03113	EIF1, SUI1	translation initiation factor 1	ko03013 RNA transport	Null				Cluster 2	40
K03120	TBP, tbp	transcription initiation factor TFIID TATA-box-binding protein	ko03022 Basal transcription factors ko05016 Huntington disease ko05165 Human papillomavirus infection ko05166 Human T-cell leukemia virus 1 infection ko05203 Viral carcinogenesis	Null				Cluster 2	65
K03124	TFIIB, GTF2B, SUA7, tfb	transcription initiation factor TFIIB	ko03022 Basal transcription factors ko05203 Viral carcinogenesis	FUNCTION: Stabilizes TBP binding to an archaeal box-A promoter. Also responsible for recruiting RNA polymerase II to the pre- initiation complex (DNA-TBP-TFIIB).				Cluster 2	89
K03166	top6A	DNA topoisomerase VI subunit A	Null/Replication, recombination and repair	Relaxes both positive and negative superturns and exhibits a strong decatenase activity.				Cluster 2	74
K03167	top6B	DNA topoisomerase VI subunit B	Null/Replication, recombination and repair	Relaxes both positive and negative superturns and exhibits a strong decatenase activity.				Cluster 2	89
K03231	EEF1A	elongation factor 1-alpha	ko03013 RNA transport ko05134 Legionellosis ko05140 Leishmaniasis	Null				Cluster 2	61
K03234	EEF2	elongation factor	ko04152 AMPK signaling pathway ko04921 Oxytocin signaling pathway	Null				Cluster 2	15
K03236	EIF1A	translation initiation factor 1A	ko03013 RNA transport	Null				Cluster 2	41
K03237	EIF2S1	translation initiation factor 2 subunit 1	ko03013 RNA transport ko04138 Autophagy - yeast ko04140 Autophagy - animal ko04141 Protein processing in endoplasmic reticulum ko04210 Apoptosis ko04932 Non-alcoholic fatty liver disease (NAFLD) ko05160 Hepatitis C ko05162 Measles ko05164 Influenza A ko05168 Herpes simplex virus 1 infection	Null				Cluster 2	76
K03238	EIF2S2	translation initiation factor 2 subunit 2	ko03013 RNA transport	Null				Cluster 2	47
K03242	EIF2S3	translation initiation factor 2 subunit 3	ko03013 RNA transport	Null				Cluster 2	76
K03243	EIF5B	translation initiation factor 5B	ko03013 RNA transport	Null				Cluster 2	37
K03263	EIF5A	translation initiation factor 5A	Null/Translation, ribosomal structure and biogenesis	Functions by promoting the formation of the first peptide bond.				Cluster 2	40
K03265	ETF1, ERF1	peptide chain release factor subunit 1	ko03015 mRNA surveillance pathway	Null				Cluster 2	66
K03330	gatE	glutamyl-tRNA(Gln) amidotransferase subunit E	ko00970 Aminoacyl-tRNA biosynthesis ko01100 Metabolic pathways	FUNCTION: Allows the formation of correctly charged Gln-tRNA(Gln) through the transamidation of misacylated Glu-tRNA(Gln) in organisms which lack glutaminyl-tRNA synthetase. The reaction takes place in the presence of glutamine and ATP through an activated gamma-phospho-Glu-tRNA(Gln). The GatDE system is specific for glutamate and does not act on aspartate.				Cluster 2	30
K03388	hdrA2	heterodisulfide reductase subunit A2	ko00680 Methane metabolism ko01100 Metabolic pathways ko01120 Microbial metabolism in diverse environments ko01200 Carbon metabolism	FUNCTION: Part of a complex that catalyzes the reversible reduction of CoM-S-S-CoB to the thiol-coenzymes H-S-CoM (coenzyme M) and H-S-CoB (coenzyme B). Catalyzes the transfer of electrons from ferredoxin to CoM-S-S-CoB during methanogenesis from acetate. Electrons transfer from ferredoxin to CoM-S-S-CoB via HdrA2, HdrC2 and HdrB2. In addition, the complex can use electron bifurcation to direct e…			hdrA2	Cluster 2	82
K03389	hdrB2	heterodisulfide reductase subunit B2	ko00680 Methane metabolism ko01100 Metabolic pathways ko01120 Microbial metabolism in diverse environments ko01200 Carbon metabolism	FUNCTION: Part of a complex that catalyzes the reversible reduction of CoM-S-S-CoB to the thiol-coenzymes H-S-CoM (coenzyme M) and H-S-CoB (coenzyme B). Catalyzes the transfer of electrons from ferredoxin to CoM-S-S-CoB during methanogenesis from acetate. Electrons transfer from ferredoxin to CoM-S-S-CoB via HdrA2, HdrC2 and HdrB2. In addition, the complex can use electron bifurcation to direct e…			hdrB2	Cluster 2	51
K03390	hdrC2	heterodisulfide reductase subunit C2	ko00680 Methane metabolism ko01100 Metabolic pathways ko01120 Microbial metabolism in diverse environments ko01200 Carbon metabolism	FUNCTION: Part of a complex that catalyzes the reversible reduction of CoM-S-S-CoB to the thiol-coenzymes H-S-CoM (coenzyme M) and H-S-CoB (coenzyme B). {ECO:0000269|PubMed:2121478, ECO:0000269|PubMed:21262829, ECO:0000269|PubMed:8119281}.			hdrC2	Cluster 2	64
K03420	psmR	proteasome regulatory subunit	ko03050 Proteasome	FUNCTION: Purine nucleoside phosphorylase involved in purine salvage. {ECO:0000256|HAMAP-Rule:MF_01963}.				Cluster 2	71
K03421	mcrC	methyl-coenzyme M reductase subunit	ko00680 Methane metabolism ko01100 Metabolic pathways ko01120 Microbial metabolism in diverse environments	Null			mcrC	Cluster 2	66
K03432	psmA, prcA	proteasome alpha subunit	ko03050 Proteasome	FUNCTION: Component of the proteasome core, a large protease complex with broad specificity involved in protein degradation. The M.tuberculosis proteasome is able to cleave oligopeptides not only after hydrophobic but also after basic, acidic and small neutral residues (PubMed:16468985). In complex with the ATPase Mpa, degrades protein targets conjugated to a prokaryotic ubiquitin-like protein (P…				Cluster 2	32
K03433	psmB, prcB	proteasome beta subunit	ko03050 Proteasome	FUNCTION: Component of the proteasome core, a large protease complex with broad specificity involved in protein degradation. The H.volcanii alpha1-beta proteasome is able to cleave oligopeptides after Phe, Tyr and Trp, poorly after Glu but not after Arg. Thus, displays chymotrypsin-like activity, low caspase- like activity but no trypsin-like activity. {ECO:0000255|HAMAP- Rule:MF_02113, ECO:00002…				Cluster 2	73
K03540	RPR2, RPP21	ribonuclease P protein subunit RPR2	ko03013 RNA transport	FUNCTION: Catalyzes the reversible hydration of fumarate to (S)- malate. {ECO:0000256|PIRNR:PIRNR001394}.				Cluster 2	32
K03552	hjr	holliday junction resolvase Hjr	Null/Replication, recombination and repair	A structure-specific endonuclease that resolves Holliday junction (HJ) intermediates during genetic recombination. Cleaves 4-way DNA junctions introducing paired nicks in opposing strands, leaving a 5'-terminal phosphate and a 3'-terminal hydroxyl group that are ligated to produce recombinant products.				Cluster 2	35
K03639	moaA, CNX2	GTP 3',8-cyclase	ko00790 Folate biosynthesis ko01100 Metabolic pathways ko04122 Sulfur relay system	FUNCTION: Catalyzes the cyclization of GTP to (8S)-3',8-cyclo-7,8- dihydroguanosine 5'-triphosphate. {ECO:0000269|PubMed:23627491, ECO:0000269|PubMed:25697423}.				Cluster 2	13
K03679	RRP4, EXOSC2	exosome complex component RRP4	ko03018 RNA degradation	FUNCTION: Non-catalytic component of the exosome, which is a complex involved in RNA degradation. Increases the RNA binding and the efficiency of RNA degradation. Confers strong poly(A) specificity to the exosome. {ECO:0000255|HAMAP-Rule:MF_00623, ECO:0000269|PubMed:17078816, ECO:0000269|PubMed:19053279, ECO:0000269|PubMed:20488184}.				Cluster 2	64
K03750	moeA	molybdopterin molybdotransferase	ko00790 Folate biosynthesis ko01100 Metabolic pathways	FUNCTION: Catalyzes the insertion of molybdate into adenylated molybdopterin with the concomitant release of AMP. {ECO:0000269|PubMed:15632135}.				Cluster 2	34
K03768	PPIB, ppiB	peptidyl-prolyl cis-trans isomerase B (cyclophilin B)	Null/Posttranslational modification, protein turnover, chaperones	PPIases accelerate the folding of proteins. It catalyzes the cis-trans isomerization of proline imidic peptide bonds in oligopeptides.				Cluster 2	30
K04076	lonB	ATP-dependent Lon protease	Null/Posttranslational modification, protein turnover, chaperones	Serine protease that displays ATP-independent proteolytic activity towards peptides and unfolded proteins and ATP-dependent activity for the cleavage of folded proteins.				Cluster 2	85
K04483	radA	DNA repair protein RadA	Null/Replication, recombination and repair	Involved in DNA repair and in homologous recombination. Binds and assembles on single-stranded DNA to form a nucleoprotein filament. Hydrolyzes ATP in a ssDNA-dependent manner and promotes DNA strand exchange between homologous DNA molecules (Probable). In addition to its role in homologous recombination plays a critical role in maintenance and/or replication of some plasmids, but not in plasmid …				Cluster 2	70
K04566	lysK	lysyl-tRNA synthetase, class I	ko00970 Aminoacyl-tRNA biosynthesis	Null				Cluster 2	82
K04652	hypB	hydrogenase nickel incorporation protein HypB	Null/Posttranslational modification, protein turnover, chaperones	Involved in the maturation of [NiFe] hydrogenases. Required for nickel insertion into the metal center of the hydrogenase (PubMed:7601092, PubMed:8756471). Exhibits a low intrinsic GTPase activity, which is essential for nickel insertion (PubMed:7601092, PubMed:21544686, PubMed:27951644). In the presence of GDP, nickel, but not zinc, is transferred from the HypB GTPase domain (G-domain) to HypA (…				Cluster 2	41
K04653	hypC	hydrogenase expression/formation protein HypC	Null/Posttranslational modification, protein turnover, chaperones	Involved in the maturation of [NiFe] hydrogenases. Involved in the biosynthesis of the Fe(CN)(2)CO cofactor (PubMed:15504408, PubMed:23022438). HypC delivers iron-bound CO(2) to HypD where reduction to CO probably occurs (PubMed:23851071). In complex with HypD, accepts the cyanide ligand generated by HypF and HypE, and also coordinates the carbon monoxide ligand (PubMed:15504408, PubMed:23022438)…				Cluster 2	36
K04654	hypD	hydrogenase expression/formation protein HypD	Null/Posttranslational modification, protein turnover, chaperones	Involved in the maturation of [NiFe] hydrogenases. Involved in the biosynthesis of the Fe(CN)(2)CO cofactor (PubMed:15504408, PubMed:23022438). HypD may act as a scaffold on which the Fe(CN)(2)CO cofactor is formed (PubMed:23597401). In complex with HypC, accepts the cyanide ligand generated by HypF and HypE, and also coordinates the carbon monoxide ligand (PubMed:15504408, PubMed:23022438). Requ…				Cluster 2	42
K04655	hypE	hydrogenase expression/formation protein HypE	Null/Posttranslational modification, protein turnover, chaperones	Involved in the maturation of [NiFe] hydrogenases. Along with HypF, it catalyzes the synthesis of the CN ligands of the active site iron of [NiFe]-hydrogenases. HypE catalyzes the ATP-dependent dehydration of the carboxamido group attached to its C-terminal cysteine to a cyano group (PubMed:12586941, PubMed:15291820). The cyano group is then transferred from HypE to the HypC-HypD complex or the H…				Cluster 2	39
K04656	hypF	hydrogenase maturation protein HypF	Null/Posttranslational modification, protein turnover, chaperones	Involved in the maturation of [NiFe] hydrogenases (PubMed:8661925, PubMed:12377778, PubMed:12586941). Along with HypE, it catalyzes the synthesis of the CN ligands of the active site iron of [NiFe]-hydrogenases (PubMed:12586941). HypF functions as a carbamoyl transferase using carbamoylphosphate as a substrate and transferring the carboxamido moiety in an ATP-dependent reaction to the thiolate of…				Cluster 2	33
K04795	flpA	fibrillarin-like pre-rRNA processing protein	Null/Translation, ribosomal structure and biogenesis	Involved in pre-rRNA and tRNA processing. Utilizes the methyl donor S-adenosyl-L-methionine to catalyze the site-specific 2'-hydroxyl methylation of ribose moieties in rRNA and tRNA. Site specificity is provided by a guide RNA that base pairs with the substrate. Methylation occurs at a characteristic distance from the sequence involved in base pairing with the guide RNA.				Cluster 2	25
K04796	RUXX	small nuclear ribonucleoprotein	Null/Transcription	Null				Cluster 2	40
K04798	pfdB, PFDN6	prefoldin beta subunit	Null/Posttranslational modification, protein turnover, chaperones	Molecular chaperone capable of stabilizing a range of proteins. Seems to fulfill an ATP-independent, HSP70-like function in archaeal de novo protein folding.				Cluster 2	32
K04801	rfcS	replication factor C small subunit	ko03030 DNA replication	FUNCTION: Part of the RFC clamp loader complex which loads the PCNA sliding clamp onto DNA. The complex possesses DNA-dependent ATPase activity which is further stimulated by PCNA. {ECO:0000269|PubMed:11274122, ECO:0000269|PubMed:12296822}.				Cluster 2	31
K04802	PCNA	proliferating cell nuclear antigen	ko03030 DNA replication ko03410 Base excision repair ko03420 Nucleotide excision repair ko03430 Mismatch repair ko04110 Cell cycle ko04530 Tight junction ko05161 Hepatitis B	Null				Cluster 2	72
K05884	comC	L-2-hydroxycarboxylate dehydrogenase (NAD+)	ko00680 Methane metabolism ko01100 Metabolic pathways	FUNCTION: Catalyzes the reduction of sulfopyruvate to (R)- sulfolactate much more efficiently than the reverse reaction. Also catalyzes the reduction of oxaloacetate, alpha-ketoglutarate, and to a much lower extent, KHTCA, but not pyruvate. Involved in the biosynthesis of both coenzyme M (with (R)-sulfolactate) and methanopterin (with alpha-ketoglutarate). {ECO:0000269|PubMed:10850983}.			comC	Cluster 2	33
K05936	cobM, cbiF	precorrin-4/cobalt-precorrin-4 C11-methyltransferase	ko00860 Porphyrin and chlorophyll metabolism ko01100 Metabolic pathways	FUNCTION: Catalyzes the methylation of C-11 in precorrin-4 to form precorrin-5.				Cluster 2	21
K06042	cobH-cbiC	precorrin-8X/cobalt-precorrin-8 methylmutase	ko00860 Porphyrin and chlorophyll metabolism ko01100 Metabolic pathways	FUNCTION: Catalyzes the conversion of precorrin-8X to hydrogenobyrinate. {ECO:0000269|PubMed:1732194}.				Cluster 2	46
K06174	ABCE1, Rli1	ATP-binding cassette, sub-family E, member 1	Null/Translation, ribosomal structure and biogenesis	Null				Cluster 2	67
K06176	truD, PUS7	tRNA pseudouridine13 synthase	Null/Translation, ribosomal structure and biogenesis	Responsible for synthesis of pseudouridine from uracil-13 in transfer RNAs.				Cluster 2	26
K06863	purP	5-formaminoimidazole-4-carboxamide-1-(beta)-D-ribofuranosyl 5'-monophosphate synthetase	ko00230 Purine metabolism ko01100 Metabolic pathways ko01110 Biosynthesis of secondary metabolites ko01130 Biosynthesis of antibiotics	FUNCTION: Catalyzes the ATP- and formate-dependent formylation of 5-aminoimidazole-4-carboxamide-1-beta-d-ribofuranosyl 5'- monophosphate (AICAR) to 5-formaminoimidazole-4-carboxamide-1- beta-d-ribofuranosyl 5'-monophosphate (FAICAR) in the absence of folates. {ECO:0000255|HAMAP-Rule:MF_01163, ECO:0000269|PubMed:15623504}.				Cluster 2	75
K06875	PDCD5, TFAR19	programmed cell death protein	Null/General function prediction only	Null				Cluster 2	35
K06932	tiaS	tRNA(Ile2)-agmatinylcytidine synthase	Null/Translation, ribosomal structure and biogenesis	ATP-dependent agmatine transferase that catalyzes the formation of 2-agmatinylcytidine (agm2C) at the wobble position (C34) of tRNA(Ile2), converting the codon specificity from AUG to AUA.				Cluster 2	60
K06937	K06937	7,8-dihydro-6-hydroxymethylpterin dimethyltransferase	Null/General function prediction only	Is responsible for the addition of methyl groups at C-7 and C-9 of the pterin ring during methanopterin (MPT) biosynthesis. Catalyzes methylation of 7,8-dihydro-6-hydroxymethylpterin, likely using methylenetetrahydromethanopterin as a methyl group donor, via a radical-based mechanism.				Cluster 2	47
K06944	K06944	uncharacterized protein	Null/Translation, ribosomal structure and biogenesis	Null				Cluster 2	45
K06961	KRR1	ribosomal RNA assembly protein	Null/Translation, ribosomal structure and biogenesis	Null				Cluster 2	32
K06988	fno	8-hydroxy-5-deazaflavin:NADPH oxidoreductase	Null/General function prediction only	Catalyzes the reduction of NADP(+) with F420H(2) via hydride transfer, and the reverse reaction, i.e. the reduction of F420 with NADPH. Probably functions in the regeneration of NADPH required in biosynthetic reactions.				Cluster 2	27
K07013	K07013	uncharacterized protein	Null/General function prediction only	Null				Cluster 2	16
K07021	Null	Null	Null/Null	Null				Cluster 2	71
K07041	K07041	uncharacterized protein	Null/General function prediction only	Null				Cluster 2	92
K07068	K07068	uncharacterized protein	Null/General function prediction only	Null				Cluster 2	33
K07144	mfnE	5-(aminomethyl)-3-furanmethanol phosphate kinase	ko00680 Methane metabolism ko01100 Metabolic pathways	FUNCTION: Catalyzes the formation of 5-(aminomethyl)-3- furanmethanol diphosphate (F1-PP) from 5-(aminomethyl)-3- furanmethanol phosphate (F1-P) and ATP (PubMed:26100040). In vitro, can also act as an adenylate kinase that catalyzes the transfer of a phosphoryl group from ATP to AMP, generating two molecules of ADP (PubMed:22002406). {ECO:0000269|PubMed:22002406, ECO:0000269|PubMed:26100040}.			mfnE	Cluster 2	46
K07161	K07161	uncharacterized protein	Null/Function unknown	Null				Cluster 2	34
K07388	K07388	hydrogenase expression/formation protein	Null/Posttranslational modification, protein turnover, chaperones	Null				Cluster 2	75
K07463	K07463	archaea-specific RecJ-like exonuclease	Null/Replication, recombination and repair	Null				Cluster 2	48
K07574	yhbY	RNA-binding protein	Null/Translation, ribosomal structure and biogenesis	Null				Cluster 2	26
K07580	K07580	Zn-ribbon RNA-binding protein	Null/General function prediction only	Null				Cluster 2	39
K07582	Null	Null	Null/Null					Cluster 2	32
K07585	K07585	tRNA methyltransferase	Null/Translation, ribosomal structure and biogenesis	Null				Cluster 2	46
K07721	K07721	ArsR family transcriptional regulator, arsenate/arsenite/antimonite-responsive transcriptional repressor	Null/Transcription	Null				Cluster 2	31
K07722	nikR	CopG family transcriptional regulator, nickel-responsive regulator	Null/Transcription	Transcriptional repressor of the nikABCDE operon. Is active in the presence of excessive concentrations of intracellular nickel.				Cluster 2	38
K07728	K07728	putative transcriptional regulator	Null/Transcription	Null				Cluster 2	30
K07730	K07730	putative transcriptional regulator	Null/Transcription	Null				Cluster 2	22
K07739	ELP3, KAT9	elongator complex protein 3	Null/Transcription, Chromatin structure and dynamics	tRNA uridine(34) acetyltransferase, which mediates formation of carboxymethyluridine in the wobble base at position 34 in tRNAs (PubMed:25151136, PubMed:30733442). The proposed mechanism is the following: (i) recruits S-adenosyl-L-methionine and cleaves it to generate a 5'-deoxyadenosine radical (5'-dA) in the radical S-adenosyl-L-methionine (rSAM) region, (ii) hydrolyzes acetyl-CoA in the N-acet…				Cluster 2	41
K08096	gch3	GTP cyclohydrolase IIa	ko00740 Riboflavin metabolism ko01100 Metabolic pathways	FUNCTION: Catalyzes the formation of 2-amino-5-formylamino-6- ribofuranosylamino-4(3H)-pyrimidinone ribonucleotide monophosphate and inorganic phosphate from GTP. Also has an independent pyrophosphate phosphohydrolase activity.				Cluster 2	79
K08963	mtnA	methylthioribose-1-phosphate isomerase	ko00270 Cysteine and methionine metabolism ko01100 Metabolic pathways	FUNCTION: Catalyzes the interconversion of methylthioribose-1- phosphate (MTR-1-P) into methylthioribulose-1-phosphate (MTRu-1- P). {ECO:0000255|HAMAP-Rule:MF_01678, ECO:0000269|PubMed:14551435}.				Cluster 2	28
K09007	folE2	GTP cyclohydrolase IB	ko00790 Folate biosynthesis ko01100 Metabolic pathways	FUNCTION: Converts GTP to 7,8-dihydroneopterin triphosphate. {ECO:0000269|PubMed:17032654}.				Cluster 2	47
K09123	lhpI	cis-L-3-hydroxyproline dehydratase	ko00330 Arginine and proline metabolism	Null				Cluster 2	35
K09142	K09142	uncharacterized protein	Null/General function prediction only	Null				Cluster 2	58
K09154	K09154	uncharacterized protein	Null/Function unknown	Null				Cluster 2	21
K09181	yfiQ	acetyltransferase	Null/Energy production and conversion	Null				Cluster 2	36
K09482	gatD	glutamyl-tRNA(Gln) amidotransferase subunit D	ko00970 Aminoacyl-tRNA biosynthesis ko01100 Metabolic pathways	FUNCTION: Allows the formation of correctly charged Gln-tRNA(Gln) through the transamidation of misacylated Glu-tRNA(Gln) in organisms which lack glutaminyl-tRNA synthetase. The reaction takes place in the presence of glutamine and ATP through an activated gamma-phospho-Glu-tRNA(Gln). The GatDE system is specific for glutamate and does not act on aspartate.				Cluster 2	18
K09726	K09726	uncharacterized protein	Null/General function prediction only	Null				Cluster 2	34
K09733	mfnB	(5-formylfuran-3-yl)methyl phosphate synthase	ko00680 Methane metabolism ko01100 Metabolic pathways	FUNCTION: Catalyzes the formation of 4-(hydroxymethyl)-2- furancarboxaldehyde phosphate (4-HFC-P) from two molecules of glyceraldehyde-3-P (GA-3-P). {ECO:0000255|HAMAP-Rule:MF_00681, ECO:0000269|PubMed:24977328, ECO:0000269|PubMed:25905665}.			mfnB	Cluster 2	65
K09735	K09735	uncharacterized protein	Null/Function unknown	Catalyzes the GTP-dependent phosphorylation of the 3'-hydroxyl group of dephosphocoenzyme A to form coenzyme A (CoA). Can also use UTP, with lower efficiency and has weak activity with ATP, but shows a strong preference for GTP as the phosphate donor.				Cluster 2	34
K10725	cdc6A	archaeal cell division control protein	Null/Replication, recombination and repair	Null				Cluster 2	31
K10726	mcm, cdc21	replicative DNA helicase Mcm	ko03030 DNA replication	FUNCTION: Presumptive replicative helicase. Has ATPase and DNA helicase activities. The latter preferentially melts 5'-tailed oligonucleotides and is stimulated by the SSB protein (single- stranded DNA binding protein). The active ATPase sites in the MCM ring are formed through the interaction surfaces of two neighboring subunits such that a critical structure of a conserved arginine finger motif…				Cluster 2	57
K10977	aksA	methanogen homocitrate synthase	ko00300 Lysine biosynthesis ko00620 Pyruvate metabolism ko00680 Methane metabolism ko01100 Metabolic pathways ko01120 Microbial metabolism in diverse environments ko01130 Biosynthesis of antibiotics ko01210 2-Oxocarboxylic acid metabolism ko01230 Biosynthesis of amino acids	FUNCTION: Catalyzes the condensation of alpha-ketoglutarate and acetyl-CoA to form trans-homoaconitate. Can also catalyze the condensation of alpha-ketoadipate with acetyl-CoA to form (R)- homo(2)citrate, and the condensation of alpha-ketopimelate with acetyl-CoA to form (R)-homo(3)citrate. {ECO:0000269|PubMed:9665716}.				Cluster 2	37
K11176	purO	IMP cyclohydrolase	ko00230 Purine metabolism ko01100 Metabolic pathways ko01110 Biosynthesis of secondary metabolites ko01130 Biosynthesis of antibiotics	FUNCTION: Catalyzes the cyclization of 5-formylamidoimidazole-4- carboxamide ribonucleotide to IMP.				Cluster 2	36
K11600	RRP41, EXOSC4, SKI6	exosome complex component RRP41	ko03018 RNA degradation	FUNCTION: Catalytic component of the exosome, which is a complex involved in RNA degradation. Has 3'->5' exoribonuclease activity. Can also synthesize heteropolymeric RNA-tails. Binds RNA. {ECO:0000255|HAMAP-Rule:MF_00591, ECO:0000269|PubMed:15951817, ECO:0000269|PubMed:17380186, ECO:0000269|PubMed:20488184}.				Cluster 2	80
K11780	cofG	7,8-didemethyl-8-hydroxy-5-deazariboflavin synthase	ko00680 Methane metabolism ko01100 Metabolic pathways ko01120 Microbial metabolism in diverse environments	FUNCTION: Catalyzes the radical-mediated synthesis of 7,8- didemethyl-8-hydroxy-5-deazariboflavin (FO) from 5-amino-5-(4- hydroxybenzyl)-6-(D-ribitylimino)-5,6-dihydrouracil. {ECO:0000269|PubMed:14593448, ECO:0000269|PubMed:23072415, ECO:0000269|PubMed:25781338}.			cofG	Cluster 2	17
K12589	RRP42, EXOSC7	exosome complex component RRP42	ko03018 RNA degradation	FUNCTION: Non-catalytic component of the exosome, which is a complex involved in RNA degradation. Contributes to the structuring of the Rrp41 active site. {ECO:0000255|HAMAP- Rule:MF_00622, ECO:0000269|PubMed:15951817, ECO:0000269|PubMed:20488184}.				Cluster 2	50
K13525	VCP, CDC48	transitional endoplasmic reticulum ATPase	ko04141 Protein processing in endoplasmic reticulum ko05134 Legionellosis	Null				Cluster 2	89
K13787	idsA	geranylgeranyl diphosphate synthase, type I	ko00900 Terpenoid backbone biosynthesis ko01100 Metabolic pathways ko01110 Biosynthesis of secondary metabolites ko01130 Biosynthesis of antibiotics	FUNCTION: Catalyzes the condensation of isopentenyl pyrophosphate (IPP) with geranyl diphosphate (GPP) to yield (2E,6E)-farnesyl diphosphate (E,E-FPP). May be used for squalene and possibly sterol biosynthesis. {ECO:0000269|PubMed:15060088}.				Cluster 2	27
K13812	fae-hps	bifunctional enzyme Fae/Hps	ko00030 Pentose phosphate pathway ko00680 Methane metabolism ko01100 Metabolic pathways ko01120 Microbial metabolism in diverse environments ko01200 Carbon metabolism ko01230 Biosynthesis of amino acids	FUNCTION: Catalyzes the condensation of formaldehyde with tetrahydromethanopterin (H(4)MPT) to 5,10- methylenetetrahydromethanopterin. {ECO:0000255|HAMAP- Rule:MF_01268, ECO:0000303|PubMed:16237021}.				Cluster 2	80
K13942	hmd	5,10-methenyltetrahydromethanopterin hydrogenase	ko00680 Methane metabolism ko01100 Metabolic pathways ko01120 Microbial metabolism in diverse environments ko01200 Carbon metabolism	FUNCTION: Catalyzes the reversible reduction of methenyl- H(4)MPT(+) to methylene-H(4)MPT.			hmd	Cluster 2	34
K14101	ehaJ	energy-converting hydrogenase A subunit J	Null/Energy production and conversion	Null				Cluster 2	36
K14105	ehaN	energy-converting hydrogenase A subunit N	Null/Energy production and conversion	Null				Cluster 2	44
K14115	ehbF	energy-converting hydrogenase B subunit F	Null/Energy production and conversion, Inorganic ion transport and metabolism	Null				Cluster 2	44
K14120	ehbK	energy-converting hydrogenase B subunit K	Null/Energy production and conversion	Null				Cluster 2	24
K14122	ehbM	energy-converting hydrogenase B subunit M	Null/Energy production and conversion	Null				Cluster 2	38
K14123	ehbN	energy-converting hydrogenase B subunit N	Null/Energy production and conversion	Null				Cluster 2	51
K14126	mvhA, vhuA, vhcA	F420-non-reducing hydrogenase large subunit	ko00680 Methane metabolism ko01100 Metabolic pathways ko01120 Microbial metabolism in diverse environments ko01200 Carbon metabolism	FUNCTION: Part of a complex that provides reducing equivalents for heterodisulfide reductase. {ECO:0000269|PubMed:12856108}.			mvhA, vhuA, vhcA	Cluster 2	68
K14127	mvhD, vhuD, vhcD	F420-non-reducing hydrogenase iron-sulfur subunit	ko00680 Methane metabolism ko01100 Metabolic pathways ko01120 Microbial metabolism in diverse environments ko01200 Carbon metabolism	FUNCTION: Part of a complex that provides reducing equivalents for heterodisulfide reductase. MvhD may form the contact site to heterodisulfide reductase. {ECO:0000269|PubMed:12856108}.			mvhD, vhuD, vhcD	Cluster 2	44
K14128	mvhG, vhuG, vhcG	F420-non-reducing hydrogenase small subunit	ko00680 Methane metabolism ko01100 Metabolic pathways ko01120 Microbial metabolism in diverse environments ko01200 Carbon metabolism	FUNCTION: Part of a complex that provides reducing equivalents for heterodisulfide reductase. {ECO:0000269|PubMed:12856108}.			mvhG, vhuG, vhcG	Cluster 2	83
Methanobrevibacter	Methanobrevibacter	Methanobacteriaceae	Methanobacteriales	Methanobacteria	Euryarchaeota	Archaea	Methanogenic archaea	Cluster 2	26
Fibrobacter	Fibrobacter	Fibrobacteraceae	Fibrobacterales	Fibrobacteria	Fibrobacteres	Bacteria		Cluster 20	5
K00029	E1.1.1.40, maeB	malate dehydrogenase (oxaloacetate-decarboxylating)(NADP+)	ko00620 Pyruvate metabolism ko00710 Carbon fixation in photosynthetic organisms ko01100 Metabolic pathways ko01120 Microbial metabolism in diverse environments ko01200 Carbon metabolism ko03320 PPAR signaling pathway	Null				Cluster 20	5
K00257	mbtN, fadE14	acyl-ACP dehydrogenase	Null/Lipid transport and metabolism	Catalyzes the dehydrogenation at the alpha-beta position of ACP-bound acyl chains. This results in the introduction of a double bond in the lipidic chain, which is further transferred to the epsilon-amino group of lysine residue in the mycobactin core by MbtK.				Cluster 20	12
K00333	nuoD	NADH-quinone oxidoreductase subunit D	ko00190 Oxidative phosphorylation ko01100 Metabolic pathways	FUNCTION: NDH-1 shuttles electrons from NADH, via FMN and iron- sulfur (Fe-S) centers, to quinones in the respiratory chain. The immediate electron acceptor for the enzyme in this species is believed to be ubiquinone. Couples the redox reaction to proton translocation (for every two electrons transferred, four hydrogen ions are translocated across the cytoplasmic membrane), and thus conserves the…				Cluster 20	6
K00335	nuoF	NADH-quinone oxidoreductase subunit F	ko00190 Oxidative phosphorylation ko01100 Metabolic pathways	FUNCTION: NDH-1 shuttles electrons from NADH, via FMN and iron- sulfur (Fe-S) centers, to quinones in the respiratory chain. The immediate electron acceptor for the enzyme in this species is believed to be ubiquinone. Couples the redox reaction to proton translocation (for every two electrons transferred, four hydrogen ions are translocated across the cytoplasmic membrane), and thus conserves the…				Cluster 20	8
K00336	nuoG	NADH-quinone oxidoreductase subunit G	ko00190 Oxidative phosphorylation ko01100 Metabolic pathways	FUNCTION: NDH-1 shuttles electrons from NADH, via FMN and iron- sulfur (Fe-S) centers, to quinones in the respiratory chain. The immediate electron acceptor for the enzyme in this species is believed to be ubiquinone. Couples the redox reaction to proton translocation (for every two electrons transferred, four hydrogen ions are translocated across the cytoplasmic membrane), and thus conserves the…				Cluster 20	10
K00394	aprA	adenylylsulfate reductase, subunit A	ko00920 Sulfur metabolism ko01100 Metabolic pathways ko01120 Microbial metabolism in diverse environments	FUNCTION: Catalytic subunit of the adenylylsulfate reductase which catalyzes reversibly the reduction of adenosine 5'-phosphosulfate (APS) to sulfite and AMP during dissimilatory sulfate reduction. {ECO:0000269|PubMed:19820092, ECO:0000269|PubMed:2158885}.				Cluster 20	7
K00548	metH, MTR	5-methyltetrahydrofolate--homocysteine methyltransferase	ko00270 Cysteine and methionine metabolism ko00450 Selenocompound metabolism ko00670 One carbon pool by folate ko01100 Metabolic pathways ko01110 Biosynthesis of secondary metabolites ko01230 Biosynthesis of amino acids	FUNCTION: Catalyzes the transfer of a methyl group from methyl- cobalamin to homocysteine, yielding enzyme-bound cob(I)alamin and methionine. Subsequently, remethylates the cofactor using methyltetrahydrofolate.				Cluster 20	28
K00833	bioA	adenosylmethionine---8-amino-7-oxononanoate aminotransferase	ko00780 Biotin metabolism ko01100 Metabolic pathways	FUNCTION: Catalyzes the reversible transfer of the alpha-amino group from S-adenosyl-L-methionine (SAM) to 7-keto-8- aminopelargonic acid (KAPA) to form 7,8-diaminopelargonic acid (DAPA). It is the only animotransferase known to utilize SAM as an amino donor. Can also use sinefungin as substrate. {ECO:0000269|PubMed:16984394}.				Cluster 20	6
K00957	cysD	sulfate adenylyltransferase subunit 2	ko00230 Purine metabolism ko00261 Monobactam biosynthesis ko00450 Selenocompound metabolism ko00920 Sulfur metabolism ko01100 Metabolic pathways ko01120 Microbial metabolism in diverse environments ko01130 Biosynthesis of antibiotics	Null				Cluster 20	5
K01596	E4.1.1.32, pckA, PCK	phosphoenolpyruvate carboxykinase (GTP)	ko00010 Glycolysis / Gluconeogenesis ko00020 Citrate cycle (TCA cycle) ko00620 Pyruvate metabolism ko01100 Metabolic pathways ko01110 Biosynthesis of secondary metabolites ko01120 Microbial metabolism in diverse environments ko01130 Biosynthesis of antibiotics ko03320 PPAR signaling pathway ko04068 FoxO signaling pathway ko04151 PI3K-Akt signaling pathway ko04152 AMPK signaling pathway ko04910 In…	Null				Cluster 20	7
K01666	mhpE	4-hydroxy 2-oxovalerate aldolase	ko00360 Phenylalanine metabolism ko00362 Benzoate degradation ko00621 Dioxin degradation ko00622 Xylene degradation ko01100 Metabolic pathways ko01120 Microbial metabolism in diverse environments ko01220 Degradation of aromatic compounds	FUNCTION: Catalyzes the retro-aldol cleavage of both 4-hydroxy-2- oxopentanoate (HOPA) and 4-hydroxy-2-oxohexanoate (HOHA) to pyruvate and acetaldehyde or propanaldehyde, respectively. The aldehydes produced by this reaction are directly channeled to the dehydrogenase TTHB247, ensuring that these toxic aldehydes are sequestered from cellular components. Is involved in the meta- cleavage pathway f…				Cluster 20	10
K02588	nifH	nitrogenase iron protein NifH	ko00625 Chloroalkane and chloroalkene degradation ko00910 Nitrogen metabolism ko01100 Metabolic pathways ko01120 Microbial metabolism in diverse environments	FUNCTION: The key enzymatic reactions in nitrogen fixation are catalyzed by the nitrogenase complex, which has 2 components: the iron protein and the molybdenum-iron protein.				Cluster 20	5
K02652	pilB	type IV pilus assembly protein PilB	Null/Cell motility, Intracellular trafficking, secretion, and vesicular transport, Extracellular structures	Involved in the translocation of the type IV pilin (PilA).				Cluster 20	13
K02669	pilT	twitching motility protein PilT	Null/Cell motility, Extracellular structures	May be involved in pilus retraction.				Cluster 20	5
K03296	TC.HAE1	hydrophobic/amphiphilic exporter-1 (mainly G- bacteria), HAE1 family	Null/Defense mechanisms	Null				Cluster 20	8
K04094	trmFO, gid	methylenetetrahydrofolate--tRNA-(uracil-5-)-methyltransferase	Null/Translation, ribosomal structure and biogenesis	Catalyzes the folate-dependent formation of 5-methyl-uridine at position 54 (M-5-U54) in all tRNAs.				Cluster 20	7
K06959	tex	protein Tex	Null/Transcription	Transcription accessory protein. Exact function not known.				Cluster 20	18
K07192	FLOT	flotillin	ko04910 Insulin signaling pathway	Null				Cluster 20	5
K00074	paaH, hbd, fadB, mmgB	3-hydroxybutyryl-CoA dehydrogenase	ko00360 Phenylalanine metabolism ko00362 Benzoate degradation ko00650 Butanoate metabolism ko01100 Metabolic pathways ko01120 Microbial metabolism in diverse environments ko01200 Carbon metabolism	FUNCTION: Catalyzes the oxidation of 3-hydroxyadipyl-CoA to yield 3-oxoadipyl-CoA. {ECO:0000269|PubMed:20660314, ECO:0000269|PubMed:9748275}.			Host genomically correlated with CH4 emissions	Cluster 21	5
K00626	E2.3.1.9, atoB	acetyl-CoA C-acetyltransferase	ko00071 Fatty acid degradation ko00072 Synthesis and degradation of ketone bodies ko00280 Valine, leucine and isoleucine degradation ko00310 Lysine degradation ko00362 Benzoate degradation ko00380 Tryptophan metabolism ko00620 Pyruvate metabolism ko00630 Glyoxylate and dicarboxylate metabolism ko00640 Propanoate metabolism ko00650 Butanoate metabolism ko00720 Carbon fixation pathways in prokaryot…	Null				Cluster 21	20
K00761	upp, UPRT	uracil phosphoribosyltransferase	ko00240 Pyrimidine metabolism ko01100 Metabolic pathways	FUNCTION: Catalyzes the conversion of uracil and 5-phospho-alpha- D-ribose 1-diphosphate (PRPP) to UMP and diphosphate.				Cluster 21	5
K00821	argD	acetylornithine/N-succinyldiaminopimelate aminotransferase [EC:2.6.1.11 2.6.1.17]	ko00220 Arginine biosynthesis ko00300 Lysine biosynthesis ko01100 Metabolic pathways ko01110 Biosynthesis of secondary metabolites ko01120 Microbial metabolism in diverse environments ko01130 Biosynthesis of antibiotics ko01210 2-Oxocarboxylic acid metabolism ko01230 Biosynthesis of amino acids	FUNCTION: Involved in both the arginine and lysine biosynthetic pathways. {ECO:0000255|HAMAP-Rule:MF_01107}.			Host genomically correlated with CH4 emissions	Cluster 21	9
K00963	UGP2, galU, galF	UTP--glucose-1-phosphate uridylyltransferase	ko00040 Pentose and glucuronate interconversions ko00052 Galactose metabolism ko00500 Starch and sucrose metabolism ko00520 Amino sugar and nucleotide sugar metabolism ko01100 Metabolic pathways ko01130 Biosynthesis of antibiotics	FUNCTION: May play a role in stationary phase survival.				Cluster 21	13
K01442	cbh	choloylglycine hydrolase	ko00120 Primary bile acid biosynthesis ko00121 Secondary bile acid biosynthesis ko01100 Metabolic pathways	Null				Cluster 21	5
K01533	copB	P-type Cu2+ transporter	Null/Inorganic ion transport and metabolism	Involved in copper export.				Cluster 21	8
K01677	E4.2.1.2AA, fumA	fumarate hydratase subunit alpha	ko00020 Citrate cycle (TCA cycle) ko00620 Pyruvate metabolism ko00720 Carbon fixation pathways in prokaryotes ko01100 Metabolic pathways ko01110 Biosynthesis of secondary metabolites ko01120 Microbial metabolism in diverse environments ko01130 Biosynthesis of antibiotics ko01200 Carbon metabolism	Null				Cluster 21	21
K01778	dapF	diaminopimelate epimerase	ko00300 Lysine biosynthesis ko01100 Metabolic pathways ko01110 Biosynthesis of secondary metabolites ko01120 Microbial metabolism in diverse environments ko01130 Biosynthesis of antibiotics ko01230 Biosynthesis of amino acids	FUNCTION: Involved in the succinylase branch of the L-lysine biosynthesis and in the biosynthesis of the pentapeptide incorporated in the peptidoglycan moiety (PubMed:3283102). Catalyzes the stereoinversion of LL-2,6-diaminoheptanedioate (L,L- DAP) to meso-diaminoheptanedioate (meso-DAP) (PubMed:6378903, PubMed:3031013, PubMed:3042781). {ECO:0000269|PubMed:3031013, ECO:0000269|PubMed:3042781, ECO…				Cluster 21	22
K01902	sucD	succinyl-CoA synthetase alpha subunit	ko00020 Citrate cycle (TCA cycle) ko00640 Propanoate metabolism ko00660 C5-Branched dibasic acid metabolism ko00720 Carbon fixation pathways in prokaryotes ko01100 Metabolic pathways ko01110 Biosynthesis of secondary metabolites ko01120 Microbial metabolism in diverse environments ko01130 Biosynthesis of antibiotics ko01200 Carbon metabolism	FUNCTION: Succinyl-CoA synthetase functions in the citric acid cycle (TCA), coupling the hydrolysis of succinyl-CoA to the synthesis of either ATP or GTP and thus represents the only step of substrate-level phosphorylation in the TCA. The alpha subunit of the enzyme binds the substrates coenzyme A and phosphate, while succinate binding and nucleotide specificity is provided by the beta subunit. C…				Cluster 21	8
K02033	ABC.PE.P	peptide/nickel transport system permease protein	ko02024 Quorum sensing	FUNCTION: Probably part of the binding-protein-dependent transport system y4tOPQRS for a peptide. Probably responsible for the translocation of the substrate across the membrane.				Cluster 21	7
K02440	GLPF	glycerol uptake facilitator protein	Null/Carbohydrate transport and metabolism	Transporter of glycerol across the cytoplasmic membrane, with limited permeability to water and small uncharged compounds such as polyols.			Host genomically correlated with CH4 emissions	Cluster 21	3
K03072	secD	preprotein translocase subunit SecD	ko03060 Protein export ko03070 Bacterial secretion system	FUNCTION: Part of the Sec protein translocase complex. Interacts with the SecYEG preprotein conducting channel. SecDF uses the proton motive force (PMF) to complete protein translocation after the ATP-dependent function of SecA. The large periplasmic domain is thought to have a base and head domain joined by a hinge; movement of the hinge may be coupled to both proton transport and protein export…				Cluster 21	10
K03074	secF	preprotein translocase subunit SecF	ko03060 Protein export ko03070 Bacterial secretion system	FUNCTION: Part of the Sec protein translocase complex. Interacts with the SecYEG preprotein conducting channel. SecDF uses the proton motive force (PMF) to complete protein translocation after the ATP-dependent function of SecA. The large periplasmic domain is thought to have a base and head domain joined by a hinge; movement of the hinge may be coupled to both proton transport and protein export…				Cluster 21	5
K03688	ubiB, aarF	ubiquinone biosynthesis protein	Null/Coenzyme transport and metabolism, Signal transduction mechanisms	Is probably a protein kinase regulator of UbiI activity which is involved in aerobic coenzyme Q (ubiquinone) biosynthesis.				Cluster 21	5
K03699	tlyC	putative hemolysin	Null/General function prediction only	Null				Cluster 21	8
K03724	lhr	ATP-dependent helicase Lhr and Lhr-like helicase	Null/Replication, recombination and repair	Null				Cluster 21	5
K04488	iscU, nifU	nitrogen fixation protein NifU and related protein	Null/Posttranslational modification, protein turnover, chaperones	A scaffold on which IscS assembles Fe-S clusters. Exists as 2 interconverting forms, a structured (S) and disordered (D) form. The D-state is the preferred substrate for IscS. Converts to the S-state when an Fe-S cluster is assembled, which helps it dissociate from IscS to transfer the Fe-S to an acceptor. It is likely that Fe-S cluster coordination is flexible as the role of this complex is to b…				Cluster 21	15
K07033	K07033	uncharacterized protein	Null/Posttranslational modification, protein turnover, chaperones	Null				Cluster 21	5
K00031	IDH1, IDH2, icd	isocitrate dehydrogenase	ko00020 Citrate cycle (TCA cycle) ko00480 Glutathione metabolism ko00720 Carbon fixation pathways in prokaryotes ko01100 Metabolic pathways ko01110 Biosynthesis of secondary metabolites ko01120 Microbial metabolism in diverse environments ko01130 Biosynthesis of antibiotics ko01200 Carbon metabolism ko01210 2-Oxocarboxylic acid metabolism ko01230 Biosynthesis of amino acids ko04146 Peroxisome	Null				Cluster 22	11
K00528	fpr	ferredoxin/flavodoxin---NADP+ reductase	ko01100 Metabolic pathways	FUNCTION: Transports electrons between flavodoxin or ferredoxin and NADPH (PubMed:8449868, PubMed:9839946, PubMed:12234497, PubMed:21306142). Reduces flavodoxin 1, flavodoxin 2 and ferredoxin, ferredoxin being the kinetically and thermodynamically preferred partner (PubMed:12234497). Required for the activation of several enzymes such as pyruvate formate-lyase, anaerobic ribonucleotide reductase …				Cluster 22	8
K00989	rph	ribonuclease PH	Null/Translation, ribosomal structure and biogenesis	Phosphorolytic 3'-5' exoribonuclease that plays an important role in tRNA 3'-end maturation. Removes nucleotide residues following the 3'-CCA terminus of tRNAs; can also add nucleotides to the ends of RNA molecules by using nucleoside diphosphates as substrates, but this may not be physiologically important. Probably plays a role in initiation of 16S rRNA degradation (leading to ribosome degradat…				Cluster 22	5
K01978	rnpB	M1 RNA	Null/Null	Null				Cluster 22	2
K02028	ABC.PA.A	polar amino acid transport system ATP-binding protein	Null/Amino acid transport and metabolism	Null				Cluster 22	3
K02031	ABC.PE.A	peptide/nickel transport system ATP-binding protein	ko02024 Quorum sensing	Null				Cluster 22	5
K02032	ABC.PE.A1	peptide/nickel transport system ATP-binding protein	ko02024 Quorum sensing	FUNCTION: Probably part of an ABC transporter complex that could be involved in peptide import. Probably responsible for energy coupling to the transport system (By similarity). {ECO:0000250}.				Cluster 22	6
K02034	ABC.PE.P1	peptide/nickel transport system permease protein	ko02024 Quorum sensing	Null				Cluster 22	15
K02035	ABC.PE.S	peptide/nickel transport system substrate-binding protein	ko02024 Quorum sensing	Null				Cluster 22	8
K02433	gatA, QRSL1	aspartyl-tRNA(Asn)/glutamyl-tRNA(Gln) amidotransferase subunit A	ko00970 Aminoacyl-tRNA biosynthesis ko01100 Metabolic pathways	FUNCTION: Allows the formation of correctly charged Gln-tRNA(Gln) through the transamidation of misacylated Glu-tRNA(Gln) in organisms which lack glutaminyl-tRNA synthetase. The reaction takes place in the presence of glutamine and ATP through an activated gamma-phospho-Glu-tRNA(Gln). {ECO:0000256|HAMAP- Rule:MF_00120}.				Cluster 22	13
K02434	gatB, PET112	aspartyl-tRNA(Asn)/glutamyl-tRNA(Gln) amidotransferase subunit B	ko00970 Aminoacyl-tRNA biosynthesis ko01100 Metabolic pathways	FUNCTION: Allows the formation of correctly charged Asn-tRNA(Asn) or Gln-tRNA(Gln) through the transamidation of misacylated Asp- tRNA(Asn) or Glu-tRNA(Gln) in organisms which lack either or both of asparaginyl-tRNA or glutaminyl-tRNA synthetases. The reaction takes place in the presence of glutamine and ATP through an activated phospho-Asp-tRNA(Asn) or phospho-Glu-tRNA(Gln). {ECO:0000256|HAMAP-R…				Cluster 22	6
K02435	gatC, GATC	aspartyl-tRNA(Asn)/glutamyl-tRNA(Gln) amidotransferase subunit C [EC:6.3.5.6 6.3.5.7]	ko00970 Aminoacyl-tRNA biosynthesis ko01100 Metabolic pathways	FUNCTION: Allows the formation of correctly charged Asn-tRNA(Asn) or Gln-tRNA(Gln) through the transamidation of misacylated Asp- tRNA(Asn) or Glu-tRNA(Gln) in organisms which lack either or both of asparaginyl-tRNA or glutaminyl-tRNA synthetases. The reaction takes place in the presence of glutamine and ATP through an activated phospho-Asp-tRNA(Asn) or phospho-Glu-tRNA(Gln). {ECO:0000255|HAMAP-R…				Cluster 22	5
K03702	uvrB	excinuclease ABC subunit B	ko03420 Nucleotide excision repair	FUNCTION: The UvrABC repair system catalyzes the recognition and processing of DNA lesions. A damage recognition complex composed of 2 UvrA and 2 UvrB subunits scans DNA for abnormalities. Upon binding of the UvrA(2)B(2) complex to a putative damaged site, the DNA wraps around one UvrB monomer. DNA wrap is dependent on ATP binding by UvrB and probably causes local melting of the DNA helix, facili…				Cluster 22	11
K06147	ABCB-BAC	ATP-binding cassette, subfamily B, bacterial	Null/Defense mechanisms	ABC transporter involved in fatty acid import (PubMed:29360453). Transmembrane domains (TMD) form a pore in the membrane and the ATP-binding domain (NBD) is responsible for energy generation (Probable).				Cluster 22	5
K07776	regX3	two-component system, OmpR family, response regulator RegX3	ko02020 Two-component system	FUNCTION: Probably forms part of a two-component regulatory system regX3/senX3.				Cluster 22	7
K08483	PTS-EI.PTSI, ptsI	phosphotransferase system, enzyme I, PtsI	ko02060 Phosphotransferase system (PTS)	FUNCTION: General (non sugar-specific) component of the phosphoenolpyruvate-dependent sugar phosphotransferase system (sugar PTS). This major carbohydrate active-transport system catalyzes the phosphorylation of incoming sugar substrates concomitantly with their translocation across the cell membrane. Enzyme I transfers the phosphoryl group from phosphoenolpyruvate (PEP) to the phosphoryl carrier…			Host genomically correlated with CH4 emissions	Cluster 22	7
K09812	ftsE	cell division transport system ATP-binding protein	ko02010 ABC transporters	FUNCTION: Part of the ABC transporter FtsEX involved in cellular division. Important for assembly or stability of the septal ring. {ECO:0000269|PubMed:14729705}.				Cluster 22	7
K10536	aguA	agmatine deiminase	ko00330 Arginine and proline metabolism ko01100 Metabolic pathways	FUNCTION: Mediates the hydrolysis of agmatine into N- carbamoylputrescine in the arginine decarboxylase (ADC) pathway of putrescine biosynthesis, a basic polyamine.				Cluster 22	5
K00426	cydB	cytochrome bd ubiquinol oxidase subunit II	ko00190 Oxidative phosphorylation ko02020 Two-component system	FUNCTION: A terminal oxidase that produces a proton motive force by the vectorial transfer of protons across the inner membrane. It is the component of the aerobic respiratory chain of E.coli that predominates when cells are grown at low aeration. Generates a proton motive force using protons and electrons from opposite sides of the membrane to generate H(2)O, transferring 1 proton/electron. {ECO…				Cluster 23	9
K00606	panB	3-methyl-2-oxobutanoate hydroxymethyltransferase	ko00770 Pantothenate and CoA biosynthesis ko01100 Metabolic pathways ko01110 Biosynthesis of secondary metabolites	FUNCTION: Catalyzes the reversible reaction in which hydroxymethyl group from 5,10-methylenetetrahydrofolate is transferred onto alpha-ketoisovalerate to form ketopantoate. {ECO:0000269|PubMed:776976}.				Cluster 23	10
K00857	tdk, TK	thymidine kinase	ko00240 Pyrimidine metabolism ko00983 Drug metabolism - other enzymes ko01100 Metabolic pathways	Null				Cluster 23	8
K01277	DPP3	dipeptidyl-peptidase III	Null/Null	Null				Cluster 23	18
K01297	ldcA	muramoyltetrapeptide carboxypeptidase	Null/Cell wall/membrane/envelope biogenesis	Releases the terminal D-alanine residue from the cytoplasmic tetrapeptide recycling product L-Ala-gamma-D-Glu-meso-Dap-D-Ala. To a lesser extent, can also cleave D-Ala from murein derivatives containing the tetrapeptide, i.e. MurNAc-tetrapeptide, UDP-MurNAc-tetrapeptide, GlcNAc-MurNAc-tetrapeptide, and GlcNAc-anhMurNAc-tetrapeptide. Does not act on murein sacculi or cross-linked muropeptides. The…				Cluster 23	5
K01711	gmd, GMDS	GDPmannose 4,6-dehydratase	ko00051 Fructose and mannose metabolism ko00520 Amino sugar and nucleotide sugar metabolism ko01100 Metabolic pathways	FUNCTION: Catalyzes the conversion of GDP-D-mannose to GDP-4- dehydro-6-deoxy-D-mannose. {ECO:0000255|HAMAP-Rule:MF_00955, ECO:0000269|PubMed:14739333}.				Cluster 23	10
K02429	fucP	MFS transporter, FHS family, L-fucose permea	Null/Carbohydrate transport and metabolism	Mediates the uptake of L-fucose across the boundary membrane with the concomitant transport of protons into the cell (symport system). Can also transport L-galactose and D-arabinose, but at reduced rates compared with L-fucose. Is not able to transport L-rhamnose and L-arabinose.				Cluster 23	17
K03289	nupG	MFS transporter, NHS family, nucleoside permease	Null/Carbohydrate transport and metabolism, Amino acid transport and metabolism, Inorganic ion transport and metabolism, General function prediction only	Broad-specificity transporter of purine and pyrimidine nucleosides. Driven by a proton motive force. Can transport uridine, adenosine, inosine, guanosine, thymidine and cytidine. Can also transport xanthosine, but with a very low affinity.				Cluster 23	11
K03455	TC.KEF	monovalent cation:H+ antiporter-2, CPA2 family	Null/Inorganic ion transport and metabolism	Null				Cluster 23	17
K03718	asnC	Lrp/AsnC family transcriptional regulator, regulator for asnA, asnC and gidA	Null/Transcription	Activator of asnA transcription; autogenous regulator of its own transcription; and repressor of the expression of gidA at a post-transcriptional level.				Cluster 23	8
K03786	aroQ, qutE	3-dehydroquinate dehydratase II	ko00400 Phenylalanine, tyrosine and tryptophan biosynthesis ko01100 Metabolic pathways ko01110 Biosynthesis of secondary metabolites ko01130 Biosynthesis of antibiotics ko01230 Biosynthesis of amino acids	FUNCTION: Catalyzes a trans-dehydration via an enolate intermediate. {ECO:0000250}.				Cluster 23	8
K03927	CES2	carboxylesterase 2	ko00983 Drug metabolism - other enzymes					Cluster 23	5
K06885	K06885	uncharacterized protein	Null/General function prediction only	Null				Cluster 23	14
K06890	K06890	uncharacterized protein	Null/General function prediction only	Null				Cluster 23	11
K06990	MEMO1	MEMO1 family protein	Null/General function prediction only	Null				Cluster 23	8
K07263	pqqL	zinc protease	Null/General function prediction only	Null				Cluster 23	5
K00088	IMPDH, guaB	IMP dehydrogenase	ko00230 Purine metabolism ko00983 Drug metabolism - other enzymes ko01100 Metabolic pathways ko01110 Biosynthesis of secondary metabolites	FUNCTION: Catalyzes the conversion of inosine 5'-phosphate (IMP) to xanthosine 5'-phosphate (XMP), the first committed and rate- limiting step in the de novo synthesis of guanine nucleotides, and therefore plays an important role in the regulation of cell growth. {ECO:0000255|HAMAP-Rule:MF_01964, ECO:0000269|PubMed:9341229}.				Cluster 24	10
K00145	argC	N-acetyl-gamma-glutamyl-phosphate reductase	ko00220 Arginine biosynthesis ko01100 Metabolic pathways ko01110 Biosynthesis of secondary metabolites ko01130 Biosynthesis of antibiotics ko01210 2-Oxocarboxylic acid metabolism ko01230 Biosynthesis of amino acids	Null				Cluster 24	8
K00764	purF, PPAT	amidophosphoribosyltransferase	ko00230 Purine metabolism ko00250 Alanine, aspartate and glutamate metabolism ko01100 Metabolic pathways ko01110 Biosynthesis of secondary metabolites ko01130 Biosynthesis of antibiotics	FUNCTION: Catalyzes the formation of phosphoribosylamine from phosphoribosylpyrophosphate (PRPP) and glutamine. {ECO:0000255|HAMAP-Rule:MF_01931, ECO:0000269|PubMed:6794613}.				Cluster 24	33
K00928	lysC	aspartate kinase	ko00260 Glycine, serine and threonine metabolism ko00261 Monobactam biosynthesis ko00270 Cysteine and methionine metabolism ko00300 Lysine biosynthesis ko01100 Metabolic pathways ko01110 Biosynthesis of secondary metabolites ko01120 Microbial metabolism in diverse environments ko01130 Biosynthesis of antibiotics ko01210 2-Oxocarboxylic acid metabolism ko01230 Biosynthesis of amino acids	Null				Cluster 24	21
K00939	adk, AK	adenylate kinase	ko00230 Purine metabolism ko00730 Thiamine metabolism ko01100 Metabolic pathways ko01110 Biosynthesis of secondary metabolites ko01130 Biosynthesis of antibiotics	FUNCTION: Catalyzes the reversible transfer of the terminal phosphate group between ATP and AMP. Plays an important role in cellular energy homeostasis and in adenine nucleotide metabolism. {ECO:0000255|HAMAP-Rule:MF_00235, ECO:0000269|PubMed:166976, ECO:0000269|PubMed:6243627}.				Cluster 24	8
K01588	purE	5-(carboxyamino)imidazole ribonucleotide mutase	ko00230 Purine metabolism ko01100 Metabolic pathways ko01110 Biosynthesis of secondary metabolites ko01130 Biosynthesis of antibiotics	FUNCTION: Catalyzes the conversion of N5-carboxyaminoimidazole ribonucleotide (N5-CAIR) to 4-carboxy-5-aminoimidazole ribonucleotide (CAIR). {ECO:0000255|HAMAP-Rule:MF_01929, ECO:0000269|PubMed:8117684}.				Cluster 24	5
K01652	E2.2.1.6L, ilvB, ilvG, ilvI	acetolactate synthase I/II/III large subunit	ko00290 Valine, leucine and isoleucine biosynthesis ko00650 Butanoate metabolism ko00660 C5-Branched dibasic acid metabolism ko00770 Pantothenate and CoA biosynthesis ko01100 Metabolic pathways ko01110 Biosynthesis of secondary metabolites ko01130 Biosynthesis of antibiotics ko01210 2-Oxocarboxylic acid metabolism ko01230 Biosynthesis of amino acids	Null				Cluster 24	23
K01696	trpB	tryptophan synthase beta chain	ko00260 Glycine, serine and threonine metabolism ko00400 Phenylalanine, tyrosine and tryptophan biosynthesis ko01100 Metabolic pathways ko01110 Biosynthesis of secondary metabolites ko01130 Biosynthesis of antibiotics ko01230 Biosynthesis of amino acids	FUNCTION: The beta subunit is responsible for the synthesis of L- tryptophan from indole and L-serine.				Cluster 24	7
K01733	thrC	threonine synthase	ko00260 Glycine, serine and threonine metabolism ko00750 Vitamin B6 metabolism ko01100 Metabolic pathways ko01110 Biosynthesis of secondary metabolites ko01120 Microbial metabolism in diverse environments ko01230 Biosynthesis of amino acids	FUNCTION: Catalyzes the gamma-elimination of phosphate from L- phosphohomoserine and the beta-addition of water to produce L- threonine. {ECO:0000269|PubMed:18621388}.				Cluster 24	18
K01755	argH, ASL	argininosuccinate lyase	ko00220 Arginine biosynthesis ko00250 Alanine, aspartate and glutamate metabolism ko01100 Metabolic pathways ko01110 Biosynthesis of secondary metabolites ko01130 Biosynthesis of antibiotics ko01230 Biosynthesis of amino acids	Null				Cluster 24	5
K01885	EARS, gltX	glutamyl-tRNA synthetase	ko00860 Porphyrin and chlorophyll metabolism ko00970 Aminoacyl-tRNA biosynthesis ko01100 Metabolic pathways ko01110 Biosynthesis of secondary metabolites ko01120 Microbial metabolism in diverse environments	FUNCTION: Catalyzes the attachment of glutamate to tRNA(Glu) in a two-step reaction: glutamate is first activated by ATP to form Glu-AMP and then transferred to the acceptor end of tRNA(Glu). {ECO:0000269|PubMed:14764088, ECO:0000269|PubMed:6280993, ECO:0000269|PubMed:6986385, ECO:0000269|PubMed:7797500, ECO:0000269|PubMed:8218204}.				Cluster 24	22
K01915	glnA, GLUL	glutamine synthetase	ko00220 Arginine biosynthesis ko00250 Alanine, aspartate and glutamate metabolism ko00630 Glyoxylate and dicarboxylate metabolism ko00910 Nitrogen metabolism ko01100 Metabolic pathways ko01120 Microbial metabolism in diverse environments ko01230 Biosynthesis of amino acids ko02020 Two-component system ko04217 Necroptosis ko04724 Glutamatergic synapse ko04727 GABAergic synapse	FUNCTION: Involved in nitrogen metabolism via ammonium assimilation (PubMed:8002575). Catalyzes the ATP-dependent biosynthesis of glutamine from glutamate and ammonia (PubMed:1973929, PubMed:8002575). {ECO:0000269|PubMed:1973929, ECO:0000269|PubMed:8002575}.				Cluster 24	30
K01951	guaA, GMPS	GMP synthase (glutamine-hydrolysing)	ko00230 Purine metabolism ko00983 Drug metabolism - other enzymes ko01100 Metabolic pathways	FUNCTION: Catalyzes the synthesis of GMP from XMP.				Cluster 24	12
K03687	GRPE	molecular chaperone GrpE	Null/Posttranslational modification, protein turnover, chaperones	Participates actively in the response to hyperosmotic and heat shock by preventing the aggregation of stress-denatured proteins, in association with DnaK and GrpE. It is the nucleotide exchange factor for DnaK and may function as a thermosensor. Unfolded proteins bind initially to DnaJ; upon interaction with the DnaJ-bound protein, DnaK hydrolyzes its bound ATP, resulting in the formation of a st…				Cluster 24	5
K03695	clpB	ATP-dependent Clp protease ATP-binding subunit ClpB	ko04213 Longevity regulating pathway - multiple species	FUNCTION: Part of a stress-induced multi-chaperone system, it is involved in the recovery of the cell from heat-induced damage, in cooperation with DnaK, DnaJ and GrpE. Acts before DnaK, in the processing of protein aggregates. Protein binding stimulates the ATPase activity; ATP hydrolysis unfolds the denatured protein aggregates, which probably helps expose new hydrophobic binding sites on the s…				Cluster 24	5
K01980	23SrRNA, rrl	23S ribosomal RNA	ko03010 Ribosome	Null				Cluster 25	5
K01985	5SrRNA, rrf	5S ribosomal RNA	ko03010 Ribosome	Null				Cluster 25	1
K02876	RP-L15, MRPL15, rplO	large subunit ribosomal protein L15	ko03010 Ribosome	FUNCTION: This protein binds the 5S rRNA. It is required for the late stages of subunit assembly, and is essential for 5S rRNA assembly onto the ribosome. {ECO:0000269|PubMed:3298242}.				Cluster 25	22
K02878	RP-L16, MRPL16, rplP	large subunit ribosomal protein L16	ko03010 Ribosome	FUNCTION: This protein binds directly to 23S ribosomal RNA and is located at the A site of the peptidyltransferase center. It contacts the A and P site tRNAs (PubMed:8524654). It has an essential role in subunit assembly, which is not well understood (PubMed:3298242). {ECO:0000269|PubMed:3298242, ECO:0000269|PubMed:8524654}.				Cluster 25	15
K02886	RP-L2, MRPL2, rplB	large subunit ribosomal protein L2	ko03010 Ribosome	FUNCTION: One of the primary rRNA binding proteins (PubMed:3298242). Located near the base of the L1 stalk, it is probably also mobile. Required for association of the 30S and 50S subunits to form the 70S ribosome, for tRNA binding and peptide bond formation (PubMed:8722025). It has been suggested to have peptidyltransferase activity; this is highly controversial. {ECO:0000269|PubMed:10756104, EC…				Cluster 25	18
K02909	RP-L31, rpmE	large subunit ribosomal protein L31	ko03010 Ribosome	FUNCTION: Binds the 23S rRNA. {ECO:0000250}.				Cluster 25	21
K02911	RP-L32, MRPL32, rpmF	large subunit ribosomal protein L32	ko03010 Ribosome	Null				Cluster 25	13
K02916	RP-L35, MRPL35, rpmI	large subunit ribosomal protein L35	ko03010 Ribosome	Null				Cluster 25	5
K02945	RP-S1, rpsA	small subunit ribosomal protein S1	ko03010 Ribosome	FUNCTION: Required for translation of most natural mRNAs except for leaderless mRNA (PubMed:9677288, PubMed:7003157, PubMed:12068815, PubMed:17376482, PubMed:24339747). Binds mRNA upstream of the Shine-Dalgarno (SD) sequence and helps it bind to the 30S ribosomal subunit; acts as an RNA chaperone to unfold structured mRNA on the ribosome but is not essential for mRNAs with strong SDs and little 5…				Cluster 25	30
K02952	RP-S13, rpsM	small subunit ribosomal protein S13	ko03010 Ribosome	FUNCTION: Located at the top of the head of the 30S subunit, it contacts several helices of the 16S rRNA. {ECO:0000269|PubMed:15308780}.				Cluster 25	11
K02961	RP-S17, MRPS17, rpsQ	small subunit ribosomal protein S17	ko03010 Ribosome	FUNCTION: One of the primary rRNA binding proteins, it binds specifically to the 5'-end of 16S ribosomal RNA (PubMed:4598121). Also plays a role in translational accuracy; neamine-resistant ribosomes show reduced neamine-induced misreading in vitro (PubMed:765484, PubMed:781296). {ECO:0000269|PubMed:4598121, ECO:0000269|PubMed:765484, ECO:0000269|PubMed:781296}.				Cluster 25	6
K02963	RP-S18, MRPS18, rpsR	small subunit ribosomal protein S18	ko03010 Ribosome	FUNCTION: Binds as a heterodimer with protein S6 to the central domain of the 16S rRNA, where it helps stabilize the platform of the 30S subunit.				Cluster 25	6
K02990	RP-S6, MRPS6, rpsF	small subunit ribosomal protein S6	ko03010 Ribosome	FUNCTION: Binds together with S18 to 16S ribosomal RNA.				Cluster 25	26
K03040	rpoA	DNA-directed RNA polymerase subunit alpha	ko03020 RNA polymerase	FUNCTION: DNA-dependent RNA polymerase (RNAP) catalyzes the transcription of DNA into RNA using the four ribonucleoside triphosphates as substrates. This subunit plays an important role in subunit assembly since its dimerization is the first step in the sequential assembly of subunits to form the holoenzyme. {ECO:0000269|PubMed:1646077, ECO:0000269|PubMed:24843001}.				Cluster 25	20
K14228	tRNA-Leu	tRNA L	ko00970 Aminoacyl-tRNA biosynthesis					Cluster 25	5
Dichelobacter	Dichelobacter	Cardiobacteriaceae	Cardiobacteriales	Gammaproteobacteria	Proteobacteria	Bacteria		Cluster 26	4
Haemophilus	Haemophilus	Pasteurellaceae	Pasteurellales	Gammaproteobacteria	Proteobacteria	Bacteria		Cluster 26	7
Idiomarina	Idiomarina	Idiomarinaceae	Alteromonadales	Gammaproteobacteria	Proteobacteria	Bacteria		Cluster 26	9
Kangiella	Kangiella	Kangiellaceae	Oceanospirillales	Gammaproteobacteria	Proteobacteria	Bacteria		Cluster 26	5
Lawsonia	Lawsonia	Desulfovibrionaceae	Desulfovibrionales	Deltaproteobacteria	Proteobacteria	Bacteria		Cluster 26	13
Mannheimia	Mannheimia	Pasteurellaceae	Pasteurellales	Gammaproteobacteria	Proteobacteria	Bacteria		Cluster 26	8
Nitratiruptor	Nitratiruptor			Epsilonproteobacteria	Proteobacteria	Bacteria		Cluster 26	6
Oblitimonas	Oblitimonas	Pseudomonadaceae	Pseudomonadales	Gammaproteobacteria	Proteobacteria	Bacteria		Cluster 26	1
Paraglaciecola	Paraglaciecola	Alteromonadaceae	Alteromonadales	Gammaproteobacteria	Proteobacteria	Bacteria		Cluster 26	5
Providencia	Providencia	Morganellaceae	Enterobacterales	Gammaproteobacteria	Proteobacteria	Bacteria		Cluster 26	9
Succinivibrio	Succinivibrio	Succinivibrionaceae	Aeromonadales	Gammaproteobacteria	Proteobacteria	Bacteria	Host genomically correlated with CH4 emissions	Cluster 26	5
Thiomicrospira	Thiomicrospira	Piscirickettsiaceae	Thiotrichales	Gammaproteobacteria	Proteobacteria	Bacteria		Cluster 26	5
K00784	rnz	ribonuclease Z	ko03013 RNA transport	FUNCTION: Zinc phosphodiesterase, which displays some tRNA 3'- processing endonuclease activity. Probably involved in tRNA maturation, by removing a 3'-trailer from precursor tRNA. {ECO:0000255|HAMAP-Rule:MF_01818, ECO:0000269|PubMed:12941704}.				Cluster 27	4
K00954	E2.7.7.3A, coaD, kdtB	pantetheine-phosphate adenylyltransferase	ko00770 Pantothenate and CoA biosynthesis ko01100 Metabolic pathways	FUNCTION: Reversibly transfers an adenylyl group from ATP to 4'- phosphopantetheine, yielding dephospho-CoA (dPCoA) and pyrophosphate. {ECO:0000255|HAMAP-Rule:MF_00151, ECO:0000269|PubMed:20851704, ECO:0000269|Ref.5}.				Cluster 27	4
K01735	aroB	3-dehydroquinate synthase	ko00400 Phenylalanine, tyrosine and tryptophan biosynthesis ko01100 Metabolic pathways ko01110 Biosynthesis of secondary metabolites ko01130 Biosynthesis of antibiotics ko01230 Biosynthesis of amino acids	FUNCTION: Catalyzes the conversion of 3-deoxy-D-arabino- heptulosonate 7-phosphate (DAHP) to dehydroquinate (DHQ). {ECO:0000255|HAMAP-Rule:MF_00110, ECO:0000269|PubMed:2514789}.				Cluster 27	10
K02013	ABC.FEV.A	iron complex transport system ATP-binding protein	Null/Inorganic ion transport and metabolism, Coenzyme transport and metabolism	Null				Cluster 27	12
K02188	cbiD	cobalt-precorrin-5B (C1)-methyltransferase	ko00860 Porphyrin and chlorophyll metabolism ko01100 Metabolic pathways	FUNCTION: Catalyzes the methylation of C-1 in cobalt-precorrin-5B to form cobalt-precorrin-6A. {ECO:0000255|HAMAP-Rule:MF_00787, ECO:0000269|PubMed:15741157}.				Cluster 27	5
K03292	TC.GPH	glycoside/pentoside/hexuronide:cation symporter, GPH family	Null/Carbohydrate transport and metabolism	Null				Cluster 27	5
K03524	birA	BirA family transcriptional regulator, biotin operon repressor / biotin--[acetyl-CoA-carboxylase] ligase	ko00780 Biotin metabolism ko01100 Metabolic pathways	FUNCTION: Acts both as a biotin--[acetyl-CoA-carboxylase] ligase and a biotin-operon repressor. In the presence of ATP, BirA activates biotin to form the BirA-biotinyl-5'-adenylate (BirA-bio- 5'-AMP or holoBirA) complex. HoloBirA can either transfer the biotinyl moiety to the biotin carboxyl carrier protein (BCCP) subunit of acetyl-CoA carboxylase, or bind to the biotin operator site and inhibit …				Cluster 27	12
K03525	coaX	type III pantothenate kinase	ko00770 Pantothenate and CoA biosynthesis ko01100 Metabolic pathways	FUNCTION: Catalyzes the phosphorylation of pantothenate (Pan), the first step in CoA biosynthesis. Can utilize a wide range of phosphoryl donors other than ATP, and does not discriminate between purine- and pyrimidine-based nucleotides or deoxynucleotides. Is responsible for the resistance of P.aeruginosa to the pantothenamide antibiotics, since it cannot bind and phosphorylate these pantothenate…				Cluster 27	13
K03734	apbE	FAD:protein FMN transferase	Null/Coenzyme transport and metabolism	Flavin transferase that catalyzes the transfer of the FMN moiety of FAD and its covalent binding to the hydroxyl group of a threonine residue in a target flavoprotein such as NqrB and NqrC, two subunits of the NQR complex.				Cluster 27	5
K05810	yfiH	polyphenol oxidase	Null/Inorganic ion transport and metabolism	Multicopper oxidase with polyphenol oxidase activity. Is able to oxidize syringaldazine and 2,2'-azino-bis(3-ethylbenzthiazoline-6-sulfonic acid) (ABTS) in vitro. The physiological substrate and role of YfiH is not known.				Cluster 27	7
K06131	clsA_B	cardiolipin synthase A/B	ko00564 Glycerophospholipid metabolism ko01100 Metabolic pathways	FUNCTION: Catalyzes the reversible phosphatidyl group transfer from one phosphatidylglycerol molecule to another to form cardiolipin (CL) (diphosphatidylglycerol) and glycerol. {ECO:0000255|HAMAP-Rule:MF_00190, ECO:0000269|PubMed:1663113, ECO:0000269|PubMed:22988102}.				Cluster 27	8
K07258	dacC, dacA, dacD	serine-type D-Ala-D-Ala carboxypeptidase (penicillin-binding protein 5/6)	ko00550 Peptidoglycan biosynthesis ko01100 Metabolic pathways	FUNCTION: Removes C-terminal D-alanyl residues from sugar-peptide cell wall precursors.				Cluster 27	5
K11069	potD	spermidine/putrescine transport system substrate-binding protein	ko02010 ABC transporters	FUNCTION: Required for the activity of the bacterial periplasmic transport system of putrescine and spermidine. Polyamine binding protein. {ECO:0000269|PubMed:1939142}.				Cluster 27	5
K12308	bgaB, lacA	beta-galactosidase	ko00052 Galactose metabolism	FUNCTION: Involved in the hydrolysis of transgalactooligosaccharides (TOS). Highly active towards Gal(beta1-4)Gal and Gal(beta1-4)-Gal-containing oligosaccharides. Low activity towards Gal(beta1-3)Gal, lactose and Gal(beta1- 3)GalOMe. No activity towards Gal(beta1-6)Gal, Gal(beta1-4)Man, Gal(alpha1-4)Gal, Gal(alpha1-3)Gal(beta1-4)Gal, lactulose, 3'fucosyllactose, lacto-N-fucopentaose I, lacto-N-f…				Cluster 27	6
Algoriphagus	Algoriphagus	Cyclobacteriaceae	Cytophagales	Cytophagia	Bacteroidetes	Bacteria		Cluster 28	5
Cyclobacterium	Cyclobacterium	Cyclobacteriaceae	Cytophagales	Cytophagia	Bacteroidetes	Bacteria		Cluster 28	1
Elizabethkingia	Elizabethkingia	Flavobacteriaceae	Flavobacteriales	Flavobacteriia	Bacteroidetes	Bacteria		Cluster 28	5
Fermentimonas	Fermentimonas	Porphyromonadaceae	Bacteroidales	Bacteroidia	Bacteroidetes	Bacteria		Cluster 28	5
Flavobacterium	Flavobacterium	Flavobacteriaceae	Flavobacteriales	Flavobacteriia	Bacteroidetes	Bacteria		Cluster 28	43
Gramella	Gramella	Flavobacteriaceae	Flavobacteriales	Flavobacteriia	Bacteroidetes	Bacteria		Cluster 28	1
Niabella	Niabella	Chitinophagaceae	Chitinophagales	Chitinophagia	Bacteroidetes	Bacteria		Cluster 28	7
Niastella	Niastella	Chitinophagaceae	Chitinophagales	Chitinophagia	Bacteroidetes	Bacteria		Cluster 28	7
Riemerella	Riemerella	Flavobacteriaceae	Flavobacteriales	Flavobacteriia	Bacteroidetes	Bacteria		Cluster 28	1
Sphingobacterium	Sphingobacterium	Sphingobacteriaceae	Sphingobacteriales	Sphingobacteriia	Bacteroidetes	Bacteria		Cluster 28	7
Spirosoma	Spirosoma	Cytophagaceae	Cytophagales	Cytophagia	Bacteroidetes	Bacteria		Cluster 28	9
Zymomonas	Zymomonas	Sphingomonadaceae	Sphingomonadales	Alphaproteobacteria	Proteobacteria	Bacteria		Cluster 28	4
K00128	ALDH	aldehyde dehydrogenase (NAD+)	ko00010 Glycolysis / Gluconeogenesis ko00053 Ascorbate and aldarate metabolism ko00071 Fatty acid degradation ko00280 Valine, leucine and isoleucine degradation ko00310 Lysine degradation ko00330 Arginine and proline metabolism ko00340 Histidine metabolism ko00380 Tryptophan metabolism ko00410 beta-Alanine metabolism ko00561 Glycerolipid metabolism ko00620 Pyruvate metabolism ko00625 Chloroalkane…	Null				Cluster 29	2
K00639	kbl, GCAT	glycine C-acetyltransferase	ko00260 Glycine, serine and threonine metabolism ko01100 Metabolic pathways	FUNCTION: Catalyzes the cleavage of 2-amino-3-ketobutyrate to glycine and acetyl-CoA. {ECO:0000255|HAMAP-Rule:MF_00985, ECO:0000269|PubMed:2104756}.				Cluster 29	5
K01179	E3.2.1.4	endoglucanase	ko00500 Starch and sucrose metabolism ko01100 Metabolic pathways ko02020 Two-component system	FUNCTION: Has a very high specific activity on carboxymethylcellulose.				Cluster 29	5
K01251	E3.3.1.1, ahcY	adenosylhomocysteinase	ko00270 Cysteine and methionine metabolism ko01100 Metabolic pathways	FUNCTION: May play a key role in the regulation of the intracellular concentration of adenosylhomocysteine. {ECO:0000255|HAMAP-Rule:MF_00563}.				Cluster 29	18
K01496	hisI	phosphoribosyl-AMP cyclohydrolase	ko00340 Histidine metabolism ko01100 Metabolic pathways ko01110 Biosynthesis of secondary metabolites ko01230 Biosynthesis of amino acids	FUNCTION: Catalyzes the hydrolysis of the adenine ring of phosphoribosyl-AMP. {ECO:0000255|HAMAP-Rule:MF_01021, ECO:0000269|PubMed:16042384}.				Cluster 29	12
K01523	hisE	phosphoribosyl-ATP pyrophosphohydrolase	ko00340 Histidine metabolism ko01100 Metabolic pathways ko01110 Biosynthesis of secondary metabolites ko01230 Biosynthesis of amino acids	Null				Cluster 29	5
K01698	hemB, ALAD	porphobilinogen synthase	ko00860 Porphyrin and chlorophyll metabolism ko01100 Metabolic pathways ko01110 Biosynthesis of secondary metabolites ko01120 Microbial metabolism in diverse environments	FUNCTION: Catalyzes an early step in the biosynthesis of tetrapyrroles. Binds two molecules of 5-aminolevulinate per subunit, each at a distinct site, and catalyzes their condensation to form porphobilinogen.				Cluster 29	5
K01845	hemL	glutamate-1-semialdehyde 2,1-aminomutase	ko00860 Porphyrin and chlorophyll metabolism ko01100 Metabolic pathways ko01110 Biosynthesis of secondary metabolites ko01120 Microbial metabolism in diverse environments	Null				Cluster 29	7
K02049	ABC.SN.A	NitT/TauT family transport system ATP-binding protein	Null/Inorganic ion transport and metabolism	Probably part of an ABC transporter complex. Probably Responsible for energy coupling to the transport system (Probable).				Cluster 29	5
K02492	hemA	glutamyl-tRNA reductase	ko00860 Porphyrin and chlorophyll metabolism ko01100 Metabolic pathways ko01110 Biosynthesis of secondary metabolites ko01120 Microbial metabolism in diverse environments	FUNCTION: Catalyzes the NADPH-dependent reduction of glutamyl- tRNA(Glu) to glutamate 1-semialdehyde (GSA). In the absence of NADPH, exhibits substrate esterase activity, leading to the release of glutamate from tRNA. {ECO:0000269|PubMed:10521455}.				Cluster 29	13
K02585	nifB	nitrogen fixation protein NifB	Null/General function prediction only	NDH-1 shuttles electrons from NADH, via FMN and iron-sulfur (Fe-S) centers, to quinones in the respiratory chain. Couples the redox reaction to proton translocation (for every two electrons transferred, four hydrogen ions are translocated across the cytoplasmic membrane), and thus conserves the redox energy in a proton gradient.				Cluster 29	33
K03568	tldD	TldD protein	Null/General function prediction only	Zinc metalloprotease. Able to degrade azocasein in vitro.				Cluster 29	7
Acetomicrobium	Acetomicrobium	Synergistaceae	Synergistales	Synergistia	Synergistetes	Bacteria		Cluster 3	1
Acidihalobacter	Acidihalobacter	Ectothiorhodospiraceae	Chromatiales	Gammaproteobacteria	Proteobacteria	Bacteria		Cluster 3	5
Acidipropionibacterium	Acidipropionibacterium	Propionibacteriaceae	Propionibacteriales	Actinobacteria	Actinobacteria	Bacteria		Cluster 3	13
Acidobacterium	Acidobacterium	Acidobacteriaceae	Acidobacteriales	Acidobacteriia	Acidobacteria	Bacteria		Cluster 3	17
Actinoalloteichus	Actinoalloteichus	Pseudonocardiaceae	Pseudonocardiales	Actinobacteria	Actinobacteria	Bacteria		Cluster 3	10
Actinomyces	Actinomyces	Actinomycetaceae	Actinomycetales	Actinobacteria	Actinobacteria	Bacteria		Cluster 3	72
Actinoplanes	Actinoplanes	Micromonosporaceae	Micromonosporales	Actinobacteria	Actinobacteria	Bacteria		Cluster 3	73
Actinosynnema	Actinosynnema	Pseudonocardiaceae	Pseudonocardiales	Actinobacteria	Actinobacteria	Bacteria		Cluster 3	28
Agromyces	Agromyces	Microbacteriaceae	Micrococcales	Actinobacteria	Actinobacteria	Bacteria		Cluster 3	12
Alicycliphilus	Alicycliphilus	Comamonadaceae	Burkholderiales	Betaproteobacteria	Proteobacteria	Bacteria		Cluster 3	70
Alicyclobacillus	Alicyclobacillus	Alicyclobacillaceae	Bacillales	Bacilli	Firmicutes	Bacteria		Cluster 3	61
Alloactinosynnema	Alloactinosynnema	Pseudonocardiaceae	Pseudonocardiales	Actinobacteria	Actinobacteria	Bacteria		Cluster 3	10
Ammonifex	Ammonifex	Thermoanaerobacteraceae	Thermoanaerobacterales	Clostridia	Firmicutes	Bacteria		Cluster 3	10
Anaerolinea	Anaerolinea	Anaerolineaceae	Anaerolineales	Anaerolineae	Chloroflexi	Bacteria		Cluster 3	26
Archaeoglobus	Archaeoglobus	Archaeoglobaceae	Archaeoglobales	Archaeoglobi	Euryarchaeota	Archaea		Cluster 3	5
Archangium	Archangium	Anaeromyxobacteraceae	Myxococcales	Deltaproteobacteria	Proteobacteria	Bacteria		Cluster 3	38
Arsenicicoccus	Arsenicicoccus	Intrasporangiaceae	Micrococcales	Actinobacteria	Actinobacteria	Bacteria		Cluster 3	20
Asaia	Asaia	Acetobacteraceae	Rhodospirillales	Alphaproteobacteria	Proteobacteria	Bacteria		Cluster 3	5
Brenneria	Brenneria	Pectobacteriaceae	Enterobacterales	Gammaproteobacteria	Proteobacteria	Bacteria		Cluster 3	5
Brevibacterium	Brevibacterium	Brevibacteriaceae	Micrococcales	Actinobacteria	Actinobacteria	Bacteria		Cluster 3	5
Brucella	Brucella	Brucellaceae	Rhizobiales	Alphaproteobacteria	Proteobacteria	Bacteria		Cluster 3	15
Caldilinea	Caldilinea	Caldilineaceae	Caldilineales	Caldilineae	Chloroflexi	Bacteria		Cluster 3	9
Candidatus Desulforudis	Candidatus Desulforudis	Peptococcaceae	Clostridiales	Clostridia	Firmicutes	Bacteria		Cluster 3	21
Candidatus Methanoplasma	Candidatus Methanoplasma	Methanomassiliicoccaceae	Methanomassiliicoccales	Thermoplasmata	Euryarchaeota	Archaea	Methanogenic archaea	Cluster 3	5
Candidatus Solibacter	Candidatus Solibacter	Solibacteraceae	Bryobacterales	Acidobacteriia	Acidobacteria	Bacteria		Cluster 3	60
Candidatus Symbiobacter	Candidatus Symbiobacter	Comamonadaceae	Burkholderiales	Betaproteobacteria	Proteobacteria	Bacteria		Cluster 3	11
Catenulispora	Catenulispora	Catenulisporaceae	Catenulisporales	Actinobacteria	Actinobacteria	Bacteria		Cluster 3	60
Cloacibacillus	Cloacibacillus	Synergistaceae	Synergistales	Synergistia	Synergistetes	Bacteria		Cluster 3	37
Confluentimicrobium	Confluentimicrobium	Rhodobacteraceae	Rhodobacterales	Alphaproteobacteria	Proteobacteria	Bacteria		Cluster 3	9
Corallococcus	Corallococcus	Anaeromyxobacteraceae	Myxococcales	Deltaproteobacteria	Proteobacteria	Bacteria		Cluster 3	12
Cryobacterium	Cryobacterium	Microbacteriaceae	Micrococcales	Actinobacteria	Actinobacteria	Bacteria		Cluster 3	26
Curtobacterium	Curtobacterium	Microbacteriaceae	Micrococcales	Actinobacteria	Actinobacteria	Bacteria		Cluster 3	5
Dechloromonas	Dechloromonas	Azonexaceae	Rhodocyclales	Betaproteobacteria	Proteobacteria	Bacteria		Cluster 3	5
Dehalobacter	Dehalobacter	Peptococcaceae	Clostridiales	Clostridia	Firmicutes	Bacteria		Cluster 3	10
Deinococcus	Deinococcus	Deinococcaceae	Deinococcales	Deinococci	Deinococcus-Thermus	Bacteria		Cluster 3	94
Dermacoccus	Dermacoccus	Dermacoccaceae	Micrococcales	Actinobacteria	Actinobacteria	Bacteria		Cluster 3	31
Desulfarculus	Desulfarculus	Desulfarculaceae	Desulfarculales	Deltaproteobacteria	Desulfitobacterium	Bacteria		Cluster 3	75
Desulfatibacillum	Desulfatibacillum	Desulfobacteraceae	Desulfobacterales	Deltaproteobacteria	Proteobacteria	Bacteria		Cluster 3	17
Desulfobacter	Desulfobacter	Desulfobacteraceae	Desulfobacterales	Deltaproteobacteria	Proteobacteria	Bacteria		Cluster 3	6
Desulfohalobium	Desulfohalobium	Desulfohalobiaceae	Desulfovibrionales	Deltaproteobacteria	Proteobacteria	Bacteria		Cluster 3	5
Desulfovibrio	Desulfovibrio	Desulfovibrionaceae	Desulfovibrionales	Deltaproteobacteria	Proteobacteria	Bacteria		Cluster 3	119
Desulfurivibrio	Desulfurivibrio	Desulfobulbaceae	Desulfobacterales	Deltaproteobacteria	Proteobacteria	Bacteria		Cluster 3	33
Dichomitus	Dichomitus	Polyporaceae	Polyporales	Agaricomycetes	Basidiomycota	Fungi		Cluster 3	1
Dinoroseobacter	Dinoroseobacter	Rhodobacteraceae	Rhodobacterales	Alphaproteobacteria	Proteobacteria	Bacteria		Cluster 3	7
Erythrobacter	Erythrobacter	Erythrobacteraceae	Sphingomonadales	Alphaproteobacteria	Proteobacteria	Bacteria		Cluster 3	12
Fimbriimonas	Fimbriimonas	Fimbriimonadaceae	Fimbriimonadales	Fimbriimonadia	Armatimonadetes	Bacteria		Cluster 3	22
Flavonifractor	Flavonifractor	Ruminococcaceae	Clostridiales	Clostridia	Firmicutes	Bacteria		Cluster 3	5
Gemmatimonas	Gemmatimonas	Gemmatimonadaceae	Gemmatimonadales	Gemmatimonadetes	Gemmatimonadetes	Bacteria		Cluster 3	18
Geodermatophilus	Geodermatophilus	Geodermatophilaceae	Geodermatophilales	Actinobacteria	Actinobacteria	Bacteria		Cluster 3	20
Gloeobacter	Gloeobacter	Gloeobacteraceae	Gloeobacterales	Gloeobacteria	Cyanobacteria	Bacteria		Cluster 3	17
Gluconacetobacter	Gluconacetobacter	Acetobacteraceae	Rhodospirillales	Alphaproteobacteria	Proteobacteria	Bacteria		Cluster 3	19
Gluconobacter	Gluconobacter	Acetobacteraceae	Rhodospirillales	Alphaproteobacteria	Proteobacteria	Bacteria		Cluster 3	15
Glutamicibacter	Glutamicibacter	Micrococcaceae	Micrococcales	Actinobacteria	Actinobacteria	Bacteria		Cluster 3	5
Granulibacter	Granulibacter	Acetobacteraceae	Rhodospirillales	Alphaproteobacteria	Proteobacteria	Bacteria		Cluster 3	5
Hahella	Hahella	Hahellaceae	Oceanospirillales	Gammaproteobacteria	Proteobacteria	Bacteria		Cluster 3	6
Haladaptatus	Haladaptatus	Halobacteriaceae	Halobacteriales	Halobacteria	Euryarchaeota	Archaea		Cluster 3	8
Halalkalicoccus	Halalkalicoccus	Halobacteriaceae	Halobacteriales	Halobacteria	Euryarchaeota	Archaea		Cluster 3	6
Haliangium	Haliangium	Kofleriaceae	Myxococcales	Deltaproteobacteria	Proteobacteria	Bacteria		Cluster 3	48
Haloarcula	Haloarcula	Haloarculaceae	Halobacteriales	Halobacteria	Euryarchaeota	Archaea		Cluster 3	9
Halobiforma	Halobiforma	Natrialbaceae	Natrialbales	Halobacteria	Euryarchaeota	Archaea		Cluster 3	12
Halogeometricum	Halogeometricum	Haloferacaceae	Haloferacales	Halobacteria	Euryarchaeota	Archaea		Cluster 3	12
Halopenitus	Halopenitus	Halorubraceae	Haloferacales	Halobacteria	Euryarchaeota	Archaea		Cluster 3	4
Hoeflea	Hoeflea	Phyllobacteriaceae	Rhizobiales	Alphaproteobacteria	Proteobacteria	Bacteria		Cluster 3	13
Hyphomicrobium	Hyphomicrobium	Hyphomicrobiaceae	Rhizobiales	Alphaproteobacteria	Proteobacteria	Bacteria		Cluster 3	45
Ilumatobacter	Ilumatobacter	Ilumatobacteraceae	Acidimicrobiales	Acidimicrobiia	Actinobacteria	Bacteria		Cluster 3	27
Intestinimonas	Intestinimonas	n_unclassifiedClostridiales	Clostridiales	Clostridia	Firmicutes	Bacteria		Cluster 3	10
Intrasporangium	Intrasporangium	Intrasporangiaceae	Micrococcales	Actinobacteria	Actinobacteria	Bacteria		Cluster 3	22
Isoptericola	Isoptericola	Promicromonosporaceae	Micrococcales	Actinobacteria	Actinobacteria	Bacteria		Cluster 3	13
Isosphaera	Isosphaera	Isosphaeraceae	Isosphaerales	Planctomycetia	Planctomycetes	Bacteria		Cluster 3	26
Jannaschia	Jannaschia	Rhodobacteraceae	Rhodobacterales	Alphaproteobacteria	Proteobacteria	Bacteria		Cluster 3	2
Jeongeupia	Jeongeupia	Chromobacteriaceae	Neisseriales	Betaproteobacteria	Proteobacteria	Bacteria		Cluster 3	16
Jonesia	Jonesia	Jonesiaceae	Micrococcales	Actinobacteria	Actinobacteria	Bacteria		Cluster 3	5
Kibdelosporangium	Kibdelosporangium	Pseudonocardiaceae	Pseudonocardiales	Actinobacteria	Actinobacteria	Bacteria		Cluster 3	14
Kineococcus	Kineococcus	Kineosporiaceae	Kineosporiales	Actinobacteria	Actinobacteria	Bacteria		Cluster 3	23
Kiritimatiella	Kiritimatiella	Kiritimatiellaceae	Kiritimatiellales	Kiritimatiellae	Kiritimatiellaeota	Bacteria		Cluster 3	30
Kitasatospora	Kitasatospora	Streptomycetaceae	Streptomycetales	Actinobacteria	Actinobacteria	Bacteria		Cluster 3	12
Kocuria	Kocuria	Micrococcaceae	Micrococcales	Actinobacteria	Actinobacteria	Bacteria		Cluster 3	77
Komagataeibacter	Komagataeibacter	Acetobacteraceae	Rhodospirillales	Alphaproteobacteria	Proteobacteria	Bacteria		Cluster 3	10
Kribbella	Kribbella	Nocardioidaceae	Propionibacteriales	Actinobacteria	Actinobacteria	Bacteria		Cluster 3	6
Kutzneria	Kutzneria	Pseudonocardiaceae	Pseudonocardiales	Actinobacteria	Actinobacteria	Bacteria		Cluster 3	5
Leifsonia	Leifsonia	Microbacteriaceae	Micrococcales	Actinobacteria	Actinobacteria	Bacteria		Cluster 3	27
Lentibacillus	Lentibacillus	Bacillaceae	Bacillales	Bacilli	Firmicutes	Bacteria		Cluster 3	5
Lentzea	Lentzea	Pseudonocardiaceae	Pseudonocardiales	Actinobacteria	Actinobacteria	Bacteria		Cluster 3	10
Limnochorda	Limnochorda	Limnochordaceae	Limnochordales	Limnochordia	Firmicutes	Bacteria		Cluster 3	38
Limnohabitans	Limnohabitans	Comamonadaceae	Burkholderiales	Betaproteobacteria	Proteobacteria	Bacteria		Cluster 3	2
Magnetospira	Magnetospira	Rhodospirillaceae	Rhodospirillales	Alphaproteobacteria	Proteobacteria	Bacteria		Cluster 3	5
Magnetospirillum	Magnetospirillum	Rhodospirillaceae	Rhodospirillales	Alphaproteobacteria	Proteobacteria	Bacteria		Cluster 3	121
Marinovum	Marinovum	Rhodobacteraceae	Rhodobacterales	Alphaproteobacteria	Proteobacteria	Bacteria		Cluster 3	3
Martelella	Martelella	Aurantimonadaceae	Rhizobiales	Alphaproteobacteria	Proteobacteria	Bacteria		Cluster 3	26
Meiothermus	Meiothermus	Thermaceae	Thermales	Deinococci	Deinococcus-Thermus	Bacteria		Cluster 3	53
Methanocella	Methanocella	Methanocellaceae	Methanocellales	Methanomicrobia	Euryarchaeota	Archaea	Methanogenic archaea	Cluster 3	6
Methylobacillus	Methylobacillus	Methylophilaceae	Nitrosomonadales	Betaproteobacteria	Proteobacteria	Bacteria		Cluster 3	6
Methylobacterium	Methylobacterium	Methylobacteriaceae	Rhizobiales	Alphaproteobacteria	Proteobacteria	Bacteria		Cluster 3	36
Methylocella	Methylocella	Beijerinckiaceae	Rhizobiales	Alphaproteobacteria	Proteobacteria	Bacteria		Cluster 3	6
Methylocystis	Methylocystis	Methylocystaceae	Rhizobiales	Alphaproteobacteria	Proteobacteria	Bacteria		Cluster 3	9
Methylomicrobium	Methylomicrobium	Methylococcaceae	Methylococcales	Gammaproteobacteria	Proteobacteria	Bacteria		Cluster 3	2
Methyloversatilis	Methyloversatilis	Sterolibacteriaceae	Nitrosomonadales	Betaproteobacteria	Proteobacteria	Bacteria		Cluster 3	5
Micavibrio	Micavibrio			Alphaproteobacteria	Proteobacteria	Bacteria		Cluster 3	10
Micrococcus	Micrococcus	Micrococcaceae	Micrococcales	Actinobacteria	Actinobacteria	Bacteria		Cluster 3	36
Microlunatus	Microlunatus	Propionibacteriaceae	Propionibacteriales	Actinobacteria	Actinobacteria	Bacteria		Cluster 3	5
Micromonospora	Micromonospora	Micromonosporaceae	Micromonosporales	Actinobacteria	Actinobacteria	Bacteria		Cluster 3	23
Microterricola	Microterricola	Microbacteriaceae	Micrococcales	Actinobacteria	Actinobacteria	Bacteria		Cluster 3	13
Myxococcus	Myxococcus	Myxococcaceae	Myxococcales	Deltaproteobacteria	Proteobacteria	Bacteria		Cluster 3	31
Nakamurella	Nakamurella	Nakamurellaceae	Nakamurellales	Actinobacteria	Actinobacteria	Bacteria		Cluster 3	11
Natronococcus	Natronococcus	Natrialbaceae	Natrialbales	Halobacteria	Euryarchaeota	Archaea		Cluster 3	5
Natronomonas	Natronomonas	Haloarculaceae	Halobacteriales	Halobacteria	Euryarchaeota	Archaea		Cluster 3	5
Neomicrococcus	Neomicrococcus	Micrococcaceae	Micrococcales	Actinobacteria	Actinobacteria	Bacteria		Cluster 3	2
Nocardia	Nocardia	Nocardiaceae	Corynebacteriales	Actinobacteria	Actinobacteria	Bacteria		Cluster 3	113
Nocardioides	Nocardioides	Nocardioidaceae	Propionibacteriales	Actinobacteria	Actinobacteria	Bacteria		Cluster 3	25
Nocardiopsis	Nocardiopsis	Nocardiopsaceae	Streptosporangiales	Actinobacteria	Actinobacteria	Bacteria		Cluster 3	1
Novosphingobium	Novosphingobium	Sphingomonadaceae	Sphingomonadales	Alphaproteobacteria	Proteobacteria	Bacteria		Cluster 3	30
Oceanithermus	Oceanithermus	Thermaceae	Thermales	Deinococci	Deinococcus-Thermus	Bacteria		Cluster 3	33
Ochrobactrum	Ochrobactrum	Brucellaceae	Rhizobiales	Alphaproteobacteria	Proteobacteria	Bacteria		Cluster 3	4
Oligotropha	Oligotropha	Bradyrhizobiaceae	Rhizobiales	Alphaproteobacteria	Proteobacteria	Bacteria		Cluster 3	14
Opitutus	Opitutus	Opitutaceae	Opitutales	Opitutae	Verrucomicrobia	Bacteria		Cluster 3	28
Oscillibacter	Oscillibacter	Oscillospiraceae	Clostridiales	Clostridia	Firmicutes	Bacteria		Cluster 3	5
Ottowia	Ottowia	Comamonadaceae	Burkholderiales	Betaproteobacteria	Proteobacteria	Bacteria	Host genomically correlated with CH4 emissions	Cluster 3	6
Paludisphaera	Paludisphaera	Isosphaeraceae	Isosphaerales	Planctomycetia	Planctomycetes	Bacteria		Cluster 3	33
Paracoccus	Paracoccus	Rhodobacteraceae	Rhodobacterales	Alphaproteobacteria	Proteobacteria	Bacteria		Cluster 3	23
Pararhodospirillum	Pararhodospirillum	Rhodospirillaceae	Rhodospirillales	Alphaproteobacteria	Proteobacteria	Bacteria		Cluster 3	5
Parvibaculum	Parvibaculum	Rhodobiaceae	Rhizobiales	Alphaproteobacteria	Proteobacteria	Bacteria		Cluster 3	23
Parvularcula	Parvularcula	Parvularculaceae	Parvularculales	Alphaproteobacteria	Proteobacteria	Bacteria		Cluster 3	6
Pectobacterium	Pectobacterium	Pectobacteriaceae	Enterobacterales	Gammaproteobacteria	Proteobacteria	Bacteria		Cluster 3	1
Pelobacter	Pelobacter	Desulfuromonadaceae	Desulfuromonadales	Deltaproteobacteria	Proteobacteria	Bacteria		Cluster 3	78
Phaeobacter	Phaeobacter	Rhodobacteraceae	Rhodobacterales	Alphaproteobacteria	Proteobacteria	Bacteria		Cluster 3	8
Phycisphaera	Phycisphaera	Phycisphaeraceae	Phycisphaerales	Phycisphaerae	Planctomycetes	Bacteria		Cluster 3	46
Planctomyces	Planctomyces	Planctomycetaceae	Planctomycetales	Planctomycetia	Planctomycetes	Bacteria		Cluster 3	74
Polaromonas	Polaromonas	Comamonadaceae	Burkholderiales	Betaproteobacteria	Proteobacteria	Bacteria		Cluster 3	33
Pseudarthrobacter	Pseudarthrobacter	Micrococcaceae	Micrococcales	Actinobacteria	Actinobacteria	Bacteria		Cluster 3	32
Pseudopropionibacterium	Pseudopropionibacterium	Propionibacteriaceae	Propionibacteriales	Actinobacteria	Actinobacteria	Bacteria		Cluster 3	9
Rhodoferax	Rhodoferax	Comamonadaceae	Burkholderiales	Betaproteobacteria	Proteobacteria	Bacteria		Cluster 3	22
Rhodopseudomonas	Rhodopseudomonas	Bradyrhizobiaceae	Rhizobiales	Alphaproteobacteria	Proteobacteria	Bacteria		Cluster 3	68
Rhodothermus	Rhodothermus	Rhodothermaceae	BacteroidetesOrderII.Incertaesedis		Bacteroidetes	Bacteria		Cluster 3	56
Rhodotorula	Rhodotorula	Sporidiobolaceae	Sporidiobolales	Microbotryomycetes	Basidiomycota	Fungi		Cluster 3	10
Roseateles	Roseateles		Burkholderiales	Betaproteobacteria	Proteobacteria	Bacteria		Cluster 3	14
Roseibacterium	Roseibacterium	Rhodobacteraceae	Rhodobacterales	Alphaproteobacteria	Proteobacteria	Bacteria		Cluster 3	13
Roseiflexus	Roseiflexus	Roseiflexaceae	Chloroflexales	Chloroflexia	Chloroflexi	Bacteria		Cluster 3	5
Roseomonas	Roseomonas	Acetobacteraceae	Rhodospirillales	Alphaproteobacteria	Proteobacteria	Bacteria		Cluster 3	41
Rubrobacter	Rubrobacter	Rubrobacteraceae	Rubrobacterales	Rubrobacteria	Actinobacteria	Bacteria		Cluster 3	16
Ruminiclostridium	Ruminiclostridium	Hungateiclostridiaceae	Clostridiales	Clostridia	Firmicutes	Bacteria		Cluster 3	8
Saccharothrix	Saccharothrix	Pseudonocardiaceae	Pseudonocardiales	Actinobacteria	Actinobacteria	Bacteria		Cluster 3	16
Salinarchaeum	Salinarchaeum	Natrialbaceae	Natrialbales	Halobacteria	Euryarchaeota	Archaea		Cluster 3	2
Salinibacter	Salinibacter	Rhodothermaceae	BacteroidetesOrderII.Incertaesedis		Bacteroidetes	Bacteria		Cluster 3	11
Salinispora	Salinispora	Micromonosporaceae	Micromonosporales	Actinobacteria	Actinobacteria	Bacteria		Cluster 3	6
Sarcina	Sarcina	Clostridiaceae	Clostridiales	Clostridia	Firmicutes	Bacteria		Cluster 3	2
Schizophyllum	Schizophyllum	Schizophyllaceae	Agaricales	Agaricomycetes	Basidiomycota	Fungi		Cluster 3	1
Sediminispirochaeta	Sediminispirochaeta	Spirochaetaceae	Spirochaetales	Spirochaetia	Spirochaetes	Bacteria		Cluster 3	5
Serinicoccus	Serinicoccus	Intrasporangiaceae	Micrococcales	Actinobacteria	Actinobacteria	Bacteria		Cluster 3	17
Singulisphaera	Singulisphaera	Isosphaeraceae	Isosphaerales	Planctomycetia	Planctomycetes	Bacteria		Cluster 3	19
Sphaerobacter	Sphaerobacter	Sphaerobacteraceae	Sphaerobacterales	Thermomicrobia	Chloroflexi	Bacteria		Cluster 3	23
Sphingobium	Sphingobium	Sphingomonadaceae	Sphingomonadales	Alphaproteobacteria	Proteobacteria	Bacteria		Cluster 3	37
Stackebrandtia	Stackebrandtia	Glycomycetaceae	Glycomycetales	Actinobacteria	Actinobacteria	Bacteria		Cluster 3	6
Starkeya	Starkeya	Xanthobacteraceae	Rhizobiales	Alphaproteobacteria	Proteobacteria	Bacteria		Cluster 3	15
Streptomyces	Streptomyces	Streptomycetaceae	Streptomycetales	Actinobacteria	Actinobacteria	Bacteria		Cluster 3	70
Streptosporangium	Streptosporangium	Streptosporangiaceae	Streptosporangiales	Actinobacteria	Actinobacteria	Bacteria		Cluster 3	21
Symbiobacterium	Symbiobacterium	Symbiobacteriaceae	Clostridiales	Clostridia	Firmicutes	Bacteria		Cluster 3	61
Syntrophobacter	Syntrophobacter	Syntrophobacteraceae	Syntrophobacterales	Deltaproteobacteria	Proteobacteria	Bacteria		Cluster 3	16
Syntrophomonas	Syntrophomonas	Syntrophomonadaceae	Clostridiales	Clostridia	Firmicutes	Bacteria		Cluster 3	6
Syntrophothermus	Syntrophothermus	Syntrophomonadaceae	Clostridiales	Clostridia	Firmicutes	Bacteria		Cluster 3	3
Syntrophus	Syntrophus	Syntrophaceae	Syntrophobacterales	Deltaproteobacteria	Proteobacteria	Bacteria		Cluster 3	7
Tateyamaria	Tateyamaria	Rhodobacteraceae	Rhodobacterales	Alphaproteobacteria	Proteobacteria	Bacteria		Cluster 3	5
Thermacetogenium	Thermacetogenium	Thermoanaerobacteraceae	Thermoanaerobacterales	Clostridia	Firmicutes	Bacteria		Cluster 3	5
Thermaerobacter	Thermaerobacter	ClostridialesFamilyXVII.IncertaeSedis	Clostridiales	Clostridia	Firmicutes	Bacteria		Cluster 3	23
Thermanaerovibrio	Thermanaerovibrio	Synergistaceae	Synergistales	Synergistia	Synergistetes	Bacteria		Cluster 3	6
Thermobacillus	Thermobacillus	Paenibacillaceae	Bacillales	Bacilli	Firmicutes	Bacteria		Cluster 3	36
Thermobaculum	Thermobaculum				Thermobaculum	Bacteria		Cluster 3	5
Thermomonospora	Thermomonospora	Thermomonosporaceae	Streptosporangiales	Actinobacteria	Actinobacteria	Bacteria		Cluster 3	21
Thermus	Thermus	Thermaceae	Thermales	Deinococci	Deinococcus-Thermus	Bacteria		Cluster 3	55
Trametes	Trametes	Polyporaceae	Polyporales	Agaricomycetes	Basidiomycota	Fungi		Cluster 3	1
Turneriella	Turneriella	Leptospiraceae	Leptospirales	Spirochaetia	Spirochaetes	Bacteria		Cluster 3	11
Verminephrobacter	Verminephrobacter	Comamonadaceae	Burkholderiales	Betaproteobacteria	Proteobacteria	Bacteria		Cluster 3	10
Verrucomicrobium	Verrucomicrobium	Verrucomicrobiaceae	Verrucomicrobiales	Verrucomicrobiae	Verrucomicrobia	Bacteria		Cluster 3	35
Verrucosispora	Verrucosispora	Micromonosporaceae	Micromonosporales	Actinobacteria	Actinobacteria	Bacteria		Cluster 3	29
Vulgatibacter	Vulgatibacter	Vulgatibacteraceae	Myxococcales	Deltaproteobacteria	Proteobacteria	Bacteria		Cluster 3	44
Yangia	Yangia	Rhodobacteraceae	Rhodobacterales	Alphaproteobacteria	Proteobacteria	Bacteria		Cluster 3	8
Akkermansia	Akkermansia	Akkermansiaceae	Verrucomicrobiales	Verrucomicrobiae	Verrucomicrobia	Bacteria		Cluster 30	47
Anthracocystis	Anthracocystis	Ustilaginaceae	Ustilaginales	Ustilaginomycetes	Basidiomycota	Fungi		Cluster 30	5
Chloracidobacterium	Chloracidobacterium			Blastocatellia	Acidobacteria	Bacteria		Cluster 30	14
Emticicia	Emticicia	Cytophagaceae	Cytophagales	Cytophagia	Bacteroidetes	Bacteria		Cluster 30	6
Geitlerinema	Geitlerinema	Coleofasciculaceae	Oscillatoriales	Oscillatoriophycideae	Cyanobacteria	Bacteria		Cluster 30	6
Mobiluncus	Mobiluncus	Actinomycetaceae	Actinomycetales	Actinobacteria	Actinobacteria	Bacteria		Cluster 30	5
Octadecabacter	Octadecabacter	Rhodobacteraceae	Rhodobacterales	Alphaproteobacteria	Proteobacteria	Bacteria		Cluster 30	5
Pirellula	Pirellula	Pirellulaceae	Pirellulales	Planctomycetia	Planctomycetes	Bacteria		Cluster 30	13
Planctopirus	Planctopirus	Planctomycetaceae	Planctomycetales	Planctomycetia	Planctomycetes	Bacteria		Cluster 30	5
Rhodopirellula	Rhodopirellula	Planctomycetaceae	Planctomycetales	Planctomycetia	Planctomycetes	Bacteria		Cluster 30	5
Rubinisphaera	Rubinisphaera	Planctomycetaceae	Planctomycetales	Planctomycetia	Planctomycetes	Bacteria		Cluster 30	15
K00882	fruK	1-phosphofructokinase	ko00051 Fructose and mannose metabolism ko01100 Metabolic pathways	Null				Cluster 31	6
K00975	glgC	glucose-1-phosphate adenylyltransferase	ko00500 Starch and sucrose metabolism ko00520 Amino sugar and nucleotide sugar metabolism ko01100 Metabolic pathways ko01110 Biosynthesis of secondary metabolites ko02026 Biofilm formation - Escherichia coli	FUNCTION: Involved in the biosynthesis of ADP-glucose, a building block required for the elongation reactions to produce glycogen. Catalyzes the reaction between ATP and alpha-D-glucose 1-phosphate (G1P) to produce pyrophosphate and ADP-Glc. {ECO:0000269|PubMed:1648099}.				Cluster 31	8
K01012	bioB	biotin synthase	ko00780 Biotin metabolism ko01100 Metabolic pathways	FUNCTION: Catalyzes the conversion of dethiobiotin (DTB) to biotin by the insertion of a sulfur atom into dethiobiotin via a radical- based mechanism. {ECO:0000269|PubMed:8142361}.				Cluster 31	7
K01151	nfo	deoxyribonuclease IV	ko03410 Base excision repair	FUNCTION: Endonuclease IV plays a role in DNA repair. It cleaves phosphodiester bonds at apurinic or apyrimidinic sites (AP sites) to produce new 5'-ends that are base-free deoxyribose 5-phosphate residues. It preferentially attacks modified AP sites created by bleomycin and neocarzinostatin.				Cluster 31	3
K03438	mraW, rsmH	16S rRNA (cytosine1402-N4)-methyltransferase	Null/Translation, ribosomal structure and biogenesis	Specifically methylates the N4 position of cytidine in position 1402 (C1402) of 16S rRNA. In vitro, active on the assembled 30S subunit, but not naked 16S rRNA or 70S ribosomes.				Cluster 31	18
K03529	smc	chromosome segregation protein	Null/Cell cycle control, cell division, chromosome partitioning	Required for chromosome condensation and partitioning.				Cluster 31	16
K03581	recD	exodeoxyribonuclease V alpha subunit	ko03440 Homologous recombination	FUNCTION: A helicase/nuclease that prepares dsDNA breaks (DSB) for recombinational DNA repair. Binds to DSBs and unwinds DNA via a rapid (>1 kb/second) and highly processive (>30 kb) ATP-dependent bidirectional helicase. Unwinds dsDNA until it encounters a Chi (crossover hotspot instigator, 5'-GCTGGTGG-3') sequence from the 3' direction. Cuts ssDNA a few nucleotides 3' to Chi site, by nicking one…				Cluster 31	10
K03892	arsR	ArsR family transcriptional regulator, arsenate/arsenite/antimonite-responsive transcriptional repressor	Null/Transcription	Transcriptional repressor for the arsEFG operon. ArsE is a trans-acting regulatory protein which controls its own expression. The repressive effect of ArsE is alleviated by oxyions of +III oxidation state of arsenic, antimony, and bismuth, as well as arsenate (As(V)) (By similarity).				Cluster 31	5
K04487	iscS, NFS1	cysteine desulfurase	ko00730 Thiamine metabolism ko01100 Metabolic pathways ko04122 Sulfur relay system	FUNCTION: Master enzyme that delivers sulfur to a number of partners involved in Fe-S cluster assembly, tRNA modification or cofactor biosynthesis. Catalyzes the removal of elemental sulfur from cysteine to produce alanine. Functions as a sulfur delivery protein for Fe-S cluster synthesis onto IscU, an Fe-S scaffold assembly protein, as well as other S acceptor proteins. Preferentially binds to d…			Host genomically correlated with CH4 emissions	Cluster 31	5
K04758	feoA	ferrous iron transport protein A	Null/Inorganic ion transport and metabolism	Involved in Fe(2+) ion uptake (PubMed:8407793). Does not stimulate the GTPase activity of the N-terminus of FeoB (residues 1-276).				Cluster 31	5
K00651	metA	homoserine O-succinyltransferase/O-acetyltransferase	ko00270 Cysteine and methionine metabolism ko00920 Sulfur metabolism ko01100 Metabolic pathways ko01110 Biosynthesis of secondary metabolites ko01130 Biosynthesis of antibiotics ko01230 Biosynthesis of amino acids	FUNCTION: Transfers an acetyl group from acetyl-CoA to L- homoserine, forming acetyl-L-homoserine. {ECO:0000256|HAMAP- Rule:MF_00295}.				Cluster 32	7
K00656	E2.3.1.54, pflD	formate C-acetyltransferase	ko00620 Pyruvate metabolism ko00640 Propanoate metabolism ko00650 Butanoate metabolism ko01100 Metabolic pathways ko01120 Microbial metabolism in diverse environments	Null				Cluster 32	5
K00873	PK, pyk	pyruvate kinase	ko00010 Glycolysis / Gluconeogenesis ko00230 Purine metabolism ko00620 Pyruvate metabolism ko01100 Metabolic pathways ko01110 Biosynthesis of secondary metabolites ko01120 Microbial metabolism in diverse environments ko01130 Biosynthesis of antibiotics ko01200 Carbon metabolism ko01230 Biosynthesis of amino acids ko04922 Glucagon signaling pathway ko04930 Type II diabetes mellitus ko05165 Human p…	Null				Cluster 32	3
K01372	BLMH, pepC	bleomycin hydrolase	Null/Amino acid transport and metabolism	Hydrolyzes naphthylamide-substituted amino acids as well as di- and tripeptides in which the half-cystine residue is involved in a disulfide loop, notably in oxytocin and vasopressin. Has also a bleomycin hydrolase activity (By similarity).				Cluster 32	5
K01620	ltaE	threonine aldolase	ko00260 Glycine, serine and threonine metabolism ko01100 Metabolic pathways ko01110 Biosynthesis of secondary metabolites ko01120 Microbial metabolism in diverse environments ko01130 Biosynthesis of antibiotics ko01230 Biosynthesis of amino acids	FUNCTION: Catalyzes the cleavage of L-allo-threonine and L- threonine to glycine and acetaldehyde. L-threo-phenylserine and L- erythro-phenylserine are also good substrates.				Cluster 32	6
K03575	mutY	A/G-specific adenine glycosylase	ko03410 Base excision repair	FUNCTION: Adenine glycosylase active on G-A mispairs. MutY also corrects error-prone DNA synthesis past GO lesions which are due to the oxidatively damaged form of guanine: 7,8-dihydro-8- oxoguanine (8-oxo-dGTP). {ECO:0000269|PubMed:1445834, ECO:0000269|PubMed:2682664}.				Cluster 32	11
K03588	ftsW, spoVE	cell division protein FtsW	ko04112 Cell cycle - Caulobacter	FUNCTION: Peptidoglycan polymerase that is essential for cell division (Probable). Functions probably in conjunction with the penicillin-binding protein 3 (ftsI) (PubMed:9603865, PubMed:11807049). Required for localization of FtsI (PubMed:11807049). {ECO:0000269|PubMed:11807049, ECO:0000269|PubMed:9603865, ECO:0000305|PubMed:27643381, ECO:0000305|PubMed:9218774}.				Cluster 32	11
K03614	rnfD	Na+-translocating ferredoxin:NAD+ oxidoreductase subunit D	Null/Energy production and conversion	Part of a membrane-bound complex that couples electron transfer with translocation of ions across the membrane.				Cluster 32	4
K03615	rnfC	Na+-translocating ferredoxin:NAD+ oxidoreductase subunit C	Null/Energy production and conversion	Part of a membrane-bound complex that couples electron transfer with translocation of ions across the membrane. Catalyzes Na(+) transport, most probably coupled to electron transfer from reduced ferredoxin to methanophenazine and heterodisulfide reductase. Involved in heterodisulfide reduction during methanogenesis from acetate.				Cluster 32	6
K07088	K07088	uncharacterized protein	Null/General function prediction only	Null				Cluster 32	2
RUG10024	Succiniclasticum	Acidaminococcaceae	Acidaminococcales	Negativicutes	Firmicutes	Bacteria		Cluster 33	7
RUG10107	Prevotella	Prevotellaceae	Bacteroidales	Bacteroidia	Bacteroidetes	Bacteria		Cluster 33	9
RUG10951	Succiniclasticum	Acidaminococcaceae	Acidaminococcales	Negativicutes	Firmicutes	Bacteria		Cluster 33	12
RUG10957	Succiniclasticum	Acidaminococcaceae	Acidaminococcales	Negativicutes	Firmicutes	Bacteria		Cluster 33	6
RUG11031	Succiniclasticum	Acidaminococcaceae	Acidaminococcales	Negativicutes	Firmicutes	Bacteria		Cluster 33	6
RUG11642		Prevotellaceae	Bacteroidales	Bacteroidia	Bacteroidetes	Bacteria		Cluster 33	7
RUG14335	Succiniclasticum	Acidaminococcaceae	Acidaminococcales	Negativicutes	Firmicutes	Bacteria		Cluster 33	14
RUG14525		Prevotellaceae	Bacteroidales	Bacteroidia	Bacteroidetes	Bacteria		Cluster 33	5
RUG14790	Succiniclasticum	Acidaminococcaceae	Acidaminococcales	Negativicutes	Firmicutes	Bacteria		Cluster 33	6
RUG14808	Succiniclasticum	Acidaminococcaceae	Acidaminococcales	Negativicutes	Firmicutes	Bacteria		Cluster 33	5
K01191	MAN2C1	alpha-mannosidase	ko00511 Other glycan degradation	Null				Cluster 34	6
K01206	FUCA	alpha-L-fucosidase	ko00511 Other glycan degradation	Null				Cluster 34	8
K01212	sacC, levB	levanase	ko00500 Starch and sucrose metabolism	FUNCTION: Catalyzes the degradation of levan mainly into levanbiose (difructose). Is not active on sucrose. {ECO:0000269|PubMed:11739774, ECO:0000269|PubMed:15528654}.				Cluster 34	5
K04564	SOD2	superoxide dismutase, Fe-Mn family	ko04013 MAPK signaling pathway - fly ko04068 FoxO signaling pathway ko04146 Peroxisome ko04211 Longevity regulating pathway ko04212 Longevity regulating pathway - worm ko04213 Longevity regulating pathway - multiple species ko05016 Huntington disease	FUNCTION: Destroys superoxide anion radicals which are normally produced within the cells and which are toxic to biological systems.				Cluster 34	5
K04773	sppA	protease IV	Null/Posttranslational modification, protein turnover, chaperones	Digests cleaved signal peptides in vitro, its in vivo function is unknown. This activity is necessary to maintain proper secretion of mature proteins across the membrane.				Cluster 34	16
K07037	pgpH	cyclic-di-AMP phosphodiesterase PgpH	Null/General function prediction only	A phosphodiesterase (PDE) that hydrolyzes cyclic di-3',5'-adenylate (c-di-AMP); there are at least 2 PDEs for c-di-AMP in this bacteria (this and pdeA), this may be the major PDE for growth in liquid culture (PubMed:25583510). During host infection c-di-AMP is secreted into the host cytoplasm which leads to interferon-beta production and secretion by the host (Probable). The cytoplasmic HD domain…				Cluster 34	13
K07259	dacB	serine-type D-Ala-D-Ala carboxypeptidase/endopeptidase (penicillin-binding protein 4)	ko00550 Peptidoglycan biosynthesis	FUNCTION: Not involved in transpeptidation but exclusively catalyzes a DD-carboxypeptidase and DD-endopeptidase reaction. {ECO:0000269|PubMed:2046551}.				Cluster 34	5
K07271	licD	lipopolysaccharide cholinephosphotransferase	Null/Lipid transport and metabolism	Transfers phosphorylcholine (ChoP) from choline diphosphonucleoside to the lipopolysaccharide (LPS).				Cluster 34	8
K07315	rsbU_P	phosphoserine phosphatase RsbU/P	Null/Signal transduction mechanisms, Transcription	Positive regulator of sigma-B activity. Dephosphorylates RsbV in response to environmental stress conveyed from the RsbXST module.				Cluster 34	8
K08307	mltD, dniR	membrane-bound lytic murein transglycosylase D	Null/Cell wall/membrane/envelope biogenesis	Murein-degrading enzyme. May play a role in recycling of muropeptides during cell elongation and/or cell division (By similarity).				Cluster 34	5
RUG10467			Bacteroidales	Bacteroidia	Bacteroidetes	Bacteria		Cluster 35	7
RUG10880		Prevotellaceae	Bacteroidales	Bacteroidia	Bacteroidetes	Bacteria		Cluster 35	2
RUG12159			Bacteroidales	Bacteroidia	Bacteroidetes	Bacteria		Cluster 35	17
RUG12344			Bacteroidales	Bacteroidia	Bacteroidetes	Bacteria		Cluster 35	7
RUG12479			Bacteroidales	Bacteroidia	Bacteroidetes	Bacteria		Cluster 35	8
RUG13341			Bacteroidales	Bacteroidia	Bacteroidetes	Bacteria		Cluster 35	3
RUG13853		Prevotellaceae	Bacteroidales	Bacteroidia	Bacteroidetes	Bacteria		Cluster 35	1
RUG14016			Bacteroidales	Bacteroidia	Bacteroidetes	Bacteria		Cluster 35	5
RUG14403			Bacteroidales	Bacteroidia	Bacteroidetes	Bacteria		Cluster 35	1
RUG14519		Prevotellaceae	Bacteroidales	Bacteroidia	Bacteroidetes	Bacteria		Cluster 35	12
K00762	pyrE	orotate phosphoribosyltransferase	ko00240 Pyrimidine metabolism ko01100 Metabolic pathways	FUNCTION: Catalyzes the transfer of a ribosyl phosphate group from 5-phosphoribose 1-diphosphate to orotate, leading to the formation of orotidine monophosphate (OMP). {ECO:0000255|HAMAP- Rule:MF_01208, ECO:0000269|PubMed:8620002}.				Cluster 36	10
K00794	ribH, RIB4	6,7-dimethyl-8-ribityllumazine synthase	ko00740 Riboflavin metabolism ko01100 Metabolic pathways ko01110 Biosynthesis of secondary metabolites	FUNCTION: Catalyzes the formation of 6,7-dimethyl-8- ribityllumazine by condensation of 5-amino-6-(D- ribitylamino)uracil with 3,4-dihydroxy-2-butanone 4-phosphate. This is the penultimate step in the biosynthesis of riboflavin. Is able to use the non-natural R enantiomer of 3,4-dihydroxy-2- butanone 4-phosphate as a substrate, but with less efficiency than the natural S enantiomer. Cannot use un…				Cluster 36	21
K01858	INO1, ISYNA1	myo-inositol-1-phosphate synthase	ko00521 Streptomycin biosynthesis ko00562 Inositol phosphate metabolism ko01100 Metabolic pathways ko01130 Biosynthesis of antibiotics	FUNCTION: Catalyzes the conversion of glucose 6-phosphate to 1D- myo-inositol 3-phosphate. {ECO:0000250}.				Cluster 36	5
K02232	cobQ, cbiP	adenosylcobyric acid synthase	ko00860 Porphyrin and chlorophyll metabolism ko01100 Metabolic pathways	FUNCTION: Catalyzes amidations at positions B, D, E, and G on adenosylcobyrinic A,C-diamide. NH(2) groups are provided by glutamine, and one molecule of ATP is hydrogenolyzed for each amidation.				Cluster 36	14
K02601	nusG	transcription termination/antitermination protein NusG	Null/Transcription	Participates in transcription elongation, termination and antitermination. In the absence of Rho, increases the rate of transcription elongation by the RNA polymerase (RNAP), probably by partially suppressing pausing. In the presence of Rho, modulates most Rho-dependent termination events by interacting with the RNAP to render the complex more susceptible to the termination activity of Rho. May b…				Cluster 36	8
K03147	thiC	phosphomethylpyrimidine synthase	ko00730 Thiamine metabolism ko01100 Metabolic pathways	FUNCTION: Catalyzes the synthesis of the hydroxymethylpyrimidine phosphate (HMP-P) moiety of thiamine from aminoimidazole ribotide (AIR) in a radical S-adenosyl-L-methionine (SAM)-dependent reaction.				Cluster 36	12
K05934	E2.1.1.131, cobJ, cbiH	precorrin-3B C17-methyltransferase	ko00860 Porphyrin and chlorophyll metabolism ko01100 Metabolic pathways	FUNCTION: Methyltransferase that likely catalyzes the ring contraction and methylation of C-17 in cobalt-factor III to form cobalt-factor IV. May also convert cobalt-precorrin-3 to cobalt- precorrin-4. {ECO:0000269|PubMed:16198574}.				Cluster 36	5
K06901	pbuG	putative MFS transporter, AGZA family, xanthine/uracil permea	Null/Nucleotide transport and metabolism	Involved in the uptake of the purine bases hypoxanthine and guanine.				Cluster 36	1
K10206	E2.6.1.83	LL-diaminopimelate aminotransferase	ko00300 Lysine biosynthesis ko01100 Metabolic pathways ko01110 Biosynthesis of secondary metabolites ko01130 Biosynthesis of antibiotics ko01230 Biosynthesis of amino acids	Null				Cluster 36	6
Acidaminococcus	Acidaminococcus	Acidaminococcaceae	Acidaminococcales	Negativicutes	Firmicutes	Bacteria		Cluster 37	5
Allisonella	Allisonella	Veillonellaceae	Veillonellales	Negativicutes	Firmicutes	Bacteria		Cluster 37	4
Candidatus Methanomethylophilus	Candidatus Methanomethylophilus	Candidatus Methanomethylophilaceae	Methanomassiliicoccales	Thermoplasmata	Euryarchaeota	Archaea	Methanogenic archaea	Cluster 37	1
Dialister	Dialister	Veillonellaceae	Veillonellales	Negativicutes	Firmicutes	Bacteria		Cluster 37	1
K01615	gcdA	glutaconyl-CoA decarboxylase subunit alpha	ko00362 Benzoate degradation ko00650 Butanoate metabolism ko01100 Metabolic pathways ko01120 Microbial metabolism in diverse environments	FUNCTION: Decarboxylase subunit of the primary sodium pump glutaconyl-CoA decarboxylase (GCD).				Cluster 37	1
Megasphaera	Megasphaera	Veillonellaceae	Veillonellales	Negativicutes	Firmicutes	Bacteria		Cluster 37	3
Mitsuokella	Mitsuokella	Selenomonadaceae	Selenomonadales	Negativicutes	Firmicutes	Bacteria		Cluster 37	4
Olsenella	Olsenella	Atopobiaceae	Coriobacteriales	Coriobacteria	Actinobacteria	Bacteria		Cluster 37	1
Bifidobacterium	Bifidobacterium	Bifidobacteriaceae	Bifidobacteriales	Actinobacteria	Actinobacteria	Bacteria		Cluster 38	2
K00033	PGD, gnd, gntZ	6-phosphogluconate dehydrogenase	ko00030 Pentose phosphate pathway ko00480 Glutathione metabolism ko01100 Metabolic pathways ko01110 Biosynthesis of secondary metabolites ko01120 Microbial metabolism in diverse environments ko01130 Biosynthesis of antibiotics ko01200 Carbon metabolism	FUNCTION: Catalyzes the oxidative decarboxylation of 6- phosphogluconate to ribulose 5-phosphate and CO(2), with concomitant reduction of NADP to NADPH. {ECO:0000269|PubMed:19686854}.			Host genomically correlated with CH4 emissions	Cluster 38	4
K01805	xylA	xylose isomerase	ko00040 Pentose and glucuronate interconversions ko00051 Fructose and mannose metabolism ko01100 Metabolic pathways	FUNCTION: Involved in D-xylose catabolism.				Cluster 38	4
K03320	amt, AMT, MEP	ammonium transporter, Amt family	Null/Inorganic ion transport and metabolism	Involved in the uptake of ammonia.				Cluster 38	5
K04072	adhE	acetaldehyde dehydrogenase / alcohol dehydrogenase	ko00010 Glycolysis / Gluconeogenesis ko00071 Fatty acid degradation ko00350 Tyrosine metabolism ko00620 Pyruvate metabolism ko00625 Chloroalkane and chloroalkene degradation ko00626 Naphthalene degradation ko00650 Butanoate metabolism ko01100 Metabolic pathways ko01110 Biosynthesis of secondary metabolites ko01120 Microbial metabolism in diverse environments ko01130 Biosynthesis of antibiotics ko…	FUNCTION: This enzyme has three activities: ADH, ACDH, and PFL- deactivase. In aerobic conditions it acts as a hydrogen peroxide scavenger. The PFL deactivase activity catalyzes the quenching of the pyruvate-formate-lyase catalyst in an iron, NAD, and CoA dependent reaction.				Cluster 38	10
K10243	Null	Null	Null/Null	Null				Cluster 38	6
K10254	ohyA, sph	oleate hydratase	Null/Function unknown	Catalyzes the hydration of oleate at its cis-9-double bond to yield 10-hydroxyoctadecanoate. Cannot catalyze the reverse reaction. Is not active with saturated fatty acids and trans-, cis-5-, cis-6-, cis-8-, cis-11-, cis-13-, cis-14-, and cis-15-double bond unsaturated fatty acids as substrate; is only active on cis-9- and/or cis-12-double bond of unsaturated fatty acids without any trans-configu…				Cluster 38	4
K00768	E2.4.2.21, cobU, cobT	nicotinate-nucleotide--dimethylbenzimidazole phosphoribosyltransferase	ko00860 Porphyrin and chlorophyll metabolism ko01100 Metabolic pathways	FUNCTION: Catalyzes the synthesis of alpha-ribazole-5'-phosphate from nicotinate mononucleotide (NAMN) and 5,6- dimethylbenzimidazole (DMB) (PubMed:8206834, PubMed:10587435, PubMed:11441022, Ref.7, PubMed:24121107). Able to use a variety of other nucleotide bases as substrate to create alternative lower ligands for cobamide (PubMed:11441022, Ref.7, PubMed:24121107). {ECO:0000269|PubMed:10587435, …				Cluster 39	4
K00876	udk, UCK	uridine kinase	ko00240 Pyrimidine metabolism ko00983 Drug metabolism - other enzymes ko01100 Metabolic pathways	Null				Cluster 39	15
K01270	pepD	dipeptidase D	ko00480 Glutathione metabolism ko01100 Metabolic pathways	FUNCTION: Dipeptidase with broad substrate specificity. Requires dipeptide substrates with an unblocked N-terminus and the amino group in the alpha or beta position. Non-protein amino acids and proline are not accepted in the C-terminal position, whereas some dipeptide amides and formyl amino acids are hydrolyzed. Also shows cysteinylglycinase activity, which is sufficient for E.coli to utilize c…				Cluster 39	8
K03315	nhaC	Na+:H+ antiporter, NhaC family	Null/Energy production and conversion	Is a secondary, electrogenic Na(+)/H(+) antiporter that catalyzes Na(+) uptake and proton efflux. Makes modest contributions to pH homeostasis in the alkaline range of pH but is not contributor to Na(+) resistance. Appears to have a repressive effect on growth and on alkaline phosphatases production in the presence of sodium, by affecting the transcription of the phoP/phoR two-component regulator…				Cluster 39	5
K03585	acrA, mexA, adeI, smeD, mtrC, cmeA	membrane fusion protein, multidrug efflux system	ko01501 beta-Lactam resistance ko01503 Cationic antimicrobial peptide (CAMP) resistance	FUNCTION: AcrA-AcrB-AcrZ-TolC is a drug efflux protein complex with broad substrate specificity that uses the proton motive force to export substrates. This subunit may act as an adapter protein that links AcrB and TolC stably together. It is elongated in shape, being long enough to span the periplasm. {ECO:0000269|PubMed:9878415}.				Cluster 39	6
K04041	fbp3	fructose-1,6-bisphosphatase III	ko00010 Glycolysis / Gluconeogenesis ko00030 Pentose phosphate pathway ko00051 Fructose and mannose metabolism ko00680 Methane metabolism ko00710 Carbon fixation in photosynthetic organisms ko01100 Metabolic pathways ko01110 Biosynthesis of secondary metabolites ko01120 Microbial metabolism in diverse environments ko01130 Biosynthesis of antibiotics ko01200 Carbon metabolism	Null				Cluster 39	6
K11755	hisIE	phosphoribosyl-ATP pyrophosphohydrolase / phosphoribosyl-AMP cyclohydrolase	ko00340 Histidine metabolism ko01100 Metabolic pathways ko01110 Biosynthesis of secondary metabolites ko01230 Biosynthesis of amino acids	Null				Cluster 39	5
Acanthamoeba	Acanthamoeba	Acanthamoebidae	Longamoebia		Amoebozoa	Protist		Cluster 4	77
Acytostelium	Acytostelium	Acytosteliaceae	Acytosteliales	Eumycetozoa	Amoebozoa	Protist		Cluster 4	115
Aequorivita	Aequorivita	Flavobacteriaceae	Flavobacteriales	Flavobacteriia	Bacteroidetes	Bacteria		Cluster 4	4
Agaricus	Agaricus	Agaricaceae	Agaricales	Agaricomycetes	Basidiomycota	Fungi		Cluster 4	32
Anabaena	Anabaena	Nostocaceae	Nostocales		Cyanobacteria	Bacteria		Cluster 4	59
Aphanomyces	Aphanomyces	Saprolegniaceae	Saprolegniales	Oomycota	Oomycota	Protist		Cluster 4	21
Arthrobotrys	Arthrobotrys	Orbiliaceae	Orbiliales	Orbiliomycetes	Ascomycota	Fungi		Cluster 4	110
Aspergillus	Aspergillus	Aspergillaceae	Eurotiales	Eurotiomycetes	Ascomycota	Fungi		Cluster 4	114
Aureobasidium	Aureobasidium	Saccotheciaceae	Dothideales	Dothideomycetes	Ascomycota	Fungi		Cluster 4	9
Babjeviella	Babjeviella	Debaryomycetaceae	Saccharomycetales	Saccharomycetes	Ascomycota	Fungi		Cluster 4	32
Beauveria	Beauveria	Cordycipitaceae	Hypocreales	Sordariomycetes	Ascomycota	Fungi		Cluster 4	92
Bernardetia	Bernardetia	Bernardetiaceae	Cytophagales	Cytophagia	Bacteroidetes	Bacteria		Cluster 4	5
Bipolaris	Bipolaris	Pleosporaceae	Pleosporales	Dothideomycetes	Ascomycota	Fungi		Cluster 4	49
Blastocystis	Blastocystis	Blastocystidae	Opalinata	Bigyra	Heterokonta	Protist		Cluster 4	72
Blastomyces	Blastomyces	Ajellomycetaceae	Onygenales	Eurotiomycetes	Ascomycota	Fungi		Cluster 4	109
Botrytis	Botrytis	Sclerotiniaceae	Helotiales	Leotiomycetes	Ascomycota	Fungi		Cluster 4	44
Calothrix	Calothrix	Calotrichaceae	Nostocales		Cyanobacteria	Bacteria		Cluster 4	37
Candida	Candida	Saccharomycetaceae	Saccharomycetales	Saccharomycetes	Ascomycota	Fungi		Cluster 4	124
Candidatus Carsonella	Candidatus Carsonella	Halomonadaceae	Oceanospirillales	Gammaproteobacteria	Proteobacteria	Bacteria		Cluster 4	31
Candidatus Desulfofervidus	Candidatus Desulfofervidus	Candidatus Desulfofervidaceae		Deltaproteobacteria	Proteobacteria	Bacteria		Cluster 4	1
Capronia	Capronia	Herpotrichiellaceae	Chaetothyriales	Eurotiomycetes	Ascomycota	Fungi		Cluster 4	5
Chaetomium	Chaetomium	Chaetomiaceae	Sordariales	Sordariomycetes	Ascomycota	Fungi		Cluster 4	117
Cladophialophora	Cladophialophora	Herpotrichiellaceae	Chaetothyriales	Eurotiomycetes	Ascomycota	Fungi		Cluster 4	33
Clavispora	Clavispora	Metschnikowiaceae	Saccharomycetales	Saccharomycetes	Ascomycota	Fungi		Cluster 4	36
Coccidioides	Coccidioides		Onygenales	Eurotiomycetes	Ascomycota	Fungi		Cluster 4	68
Colletotrichum	Colletotrichum	Glomerellaceae	Glomerellales	Sordariomycetes	Ascomycota	Fungi		Cluster 4	43
Coniophora	Coniophora	Coniophoraceae	Boletales	Agaricomycetes	Basidiomycota	Fungi		Cluster 4	9
Coprinopsis	Coprinopsis	Psathyrellaceae	Agaricales	Agaricomycetes	Basidiomycota	Fungi		Cluster 4	17
Cordyceps	Cordyceps	Cordycipitaceae	Hypocreales	Sordariomycetes	Ascomycota	Fungi		Cluster 4	88
Coxiella	Coxiella	Coxiellaceae	Legionellales	Gammaproteobacteria	Proteobacteria	Bacteria		Cluster 4	28
Cryptococcus	Cryptococcus	Tremellaceae	Tremellales	Tremellomycetes	Basidiomycota	Fungi		Cluster 4	42
Cryptosporidium	Cryptosporidium	Cryptosporidiidae	Eucoccidiorida	Conoidasida	Apicomplexa	Protist		Cluster 4	110
Cutaneotrichosporon	Cutaneotrichosporon	Trichosporonaceae	Trichosporonales	Tremellomycetes	Basidiomycota	Fungi		Cluster 4	6
Cylindrospermum	Cylindrospermum	Nostocaceae	Nostocales		Cyanobacteria	Bacteria		Cluster 4	27
Dactylellina	Dactylellina	Orbiliaceae	Orbiliales	Orbiliomycetes	Ascomycota	Fungi		Cluster 4	115
Debaryomyces	Debaryomyces	Debaryomycetaceae	Saccharomycetales	Saccharomycetes	Ascomycota	Fungi		Cluster 4	35
Dictyostelium	Dictyostelium	Dictyosteliaceae	Dictyosteliales	Eumycetozoa	Amoebozoa	Protist		Cluster 4	48
Eimeria	Eimeria	Eimeriidae	Eucoccidiorida	Conoidasida	Proteobacteria	Bacteria		Cluster 4	25
Endocarpon	Endocarpon	Verrucariaceae	Verrucariales	Eurotiomycetes	Ascomycota	Fungi		Cluster 4	27
Entamoeba	Entamoeba	Entamoebidae	Mastigamoebida	Evosea	Amoebozoa	Protist		Cluster 4	85
Enterocytozoon	Enterocytozoon	Enterocytozoonidae	Apansporoblastina		Microsporidia	Fungi		Cluster 4	34
Eremothecium	Eremothecium	Saccharomycetaceae	Saccharomycetales	Saccharomycetes	Ascomycota	Fungi		Cluster 4	31
Eutypa	Eutypa	Diatrypaceae	Xylariales	Sordariomycetes	Ascomycota	Fungi		Cluster 4	95
Exophiala	Exophiala	Herpotrichiellaceae	Chaetothyriales	Eurotiomycetes	Ascomycota	Fungi		Cluster 4	15
Fibroporia	Fibroporia		Polyporales	Agaricomycetes	Basidiomycota	Fungi		Cluster 4	5
Fluviicola	Fluviicola	Crocinitomicaceae	Flavobacteriales	Flavobacteriia	Bacteroidetes	Bacteria		Cluster 4	1
Fomitiporia	Fomitiporia	Hymenochaetaceae	Hymenochaetales	Agaricomycetes	Basidiomycota	Fungi		Cluster 4	41
Fusarium	Fusarium	Nectriaceae	Hypocreales	Sordariomycetes	Ascomycota	Fungi		Cluster 4	26
Gaeumannomyces	Gaeumannomyces	Magnaporthaceae	Magnaporthales	Sordariomycetes	Ascomycota	Fungi		Cluster 4	47
Glarea	Glarea	Helotiaceae	Helotiales	Leotiomycetes	Ascomycota	Fungi		Cluster 4	4
Gregarina	Gregarina	Gregarinidae	Eugregarinorida	Conoidasida	Apicomplexa	Protist		Cluster 4	26
Grosmannia	Grosmannia	Ophiostomataceae	Ophiostomatales	Sordariomycetes	Ascomycota	Fungi		Cluster 4	76
Hammondia	Hammondia	Sarcocystidae	Eucoccidiorida	Conoidasida	Apicomplexa	Protist		Cluster 4	31
Helicobacter	Helicobacter	Helicobacteraceae	Campylobacterales	Epsilonproteobacteria	Proteobacteria	Bacteria		Cluster 4	45
Heterobasidion	Heterobasidion	Bondarzewiaceae	Russulales	Agaricomycetes	Basidiomycota	Fungi		Cluster 4	4
Histoplasma	Histoplasma	Ajellomycetaceae	Onygenales	Eurotiomycetes	Ascomycota	Fungi	Host genomically correlated with CH4 emissions	Cluster 4	51
Ichthyophthirius	Ichthyophthirius	Ophryoglenina	Hymenostomatida	Oligohymenophorea	Ciliophora	Protist		Cluster 4	85
Isaria	Isaria	Cordycipitaceae	Hypocreales	Sordariomycetes	Ascomycota	Fungi		Cluster 4	39
K01933	purM	phosphoribosylformylglycinamidine cyclo-ligase	ko00230 Purine metabolism ko01100 Metabolic pathways ko01110 Biosynthesis of secondary metabolites ko01130 Biosynthesis of antibiotics	Null				Cluster 4	24
K03657	uvrD, pcrA	DNA helicase II / ATP-dependent DNA helicase PcrA	ko03420 Nucleotide excision repair ko03430 Mismatch repair	FUNCTION: A helicase with DNA-dependent ATPase activity (PubMed:8419285). Unwinds DNA duplexes with 3' to 5' polarity with respect to the bound strand. Initiates unwinding more efficiently from a nicked substrate than ds duplex DNA (PubMed:8419285). Involved in the post-incision events of nucleotide excision repair and methyl-directed mismatch repair, and probably also in repair of alkylated DNA …				Cluster 4	1
K09858	K09858	SEC-C motif domain protein	Null/Function unknown	Null				Cluster 4	22
Kazachstania	Kazachstania	Saccharomycetaceae	Saccharomycetales	Saccharomycetes	Ascomycota	Fungi		Cluster 4	52
Kluyveromyces	Kluyveromyces	Saccharomycetaceae	Saccharomycetales	Saccharomycetes	Ascomycota	Fungi		Cluster 4	37
Komagataella	Komagataella	Phaffomycetaceae	Saccharomycetales	Saccharomycetes	Ascomycota	Fungi		Cluster 4	32
Kwoniella	Kwoniella	Cryptococcaceae	Tremellales	Tremellomycetes	Basidiomycota	Fungi		Cluster 4	104
Laccaria	Laccaria	Tricholomataceae	Agaricales	Agaricomycetes	Basidiomycota	Fungi		Cluster 4	25
Leishmania	Leishmania	Trypanosomatidae	Trypanosomatida	Kinetoplastea	Euglenozoa	Protist		Cluster 4	25
Leptolyngbya	Leptolyngbya	Leptolyngbyaceae	Synechococcales		Cyanobacteria	Bacteria		Cluster 4	30
Leptomonas	Leptomonas	Trypanosomatidae	Trypanosomatida	Kinetoplastea	Euglenozoa	Protist		Cluster 4	6
Leptosphaeria	Leptosphaeria	Leptosphaeriaceae	Pleosporales	Dothideomycetes	Ascomycota	Fungi		Cluster 4	31
Lodderomyces	Lodderomyces	Debaryomycetaceae	Saccharomycetales	Saccharomycetes	Ascomycota	Fungi		Cluster 4	139
Magnaporthe	Magnaporthe	Magnaporthaceae	Magnaporthales	Sordariomycetes	Ascomycota	Fungi		Cluster 4	53
Marssonina	Marssonina	Dermateaceae	Helotiales	Leotiomycetes	Ascomycota	Fungi		Cluster 4	111
Melampsora	Melampsora	Melampsoraceae	Pucciniales	Pucciniomycetes	Basidiomycota	Fungi		Cluster 4	70
Metarhizium	Metarhizium	Clavicipitaceae	Hypocreales	Sordariomycetes	Ascomycota	Fungi		Cluster 4	37
Methanocaldococcus	Methanocaldococcus	Methanocaldococcaceae	Methanococcales	Methanococci	Euryarchaeota	Archaea	Methanogenic archaea	Cluster 4	50
Methanococcus	Methanococcus	Methanococcaceae	Methanococcales	Methanococci	Euryarchaeota	Archaea	Methanogenic archaea	Cluster 4	77
Methanosarcina	Methanosarcina	Methanosarcinaceae	Methanosarcinales	Methanomicrobia	Euryarchaeota	Archaea	Methanogenic archaea	Cluster 4	59
Methanothermococcus	Methanothermococcus	Methanococcaceae	Methanococcales	Methanococci	Euryarchaeota	Archaea	Methanogenic archaea	Cluster 4	60
Methanotorris	Methanotorris	Methanocaldococcaceae	Methanococcales	Methanococci	Euryarchaeota	Archaea	Methanogenic archaea	Cluster 4	24
Methylacidiphilum	Methylacidiphilum	Methylacidiphilaceae	Methylacidiphilales	Methylacidiphilae	Verrucomicrobia	Bacteria		Cluster 4	32
Metschnikowia	Metschnikowia	Metschnikowiaceae	Saccharomycetales	Saccharomycetes	Ascomycota	Fungi	Host genomically correlated with CH4 emissions	Cluster 4	16
Meyerozyma	Meyerozyma	Debaryomycetaceae	Saccharomycetales	Saccharomycetes	Ascomycota	Fungi		Cluster 4	27
Microsporum	Microsporum	Arthrodermataceae	Onygenales	Eurotiomycetes	Ascomycota	Fungi		Cluster 4	77
Millerozyma	Millerozyma	Debaryomycetaceae	Saccharomycetales	Saccharomycetes	Ascomycota	Fungi		Cluster 4	44
Mitosporidium	Mitosporidium			Microsporidia	Microsporidia	Fungi		Cluster 4	36
Moniliophthora	Moniliophthora	Marasmiaceae	Agaricales	Agaricomycetes	Basidiomycota	Fungi	Host genomically correlated with CH4 emissions	Cluster 4	30
Naegleria	Naegleria	Vahlkampfiidae	Schizopyrenida	Heterolobosea	Percolozoa	Protist		Cluster 4	65
Nakaseomyces	Nakaseomyces	Saccharomycetaceae	Saccharomycetales	Saccharomycetes	Ascomycota	Fungi		Cluster 4	45
Nannizzia	Nannizzia	Arthrodermataceae	Onygenales	Eurotiomycetes	Ascomycota	Fungi		Cluster 4	33
Naumovozyma	Naumovozyma	Saccharomycetaceae	Saccharomycetales	Saccharomycetes	Ascomycota	Fungi		Cluster 4	60
Neofusicoccum	Neofusicoccum	Botryosphaeriaceae	Botryosphaeriales	Dothideomycetes	Ascomycota	Fungi		Cluster 4	35
Neospora	Neospora	Sarcocystidae	Eucoccidiorida	Conoidasida	Apicomplexa	Protist		Cluster 4	50
Neurospora	Neurospora	Sordariaceae	Sordariales	Sordariomycetes	Ascomycota	Fungi		Cluster 4	76
Nitrosopumilus	Nitrosopumilus	Nitrosopumilaceae	Nitrosopumilales	Thaumarchaeota	Thaumarchaeota	Archaea		Cluster 4	23
Nodularia	Nodularia	Aphanizomenonaceae	Nostocales	Cyanophyceae	Cyanobacteria	Bacteria		Cluster 4	35
Nosema	Nosema	Nosematidae	Apansporoblastina	Microsporidia	Microsporidia	Fungi		Cluster 4	42
Nostoc	Nostoc	Nostocaceae	Nostocales		Cyanobacteria	Bacteria		Cluster 4	34
Ogataea	Ogataea	Pichiaceae	Saccharomycetales	Saccharomycetes	Ascomycota	Fungi		Cluster 4	18
Paracoccidioides	Paracoccidioides		Onygenales	Eurotiomycetes	Ascomycota	Fungi		Cluster 4	112
Paramecium	Paramecium	Parameciidae	Peniculida	Oligohymenophorea	Ciliophora	Protist		Cluster 4	50
Parastagonospora	Parastagonospora		Pleosporales	Dothideomycetes	Ascomycota	Fungi		Cluster 4	5
Penicillium	Penicillium	Aspergillaceae	Eurotiales	Eurotiomycetes	Ascomycota	Fungi		Cluster 4	35
Pestalotiopsis	Pestalotiopsis	Sporocadaceae	Xylariales	Sordariomycetes	Ascomycota	Fungi		Cluster 4	45
Phaeoacremonium	Phaeoacremonium	Togniniaceae	Togniniales	Sordariomycetes	Ascomycota	Fungi		Cluster 4	60
Phaeodactylum	Phaeodactylum	Phaeodactylaceae	Naviculales	Bacillariophyceae	Heterokonta	Protist		Cluster 4	30
Phialocephala	Phialocephala	Helotialesincertaesedis	Helotiales	Leotiomycetes	Ascomycota	Fungi		Cluster 4	29
Phycomyces	Phycomyces	Phycomycetaceae	Mucorales	Mucoromycetes	Mucoromycota	Fungi		Cluster 4	113
Phytophthora	Phytophthora	Peronosporaceae	Peronosporales	Oomycota	Heterokonta	Protist		Cluster 4	44
Pichia	Pichia	Pichiaceae	Saccharomycetales	Saccharomycetes	Ascomycota	Fungi		Cluster 4	64
Plasmodium	Plasmodium	Plasmodiidae	Haemosporida	Aconoidasida	Apicomplexa	Protist		Cluster 4	66
Pneumocystis	Pneumocystis	Pneumocystidaceae	Pneumocystidales	Pneumocystidomycetes	Ascomycota	Fungi		Cluster 4	56
Pochonia	Pochonia	Clavicipitaceae	Hypocreales	Sordariomycetes	Ascomycota	Fungi		Cluster 4	31
Podospora	Podospora	Chaetomiaceae	Sordariales	Sordariomycetes	Ascomycota	Fungi		Cluster 4	83
Pseudogymnoascus	Pseudogymnoascus	Pseudeurotiaceae		Leotiomycetes	Ascomycota	Fungi		Cluster 4	42
Pseudopedobacter	Pseudopedobacter	Sphingobacteriaceae	Sphingobacteriales	Sphingobacteriia	Bacteroidetes	Bacteria		Cluster 4	5
Psychroflexus	Psychroflexus	Flavobacteriaceae	Flavobacteriales	Flavobacteriia	Bacteroidetes	Bacteria		Cluster 4	2
Puccinia	Puccinia	Pucciniaceae	Pucciniales	Pucciniomycetes	Basidiomycota	Fungi		Cluster 4	68
Punctularia	Punctularia	Punctulariaceae	Corticiales	Agaricomycetes	Basidiomycota	Fungi		Cluster 4	5
Purpureocillium	Purpureocillium	Ophiocordycipitaceae	Hypocreales	Sordariomycetes	Ascomycota	Fungi		Cluster 4	26
Rasamsonia	Rasamsonia	Trichocomaceae	Eurotiales	Eurotiomycetes	Ascomycota	Fungi		Cluster 4	45
Rhinocladiella	Rhinocladiella	Herpotrichiellaceae	Chaetothyriales	Eurotiomycetes	Ascomycota	Fungi		Cluster 4	42
Rivularia	Rivularia	Rivulariaceae	Nostocales	Cyanophyceae	Cyanobacteria	Bacteria		Cluster 4	40
Saccharomyces	Saccharomyces	Saccharomycetaceae	Saccharomycetales	Saccharomycetes	Ascomycota	Fungi		Cluster 4	68
Saprolegnia	Saprolegnia	Saprolegniaceae	Saprolegniales	Oomycota	Heterokonta	Protist		Cluster 4	29
Scedosporium	Scedosporium	Microascaceae	Microascales	Sordariomycetes	Ascomycota	Fungi		Cluster 4	58
Scheffersomyces	Scheffersomyces	Debaryomycetaceae	Saccharomycetales	Saccharomycetes	Ascomycota	Fungi		Cluster 4	38
Schizosaccharomyces	Schizosaccharomyces	Schizosaccharomycetaceae	Schizosaccharomycetales	Schizosaccharomycetes	Ascomycota	Fungi		Cluster 4	56
Sclerotinia	Sclerotinia	Sclerotiniaceae	Helotiales	Leotiomycetes	Ascomycota	Fungi		Cluster 4	64
Setosphaeria	Setosphaeria	Pleosporaceae	Pleosporales	Dothideomycetes	Ascomycota	Fungi		Cluster 4	53
Sordaria	Sordaria	Sordariaceae	Sordariales	Sordariomycetes	Ascomycota	Fungi		Cluster 4	25
Spathaspora	Spathaspora	Debaryomycetaceae	Saccharomycetales	Saccharomycetes	Ascomycota	Fungi		Cluster 4	73
Sphaerulina	Sphaerulina	Mycosphaerellaceae	Mycosphaerellales	Dothideomycetes	Ascomycota	Fungi		Cluster 4	51
Spizellomyces	Spizellomyces	Spizellomycetaceae	Spizellomycetales	Chytridiomycetes	Chytridiomycota	Fungi		Cluster 4	45
Sporothrix	Sporothrix	Ophiostomataceae	Ophiostomatales	Sordariomycetes	Ascomycota	Fungi		Cluster 4	38
Stereum	Stereum	Stereaceae	Russulales	Agaricomycetes	Basidiomycota	Fungi		Cluster 4	24
Sugiyamaella	Sugiyamaella	Trichomonascaceae	Saccharomycetales	Saccharomycetes	Ascomycota	Fungi		Cluster 4	78
Talaromyces	Talaromyces	Trichocomaceae	Eurotiales	Eurotiomycetes	Ascomycota	Fungi		Cluster 4	58
Tetrahymena	Tetrahymena	Tetrahymenidae	Hymenostomatida	Oligohymenophorea	Ciliophora	Protist		Cluster 4	74
Tetrapisispora	Tetrapisispora	Saccharomycetaceae	Saccharomycetales	Saccharomycetes	Ascomycota	Fungi		Cluster 4	84
Thecamonas	Thecamonas	Apusomonadidae			Apusozoa	Protist		Cluster 4	27
Theileria	Theileria	Theileriidae	Piroplasmida	Aconoidasida	Apicomplexa	Protist		Cluster 4	50
Thermothelomyces	Thermothelomyces	Chaetomiaceae	Sordariales	Sordariomycetes	Ascomycota	Fungi		Cluster 4	65
Thielavia	Thielavia	Chaetomiaceae	Sordariales	Sordariomycetes	Ascomycota	Fungi		Cluster 4	67
Toxoplasma	Toxoplasma	Sarcocystidae	Eucoccidiorida	Conoidasida	Apicomplexa	Protist		Cluster 4	60
Tremella	Tremella	Tremellaceae	Tremellales	Tremellomycetes	Basidiomycota	Fungi		Cluster 4	24
Trichoderma	Trichoderma	Hypocreaceae	Hypocreales	Sordariomycetes	Ascomycota	Fungi		Cluster 4	88
Trichodesmium	Trichodesmium	Microcoleaceae	Oscillatoriales	Oscillatoriophycideae	Cyanobacteria	Bacteria		Cluster 4	34
Trichomonas	Trichomonas	Trichomonadidae	Trichomonadida		Metamonada	Protist		Cluster 4	67
Trichophyton	Trichophyton	Arthrodermataceae	Onygenales	Eurotiomycetes	Ascomycota	Fungi		Cluster 4	75
Trichormus	Trichormus	Nostocaceae	Nostocales		Cyanobacteria	Bacteria		Cluster 4	49
Trypanosoma	Trypanosoma	Trypanosomatidae	Trypanosomatida	Kinetoplastea	Euglenozoa	Protist		Cluster 4	58
Tuber	Tuber	Tuberaceae	Pezizales	Pezizomycetes	Ascomycota	Fungi		Cluster 4	67
Uncinocarpus	Uncinocarpus	Onygenaceae	Onygenales	Eurotiomycetes	Ascomycota	Fungi		Cluster 4	35
Ustilago	Ustilago	Ustilaginaceae	Ustilaginales	Ustilaginomycetes	Basidiomycota	Fungi		Cluster 4	4
Vanderwaltozyma	Vanderwaltozyma	Saccharomycetaceae	Saccharomycetales	Saccharomycetes	Ascomycota	Fungi		Cluster 4	91
Verruconis	Verruconis	Sympoventuriaceae	Venturiales	Dothideomycetes	Ascomycota	Fungi		Cluster 4	40
Verticillium	Verticillium	Plectosphaerellaceae	Hypocreales	Sordariomycetes	Ascomycota	Fungi		Cluster 4	22
Wallemia	Wallemia	Wallemiaceae	Wallemiales	Wallemiomycetes	Basidiomycota	Fungi		Cluster 4	34
Wickerhamomyces	Wickerhamomyces	Phaffomycetaceae	Saccharomycetales	Saccharomycetes	Ascomycota	Fungi		Cluster 4	58
Xanthomonas	Xanthomonas	Xanthomonadaceae	Xanthomonadales	Gammaproteobacteria	Proteobacteria	Bacteria		Cluster 4	70
Xylona	Xylona	Xylonaceae	Xylonales	Xylonomycetes	Ascomycota	Fungi		Cluster 4	38
Yamadazyma	Yamadazyma	Debaryomycetaceae	Saccharomycetales	Saccharomycetes	Ascomycota	Fungi		Cluster 4	37
Yarrowia	Yarrowia	Dipodascaceae	Saccharomycetales	Saccharomycetes	Ascomycota	Fungi		Cluster 4	33
Zygosaccharomyces	Zygosaccharomyces	Saccharomycetaceae	Saccharomycetales	Saccharomycetes	Ascomycota	Fungi		Cluster 4	72
Zymoseptoria	Zymoseptoria	Mycosphaerellaceae	Mycosphaerellales	Dothideomycetes	Ascomycota	Fungi		Cluster 4	5
Candidatus Azobacteroides	Candidatus Azobacteroides	Bacteroidalesincertaesedis	Bacteroidales	Bacteroidia	Bacteroidetes	Bacteria		Cluster 40	14
Crinalium	Crinalium	Gomontiellaceae	Oscillatoriales	Oscillatoriophycideae	Cyanobacteria	Bacteria		Cluster 40	3
Croceibacter	Croceibacter	Flavobacteriaceae	Flavobacteriales	Flavobacteriia	Bacteroidetes	Bacteria		Cluster 40	5
Dokdonia	Dokdonia	Flavobacteriaceae	Flavobacteriales	Flavobacteria	Bacteroidetes	Bacteria	Host genomically correlated with CH4 emissions	Cluster 40	5
Endomicrobium	Endomicrobium	Endomicrobiaceae	Endomicrobiales	Endomicrobia	Elusimicrobia	Bacteria		Cluster 40	2
Haliscomenobacter	Haliscomenobacter	Haliscomenobacteraceae	Saprospirales	Saprospiria	Bacteroidetes	Bacteria		Cluster 40	9
Solitalea	Solitalea	Sphingobacteriaceae	Sphingobacteriales	Sphingobacteriia	Bacteroidetes	Bacteria		Cluster 40	7
K00343	nuoN	NADH-quinone oxidoreductase subunit N	ko00190 Oxidative phosphorylation ko01100 Metabolic pathways	FUNCTION: NDH-1 shuttles electrons from NADH, via FMN and iron- sulfur (Fe-S) centers, to quinones in the respiratory chain. The immediate electron acceptor for the enzyme in this species is believed to be ubiquinone. Couples the redox reaction to proton translocation (for every two electrons transferred, four hydrogen ions are translocated across the cytoplasmic membrane), and thus conserves the…				Cluster 41	13
K00946	thiL	thiamine-monophosphate kinase	ko00730 Thiamine metabolism ko01100 Metabolic pathways	FUNCTION: Catalyzes the ATP-dependent phosphorylation of thiamine- monophosphate (TMP) to form thiamine-pyrophosphate (TPP), the active form of vitamin B1. {ECO:0000255|HAMAP-Rule:MF_02128, ECO:0000269|PubMed:26639844}.				Cluster 41	7
K00971	manC, cpsB	mannose-1-phosphate guanylyltransferase	ko00051 Fructose and mannose metabolism ko00520 Amino sugar and nucleotide sugar metabolism ko01100 Metabolic pathways ko01110 Biosynthesis of secondary metabolites	FUNCTION: Involved in the biosynthesis of the capsular polysaccharide colanic acid.				Cluster 41	29
K02897	RP-L25, rplY	large subunit ribosomal protein L25	ko03010 Ribosome	FUNCTION: This is one of the proteins that binds to the 5S RNA in the ribosome where it forms part of the central protuberance. Binds to the 5S rRNA independently of L5 and L18. Not required for binding of the 5S rRNA/L5/L18 subcomplex to 23S rRNA. {ECO:0000269|PubMed:3298242, ECO:0000269|PubMed:354687, ECO:0000269|PubMed:8925931}.				Cluster 41	16
K03183	ubiE	demethylmenaquinone methyltransferase / 2-methoxy-6-polyprenyl-1,4-benzoquinol methylase	ko00130 Ubiquinone and other terpenoid-quinone biosynthesis ko01100 Metabolic pathways ko01110 Biosynthesis of secondary metabolites	FUNCTION: Methyltransferase required for the conversion of demethylmenaquinol (DMKH2) to menaquinol (MKH2) and the conversion of 2-polyprenyl-6-methoxy-1,4-benzoquinol (DDMQH2) to 2- polyprenyl-3-methyl-6-methoxy-1,4-benzoquinol (DMQH2). {ECO:0000255|HAMAP-Rule:MF_01813, ECO:0000269|PubMed:9045837}.				Cluster 41	13
K03593	mrp, NUBPL	ATP-binding protein involved in chromosome partitioning	Null/Cell cycle control, cell division, chromosome partitioning	Binds and transfers iron-sulfur (Fe-S) clusters to target apoproteins. Can hydrolyze ATP.				Cluster 41	14
K12340	tolC	outer membrane protein	ko01501 beta-Lactam resistance ko01503 Cationic antimicrobial peptide (CAMP) resistance ko02020 Two-component system ko03070 Bacterial secretion system ko04626 Plant-pathogen interaction ko05133 Pertussis	FUNCTION: Outer membrane channel, which is required for the function of several efflux systems such as AcrAB-TolC, AcrEF-TolC, EmrAB-TolC and MacAB-TolC. These systems are involved in export of antibiotics and other toxic compounds from the cell. TolC is also involved in import of colicin E1 into the cells. {ECO:0000269|PubMed:11274125, ECO:0000269|PubMed:15228545, ECO:0000269|PubMed:18955484, EC…				Cluster 41	15
K00595	cobL	precorrin-6Y C5,15-methyltransferase (decarboxylating)	ko00860 Porphyrin and chlorophyll metabolism ko01100 Metabolic pathways	Null				Cluster 42	3
K01534	zntA	Cd2+/Zn2+-exporting ATPase	Null/Inorganic ion transport and metabolism	Confers resistance to zinc, cadmium and lead. Couples the hydrolysis of ATP with the export of zinc, cadmium or lead.				Cluster 42	6
K01609	trpC	indole-3-glycerol phosphate synthase	ko00400 Phenylalanine, tyrosine and tryptophan biosynthesis ko01100 Metabolic pathways ko01110 Biosynthesis of secondary metabolites ko01130 Biosynthesis of antibiotics ko01230 Biosynthesis of amino acids	Null				Cluster 42	3
K02823	pyrDII	dihydroorotate dehydrogenase electron transfer subunit	ko00240 Pyrimidine metabolism ko01100 Metabolic pathways	Null				Cluster 42	6
K03308	TC.NSS	neurotransmitter:Na+ symporter, NSS family	Null/General function prediction only	Putative sodium-dependent transporter.				Cluster 42	13
K07007	baiN	3-dehydro-bile acid Delta4,6-reductase	ko00121 Secondary bile acid biosynthesis	FUNCTION: Involved in the secondary bile acid metabolism. Catalyzes two subsequent reductions of the double bonds within the bile acid A/B rings of 3-oxochol-4,6-dien-24-oyl-CoA and 12alpha- hydroxy-3-oxochol-4,6-dien-24-oyl-CoA to yield 3-oxocholan-24-oyl- CoA and 12alpha-hydroxy-3-oxocholan-24-oyl-CoA, respectively. {ECO:0000269|PubMed:29217478}.				Cluster 42	6
K07301	yrbG	cation:H+ antiporter	Null/Inorganic ion transport and metabolism	Null				Cluster 42	5
K14223	tRNA-Gln	tRNA G	ko00970 Aminoacyl-tRNA biosynthesis					Cluster 43	4
K14224	tRNA-Glu	tRNA G	ko00970 Aminoacyl-tRNA biosynthesis					Cluster 43	3
K14225	tRNA-Gly	tRNA G	ko00970 Aminoacyl-tRNA biosynthesis	Null				Cluster 43	2
K14231	tRNA-Phe	tRNA P	ko00970 Aminoacyl-tRNA biosynthesis					Cluster 43	5
K14232	tRNA-Pro	tRNA P	ko00970 Aminoacyl-tRNA biosynthesis					Cluster 43	7
K14234	tRNA-Thr	tRNA T	ko00970 Aminoacyl-tRNA biosynthesis					Cluster 43	1
K14235	tRNA-Trp	tRNA T	ko00970 Aminoacyl-tRNA biosynthesis	Null				Cluster 43	6
Cellvibrio	Cellvibrio	Cellvibrionaceae	Cellvibrionales	Gammaproteobacteria	Proteobacteria	Bacteria		Cluster 44	2
Grimontia	Grimontia	Vibrionaceae	Vibrionales	Gammaproteobacteria	Proteobacteria	Bacteria		Cluster 44	5
Halosimplex	Halosimplex	Haloarculaceae	Halobacteriales	Halobacteria	Euryarchaeota	Archaea		Cluster 44	6
Lacimicrobium	Lacimicrobium	Alteromonadaceae	Alteromonadales	Gammaproteobacteria	Proteobacteria	Bacteria		Cluster 44	2
Marinobacterium	Marinobacterium	Oceanospirillaceae	Oceanospirillales	Gammaproteobacteria	Proteobacteria	Bacteria		Cluster 44	2
Morganella	Morganella	Enterobacteriaceae	Enterobacterales	Gammaproteobacteria	Proteobacteria	Bacteria		Cluster 44	5
Adlercreutzia	Adlercreutzia	Eggerthellaceae	Eggerthellales	Coriobacteriia	Actinobacteria	Bacteria		Cluster 45	20
Cryptobacterium	Cryptobacterium	Eggerthellaceae	Eggerthellales	Coriobacteriia	Actinobacteria	Bacteria		Cluster 45	3
Denitrobacterium	Denitrobacterium	Eggerthellaceae	Eggerthellales	Coriobacteriia	Actinobacteria	Bacteria		Cluster 45	3
Eggerthella	Eggerthella	Eggerthellaceae	Eggerthellales	Coriobacteriia	Actinobacteria	Bacteria		Cluster 45	15
Gordonibacter	Gordonibacter	Eggerthellaceae	Eggerthellales	Coriobacteriia	Actinobacteria	Bacteria		Cluster 45	12
Slackia	Slackia	Eggerthellaceae	Eggerthellales	Coriobacteriia	Actinobacteria	Bacteria		Cluster 45	5
Actinobacillus	Actinobacillus	Pasteurellaceae	Pasteurellales	Gammaproteobacteria	Proteobacteria	Bacteria		Cluster 46	6
Colwellia	Colwellia	Colwelliaceae	Alteromonadales	Gammaproteobacteria	Proteobacteria	Bacteria		Cluster 46	5
Histophilus	Histophilus	Pasteurellaceae	Pasteurellales	Gammaproteobacteria	Proteobacteria	Bacteria		Cluster 46	5
Moraxella	Moraxella	Moraxellaceae	Pseudomonadales	Gammaproteobacteria	Proteobacteria	Bacteria		Cluster 46	8
Sodalis	Sodalis	Pectobacteriaceae	Enterobacterales	Gammaproteobacteria	Proteobacteria	Bacteria		Cluster 46	9
Tolumonas	Tolumonas	Aeromonadaceae	Aeromonadales	Gammaproteobacteria	Proteobacteria	Bacteria		Cluster 46	6
K01256	pepN	aminopeptidase N	ko00480 Glutathione metabolism ko01100 Metabolic pathways	FUNCTION: Aminopeptidase N is involved in the degradation of intracellular peptides generated by protein breakdown during normal growth as well as in response to nutrient starvation. {ECO:0000269|PubMed:16885166, ECO:0000269|PubMed:18416562, ECO:0000269|PubMed:19622865, ECO:0000305|PubMed:20067529}.				Cluster 47	4
K01278	DPP4, CD26	dipeptidyl-peptidase 4	ko04974 Protein digestion and absorption	Null				Cluster 47	27
K02548	menA	1,4-dihydroxy-2-naphthoate polyprenyltransferase	ko00130 Ubiquinone and other terpenoid-quinone biosynthesis ko01100 Metabolic pathways ko01110 Biosynthesis of secondary metabolites	FUNCTION: Conversion of 1,4-dihydroxy-2-naphthoate (DHNA) to demethylmenaquinone (DMK). Attaches octaprenylpyrophosphate, a membrane-bound 40-carbon side chain to DHNA. The conversion of DHNA to DMK proceeds in three stages: the removal of the carboxyl group of DHNA as CO(2), the attachment of the isoprenoid side chain, and a quinol-to-quinone oxidation, which is thought to be spontaneous. {ECO:0…				Cluster 47	4
K05794	terC	tellurite resistance protein TerC	Null/Inorganic ion transport and metabolism	Null				Cluster 47	2
K05970	SIAE	sialate O-acetylesterase	Null/Null	Null				Cluster 47	6
K00609	pyrB, PYR2	aspartate carbamoyltransferase catalytic subunit	ko00240 Pyrimidine metabolism ko00250 Alanine, aspartate and glutamate metabolism ko01100 Metabolic pathways	Null				Cluster 48	5
K03544	clpX, CLPX	ATP-dependent Clp protease ATP-binding subunit ClpX	ko04112 Cell cycle - Caulobacter	FUNCTION: ATP-dependent specificity component of the Clp protease. Uses cycles of ATP binding and hydrolysis to unfold proteins and translocate them to the ClpP protease. It directs the protease to specific substrates both with and without the help of adapter proteins such as SspB. Participates in the final steps of RseA- sigma-E degradation, liberating sigma-E to induce the extracytoplasmic-stre…				Cluster 48	4
K03701	uvrA	excinuclease ABC subunit A	ko03420 Nucleotide excision repair	FUNCTION: The UvrABC repair system catalyzes the recognition and processing of DNA lesions. UvrA is an ATPase and a DNA-binding protein. A damage recognition complex composed of 2 UvrA and 2 UvrB subunits scans DNA for abnormalities. When the presence of a lesion has been verified by UvrB, the UvrA molecules dissociate. {ECO:0000255|HAMAP-Rule:MF_00205}.				Cluster 48	11
K03798	ftsH, hflB	cell division protease FtsH	Null/Posttranslational modification, protein turnover, chaperones	Acts as a processive, ATP-dependent zinc metallopeptidase for both cytoplasmic and membrane proteins. Plays a role in the quality control of integral membrane proteins.				Cluster 48	4
K04759	feoB	ferrous iron transport protein B	Null/Inorganic ion transport and metabolism	Transporter of a GTP-driven Fe(2+) uptake system, probably couples GTP-binding to channel opening and Fe(2+) uptake (PubMed:12446835, PubMed:19629046). A guanine nucleotide-binding protein (G proteins) in which the guanine nucleotide binding site alternates between an active, GTP-bound state and an inactive, GDP-bound state. This protein has fast intrinsic GDP release, mediated by the G5 loop (ab…				Cluster 48	9
Candidatus Accumulibacter	Candidatus Accumulibacter			Betaproteobacteria	Proteobacteria	Bacteria		Cluster 49	1
Dehalogenimonas	Dehalogenimonas			Dehalococcoidia	Chloroflexi	Bacteria		Cluster 49	10
Exiguobacterium	Exiguobacterium	n_Bacillalesincertaesedis	Bacillales	Bacilli	Firmicutes	Bacteria		Cluster 49	2
Mitsuaria	Mitsuaria		Burkholderiales	Betaproteobacteria	Proteobacteria	Bacteria		Cluster 49	5
Sphaerochaeta	Sphaerochaeta	Spirochaetaceae	Spirochaetales	Spirochaetia	Spirochaetes	Bacteria		Cluster 49	6
K00014	aroE	shikimate dehydrogenase	ko00400 Phenylalanine, tyrosine and tryptophan biosynthesis ko01100 Metabolic pathways ko01110 Biosynthesis of secondary metabolites ko01130 Biosynthesis of antibiotics ko01230 Biosynthesis of amino acids	FUNCTION: Involved in the biosynthesis of the chorismate, which leads to the biosynthesis of aromatic amino acids. Catalyzes the reversible NADPH linked reduction of 3-dehydroshikimate (DHSA) to yield shikimate (SA). It displays no activity in the presence of NAD. {ECO:0000255|HAMAP-Rule:MF_00222, ECO:0000269|PubMed:12637497, ECO:0000269|PubMed:3883995}.				Cluster 5	16
K00067	rfbD, rmlD	dTDP-4-dehydrorhamnose reductase	ko00521 Streptomycin biosynthesis ko00523 Polyketide sugar unit biosynthesis ko01100 Metabolic pathways ko01130 Biosynthesis of antibiotics	FUNCTION: Involved in the biosynthesis of the dTDP-L-rhamnose which is an important component of lipopolysaccharide (LPS). Catalyzes the reduction of dTDP-6-deoxy-L-lyxo-4-hexulose to yield dTDP-L-rhamnose. RmlD uses NADH and NADPH nearly equally well. {ECO:0000269|PubMed:12057193}.				Cluster 5	9
K00075	murB	UDP-N-acetylmuramate dehydrogenase	ko00520 Amino sugar and nucleotide sugar metabolism ko00550 Peptidoglycan biosynthesis ko01100 Metabolic pathways	Null				Cluster 5	35
K00147	proA	glutamate-5-semialdehyde dehydrogenase	ko00330 Arginine and proline metabolism ko00332 Carbapenem biosynthesis ko01100 Metabolic pathways ko01110 Biosynthesis of secondary metabolites ko01130 Biosynthesis of antibiotics ko01230 Biosynthesis of amino acids	FUNCTION: Catalyzes the NADPH-dependent reduction of L-glutamate 5-phosphate into L-glutamate 5-semialdehyde and phosphate. The product spontaneously undergoes cyclization to form 1-pyrroline-5- carboxylate. {ECO:0000255|HAMAP-Rule:MF_00412, ECO:0000269|PubMed:7034716, ECO:0000269|PubMed:7035170}.				Cluster 5	34
K00226	pyrD	dihydroorotate dehydrogenase (fumarate)	ko00240 Pyrimidine metabolism ko01100 Metabolic pathways	FUNCTION: The M ring may be actively involved in energy transduction. {ECO:0000256|PIRNR:PIRNR004862}.				Cluster 5	25
K00243	K00243	uncharacterized protein	Null/General function prediction only	Null				Cluster 5	30
K00286	proC	pyrroline-5-carboxylate reductase	ko00330 Arginine and proline metabolism ko01100 Metabolic pathways ko01110 Biosynthesis of secondary metabolites ko01130 Biosynthesis of antibiotics ko01230 Biosynthesis of amino acids	FUNCTION: Catalyzes the reduction of 1-pyrroline-5-carboxylate (PCA) to L-proline. Does not catalyze the reverse reaction. {ECO:0000255|HAMAP-Rule:MF_01925, ECO:0000269|PubMed:12133, ECO:0000269|PubMed:6296787}.				Cluster 5	19
K00287	DHFR, folA	dihydrofolate reductase	ko00670 One carbon pool by folate ko00790 Folate biosynthesis ko01100 Metabolic pathways ko01523 Antifolate resistance	FUNCTION: Key enzyme in folate metabolism. Catalyzes an essential reaction for de novo glycine and purine synthesis, and for DNA precursor synthesis.				Cluster 5	10
K00384	trxB, TRR	thioredoxin reductase (NADPH)	ko00450 Selenocompound metabolism	Null				Cluster 5	22
K00566	mnmA, trmU	tRNA-uridine 2-sulfurtransferase	ko04122 Sulfur relay system	FUNCTION: Catalyzes the 2-thiolation of uridine at the wobble position (U34) of tRNA(Lys), tRNA(Glu) and tRNA(Gln), leading to the formation of s(2)U34, the first step of tRNA-mnm(5)s(2)U34 synthesis. Sulfur is provided by IscS, via a sulfur-relay system. Binds ATP and its substrate tRNAs. {ECO:0000269|PubMed:12549933}.				Cluster 5	38
K00604	MTFMT, fmt	methionyl-tRNA formyltransferase	ko00670 One carbon pool by folate ko00970 Aminoacyl-tRNA biosynthesis	FUNCTION: Attaches a formyl group to the free amino group of methionyl-tRNA(fMet). The formyl group appears to play a dual role in the initiator identity of N-formylmethionyl-tRNA by promoting its recognition by IF2 and preventing the misappropriation of this tRNA by the elongation apparatus. {ECO:0000255|HAMAP- Rule:MF_00182, ECO:0000269|PubMed:6989606, ECO:0000269|PubMed:8331078, ECO:0000269|Pu…				Cluster 5	55
K00655	plsC	1-acyl-sn-glycerol-3-phosphate acyltransferase	ko00561 Glycerolipid metabolism ko00564 Glycerophospholipid metabolism ko01100 Metabolic pathways ko01110 Biosynthesis of secondary metabolites	FUNCTION: Part of the ABC transporter FtsEX involved in asymmetric cellular division facilitating the initiation of sporulation. {ECO:0000256|PIRNR:PIRNR003097}.				Cluster 5	41
K00703	glgA	starch synthase	ko00500 Starch and sucrose metabolism ko01100 Metabolic pathways ko01110 Biosynthesis of secondary metabolites ko02026 Biofilm formation - Escherichia coli	FUNCTION: Synthesizes alpha-1,4-glucan chains using ADP-glucose.				Cluster 5	12
K00760	hprT, hpt, HPRT1	hypoxanthine phosphoribosyltransferase	ko00230 Purine metabolism ko00983 Drug metabolism - other enzymes ko01100 Metabolic pathways ko01110 Biosynthesis of secondary metabolites	FUNCTION: Acts preferentially on hypoxanthine; has very low activity towards guanine. Inactive towards xanthine. {ECO:0000269|PubMed:12070315}.				Cluster 5	22
K00790	murA	UDP-N-acetylglucosamine 1-carboxyvinyltransferase	ko00520 Amino sugar and nucleotide sugar metabolism ko00550 Peptidoglycan biosynthesis ko01100 Metabolic pathways	FUNCTION: Cell wall formation (PubMed:1512209). Adds enolpyruvyl to UDP-N-acetylglucosamine (PubMed:1512209, PubMed:20392080). Target for the antibiotic fosfomycin. {ECO:0000269|PubMed:1512209, ECO:0000269|PubMed:20392080}.				Cluster 5	23
K00791	miaA, TRIT1	tRNA dimethylallyltransferase	ko00908 Zeatin biosynthesis ko01100 Metabolic pathways ko01110 Biosynthesis of secondary metabolites	FUNCTION: Catalyzes the transfer of a dimethylallyl group onto the adenine at position 37 in tRNAs that read codons beginning with uridine, leading to the formation of N6-(dimethylallyl)adenosine (i(6)A). {ECO:0000269|PubMed:9012675, ECO:0000269|PubMed:9148919}.				Cluster 5	36
K00793	ribE, RIB5	riboflavin synthase	ko00740 Riboflavin metabolism ko01100 Metabolic pathways ko01110 Biosynthesis of secondary metabolites	FUNCTION: Catalyzes the dismutation of two molecules of 6,7- dimethyl-8-ribityllumazine, resulting in the formation of riboflavin and 5-amino-6-(D-ribitylamino)uracil. {ECO:0000269|PubMed:24816110}.				Cluster 5	30
K00919	ispE	4-diphosphocytidyl-2-C-methyl-D-erythritol kinase	ko00900 Terpenoid backbone biosynthesis ko01100 Metabolic pathways ko01110 Biosynthesis of secondary metabolites ko01130 Biosynthesis of antibiotics	FUNCTION: Catalyzes the phosphorylation of the position 2 hydroxy group of 4-diphosphocytidyl-2C-methyl-D-erythritol. Phosphorylates isopentenyl phosphate at low rates. Also acts on isopentenol, and, much less efficiently, dimethylallyl alcohol. Dimethylallyl monophosphate does not serve as a substrate.				Cluster 5	23
K00930	argB	acetylglutamate kinase	ko00220 Arginine biosynthesis ko01100 Metabolic pathways ko01110 Biosynthesis of secondary metabolites ko01130 Biosynthesis of antibiotics ko01210 2-Oxocarboxylic acid metabolism ko01230 Biosynthesis of amino acids	FUNCTION: Catalyzes the ATP-dependent phosphorylation of N-acetyl- L-glutamate. {ECO:0000255|HAMAP-Rule:MF_00082, ECO:0000269|PubMed:10393305, ECO:0000269|PubMed:14623187}.				Cluster 5	30
K00969	nadD	nicotinate-nucleotide adenylyltransferase	ko00760 Nicotinate and nicotinamide metabolism ko01100 Metabolic pathways	FUNCTION: Catalyzes the reversible adenylation of nicotinate mononucleotide (NaMN) to nicotinic acid adenine dinucleotide (NaAD). {ECO:0000269|PubMed:10894752}.				Cluster 5	37
K00981	E2.7.7.41, CDS1, CDS2, cdsA	phosphatidate cytidylyltransferase	ko00564 Glycerophospholipid metabolism ko01100 Metabolic pathways ko01110 Biosynthesis of secondary metabolites ko04070 Phosphatidylinositol signaling system	Null				Cluster 5	48
K00998	pssA	CDP-diacylglycerol---serine O-phosphatidyltransferase	ko00260 Glycine, serine and threonine metabolism ko00564 Glycerophospholipid metabolism ko01100 Metabolic pathways ko01110 Biosynthesis of secondary metabolites	Null				Cluster 5	12
K01000	mraY	phospho-N-acetylmuramoyl-pentapeptide-transferase	ko00550 Peptidoglycan biosynthesis ko01100 Metabolic pathways ko01502 Vancomycin resistance	FUNCTION: Pyrophosphatase that catalyzes the hydrolysis of nucleoside triphosphates to their monophosphate derivatives, with a high preference for the non-canonical purine nucleotides XTP (xanthosine triphosphate), dITP (deoxyinosine triphosphate) and ITP. Seems to function as a house-cleaning enzyme that removes non-canonical purine nucleotides from the nucleotide pool, thus preventing their inc…				Cluster 5	20
K01056	PTH1, pth, spoVC	peptidyl-tRNA hydrolase, PTH1 family	Null/Translation, ribosomal structure and biogenesis	The natural substrate for this enzyme may be peptidyl-tRNAs which drop off the ribosome during protein synthesis. Involved in lambda inhibition of host protein synthesis. PTH activity may, directly or indirectly, be the target for lambda bar RNA leading to rap cell death.				Cluster 5	18
K01104	E3.1.3.48	protein-tyrosine phosphatase	ko02020 Two-component system	Null				Cluster 5	9
K01142	E3.1.11.2, xthA	exodeoxyribonuclease III	ko03410 Base excision repair	FUNCTION: Major apurinic-apyrimidinic endonuclease of E.coli. It removes the damaged DNA at cytosines and guanines by cleaving on the 3'-side of the AP site by a beta-elimination reaction. It exhibits 3'-5'-exonuclease, 3'-phosphomonoesterase, 3'-repair diesterase and ribonuclease H activities.				Cluster 5	37
K01258	pepT	tripeptide aminopeptidase	Null/Amino acid transport and metabolism	Cleaves the N-terminal amino acid of tripeptides. Hydrolyzes tripeptides containing N-terminal methionine, leucine, or phenylalanine. Displays little or no activity against dipeptides, N-blocked or C-blocked tripeptides, and tetrapeptides.				Cluster 5	12
K01358	clpP, CLPP	ATP-dependent Clp protease, protease subunit	ko04112 Cell cycle - Caulobacter ko04212 Longevity regulating pathway - worm	FUNCTION: Cleaves peptides in various proteins in a process that requires ATP hydrolysis. Has a limited peptidase activity in the absence of ATP-binding subunits ClpC, ClpE or ClpX (PubMed:20305655). Has a chymotrypsin-like activity. Plays a major role in the degradation of misfolded proteins (By similarity). ClpXP is involved in the complete degradation of the site-2 clipped anti-sigma-W factor …				Cluster 5	6
K01448	amiABC	N-acetylmuramoyl-L-alanine amidase	ko01503 Cationic antimicrobial peptide (CAMP) resistance	FUNCTION: Cell-wall hydrolase that hydrolyzes the amide bond between N-acetylmuramic acid and L-alanine in cell-wall glycopeptides (PubMed:24311595, PubMed:24019530). Is able to hydrolyze the cell walls of several bacterial species (i.e. Paenibacillus sp., B.avium, E.coli DH5alpha, E.aerogenes, L.acidophilus, B.thuringiensis, B.pumilus, B.subtilis and E.coli W3110), thereby showing that it is a c…				Cluster 5	5
K01462	PDF, def	peptide deformylase	Null/Translation, ribosomal structure and biogenesis	Removes the formyl group from the N-terminal Met of newly synthesized proteins (PubMed:7896716). Requires at least a dipeptide for an efficient rate of reaction. N-terminal L-methionine is a prerequisite for activity but the enzyme has broad specificity at other positions.				Cluster 5	6
K01465	URA4, pyrC	dihydroorotase	ko00240 Pyrimidine metabolism ko01100 Metabolic pathways	FUNCTION: Catalyzes the reversible cyclization of carbamoyl aspartate to dihydroorotate. {ECO:0000255|HAMAP-Rule:MF_00219, ECO:0000269|PubMed:15610022, ECO:0000269|PubMed:6142052}.				Cluster 5	31
K01520	dut, DUT	dUTP pyrophosphatase	ko00240 Pyrimidine metabolism ko00983 Drug metabolism - other enzymes ko01100 Metabolic pathways	FUNCTION: This enzyme is involved in nucleotide metabolism: it produces dUMP, the immediate precursor of thymidine nucleotides and it decreases the intracellular concentration of dUTP so that uracil cannot be incorporated into DNA. {ECO:0000269|PubMed:9261872}.				Cluster 5	20
K01591	pyrF	orotidine-5'-phosphate decarboxylase	ko00240 Pyrimidine metabolism ko01100 Metabolic pathways	FUNCTION: Catalyzes the decarboxylation of orotidine 5'- monophosphate (OMP) to uridine 5'-monophosphate (UMP).				Cluster 5	37
K01613	psd, PISD	phosphatidylserine decarboxylase	ko00564 Glycerophospholipid metabolism ko01100 Metabolic pathways ko01110 Biosynthesis of secondary metabolites	FUNCTION: Catalyzes the formation of phosphatidylethanolamine (PtdEtn) from phosphatidylserine (PtdSer). Only decarboxylates the lipid-linked form of the serine moiety, and not serine alone or derivatives like phosphoserine or glycerophosphoserine. {ECO:0000255|HAMAP-Rule:MF_00662, ECO:0000269|PubMed:4598120}.				Cluster 5	17
K01662	dxs	1-deoxy-D-xylulose-5-phosphate synthase	ko00730 Thiamine metabolism ko00900 Terpenoid backbone biosynthesis ko01100 Metabolic pathways ko01110 Biosynthesis of secondary metabolites ko01130 Biosynthesis of antibiotics	FUNCTION: Catalyzes the acyloin condensation reaction between C atoms 2 and 3 of pyruvate and glyceraldehyde 3-phosphate to yield 1-deoxy-D-xylulose-5-phosphate (DXP). {ECO:0000269|PubMed:17135236}.				Cluster 5	74
K01924	murC	UDP-N-acetylmuramate--alanine ligase	ko00471 D-Glutamine and D-glutamate metabolism ko00550 Peptidoglycan biosynthesis ko01100 Metabolic pathways	FUNCTION: Cell wall formation. {ECO:0000269|PubMed:7601127}.				Cluster 5	22
K01928	murE	UDP-N-acetylmuramoyl-L-alanyl-D-glutamate--2,6-diaminopimelate ligase	ko00300 Lysine biosynthesis ko00550 Peptidoglycan biosynthesis ko01100 Metabolic pathways	FUNCTION: Catalyzes the addition of meso-diaminopimelic acid to the nucleotide precursor UDP-N-acetylmuramoyl-L-alanyl-D-glutamate (UMAG) in the biosynthesis of bacterial cell-wall peptidoglycan. Is also able to use many meso-diaminopimelate analogs as substrates, although much less efficiently, but not L-lysine. {ECO:0000269|PubMed:11124264, ECO:0000269|PubMed:2269304, ECO:0000269|PubMed:3905407…				Cluster 5	29
K01950	E6.3.5.1, NADSYN1, QNS1, nadE	NAD+ synthase (glutamine-hydrolysing)	ko00760 Nicotinate and nicotinamide metabolism ko01100 Metabolic pathways	FUNCTION: Catalyzes the ATP-dependent amidation of deamido-NAD to form NAD. Uses L-glutamine as a nitrogen source. In vitro, can also use ammonia with comparable specific activity. {ECO:0000269|PubMed:15748981, ECO:0000269|PubMed:19270703, ECO:0000269|PubMed:9620974}.				Cluster 5	26
K02015	ABC.FEV.P	iron complex transport system permease protein	Null	FUNCTION: Probably part of a binding-protein-dependent transport system. Probably responsible for the translocation of the substrate across the membrane.				Cluster 5	5
K02016	ABC.FEV.S	iron complex transport system substrate-binding protein	Null/Inorganic ion transport and metabolism	Null				Cluster 5	12
K02040	pstS	phosphate transport system substrate-binding protein	ko02010 ABC transporters ko02020 Two-component system ko05152 Tuberculosis	FUNCTION: Binds 1 inorganic phosphate per subunit with a KD of 0.34 uM (PubMed:6436026). Required for phosphate transport (Ref.5). In strain PAO1 implicated in host cell adhesion; in some virulent strains (e.g. MDR25 which expresses very high levels of this protein) antibody fragments against this protein decrease host cell adhesion and increase transepithelial resistance of human epithelial cell…				Cluster 5	3
K02066	mlaE, linK	phospholipid/cholesterol/gamma-HCH transport system permease prote	ko02010 ABC transporters	FUNCTION: Part of the ABC transporter complex MlaFEDB, which is involved in a phospholipid transport pathway that maintains lipid asymmetry in the outer membrane by retrograde trafficking of phospholipids from the outer membrane to the inner membrane. Probably responsible for the translocation of the substrate across the membrane. {ECO:0000269|PubMed:19383799, ECO:0000269|PubMed:27529189}.				Cluster 5	20
K02313	dnaA	chromosomal replication initiator protein	ko02020 Two-component system ko04112 Cell cycle - Caulobacter	FUNCTION: Plays a key role in the initiation and regulation of chromosomal replication. Binds in an ATP-dependent fashion to the origin of replication (oriC) to initiate formation of the DNA replication initiation complex exactly once per cell cycle. Binds the DnaA box (consensus sequence 5'-TTATC[CA]A[CA]A-3'); subsequent binding of DNA polymerase III subunits leads to replisome formation. The D…				Cluster 5	58
K02338	dnaN	DNA polymerase III subunit beta	ko03030 DNA replication ko03430 Mismatch repair ko03440 Homologous recombination	FUNCTION: Confers DNA tethering and processivity to DNA polymerases and other proteins. Acts as a clamp, forming a ring around DNA (a reaction catalyzed by the clamp-loading complex) which diffuses in an ATP-independent manner freely and bidirectionally along dsDNA (PubMed:2040637). DNA bound in the ring is bent 22 degrees, in solution primed DNA is bound more tightly than dsDNA, suggesting the c…				Cluster 5	54
K02340	holA	DNA polymerase III subunit delta	ko03030 DNA replication ko03430 Mismatch repair ko03440 Homologous recombination	FUNCTION: Part of the beta sliding clamp loading complex, which hydrolyzes ATP to load the beta clamp onto primed DNA to form the DNA replication pre-initiation complex (PubMed:2040637). DNA polymerase III is a complex, multichain enzyme responsible for most of the replicative synthesis in bacteria. This DNA polymerase also exhibits 3'-5' exonuclease activity. The delta subunit is the wrench that…				Cluster 5	43
K02493	hemK, prmC, HEMK	release factor glutamine methyltransferase	Null/Translation, ribosomal structure and biogenesis	Methylates the class 1 translation termination release factors RF1/PrfA and RF2/PrfB on the glutamine residue of the universally conserved GGQ motif, i.e. on 'Gln-235' in RF1 and on 'Gln-252' in RF2.				Cluster 5	48
K02495	hemN, hemZ	oxygen-independent coproporphyrinogen III oxidase	ko00860 Porphyrin and chlorophyll metabolism ko01100 Metabolic pathways ko01110 Biosynthesis of secondary metabolites	FUNCTION: Involved in the heme biosynthesis. Catalyzes the anaerobic oxidative decarboxylation of propionate groups of rings A and B of coproporphyrinogen III to yield the vinyl groups in protoporphyrinogen IX. It can use NAD or NADP, but NAD is preferred. {ECO:0000269|PubMed:12114526, ECO:0000269|PubMed:7768836}.				Cluster 5	38
K02517	lpxL, htrB	Kdo2-lipid IVA lauroyltransferase/acyltransferase	ko00540 Lipopolysaccharide biosynthesis ko01100 Metabolic pathways	FUNCTION: Catalyzes the transfer of laurate from lauroyl-acyl carrier protein (ACP) to Kdo(2)-lipid IV(A) to form Kdo(2)- (lauroyl)-lipid IV(A). Has 10 fold selectivity for lauroyl-ACP over myristoyl-ACP. In vitro, can also catalyze a slow second acylation reaction leading to the formation of Kdo(2)-(dilauroyl)- lipid IV(A). {ECO:0000269|PubMed:18656959, ECO:0000269|PubMed:2203778, ECO:0000269|Pu…				Cluster 5	13
K02536	lpxD	UDP-3-O	ko00540 Lipopolysaccharide biosynthesis ko01100 Metabolic pathways	FUNCTION: Catalyzes the N-acylation of UDP-3-O- (hydroxytetradecanoyl)glucosamine using 3-hydroxytetradecanoyl-ACP as the acyl donor. Is involved in the biosynthesis of lipid A, a phosphorylated glycolipid that anchors the lipopolysaccharide to the outer membrane of the cell. Prefers (3R)-3- hydroxytetradecanoyl-ACP over (3R)-3-hydroxyhexadecanoyl-ACP as the acyl donor in vitro, which is consiste…				Cluster 5	16
K02687	prmA	ribosomal protein L11 methyltransferase	Null/Translation, ribosomal structure and biogenesis	Methylates ribosomal protein L11.				Cluster 5	24
K02835	prfA, MTRF1, MRF1	peptide chain release factor 1	Null/Translation, ribosomal structure and biogenesis	Peptide chain release factor 1 directs the termination of translation in response to the peptide chain termination codons UAG and UAA.				Cluster 5	7
K03075	secG	preprotein translocase subunit SecG	ko02024 Quorum sensing ko03060 Protein export ko03070 Bacterial secretion system	FUNCTION: Subunit of the protein translocation channel SecYEG. Overexpression of some hybrid proteins has been thought to jam the protein secretion apparatus resulting in cell death; while this may be true it also results in FtsH-mediated degradation of SecY. Treatment with antibiotics that block translation elongation such as chloramphenicol also leads to degradation of SecY and SecE but not Sec…				Cluster 5	20
K03111	ssb	single-strand DNA-binding protein	ko03030 DNA replication ko03430 Mismatch repair ko03440 Homologous recombination	FUNCTION: Plays an important role in DNA replication, recombination and repair. Binds to ssDNA and to an array of partner proteins to recruit them to their sites of action during DNA metabolism. Acts as a sliding platform that migrates on DNA via reptation. {ECO:0000255|HAMAP-Rule:MF_00984, ECO:0000269|PubMed:18937104, ECO:0000269|PubMed:20360609, ECO:0000269|PubMed:21784244}.				Cluster 5	20
K03210	yajC	preprotein translocase subunit YajC	ko02024 Quorum sensing ko03060 Protein export ko03070 Bacterial secretion system	Null				Cluster 5	14
K03310	TC.AGCS	alanine or glycine:cation symporter, AGCS family	Null/Amino acid transport and metabolism	Required for the export of heme to the periplasm for the biogenesis of c-type cytochromes.				Cluster 5	62
K03424	tatD	TatD DNase family protein	Null/Cell motility	3'-5' exonuclease that prefers single-stranded DNA and RNA. May play a role in the H(2)O(2)-induced DNA damage repair.				Cluster 5	15
K03437	spoU	RNA methyltransferase, TrmH family	Null/Translation, ribosomal structure and biogenesis	Null				Cluster 5	47
K03439	trmB, METTL1, TRM8	tRNA (guanine-N7-)-methyltransferase	Null/Translation, ribosomal structure and biogenesis	Catalyzes the formation of N(7)-methylguanine at position 46 (m7G46) in tRNA.				Cluster 5	28
K03453	TC.BASS	bile acid:Na+ symporter, BASS family	Null/General function prediction only	Null				Cluster 5	34
K03495	gidA, mnmG, MTO1	tRNA uridine 5-carboxymethylaminomethyl modification enzyme	Null/Translation, ribosomal structure and biogenesis	NAD-binding protein involved in the addition of a carboxymethylaminomethyl (cmnm) group at the wobble position (U34) of certain tRNAs, forming tRNA-cmnm(5)s(2)U34.				Cluster 5	49
K03501	gidB, rsmG	16S rRNA (guanine527-N7)-methyltransferase	Null/Translation, ribosomal structure and biogenesis	Specifically methylates the N7 position of guanine in position 527 of 16S rRNA. Requires the intact 30S subunit for methylation.				Cluster 5	14
K03527	ispH, lytB	4-hydroxy-3-methylbut-2-en-1-yl diphosphate reductase	ko00900 Terpenoid backbone biosynthesis ko01100 Metabolic pathways ko01110 Biosynthesis of secondary metabolites ko01130 Biosynthesis of antibiotics	FUNCTION: Catalyzes the conversion of 1-hydroxy-2-methyl-2-(E)- butenyl 4-diphosphate (HMBPP) into a mixture of isopentenyl diphosphate (IPP) and dimethylallyl diphosphate (DMAPP). Acts in the terminal step of the DOXP/MEP pathway for isoprenoid precursor biosynthesis (PubMed:11818558, PubMed:11418107, PubMed:12706830, PubMed:19569147, PubMed:22137895). In vitro, can also hydrate acetylenes to al…				Cluster 5	21
K03550	ruvA	holliday junction DNA helicase RuvA	ko03440 Homologous recombination	FUNCTION: The RuvA-RuvB complex in the presence of ATP renatures cruciform structure in supercoiled DNA with palindromic sequence, indicating that it may promote strand exchange reactions in homologous recombination. RuvAB is a helicase that mediates the Holliday junction migration by localized denaturation and reannealing. RuvA stimulates, in the presence of DNA, the weak ATPase activity of RuvB…				Cluster 5	12
K03572	mutL	DNA mismatch repair protein MutL	ko03430 Mismatch repair	FUNCTION: This protein is involved in the repair of mismatches in DNA. It is required for dam-dependent methyl-directed DNA mismatch repair. May act as a 'molecular matchmaker', a protein that promotes the formation of a stable complex between two or more DNA-binding proteins in an ATP-dependent manner without itself being part of the final effector complex. The ATPase activity of MutL is stimula…				Cluster 5	69
K03584	recO	DNA repair protein RecO (recombination protein O)	ko03440 Homologous recombination	FUNCTION: Involved in DNA repair and RecF pathway recombination.				Cluster 5	44
K03587	ftsI	cell division protein FtsI (penicillin-binding protein 3)	ko00550 Peptidoglycan biosynthesis ko01501 beta-Lactam resistance	FUNCTION: Essential cell division protein that catalyzes cross- linking of the peptidoglycan cell wall at the division septum (PubMed:1103132, PubMed:6450748, PubMed:9614966, PubMed:3531167, PubMed:7030331). Required for localization of FtsN (PubMed:9282742). {ECO:0000269|PubMed:1103132, ECO:0000269|PubMed:3531167, ECO:0000269|PubMed:6450748, ECO:0000269|PubMed:7030331, ECO:0000269|PubMed:9282742…				Cluster 5	25
K03601	xseA	exodeoxyribonuclease VII large subunit	ko03430 Mismatch repair	FUNCTION: Bidirectionally degrades single-stranded DNA into large acid-insoluble oligonucleotides, which are then degraded further into small acid-soluble oligonucleotides. It can also degrade 3' or 5' ss regions extending from the termini of duplex DNA molecules and displaced ss regions.				Cluster 5	56
K03624	greA	transcription elongation factor GreA	Null/Transcription	Necessary for efficient RNA polymerase transcription elongation past template-encoded arresting sites. The arresting sites in DNA have the property of trapping a certain fraction of elongating RNA polymerases that pass through, resulting in locked ternary complexes. Cleavage of the nascent transcript by cleavage factors such as GreA or GreB allows the resumption of elongation from the new 3'termi…				Cluster 5	13
K03625	nusB	transcription antitermination protein NusB	Null/Transcription	Involved in transcription antitermination. Required for transcription of ribosomal RNA (rRNA) genes. Binds specifically to the boxA antiterminator sequence of the ribosomal RNA (rrn) operons (PubMed:7045592, PubMed:7678781, PubMed:11884128, PubMed:14973028, PubMed:15716433, PubMed:16109710). The affinity of NusB for the boxA RNA sequence is significantly increased in the presence of the ribosomal…				Cluster 5	18
K03629	recF	DNA replication and repair protein RecF	ko03440 Homologous recombination	FUNCTION: The RecF protein is involved in DNA metabolism; it is required for DNA replication and normal SOS inducibility. RecF binds preferentially to single-stranded, linear DNA. It also seems to bind ATP.				Cluster 5	50
K03631	recN	DNA repair protein RecN (Recombination protein N)	Null/Replication, recombination and repair	May be involved in recombinational repair of damaged DNA.				Cluster 5	41
K03655	recG	ATP-dependent DNA helicase RecG	ko03440 Homologous recombination	FUNCTION: Play a critical role in recombination and DNA repair. Helps process Holliday junction intermediates to mature products by catalyzing branch migration. Has a DNA unwinding activity characteristic of a DNA helicase with 3'- to 5'- polarity. Unwinds branched duplex DNA (Y-DNA). Has a role in constitutive stable DNA replication (cSDR) and R-loop formation. Is genetically synergistic to RadA…				Cluster 5	11
K03664	smpB	SsrA-binding protein	Null/Posttranslational modification, protein turnover, chaperones	Required for rescue of stalled ribosomes mediated by trans-translation. Binds to tmRNA RNA (also known as SsrA or 10Sa RNA, 363 nucleotides in this organism), required for stable binding of tmRNA to ribosomes (PubMed:10393194, PubMed:11904185, PubMed:11917023). tmRNA and SmpB together mimic tRNA shape, replacing the anticodon stem-loop with SmpB (Probable). tmRNA is encoded by the ssrA gene; the …				Cluster 5	27
K03696	clpC	ATP-dependent Clp protease ATP-binding subunit ClpC	Null/Posttranslational modification, protein turnover, chaperones	Required for growth at high temperatures, probably by acting as a chaperone during heat shock and targeting heat-denatured proteins for degradation by ClpP. Required for biofilm formation. May act as a chaperone regulating CtsR activity.				Cluster 5	6
K03703	uvrC	excinuclease ABC subunit C	ko03420 Nucleotide excision repair	FUNCTION: The UvrABC repair system catalyzes the recognition and processing of DNA lesions. UvrC both incises the 5' and 3' sides of the lesion. The N-terminal half is responsible for the 3' incision and the C-terminal half is responsible for the 5' incision. {ECO:0000269|PubMed:10671556, ECO:0000269|PubMed:1387639}.				Cluster 5	15
K03723	mfd	transcription-repair coupling factor (superfamily II helicase)	ko03420 Nucleotide excision repair	FUNCTION: Couples transcription and DNA repair by recognizing RNA polymerase (RNAP) stalled at DNA lesions. Mediates ATP-dependent release of RNAP and its truncated transcript from the DNA, and recruitment of nucleotide excision repair machinery to the damaged site. Can also dissociate RNAP that is blocked by low concentration of nucleoside triphosphates or by physical obstruction, such as bound …				Cluster 5	34
K03816	xpt	xanthine phosphoribosyltransferase	ko00230 Purine metabolism ko01100 Metabolic pathways ko01110 Biosynthesis of secondary metabolites	FUNCTION: Converts the preformed base xanthine, a product of nucleic acid breakdown, to xanthosine 5'-monophosphate (XMP), so that it can be reused for RNA or DNA synthesis.				Cluster 5	21
K03978	engB	GTP-binding protein LepA	Null/Cell cycle control, cell division, chromosome partitioning	Necessary for normal cell division and for the maintenance of normal septation.				Cluster 5	20
K03979	obgE, cgtA, MTG2	GTPase	Null/Cell cycle control, cell division, chromosome partitioning, Replication, recombination and repair	An essential GTPase which binds GTP, GDP and ppGpp with moderate affinity (with a twofold preference for GDP over GTP), shows high guanine nucleotide exchange rate constants for both nucleotides, and has a relatively low GTP hydrolysis rate. Deletion of the 159 N-terminal residues makes a protein that is non-functional in vivo but which retains nucleotide binding and GTPase activity. Required for…				Cluster 5	39
K04068	nrdG	anaerobic ribonucleoside-triphosphate reductase activating protein	Null/General function prediction only	Activation of anaerobic ribonucleoside-triphosphate reductase under anaerobic conditions by generation of an organic free radical, using S-adenosylmethionine and reduced flavodoxin as cosubstrates to produce 5'-deoxy-adenosine.				Cluster 5	25
K04069	pflA, pflC, pflE	pyruvate formate lyase activating enzyme	Null/Posttranslational modification, protein turnover, chaperones	Activation of pyruvate formate-lyase 1 under anaerobic conditions by generation of an organic free radical, using S-adenosylmethionine and reduced flavodoxin as cosubstrates to produce 5'-deoxy-adenosine.				Cluster 5	10
K04075	tilS, mesJ	tRNA(Ile)-lysidine synthase	Null/Translation, ribosomal structure and biogenesis	Ligates lysine onto the cytidine present at position 34 of the AUA codon-specific tRNA(Ile) that contains the anticodon CAU, in an ATP-dependent manner. Cytidine is converted to lysidine, thus changing the amino acid specificity of the tRNA from methionine to isoleucine. This enzyme is essential for viability.				Cluster 5	23
K04096	smf	DNA processing protein	Null/Replication, recombination and repair	Partially complements natural chromosomal DNA transformation defect of an H.influenzae dprA disruption mutant (PubMed:16978360). May help load RecA onto ssDNA (By similarity).				Cluster 5	15
K04485	radA, sms	DNA repair protein RadA/Sms	Null/Posttranslational modification, protein turnover, chaperones	DNA-dependent ATPase involved in processing of recombination intermediates, plays a role in repairing DNA breaks. Stimulates the branch migration of RecA-mediated strand transfer reactions, allowing the 3' invading strand to extend heteroduplex DNA faster. Binds ssDNA in the presence of ADP but not other nucleotides, has ATPase activity that is stimulated by ssDNA and various branched DNA structu…				Cluster 5	16
K05366	mrcA	penicillin-binding protein 1A	ko00550 Peptidoglycan biosynthesis ko01100 Metabolic pathways ko01501 beta-Lactam resistance	FUNCTION: Cell wall formation. Synthesis of cross-linked peptidoglycan from the lipid intermediates. The enzyme has a penicillin-insensitive transglycosylase N-terminal domain (formation of linear glycan strands) and a penicillin-sensitive transpeptidase C-terminal domain (cross-linking of the peptide subunits). {ECO:0000269|PubMed:7006606}.				Cluster 5	44
K05515	mrdA	penicillin-binding protein 2	ko00550 Peptidoglycan biosynthesis ko01501 beta-Lactam resistance	FUNCTION: Catalyzes cross-linking of the peptidoglycan cell wall (PubMed:3009484). Responsible for the determination of the rod shape of the cell (PubMed:1103132). Is probably required for lateral peptidoglycan synthesis and maintenance of the correct diameter during lateral and centripetal growth (PubMed:12519203). {ECO:0000269|PubMed:1103132, ECO:0000269|PubMed:12519203, ECO:0000269|PubMed:3009…				Cluster 5	28
K05837	rodA, mrdB	rod shape determining protein RodA	Null/Cell cycle control, cell division, chromosome partitioning	Peptidoglycan polymerase that is essential for cell wall elongation (PubMed:27643381). Also required for the maintenance of the rod cell shape (PubMed:2644207). Functions probably in conjunction with the penicillin-binding protein 2 (mrdA) (PubMed:2644207, PubMed:27643381).				Cluster 5	23
K06187	recR	recombination protein RecR	ko03440 Homologous recombination	FUNCTION: May play a role in DNA repair. It seems to be involved in an RecBC-independent recombinational process of DNA repair. It may act with RecF and RecO.				Cluster 5	30
K06287	maf	septum formation protein	Null/Secondary metabolites biosynthesis, transport and catabolism	Nucleoside triphosphate pyrophosphatase that hydrolyzes dTTP and UTP. Can also hydrolyze CTP and the modified nucleotides pseudo-UTP, 5-methyl-CTP (m(5)CTP) and 5-methyl-UTP (m(5)UTP) (PubMed:24210219). May have a dual role in cell division arrest and in preventing the incorporation of modified nucleotides into cellular nucleic acids (PubMed:24210219).				Cluster 5	12
K06861	lptB	lipopolysaccharide export system ATP-binding protein	ko02010 ABC transporters	FUNCTION: Part of the ABC transporter complex LptBFG involved in the translocation of lipopolysaccharide (LPS) from the inner membrane to the outer membrane. Probably responsible for energy coupling to the transport system. {ECO:0000269|PubMed:16765569, ECO:0000269|PubMed:17056748, ECO:0000269|PubMed:18424520}.				Cluster 5	8
K06881	nrnA	bifunctional oligoribonuclease and PAP phosphatase NrnA	ko00920 Sulfur metabolism ko01100 Metabolic pathways ko01120 Microbial metabolism in diverse environments	FUNCTION: Bifunctional enzyme which has both oligoribonuclease and pAp-phosphatase activities. Degrades short RNA and DNA oligonucleotides with a length of up to 33 nucleotides, although the enzyme is most active on shorter substrates, in a 5' to 3' direction. Converts 3'(2')-phosphoadenosine 5'-phosphate (PAP) to AMP, has very low activity on cAMP and cGMP. {ECO:0000269|PubMed:21087930}.				Cluster 5	34
K06949	rsgA, engC	ribosome biogenesis GTPase / thiamine phosphate phosphatase	ko00730 Thiamine metabolism ko01100 Metabolic pathways	FUNCTION: One of several proteins that assist in the late maturation steps of the functional core of the 30S ribosomal subunit. Helps release RbfA from mature subunits. May play a role in the assembly of ribosomal proteins into the subunit. Circularly permuted GTPase with a low level of activity and slow catalytic turnover, does not act on ATP (PubMed:16485133). GTPase activity is stimulated by t…				Cluster 5	51
K06969	rlmI	23S rRNA (cytosine1962-C5)-methyltransferase	Null/Translation, ribosomal structure and biogenesis	Specifically methylates the cytosine at position 1962 (m5C1962) of 23S rRNA. Methylation occurs before assembly of 23S rRNA into 50S subunits.				Cluster 5	27
K06997	yggS, PROSC	PLP dependent protein	Null/General function prediction only	Pyridoxal 5'-phosphate (PLP)-binding protein, which is involved in PLP homeostasis. May have a carrier function to deliver PLP to the target enzymes or a protective function so that PLP does not inactivate essential lysines in proteins (PubMed:26872910). Does not have amino acid racemase activity (PubMed:24097949).				Cluster 5	27
K07024	SPP	sucrose-6-phosphatase	ko00500 Starch and sucrose metabolism	Null			Host genomically correlated with CH4 emissions	Cluster 5	16
K07027	K07027	glycosyltransferase 2 family protein	Null/Function unknown	Null				Cluster 5	10
K07029	dagK	diacylglycerol kinase (ATP)	ko00561 Glycerolipid metabolism ko00564 Glycerophospholipid metabolism ko01100 Metabolic pathways ko01110 Biosynthesis of secondary metabolites	FUNCTION: Catalyzes the phosphorylation of diacylglycerol (DAG) into phosphatidic acid. Is a key enzyme involved in the production of lipoteichoic acid by reintroducing DAG formed from the breakdown of membrane phospholipids into the phosphatidylglycerol biosynthetic pathway. {ECO:0000269|PubMed:17535816}.				Cluster 5	7
K07056	rsmI	16S rRNA (cytidine1402-2'-O)-methyltransferase	Null/Translation, ribosomal structure and biogenesis	Catalyzes the 2'-O-methylation of the ribose of cytidine 1402 (C1402) in 16S rRNA. In vitro, active on the assembled 30S subunit, but not naked 16S rRNA or 70S ribosomes.				Cluster 5	29
K07058	K07058	membrane protein	Null/Function unknown	Null				Cluster 5	40
K07082	K07082	UPF0755 protein	Null/Cell cycle control, cell division, chromosome partitioning	Null				Cluster 5	36
K07095	K07095	uncharacterized protein	Null/General function prediction only	Shows phosphodiesterase activity, hydrolyzing phosphodiesters bonds in the artificial chromogenic substrates bis-p-nitrophenyl phosphate (bis-pNPP), and less efficiently thymidine 5'-monophosphate p-nitrophenyl ester (pNP-TMP) and p-nitrophenylphosphorylcholine (pNPPC). No catalytic activity was found toward cAMP or cGMP, nucleotides or phospholipase substrates such as phosphatidylcholine. The ph…				Cluster 5	17
K07137	K07137	uncharacterized protein	Null/General function prediction only	Null				Cluster 5	9
K07139	K07139	uncharacterized protein	Null/General function prediction only	Null				Cluster 5	18
K07238	TC.ZIP, zupT, ZRT3, ZIP2	zinc transporter, ZIP family	Null/Inorganic ion transport and metabolism	Mediates zinc uptake. May also transport other divalent cations such as copper and cadmium ions.				Cluster 5	5
K07391	comM	magnesium chelatase family protein	Null/Posttranslational modification, protein turnover, chaperones	Induced during competence development. Not needed for DNA uptake. May be involved in a recombination step.				Cluster 5	38
K08641	vanX	zinc D-Ala-D-Ala dipeptidase	ko01502 Vancomycin resistance ko02020 Two-component system	FUNCTION: Catalyzes hydrolysis of the D-alanyl-D-alanine dipeptide. {ECO:0000255|HAMAP-Rule:MF_01924, ECO:0000269|PubMed:7854121, ECO:0000269|PubMed:7873524}.				Cluster 5	5
K09686	Null	Null	Null/Null	Null				Cluster 5	5
K09710	ybeB	ribosome-associated protein	Null/Translation, ribosomal structure and biogenesis	Functions as a ribosomal silencing factor. Interacts with ribosomal protein L14 (rplN), blocking formation of intersubunit bridge B8. Prevents association of the 30S and 50S ribosomal subunits and the formation of functional ribosomes, thus repressing translation.				Cluster 5	31
K09811	ftsX	cell division transport system permease protein	ko02010 ABC transporters	FUNCTION: Part of the ABC transporter FtsEX involved in cellular division. Important for assembly or stability of the septal ring. Encoded in an operon consisting of genes ftsY, ftsE and ftsX. {ECO:0000269|PubMed:10048040, ECO:0000269|PubMed:14729705}.				Cluster 5	34
K11175	purN	phosphoribosylglycinamide formyltransferase 1	ko00230 Purine metabolism ko00670 One carbon pool by folate ko01100 Metabolic pathways ko01110 Biosynthesis of secondary metabolites ko01130 Biosynthesis of antibiotics	FUNCTION: Catalyzes the transfer of a formyl group from 10- formyltetrahydrofolate to 5-phospho-ribosyl-glycinamide (GAR), producing 5-phospho-ribosyl-N-formylglycinamide (FGAR) and tetrahydrofolate. {ECO:0000255|HAMAP-Rule:MF_01930, ECO:0000269|PubMed:2185839, ECO:0000269|PubMed:350869}.				Cluster 5	18
K11752	ribD	diaminohydroxyphosphoribosylaminopyrimidine deaminase / 5-amino-6-(5-phosphoribosylamino)uracil reductase	ko00740 Riboflavin metabolism ko01100 Metabolic pathways ko01110 Biosynthesis of secondary metabolites ko02024 Quorum sensing	FUNCTION: Converts 2,5-diamino-6-(ribosylamino)-4(3h)-pyrimidinone 5'-phosphate into 5-amino-6-(ribosylamino)-2,4(1h,3h)- pyrimidinedione 5'-phosphate.				Cluster 5	29
K11753	ribF	riboflavin kinase / FMN adenylyltransferase	ko00740 Riboflavin metabolism ko01100 Metabolic pathways ko01110 Biosynthesis of secondary metabolites	FUNCTION: Catalyzes the phosphorylation of riboflavin to FMN followed by the adenylation of FMN to FAD. {ECO:0000269|PubMed:19942660}.				Cluster 5	41
K11754	folC	dihydrofolate synthase / folylpolyglutamate synthase	ko00790 Folate biosynthesis ko01100 Metabolic pathways	FUNCTION: Functions in two distinct reactions of the de novo folate biosynthetic pathway. Catalyzes the addition of a glutamate residue to dihydropteroate (7,8-dihydropteroate or H2Pte) to form dihydrofolate (7,8-dihydrofolate monoglutamate or H2Pte-Glu). Also catalyzes successive additions of L-glutamate to tetrahydrofolate or 10-formyltetrahydrofolate or 5,10-methylenetetrahydrofolate, leading …				Cluster 5	34
K12251	aguB	N-carbamoylputrescine amidase	ko00330 Arginine and proline metabolism ko01100 Metabolic pathways	Null				Cluster 5	18
K12410	npdA	NAD-dependent deacetylase	Null/Posttranslational modification, protein turnover, chaperones	Null				Cluster 5	27
[truncated: 523 more rows]
