# Supplementary material for: Bovine host genome acts on rumen microbiome function linked to methane emissions
Source: Commun Biol. 2022 Apr 12;5:350. doi: 10.1038/s42003-022-03293-0 (PMC9005536; doi:10.1038/s42003-022-03293-0)
Supplement: Supplementary file 14 — Dataset 11 [file 42003_2022_3293_MOESM14_ESM.xlsx]

## Sheet: SupData11
Supplementary Data 11. Proteins clustered in KEGG orthologous groups (KO) host-genomically correlated with methane emissions1 identified in rumen uncultured genomes (RUG)2.
Gene	Protein	Description	KO	RUG	Name
zga:ZOBELLIA_1693	RUG10002_prot_1006	zga:ZOBELLIA_1693 DNA (cytosine-5-)-methyltransferase	K00558	RUG10002	uncultured Prevotellaceae bacterium
pru:PRU_2882	RUG10002_prot_1026	pru:PRU_2882 trkA; Trk system potassium uptake protein TrkA	K03499	RUG10002	uncultured Prevotellaceae bacterium
pru:PRU_1070	RUG10002_prot_1131	pru:PRU_1070 dcuB; anaerobic C4-dicarboxylate membrane transporter DcuB	K07792	RUG10002	uncultured Prevotellaceae bacterium
pru:PRU_0430	RUG10002_prot_1159	pru:PRU_0430 grpE; co-chaperone GrpE	K03687	RUG10002	uncultured Prevotellaceae bacterium
pru:PRU_1087	RUG10002_prot_1204	pru:PRU_1087 cobL; precorrin-6Y C5,15-methyltransferase (decarboxylating)	K00595	RUG10002	uncultured Prevotellaceae bacterium
pru:PRU_0938	RUG10002_prot_1235	pru:PRU_0938 prophage PRU01, DNA methylase, C-5 cytosine-specific family	K00558	RUG10002	uncultured Prevotellaceae bacterium
fli:Fleli_1080	RUG10002_prot_1236	fli:Fleli_1080 DNA-methyltransferase Dcm	K00558	RUG10002	uncultured Prevotellaceae bacterium
pru:PRU_1832	RUG10002_prot_1257	pru:PRU_1832 truB; tRNA pseudouridine synthase B	K03177	RUG10002	uncultured Prevotellaceae bacterium
bth:BT_0737	RUG10002_prot_1266	bth:BT_0737 formate--tetrahydrofolate ligase	K01938	RUG10002	uncultured Prevotellaceae bacterium
bdo:EL88_09930	RUG10002_prot_1345	bdo:EL88_09930 ABC transporter ATP-binding protein	K02028	RUG10002	uncultured Prevotellaceae bacterium
pmz:HMPREF0659_A5509	RUG10002_prot_1369	pmz:HMPREF0659_A5509 copper-exporting ATPase	K01533	RUG10002	uncultured Prevotellaceae bacterium
vpr:Vpar_0334	RUG10002_prot_1377	vpr:Vpar_0334 beta-lactamase domain protein	K12574	RUG10002	uncultured Prevotellaceae bacterium
pru:PRU_1406	RUG10002_prot_1445	pru:PRU_1406 nth; endonuclease III	K10773	RUG10002	uncultured Prevotellaceae bacterium
pru:PRU_1455	RUG10002_prot_1546	pru:PRU_1455 trpE; anthranilate synthase, component I	K01657	RUG10002	uncultured Prevotellaceae bacterium
pru:PRU_1457	RUG10002_prot_1548	pru:PRU_1457 trpD; anthranilate phosphoribosyltransferase	K00766	RUG10002	uncultured Prevotellaceae bacterium
pru:PRU_1460	RUG10002_prot_1551	pru:PRU_1460 trpA; tryptophan synthase, alpha subunit	K01695	RUG10002	uncultured Prevotellaceae bacterium
coo:CCU_21420	RUG10002_prot_1601	coo:CCU_21420 Predicted ATPase (AAA+ superfamily)	K07133	RUG10002	uncultured Prevotellaceae bacterium
pru:PRU_1797	RUG10002_prot_1614	pru:PRU_1797 transcriptional regulator, lacI family	K02529	RUG10002	uncultured Prevotellaceae bacterium
pru:PRU_2480	RUG10002_prot_1658	pru:PRU_2480 dtd; D-tyrosyl-tRNA(Tyr) deacylase	K07560	RUG10002	uncultured Prevotellaceae bacterium
pru:PRU_1716	RUG10002_prot_167	pru:PRU_1716 putative proton-translocating NADH-quinone oxidoreductase, J subunit	K00339	RUG10002	uncultured Prevotellaceae bacterium
pru:PRU_1636	RUG10002_prot_1743	pru:PRU_1636 amino acid ABC transporter, ATP-binding protein/permease protein, His/Glu/Gln/Arg/opine family	K02030	RUG10002	uncultured Prevotellaceae bacterium
pru:PRU_0017	RUG10002_prot_1867	pru:PRU_0017 ATPase, ParA family	K03496	RUG10002	uncultured Prevotellaceae bacterium
pru:PRU_0016	RUG10002_prot_1868	pru:PRU_0016 ParB-like protein	K03497	RUG10002	uncultured Prevotellaceae bacterium
pru:PRU_2270	RUG10002_prot_1897	pru:PRU_2270 putative uracil phosphoribosyltransferase	K00761	RUG10002	uncultured Prevotellaceae bacterium
bth:BT_4212	RUG10002_prot_1936	bth:BT_4212 hypothetical protein	K03744	RUG10002	uncultured Prevotellaceae bacterium
pru:PRU_2201	RUG10002_prot_2062	pru:PRU_2201 argD; acetylornithine transaminase	K00821	RUG10002	uncultured Prevotellaceae bacterium
pru:PRU_0595	RUG10002_prot_2107	pru:PRU_0595 rpmI; ribosomal protein L35	K02916	RUG10002	uncultured Prevotellaceae bacterium
pru:PRU_0603	RUG10002_prot_2130	pru:PRU_0603 pepO_1; endopeptidase PepO	K07386	RUG10002	uncultured Prevotellaceae bacterium
pru:PRU_0874	RUG10002_prot_2211	pru:PRU_0874 transcriptional regulator, LacI family	K02529	RUG10002	uncultured Prevotellaceae bacterium
pru:PRU_0479	RUG10002_prot_2239	pru:PRU_0479 lysA; diaminopimelate decarboxylase	K01586	RUG10002	uncultured Prevotellaceae bacterium
pru:PRU_0483	RUG10002_prot_2243	pru:PRU_0483 hisF; imidazoleglycerol phosphate synthase, cyclase subunit	K02500	RUG10002	uncultured Prevotellaceae bacterium
pru:PRU_0484	RUG10002_prot_2244	pru:PRU_0484 hisA; 1-(5-phosphoribosyl)-5-((5'-phosphoribosylamino)methylideneamino)imidazole-4-carboxamide isomerase	K01814	RUG10002	uncultured Prevotellaceae bacterium
ppn:Palpr_0339	RUG10002_prot_2311	ppn:Palpr_0339 Glycoside hydrolase 97	K01187	RUG10002	uncultured Prevotellaceae bacterium
pru:PRU_2133	RUG10002_prot_2392	pru:PRU_2133 rpsL; ribosomal protein S12	K02950	RUG10002	uncultured Prevotellaceae bacterium
max:MMALV_06990	RUG10002_prot_2471	max:MMALV_06990 putative ATPase (AAA+ superfamily)	K07133	RUG10002	uncultured Prevotellaceae bacterium
pru:PRU_0251	RUG10002_prot_288	pru:PRU_0251 K+-dependent Na+/Ca+ exchanger-like protein	K07301	RUG10002	uncultured Prevotellaceae bacterium
pru:PRU_1807	RUG10002_prot_306	pru:PRU_1807 purD; phosphoribosylamine--glycine ligase	K01945	RUG10002	uncultured Prevotellaceae bacterium
pdi:BDI_3001	RUG10002_prot_321	pdi:BDI_3001 site-specific DNA methylase	K00558	RUG10002	uncultured Prevotellaceae bacterium
eel:EUBELI_00063	RUG10002_prot_373	eel:EUBELI_00063 ATP-binding cassette, subfamily B, bacterial	K06147	RUG10002	uncultured Prevotellaceae bacterium
pru:PRU_0666	RUG10002_prot_485	pru:PRU_0666 DNA methylase, C-5 cytosine-specific family	K00558	RUG10002	uncultured Prevotellaceae bacterium
cmr:Cycma_3265	RUG10002_prot_533	cmr:Cycma_3265 putative ParA-related protein	K03496	RUG10002	uncultured Prevotellaceae bacterium
pru:PRU_1234	RUG10002_prot_552	pru:PRU_1234 conserved hypothetical protein	K07133	RUG10002	uncultured Prevotellaceae bacterium
pru:PRU_0748	RUG10002_prot_585	pru:PRU_0748 rpmB; ribosomal protein L28	K02902	RUG10002	uncultured Prevotellaceae bacterium
pru:PRU_1224	RUG10002_prot_597	pru:PRU_1224 dapA; dihydrodipicolinate synthase	K01714	RUG10002	uncultured Prevotellaceae bacterium
pru:PRU_1311	RUG10002_prot_602	pru:PRU_1311 hydrolase, NUDIX family	K03426	RUG10002	uncultured Prevotellaceae bacterium
pru:PRU_2130	RUG10002_prot_627	pru:PRU_2130 rpsJ; ribosomal protein S10	K02946	RUG10002	uncultured Prevotellaceae bacterium
pru:PRU_2115	RUG10002_prot_633	pru:PRU_2115 rplC; ribosomal protein L3	K02906	RUG10002	uncultured Prevotellaceae bacterium
pru:PRU_2113	RUG10002_prot_635	pru:PRU_2113 rplW; ribosomal protein L23	K02892	RUG10002	uncultured Prevotellaceae bacterium
pru:PRU_2112	RUG10002_prot_636	pru:PRU_2112 rplB; ribosomal protein L2	K02886	RUG10002	uncultured Prevotellaceae bacterium
pru:PRU_2100	RUG10002_prot_647	pru:PRU_2100 rplF; ribosomal protein L6	K02933	RUG10002	uncultured Prevotellaceae bacterium
pru:PRU_1891	RUG10002_prot_757	pru:PRU_1891 biotin--acetyl-CoA-carboxylase ligase	K03524	RUG10002	uncultured Prevotellaceae bacterium
pru:PRU_2496	RUG10002_prot_814	pru:PRU_2496 sodium-dependent symporter, NSS family	K03308	RUG10002	uncultured Prevotellaceae bacterium
pru:PRU_2495	RUG10002_prot_815	pru:PRU_2495 sodium-dependent symporter, NSS family	K03308	RUG10002	uncultured Prevotellaceae bacterium
bth:BT_2814	RUG10002_prot_838	bth:BT_2814 dihydrodipicolinate synthase	K01714	RUG10002	uncultured Prevotellaceae bacterium
evi:Echvi_0926	RUG10002_prot_867	evi:Echvi_0926 dihydrodipicolinate synthase/N-acetylneuraminate lyase	K01714	RUG10002	uncultured Prevotellaceae bacterium
pru:PRU_0017	RUG10013_prot_1127	pru:PRU_0017 ATPase, ParA family	K03496	RUG10013	uncultured Bacteroidales bacterium
pru:PRU_0016	RUG10013_prot_1128	pru:PRU_0016 ParB-like protein	K03497	RUG10013	uncultured Bacteroidales bacterium
pru:PRU_1311	RUG10013_prot_1186	pru:PRU_1311 hydrolase, NUDIX family	K03426	RUG10013	uncultured Bacteroidales bacterium
pru:PRU_1309	RUG10013_prot_1188	pru:PRU_1309 DnaJ family protein	K05516	RUG10013	uncultured Bacteroidales bacterium
bth:BT_3386	RUG10013_prot_1208	bth:BT_3386 ABC transporter ATP-binding protein	K06147	RUG10013	uncultured Bacteroidales bacterium
pru:PRU_2496	RUG10013_prot_1375	pru:PRU_2496 sodium-dependent symporter, NSS family	K03308	RUG10013	uncultured Bacteroidales bacterium
pru:PRU_1406	RUG10013_prot_1409	pru:PRU_1406 nth; endonuclease III	K10773	RUG10013	uncultured Bacteroidales bacterium
pru:PRU_0603	RUG10013_prot_147	pru:PRU_0603 pepO_1; endopeptidase PepO	K07386	RUG10013	uncultured Bacteroidales bacterium
afn:Acfer_2042	RUG10013_prot_1664	afn:Acfer_2042 putative ATP/GTP-binding protein	K07133	RUG10013	uncultured Bacteroidales bacterium
fbl:Fbal_1569	RUG10013_prot_1665	fbl:Fbal_1569 Endothelin-converting enzyme 1	K07386	RUG10013	uncultured Bacteroidales bacterium
pru:PRU_1244	RUG10013_prot_167	pru:PRU_1244 pflA; pyruvate formate-lyase activating enzyme	K04069	RUG10013	uncultured Bacteroidales bacterium
pru:PRU_2480	RUG10013_prot_1715	pru:PRU_2480 dtd; D-tyrosyl-tRNA(Tyr) deacylase	K07560	RUG10013	uncultured Bacteroidales bacterium
lyb:C3943_06785	RUG10013_prot_1810	lyb:C3943_06785 radical SAM/SPASM domain-containing protein	K06871	RUG10013	uncultured Bacteroidales bacterium
blep:AL038_08490	RUG10013_prot_1844	blep:AL038_08490 hypothetical protein	K00558	RUG10013	uncultured Bacteroidales bacterium
pru:PRU_2238	RUG10013_prot_1859	pru:PRU_2238 rpmH; ribosomal protein L34	K02914	RUG10013	uncultured Bacteroidales bacterium
pru:PRU_0430	RUG10013_prot_1909	pru:PRU_0430 grpE; co-chaperone GrpE	K03687	RUG10013	uncultured Bacteroidales bacterium
pru:PRU_2201	RUG10013_prot_1991	pru:PRU_2201 argD; acetylornithine transaminase	K00821	RUG10013	uncultured Bacteroidales bacterium
pru:PRU_2882	RUG10013_prot_2024	pru:PRU_2882 trkA; Trk system potassium uptake protein TrkA	K03499	RUG10013	uncultured Bacteroidales bacterium
fln:FLA_0201	RUG10013_prot_209	fln:FLA_0201 ATPase, AAA+ superfamily	K07133	RUG10013	uncultured Bacteroidales bacterium
pru:PRU_2270	RUG10013_prot_2239	pru:PRU_2270 putative uracil phosphoribosyltransferase	K00761	RUG10013	uncultured Bacteroidales bacterium
bth:BT_4212	RUG10013_prot_225	bth:BT_4212 hypothetical protein	K03744	RUG10013	uncultured Bacteroidales bacterium
pdi:BDI_2202	RUG10013_prot_2303	pdi:BDI_2202 GDP-4-keto-6-deoxy-D-mannose-3,5-epimerase	K02377	RUG10013	uncultured Bacteroidales bacterium
pru:PRU_0484	RUG10013_prot_2495	pru:PRU_0484 hisA; 1-(5-phosphoribosyl)-5-((5'-phosphoribosylamino)methylideneamino)imidazole-4-carboxamide isomerase	K01814	RUG10013	uncultured Bacteroidales bacterium
pru:PRU_0483	RUG10013_prot_2496	pru:PRU_0483 hisF; imidazoleglycerol phosphate synthase, cyclase subunit	K02500	RUG10013	uncultured Bacteroidales bacterium
pru:PRU_0479	RUG10013_prot_2501	pru:PRU_0479 lysA; diaminopimelate decarboxylase	K01586	RUG10013	uncultured Bacteroidales bacterium
bth:BT_3386	RUG10013_prot_253	bth:BT_3386 ABC transporter ATP-binding protein	K06147	RUG10013	uncultured Bacteroidales bacterium
pru:PRU_0748	RUG10013_prot_2642	pru:PRU_0748 rpmB; ribosomal protein L28	K02902	RUG10013	uncultured Bacteroidales bacterium
asx:CDL62_04640	RUG10013_prot_2643	asx:CDL62_04640 50S ribosomal protein L3	K02906	RUG10013	uncultured Bacteroidales bacterium
pru:PRU_0251	RUG10013_prot_2685	pru:PRU_0251 K+-dependent Na+/Ca+ exchanger-like protein	K07301	RUG10013	uncultured Bacteroidales bacterium
pru:PRU_1455	RUG10013_prot_366	pru:PRU_1455 trpE; anthranilate synthase, component I	K01657	RUG10013	uncultured Bacteroidales bacterium
pru:PRU_1457	RUG10013_prot_368	pru:PRU_1457 trpD; anthranilate phosphoribosyltransferase	K00766	RUG10013	uncultured Bacteroidales bacterium
pru:PRU_1460	RUG10013_prot_371	pru:PRU_1460 trpA; tryptophan synthase, alpha subunit	K01695	RUG10013	uncultured Bacteroidales bacterium
pru:PRU_1460	RUG10013_prot_372	pru:PRU_1460 trpA; tryptophan synthase, alpha subunit	K01695	RUG10013	uncultured Bacteroidales bacterium
bth:BT_1055	RUG10013_prot_411	bth:BT_1055 pyruvate formate-lyase activating enzyme	K04069	RUG10013	uncultured Bacteroidales bacterium
pph:Ppha_0189	RUG10013_prot_478	pph:Ppha_0189 DEAD/DEAH box helicase domain protein	K03724	RUG10013	uncultured Bacteroidales bacterium
pru:PRU_1224	RUG10013_prot_488	pru:PRU_1224 dapA; dihydrodipicolinate synthase	K01714	RUG10013	uncultured Bacteroidales bacterium
pru:PRU_1832	RUG10013_prot_545	pru:PRU_1832 truB; tRNA pseudouridine synthase B	K03177	RUG10013	uncultured Bacteroidales bacterium
pru:PRU_1891	RUG10013_prot_637	pru:PRU_1891 biotin--acetyl-CoA-carboxylase ligase	K03524	RUG10013	uncultured Bacteroidales bacterium
hpy:HP0051	RUG10013_prot_654	hpy:HP0051 cytosine specific DNA methyltransferase	K00558	RUG10013	uncultured Bacteroidales bacterium
pru:PRU_2133	RUG10013_prot_703	pru:PRU_2133 rpsL; ribosomal protein S12	K02950	RUG10013	uncultured Bacteroidales bacterium
pru:PRU_1234	RUG10013_prot_75	pru:PRU_1234 conserved hypothetical protein	K07133	RUG10013	uncultured Bacteroidales bacterium
pru:PRU_1807	RUG10013_prot_771	pru:PRU_1807 purD; phosphoribosylamine--glycine ligase	K01945	RUG10013	uncultured Bacteroidales bacterium
pru:PRU_1797	RUG10013_prot_777	pru:PRU_1797 transcriptional regulator, lacI family	K02529	RUG10013	uncultured Bacteroidales bacterium
pru:PRU_1070	RUG10013_prot_823	pru:PRU_1070 dcuB; anaerobic C4-dicarboxylate membrane transporter DcuB	K07792	RUG10013	uncultured Bacteroidales bacterium
pru:PRU_0874	RUG10013_prot_844	pru:PRU_0874 transcriptional regulator, LacI family	K02529	RUG10013	uncultured Bacteroidales bacterium
pru:PRU_2496	RUG10013_prot_968	pru:PRU_2496 sodium-dependent symporter, NSS family	K03308	RUG10013	uncultured Bacteroidales bacterium
pru:PRU_2495	RUG10013_prot_969	pru:PRU_2495 sodium-dependent symporter, NSS family	K03308	RUG10013	uncultured Bacteroidales bacterium
pru:PRU_1455	RUG10014_prot_106	pru:PRU_1455 trpE; anthranilate synthase, component I	K01657	RUG10014	uncultured Prevotellaceae bacterium
pru:PRU_1457	RUG10014_prot_108	pru:PRU_1457 trpD; anthranilate phosphoribosyltransferase	K00766	RUG10014	uncultured Prevotellaceae bacterium
com:CMT41_11590	RUG10014_prot_1082	com:CMT41_11590 hypothetical protein	K00558	RUG10014	uncultured Prevotellaceae bacterium
kos:KORDIASMS9_00567	RUG10014_prot_1084	kos:KORDIASMS9_00567 haeIIIM; modification methylase HaeIII	K00558	RUG10014	uncultured Prevotellaceae bacterium
pru:PRU_1460	RUG10014_prot_111	pru:PRU_1460 trpA; tryptophan synthase, alpha subunit	K01695	RUG10014	uncultured Prevotellaceae bacterium
fjo:Fjoh_4326	RUG10014_prot_1136	fjo:Fjoh_4326 Candidate alpha-glycosidase; Glycoside hydrolase family 97	K01187	RUG10014	uncultured Prevotellaceae bacterium
pru:PRU_1070	RUG10014_prot_1172	pru:PRU_1070 dcuB; anaerobic C4-dicarboxylate membrane transporter DcuB	K07792	RUG10014	uncultured Prevotellaceae bacterium
pru:PRU_1378	RUG10014_prot_1205	pru:PRU_1378 fcl; GDP-L-fucose synthase	K02377	RUG10014	uncultured Prevotellaceae bacterium
pru:PRU_0603	RUG10014_prot_1223	pru:PRU_0603 pepO_1; endopeptidase PepO	K07386	RUG10014	uncultured Prevotellaceae bacterium
pru:PRU_1797	RUG10014_prot_1279	pru:PRU_1797 transcriptional regulator, lacI family	K02529	RUG10014	uncultured Prevotellaceae bacterium
pru:PRU_1807	RUG10014_prot_1287	pru:PRU_1807 purD; phosphoribosylamine--glycine ligase	K01945	RUG10014	uncultured Prevotellaceae bacterium
bdo:EL88_09930	RUG10014_prot_1324	bdo:EL88_09930 ABC transporter ATP-binding protein	K02028	RUG10014	uncultured Prevotellaceae bacterium
pru:PRU_0874	RUG10014_prot_1345	pru:PRU_0874 transcriptional regulator, LacI family	K02529	RUG10014	uncultured Prevotellaceae bacterium
pru:PRU_0430	RUG10014_prot_1352	pru:PRU_0430 grpE; co-chaperone GrpE	K03687	RUG10014	uncultured Prevotellaceae bacterium
pru:PRU_0017	RUG10014_prot_1368	pru:PRU_0017 ATPase, ParA family	K03496	RUG10014	uncultured Prevotellaceae bacterium
pru:PRU_0016	RUG10014_prot_1369	pru:PRU_0016 ParB-like protein	K03497	RUG10014	uncultured Prevotellaceae bacterium
pru:PRU_2133	RUG10014_prot_1444	pru:PRU_2133 rpsL; ribosomal protein S12	K02950	RUG10014	uncultured Prevotellaceae bacterium
pru:PRU_2130	RUG10014_prot_1447	pru:PRU_2130 rpsJ; ribosomal protein S10	K02946	RUG10014	uncultured Prevotellaceae bacterium
max:MMALV_06990	RUG10014_prot_1454	max:MMALV_06990 putative ATPase (AAA+ superfamily)	K07133	RUG10014	uncultured Prevotellaceae bacterium
ppn:Palpr_0339	RUG10014_prot_1586	ppn:Palpr_0339 Glycoside hydrolase 97	K01187	RUG10014	uncultured Prevotellaceae bacterium
pru:PRU_1087	RUG10014_prot_1670	pru:PRU_1087 cobL; precorrin-6Y C5,15-methyltransferase (decarboxylating)	K00595	RUG10014	uncultured Prevotellaceae bacterium
pru:PRU_0595	RUG10014_prot_1855	pru:PRU_0595 rpmI; ribosomal protein L35	K02916	RUG10014	uncultured Prevotellaceae bacterium
coo:CCU_07510	RUG10014_prot_1941	coo:CCU_07510 ABC-type multidrug transport system, ATPase and permease components	K06147	RUG10014	uncultured Prevotellaceae bacterium
eel:EUBELI_00062	RUG10014_prot_1942	eel:EUBELI_00062 ATP-binding cassette, subfamily B, bacterial	K06147	RUG10014	uncultured Prevotellaceae bacterium
pru:PRU_1311	RUG10014_prot_1963	pru:PRU_1311 hydrolase, NUDIX family	K03426	RUG10014	uncultured Prevotellaceae bacterium
pru:PRU_1224	RUG10014_prot_1968	pru:PRU_1224 dapA; dihydrodipicolinate synthase	K01714	RUG10014	uncultured Prevotellaceae bacterium
pru:PRU_2480	RUG10014_prot_2011	pru:PRU_2480 dtd; D-tyrosyl-tRNA(Tyr) deacylase	K07560	RUG10014	uncultured Prevotellaceae bacterium
pru:PRU_2115	RUG10014_prot_2196	pru:PRU_2115 rplC; ribosomal protein L3	K02906	RUG10014	uncultured Prevotellaceae bacterium
pru:PRU_2113	RUG10014_prot_2198	pru:PRU_2113 rplW; ribosomal protein L23	K02892	RUG10014	uncultured Prevotellaceae bacterium
pru:PRU_2112	RUG10014_prot_2199	pru:PRU_2112 rplB; ribosomal protein L2	K02886	RUG10014	uncultured Prevotellaceae bacterium
pru:PRU_2112	RUG10014_prot_2200	pru:PRU_2112 rplB; ribosomal protein L2	K02886	RUG10014	uncultured Prevotellaceae bacterium
pru:PRU_2100	RUG10014_prot_2211	pru:PRU_2100 rplF; ribosomal protein L6	K02933	RUG10014	uncultured Prevotellaceae bacterium
pru:PRU_2106	RUG10014_prot_2290	pru:PRU_2106 rpsQ; ribosomal protein S17	K02961	RUG10014	uncultured Prevotellaceae bacterium
pru:PRU_2112	RUG10014_prot_2296	pru:PRU_2112 rplB; ribosomal protein L2	K02886	RUG10014	uncultured Prevotellaceae bacterium
pru:PRU_0484	RUG10014_prot_231	pru:PRU_0484 hisA; 1-(5-phosphoribosyl)-5-((5'-phosphoribosylamino)methylideneamino)imidazole-4-carboxamide isomerase	K01814	RUG10014	uncultured Prevotellaceae bacterium
pru:PRU_0483	RUG10014_prot_232	pru:PRU_0483 hisF; imidazoleglycerol phosphate synthase, cyclase subunit	K02500	RUG10014	uncultured Prevotellaceae bacterium
pru:PRU_1234	RUG10014_prot_2321	pru:PRU_1234 conserved hypothetical protein	K07133	RUG10014	uncultured Prevotellaceae bacterium
pru:PRU_0479	RUG10014_prot_236	pru:PRU_0479 lysA; diaminopimelate decarboxylase	K01586	RUG10014	uncultured Prevotellaceae bacterium
pary:A4V02_05060	RUG10014_prot_241	pary:A4V02_05060 Trk system potassium transport protein TrkA	K03499	RUG10014	uncultured Prevotellaceae bacterium
bvs:BARVI_09450	RUG10014_prot_311	bvs:BARVI_09450 biotin--acetyl-CoA-carboxylase ligase	K03524	RUG10014	uncultured Prevotellaceae bacterium
pru:PRU_2201	RUG10014_prot_325	pru:PRU_2201 argD; acetylornithine transaminase	K00821	RUG10014	uncultured Prevotellaceae bacterium
rbc:BN938_2460	RUG10014_prot_369	rbc:BN938_2460 Arylsulfatase regulator (Fe-S oxidoreductase)	K06871	RUG10014	uncultured Prevotellaceae bacterium
pru:PRU_1406	RUG10014_prot_385	pru:PRU_1406 nth; endonuclease III	K10773	RUG10014	uncultured Prevotellaceae bacterium
bth:BT_4212	RUG10014_prot_409	bth:BT_4212 hypothetical protein	K03744	RUG10014	uncultured Prevotellaceae bacterium
pru:PRU_1716	RUG10014_prot_48	pru:PRU_1716 putative proton-translocating NADH-quinone oxidoreductase, J subunit	K00339	RUG10014	uncultured Prevotellaceae bacterium
pru:PRU_0251	RUG10014_prot_594	pru:PRU_0251 K+-dependent Na+/Ca+ exchanger-like protein	K07301	RUG10014	uncultured Prevotellaceae bacterium
pru:PRU_2270	RUG10014_prot_645	pru:PRU_2270 putative uracil phosphoribosyltransferase	K00761	RUG10014	uncultured Prevotellaceae bacterium
pru:PRU_1832	RUG10014_prot_676	pru:PRU_1832 truB; tRNA pseudouridine synthase B	K03177	RUG10014	uncultured Prevotellaceae bacterium
bth:BT_0737	RUG10014_prot_685	bth:BT_0737 formate--tetrahydrofolate ligase	K01938	RUG10014	uncultured Prevotellaceae bacterium
pru:PRU_0748	RUG10014_prot_711	pru:PRU_0748 rpmB; ribosomal protein L28	K02902	RUG10014	uncultured Prevotellaceae bacterium
pmz:HMPREF0659_A5509	RUG10014_prot_797	pmz:HMPREF0659_A5509 copper-exporting ATPase	K01533	RUG10014	uncultured Prevotellaceae bacterium
pru:PRU_2882	RUG10014_prot_906	pru:PRU_2882 trkA; Trk system potassium uptake protein TrkA	K03499	RUG10014	uncultured Prevotellaceae bacterium
pru:PRU_2238	RUG10014_prot_982	pru:PRU_2238 rpmH; ribosomal protein L34	K02914	RUG10014	uncultured Prevotellaceae bacterium
bprm:CL3_14640	RUG10016_prot_1043	bprm:CL3_14640 50S ribosomal protein L3, bacterial	K02906	RUG10016	uncultured Lachnospiraceae bacterium
eel:EUBELI_00301	RUG10016_prot_1045	eel:EUBELI_00301 large subunit ribosomal protein L23	K02892	RUG10016	uncultured Lachnospiraceae bacterium
bprl:CL2_06100	RUG10016_prot_1046	bprl:CL2_06100 LSU ribosomal protein L2P	K02886	RUG10016	uncultured Lachnospiraceae bacterium
cpro:CPRO_05470	RUG10016_prot_1052	cpro:CPRO_05470 rpsQ; 30S ribosomal protein S17	K02961	RUG10016	uncultured Lachnospiraceae bacterium
rho:RHOM_14535	RUG10016_prot_1058	rho:RHOM_14535 rplF; 50S ribosomal protein L6	K02933	RUG10016	uncultured Lachnospiraceae bacterium
sbu:SpiBuddy_0154	RUG10016_prot_1081	sbu:SpiBuddy_0154 hypothetical protein	K07133	RUG10016	uncultured Lachnospiraceae bacterium
fsu:Fisuc_2952	RUG10016_prot_1136	fsu:Fisuc_2952 6-pyruvoyl tetrahydropterin synthase and hypothetical protein	K01737	RUG10016	uncultured Lachnospiraceae bacterium
bpb:bpr_I1597	RUG10016_prot_1176	bpb:bpr_I1597 Na+/Ca2+ exchanger	K07301	RUG10016	uncultured Lachnospiraceae bacterium
lba:Lebu_0514	RUG10016_prot_1186	lba:Lebu_0514 5-methyltetrahydropteroyltriglutamate/homocystei neS-methyltransferase	K00549	RUG10016	uncultured Lachnospiraceae bacterium
cpy:Cphy_0144	RUG10016_prot_1205	cpy:Cphy_0144 endonuclease III	K10773	RUG10016	uncultured Lachnospiraceae bacterium
rho:RHOM_07600	RUG10016_prot_1289	rho:RHOM_07600 D-Tyr-tRNAtyr deacylase	K07560	RUG10016	uncultured Lachnospiraceae bacterium
bprl:CL2_05290	RUG10016_prot_1327	bprl:CL2_05290 NTP pyrophosphohydrolases containing a Zn-finger, probably nucleic-acid-binding	K03426	RUG10016	uncultured Lachnospiraceae bacterium
mhg:MHY_04100	RUG10016_prot_1386	mhg:MHY_04100 ABC-type cobalt transport system, ATPase component	K02006	RUG10016	uncultured Lachnospiraceae bacterium
rob:CK5_00490	RUG10016_prot_1387	rob:CK5_00490 ABC-type cobalt transport system, permease component CbiQ and related transporters	K02008	RUG10016	uncultured Lachnospiraceae bacterium
clo:HMPREF0868_0519	RUG10016_prot_1417	clo:HMPREF0868_0519 hypothetical protein	K07133	RUG10016	uncultured Lachnospiraceae bacterium
rho:RHOM_16870	RUG10016_prot_1498	rho:RHOM_16870 ParA, ParA family ATPase	K03496	RUG10016	uncultured Lachnospiraceae bacterium
rho:RHOM_10165	RUG10016_prot_150	rho:RHOM_10165 methyl-accepting chemotaxis sensory transducer	K03406	RUG10016	uncultured Lachnospiraceae bacterium
rho:RHOM_16930	RUG10016_prot_1507	rho:RHOM_16930 rpmH; 50S ribosomal protein L34	K02914	RUG10016	uncultured Lachnospiraceae bacterium
rob:CK5_15080	RUG10016_prot_1582	rob:CK5_15080 Na+-dependent transporters of the SNF family	K03308	RUG10016	uncultured Lachnospiraceae bacterium
esu:EUS_13530	RUG10016_prot_1583	esu:EUS_13530 Na+-dependent transporters of the SNF family	K03308	RUG10016	uncultured Lachnospiraceae bacterium
ral:Rumal_2036	RUG10016_prot_1599	ral:Rumal_2036 ABC transporter related protein	K06147	RUG10016	uncultured Lachnospiraceae bacterium
ral:Rumal_2037	RUG10016_prot_1600	ral:Rumal_2037 ABC transporter related protein	K06147	RUG10016	uncultured Lachnospiraceae bacterium
ere:EUBREC_2802	RUG10016_prot_1707	ere:EUBREC_2802 potassium transporter peripheral membrane component	K03499	RUG10016	uncultured Lachnospiraceae bacterium
ibu:IB211_00327c	RUG10016_prot_173	ibu:IB211_00327c Diaminopimelate decarboxylase	K01586	RUG10016	uncultured Lachnospiraceae bacterium
cpy:Cphy_2690	RUG10016_prot_1799	cpy:Cphy_2690 CheA signal transduction histidine kinase	K03407	RUG10016	uncultured Lachnospiraceae bacterium
tfo:BFO_2733	RUG10016_prot_1864	tfo:BFO_2733 hypothetical protein	K07133	RUG10016	uncultured Lachnospiraceae bacterium
cls:CXIVA_16990	RUG10016_prot_1880	cls:CXIVA_16990 hypothetical protein	K07133	RUG10016	uncultured Lachnospiraceae bacterium
tsu:Tresu_0807	RUG10016_prot_19	tsu:Tresu_0807 phosphomethylpyrimidine kinase	K00941	RUG10016	uncultured Lachnospiraceae bacterium
ere:EUBREC_2397	RUG10016_prot_195	ere:EUBREC_2397 putative transmembrane K+ dependent Na+/Ca+ exchanger-related protein	K07301	RUG10016	uncultured Lachnospiraceae bacterium
ere:EUBREC_2325	RUG10016_prot_198	ere:EUBREC_2325 ABC transporter, ATP-binding/permease protein	K06147	RUG10016	uncultured Lachnospiraceae bacterium
eel:EUBELI_00163	RUG10016_prot_204	eel:EUBELI_00163 nicotinate phosphoribosyltransferase	K00763	RUG10016	uncultured Lachnospiraceae bacterium
eel:EUBELI_00551	RUG10016_prot_212	eel:EUBELI_00551 phosphoribosylamine--glycine ligase	K01945	RUG10016	uncultured Lachnospiraceae bacterium
rob:CK5_25300	RUG10016_prot_229	rob:CK5_25300 Prephenate dehydrogenase	K04517	RUG10016	uncultured Lachnospiraceae bacterium
msi:Msm_1146	RUG10016_prot_255	msi:Msm_1146 anthranilate/para-aminobenzoate synthase component I, TrpE	K01657	RUG10016	uncultured Lachnospiraceae bacterium
eel:EUBELI_01277	RUG10016_prot_257	eel:EUBELI_01277 anthranilate phosphoribosyltransferase	K00766	RUG10016	uncultured Lachnospiraceae bacterium
msi:Msm_1141	RUG10016_prot_260	msi:Msm_1141 tryptophan synthase, alpha subunit, TrpA	K01695	RUG10016	uncultured Lachnospiraceae bacterium
eel:EUBELI_00924	RUG10016_prot_267	eel:EUBELI_00924 oxaloacetate decarboxylase	K01571	RUG10016	uncultured Lachnospiraceae bacterium
rho:RHOM_09820	RUG10016_prot_290	rho:RHOM_09820 threonine dehydratase	K01754	RUG10016	uncultured Lachnospiraceae bacterium
awo:Awo_c00660	RUG10016_prot_360	awo:Awo_c00660 birA; biotin--acetyl-CoA-carboxylase ligase BirA	K03524	RUG10016	uncultured Lachnospiraceae bacterium
coo:CCU_27780	RUG10016_prot_368	coo:CCU_27780 Enoyl-CoA hydratase/carnithine racemase	K01715	RUG10016	uncultured Lachnospiraceae bacterium
bprl:CL2_10540	RUG10016_prot_369	bprl:CL2_10540 3-hydroxyacyl-CoA dehydrogenase	K00074	RUG10016	uncultured Lachnospiraceae bacterium
bpb:bpr_I2485	RUG10016_prot_370	bpb:bpr_I2485 bcd; butyryl-CoA dehydrogenase Bcd	K00248	RUG10016	uncultured Lachnospiraceae bacterium
eel:EUBELI_01589	RUG10016_prot_375	eel:EUBELI_01589 dihydrodipicolinate synthase	K01714	RUG10016	uncultured Lachnospiraceae bacterium
cct:CC1_13380	RUG10016_prot_406	cct:CC1_13380 phosphoenolpyruvate--protein phosphotransferase	K08483	RUG10016	uncultured Lachnospiraceae bacterium
cpy:Cphy_2294	RUG10016_prot_421	cpy:Cphy_2294 beta-lactamase domain protein	K12574	RUG10016	uncultured Lachnospiraceae bacterium
ssm:Spirs_0352	RUG10016_prot_44	ssm:Spirs_0352 extracellular solute-binding protein family 3	K02030	RUG10016	uncultured Lachnospiraceae bacterium
coo:CCU_25200	RUG10016_prot_449	coo:CCU_25200 imidazoleglycerol phosphate synthase, cyclase subunit	K02500	RUG10016	uncultured Lachnospiraceae bacterium
cad:Curi_c12480	RUG10016_prot_45	cad:Curi_c12480 artM; arginine ABC transporter ATP-binding protein ArtM	K02028	RUG10016	uncultured Lachnospiraceae bacterium
bprl:CL2_08060	RUG10016_prot_457	bprl:CL2_08060 LSU ribosomal protein L28P	K02902	RUG10016	uncultured Lachnospiraceae bacterium
eel:EUBELI_01397	RUG10016_prot_470	eel:EUBELI_01397 polar amino acid transport system substrate-binding protein	K02030	RUG10016	uncultured Lachnospiraceae bacterium
eel:EUBELI_01396	RUG10016_prot_471	eel:EUBELI_01396 polar amino acid transport system ATP-binding protein	K02028	RUG10016	uncultured Lachnospiraceae bacterium
cls:CXIVA_17180	RUG10016_prot_584	cls:CXIVA_17180 hypothetical protein	K07133	RUG10016	uncultured Lachnospiraceae bacterium
ere:EUBREC_2402	RUG10016_prot_601	ere:EUBREC_2402 ABC-type multidrug/protein/lipid transport system, ATPase component	K06147	RUG10016	uncultured Lachnospiraceae bacterium
ere:EUBREC_2403	RUG10016_prot_602	ere:EUBREC_2403 ABC-type multidrug/protein/lipid transport system, ATPase component	K06147	RUG10016	uncultured Lachnospiraceae bacterium
bprs:CK3_24830	RUG10016_prot_610	bprs:CK3_24830 copper-(or silver)-translocating P-type ATPase	K01533	RUG10016	uncultured Lachnospiraceae bacterium
bprl:CL2_24760	RUG10016_prot_637	bprl:CL2_24760 glutamyl-tRNA(Gln) and/or aspartyl-tRNA(Asn) amidotransferase, C subunit	K02435	RUG10016	uncultured Lachnospiraceae bacterium
eel:EUBELI_00447	RUG10016_prot_638	eel:EUBELI_00447 amidase	K02433	RUG10016	uncultured Lachnospiraceae bacterium
ere:EUBREC_0057	RUG10016_prot_707	ere:EUBREC_0057 ornithine carbamoyltransferase	K00611	RUG10016	uncultured Lachnospiraceae bacterium
rob:CK5_36600	RUG10016_prot_740	rob:CK5_36600 Pyruvate-formate lyase-activating enzyme	K04069	RUG10016	uncultured Lachnospiraceae bacterium
eel:EUBELI_01161	RUG10016_prot_807	eel:EUBELI_01161 cysteine desulfurase	K04487	RUG10016	uncultured Lachnospiraceae bacterium
eel:EUBELI_01361	RUG10016_prot_813	eel:EUBELI_01361 molecular chaperone GrpE	K03687	RUG10016	uncultured Lachnospiraceae bacterium
bpb:bpr_I1809	RUG10016_prot_827	bpb:bpr_I1809 argD; acetylornithine aminotransferase ArgD	K00821	RUG10016	uncultured Lachnospiraceae bacterium
rho:RHOM_11735	RUG10016_prot_843	rho:RHOM_11735 arylsulfatase regulator (Fe-S oxidoreductase)	K06871	RUG10016	uncultured Lachnospiraceae bacterium
ere:EUBREC_3149	RUG10016_prot_921	ere:EUBREC_3149 narrowly conserved hypothetical protein	K07133	RUG10016	uncultured Lachnospiraceae bacterium
rho:RHOM_11390	RUG10016_prot_95	rho:RHOM_11390 cold shock protein	K03704	RUG10016	uncultured Lachnospiraceae bacterium
rho:RHOM_07810	RUG10016_prot_956	rho:RHOM_07810 formate--tetrahydrofolate ligase	K01938	RUG10016	uncultured Lachnospiraceae bacterium
coo:CCU_17760	RUG10016_prot_961	coo:CCU_17760 phosphoribosylformimino-5-aminoimidazole carboxamide ribotide isomerase, eukaryotic type	K01814	RUG10016	uncultured Lachnospiraceae bacterium
eel:EUBELI_00897	RUG10016_prot_968	eel:EUBELI_00897 tRNA pseudouridine synthase B	K03177	RUG10016	uncultured Lachnospiraceae bacterium
rho:RHOM_07200	RUG10016_prot_976	rho:RHOM_07200 DNA polymerase III, alpha subunit	K03763	RUG10016	uncultured Lachnospiraceae bacterium
rho:RHOM_01140	RUG10016_prot_985	rho:RHOM_01140 LacI family transcriptional regulator	K02529	RUG10016	uncultured Lachnospiraceae bacterium
eel:EUBELI_01974	RUG10016_prot_996	eel:EUBELI_01974 aconitate hydratase	K01681	RUG10016	uncultured Lachnospiraceae bacterium
puf:UFO1_3965	RUG10024_prot_1005	puf:UFO1_3965 methyl-accepting chemotaxis sensory transducer with Cache sensor	K03406	RUG10024	uncultured Succiniclasticum sp.
css:Cst_c00150	RUG10024_prot_1006	css:Cst_c00150 glutamate 5-kinase	K04069	RUG10024	uncultured Succiniclasticum sp.
gfe:Gferi_07570	RUG10024_prot_1026	gfe:Gferi_07570 nikC; nickel ABC transporter permease subunit NikC	K02034	RUG10024	uncultured Succiniclasticum sp.
rob:CK5_00430	RUG10024_prot_1027	rob:CK5_00430 ABC-type dipeptide/oligopeptide/nickel transport systems, permease components	K02033	RUG10024	uncultured Succiniclasticum sp.
awo:Awo_c22690	RUG10024_prot_1041	awo:Awo_c22690 livG2; branched-chain amino acid ABC transport ATP-binding protein LivG2	K01995	RUG10024	uncultured Succiniclasticum sp.
tjr:TherJR_2668	RUG10024_prot_1043	tjr:TherJR_2668 inner-membrane translocator	K01997	RUG10024	uncultured Succiniclasticum sp.
gfe:Gferi_05785	RUG10024_prot_1044	gfe:Gferi_05785 branched-chain amino acid ABC transporter substrate-binding protein	K01999	RUG10024	uncultured Succiniclasticum sp.
afn:Acfer_1632	RUG10024_prot_1050	afn:Acfer_1632 Orn/DAP/Arg decarboxylase 2	K01586	RUG10024	uncultured Succiniclasticum sp.
max:MMALV_06570	RUG10024_prot_1073	max:MMALV_06570 hypothetical protein	K01442	RUG10024	uncultured Succiniclasticum sp.
afn:Acfer_0703	RUG10024_prot_1093	afn:Acfer_0703 GrpE protein	K03687	RUG10024	uncultured Succiniclasticum sp.
afn:Acfer_1179	RUG10024_prot_1123	afn:Acfer_1179 ABC transporter related protein	K02071	RUG10024	uncultured Succiniclasticum sp.
tjr:TherJR_0291	RUG10024_prot_1135	tjr:TherJR_0291 ribosomal protein S12	K02950	RUG10024	uncultured Succiniclasticum sp.
mpz:Marpi_1750	RUG10024_prot_1143	mpz:Marpi_1750 DNA polymerase III, alpha chain	K03763	RUG10024	uncultured Succiniclasticum sp.
mok:Metok_0228	RUG10024_prot_1202	mok:Metok_0228 transaldolase	K00616	RUG10024	uncultured Succiniclasticum sp.
tbz:BK011_09590	RUG10024_prot_1212	tbz:BK011_09590 1-(5-phosphoribosyl)-5-[(5-phosphoribosylamino)methylideneamino]imidazole-4-carboxamide isomerase	K01814	RUG10024	uncultured Succiniclasticum sp.
afn:Acfer_0921	RUG10024_prot_1213	afn:Acfer_0921 phosphoribosylformimino-5-aminoimidazole carboxamide ribotide isomerase	K01814	RUG10024	uncultured Succiniclasticum sp.
afn:Acfer_0922	RUG10024_prot_1214	afn:Acfer_0922 imidazoleglycerol phosphate synthase, cyclase subunit	K02500	RUG10024	uncultured Succiniclasticum sp.
vpr:Vpar_1559	RUG10024_prot_1233	vpr:Vpar_1559 extracellular solute-binding protein family 5	K02035	RUG10024	uncultured Succiniclasticum sp.
ere:EUBREC_2197	RUG10024_prot_1291	ere:EUBREC_2197 sodium-dependent transporter	K03308	RUG10024	uncultured Succiniclasticum sp.
elm:ELI_4371	RUG10024_prot_1348	elm:ELI_4371 dipeptide-binding protein	K02035	RUG10024	uncultured Succiniclasticum sp.
elm:ELI_4374	RUG10024_prot_1349	elm:ELI_4374 glutathione ABC transporter	K02033	RUG10024	uncultured Succiniclasticum sp.
lba:Lebu_0024	RUG10024_prot_1350	lba:Lebu_0024 binding-protein-dependent transport systems inner membrane component	K02034	RUG10024	uncultured Succiniclasticum sp.
rum:CK1_07980	RUG10024_prot_1351	rum:CK1_07980 ABC-type dipeptide/oligopeptide/nickel transport system, ATPase component	K02031	RUG10024	uncultured Succiniclasticum sp.
ssg:Selsp_1947	RUG10024_prot_1372	ssg:Selsp_1947 SUF system FeS assembly protein, NifU family	K04488	RUG10024	uncultured Succiniclasticum sp.
afn:Acfer_0015	RUG10024_prot_1386	afn:Acfer_0015 Extracellular ligand-binding receptor	K01999	RUG10024	uncultured Succiniclasticum sp.
rum:CK1_15910	RUG10024_prot_1398	rum:CK1_15910 ABC-type dipeptide/oligopeptide/nickel transport system, ATPase component	K02031	RUG10024	uncultured Succiniclasticum sp.
med:MELS_0713	RUG10024_prot_1464	med:MELS_0713 putative D-methionine-binding lipoprotein metQ	K02073	RUG10024	uncultured Succiniclasticum sp.
adn:Alide_2454	RUG10024_prot_1465	adn:Alide_2454 lipoprotein, YaeC family	K02073	RUG10024	uncultured Succiniclasticum sp.
afn:Acfer_1362	RUG10024_prot_1468	afn:Acfer_1362 pyruvate carboxyltransferase	K01571	RUG10024	uncultured Succiniclasticum sp.
med:MELS_0861	RUG10024_prot_1516	med:MELS_0861 D-methionine-binding lipoprotein metQ	K02073	RUG10024	uncultured Succiniclasticum sp.
med:MELS_1570	RUG10024_prot_152	med:MELS_1570 precorrin-6Y C5	K00595	RUG10024	uncultured Succiniclasticum sp.
afn:Acfer_0457	RUG10024_prot_1541	afn:Acfer_0457 ribosomal protein L28	K02902	RUG10024	uncultured Succiniclasticum sp.
med:MELS_1544	RUG10024_prot_1558	med:MELS_1544 trkA-C domain protein	K03499	RUG10024	uncultured Succiniclasticum sp.
plp:Ple7327_2131	RUG10024_prot_1583	plp:Ple7327_2131 6-phosphogluconate dehydrogenase, decarboxylating	K00033	RUG10024	uncultured Succiniclasticum sp.
afn:Acfer_0015	RUG10024_prot_1593	afn:Acfer_0015 Extracellular ligand-binding receptor	K01999	RUG10024	uncultured Succiniclasticum sp.
fpla:A4U99_17680	RUG10024_prot_1663	fpla:A4U99_17680 D-tyrosyl-tRNA(Tyr) deacylase	K07560	RUG10024	uncultured Succiniclasticum sp.
oih:OB0548	RUG10024_prot_1673	oih:OB0548 phosphoribosyl formimino-5-aminoimidazole isomerase	K01814	RUG10024	uncultured Succiniclasticum sp.
fnu:FN1111	RUG10024_prot_1708	fnu:FN1111 dipeptide-binding protein	K02035	RUG10024	uncultured Succiniclasticum sp.
fnu:FN1113	RUG10024_prot_1710	fnu:FN1113 peptide ABC transporter permease	K02033	RUG10024	uncultured Succiniclasticum sp.
ere:EUBREC_2397	RUG10024_prot_172	ere:EUBREC_2397 putative transmembrane K+ dependent Na+/Ca+ exchanger-related protein	K07301	RUG10024	uncultured Succiniclasticum sp.
tfo:BFO_2244	RUG10024_prot_1807	tfo:BFO_2244 radical SAM domain protein	K06871	RUG10024	uncultured Succiniclasticum sp.
eac:EAL2_c17170	RUG10024_prot_186	eac:EAL2_c17170 fhs; formate--tetrahydrofolate ligase Fhs	K01938	RUG10024	uncultured Succiniclasticum sp.
afn:Acfer_1227	RUG10024_prot_1904	afn:Acfer_1227 6-pyruvoyl tetrahydropterin synthase and hypothetical protein	K01737	RUG10024	uncultured Succiniclasticum sp.
dpy:BA022_06460	RUG10024_prot_1925	dpy:BA022_06460 metal ABC transporter substrate-binding protein	K02073	RUG10024	uncultured Succiniclasticum sp.
ssg:Selsp_1122	RUG10024_prot_1948	ssg:Selsp_1122 ABC-type transporter, periplasmic subunit	K02035	RUG10024	uncultured Succiniclasticum sp.
puf:UFO1_4091	RUG10024_prot_1952	puf:UFO1_4091 ABC-type transporter, periplasmic subunit family 3	K02030	RUG10024	uncultured Succiniclasticum sp.
afn:Acfer_1481	RUG10024_prot_1962	afn:Acfer_1481 endonuclease III	K10773	RUG10024	uncultured Succiniclasticum sp.
afn:Acfer_2046	RUG10024_prot_1987	afn:Acfer_2046 ABC transporter related protein	K02006	RUG10024	uncultured Succiniclasticum sp.
afn:Acfer_1020	RUG10024_prot_2	afn:Acfer_1020 RNA-metabolising metallo-beta-lactamase	K12574	RUG10024	uncultured Succiniclasticum sp.
afn:Acfer_1846	RUG10024_prot_20	afn:Acfer_1846 Radical SAM domain protein	K01012	RUG10024	uncultured Succiniclasticum sp.
ere:EUBREC_2772	RUG10024_prot_2061	ere:EUBREC_2772 phosphoglucosamine mutase	K03431	RUG10024	uncultured Succiniclasticum sp.
eel:EUBELI_00152	RUG10024_prot_2062	eel:EUBELI_00152 phosphoglucosamine mutase	K03431	RUG10024	uncultured Succiniclasticum sp.
dpn:BCB69_01360	RUG10024_prot_21	dpn:BCB69_01360 transporter	K03308	RUG10024	uncultured Succiniclasticum sp.
puf:UFO1_4495	RUG10024_prot_215	puf:UFO1_4495 Cobyrinic acid ac-diamide synthase	K03496	RUG10024	uncultured Succiniclasticum sp.
puf:UFO1_4490	RUG10024_prot_216	puf:UFO1_4490 parB-like partition protein	K03497	RUG10024	uncultured Succiniclasticum sp.
afn:Acfer_0694	RUG10024_prot_24	afn:Acfer_0694 lipoprotein, YaeC family	K02073	RUG10024	uncultured Succiniclasticum sp.
afn:Acfer_1595	RUG10024_prot_242	afn:Acfer_1595 biotin/acetyl-CoA-carboxylase ligase	K03524	RUG10024	uncultured Succiniclasticum sp.
tex:Teth514_0283	RUG10024_prot_371	tex:Teth514_0283 LemA family protein	K03744	RUG10024	uncultured Succiniclasticum sp.
kol:Kole_0769	RUG10024_prot_388	kol:Kole_0769 Radical SAM domain protein	K06871	RUG10024	uncultured Succiniclasticum sp.
tfo:BFO_2244	RUG10024_prot_389	tfo:BFO_2244 radical SAM domain protein	K06871	RUG10024	uncultured Succiniclasticum sp.
afn:Acfer_1370	RUG10024_prot_39	afn:Acfer_1370 DNA polymerase III, alpha subunit	K03763	RUG10024	uncultured Succiniclasticum sp.
afn:Acfer_2046	RUG10024_prot_406	afn:Acfer_2046 ABC transporter related protein	K02006	RUG10024	uncultured Succiniclasticum sp.
afn:Acfer_0665	RUG10024_prot_410	afn:Acfer_0665 ribosomal protein L35	K02916	RUG10024	uncultured Succiniclasticum sp.
puf:UFO1_4495	RUG10024_prot_444	puf:UFO1_4495 Cobyrinic acid ac-diamide synthase	K03496	RUG10024	uncultured Succiniclasticum sp.
afn:Acfer_2071	RUG10024_prot_445	afn:Acfer_2071 parB-like partition protein	K03497	RUG10024	uncultured Succiniclasticum sp.
afn:Acfer_0015	RUG10024_prot_447	afn:Acfer_0015 Extracellular ligand-binding receptor	K01999	RUG10024	uncultured Succiniclasticum sp.
afn:Acfer_0016	RUG10024_prot_448	afn:Acfer_0016 inner-membrane translocator	K01997	RUG10024	uncultured Succiniclasticum sp.
afn:Acfer_0018	RUG10024_prot_450	afn:Acfer_0018 ABC transporter related protein	K01995	RUG10024	uncultured Succiniclasticum sp.
ain:Acin_0025	RUG10024_prot_462	ain:Acin_0025 prephenate dehydrogenase tyrA	K04517	RUG10024	uncultured Succiniclasticum sp.
afn:Acfer_1613	RUG10024_prot_463	afn:Acfer_1613 phospho-2-dehydro-3-deoxyheptonate aldolase	K03856	RUG10024	uncultured Succiniclasticum sp.
afn:Acfer_1353	RUG10024_prot_47	afn:Acfer_1353 tRNA pseudouridine synthase B	K03177	RUG10024	uncultured Succiniclasticum sp.
vpr:Vpar_1092	RUG10024_prot_519	vpr:Vpar_1092 uracil phosphoribosyltransferase	K00761	RUG10024	uncultured Succiniclasticum sp.
afn:Acfer_1457	RUG10024_prot_548	afn:Acfer_1457 extracellular solute-binding protein family 3	K02030	RUG10024	uncultured Succiniclasticum sp.
afn:Acfer_1457	RUG10024_prot_549	afn:Acfer_1457 extracellular solute-binding protein family 3	K02030	RUG10024	uncultured Succiniclasticum sp.
afn:Acfer_0649	RUG10024_prot_550	afn:Acfer_0649 extracellular solute-binding protein family 3	K02030	RUG10024	uncultured Succiniclasticum sp.
afn:Acfer_0651	RUG10024_prot_552	afn:Acfer_0651 ABC transporter related protein	K02028	RUG10024	uncultured Succiniclasticum sp.
med:MELS_0517	RUG10024_prot_629	med:MELS_0517 phosphoenolpyruvate-protein phosphotransferase	K08483	RUG10024	uncultured Succiniclasticum sp.
vpr:Vpar_1305	RUG10024_prot_634	vpr:Vpar_1305 acetylornithine and succinylornithine aminotransferase	K00821	RUG10024	uncultured Succiniclasticum sp.
med:MELS_1893	RUG10024_prot_672	med:MELS_1893 biotin synthase	K01012	RUG10024	uncultured Succiniclasticum sp.
afn:Acfer_1914	RUG10024_prot_708	afn:Acfer_1914 ribosomal protein L6	K02933	RUG10024	uncultured Succiniclasticum sp.
afn:Acfer_1920	RUG10024_prot_713	afn:Acfer_1920 30S ribosomal protein S17	K02961	RUG10024	uncultured Succiniclasticum sp.
afn:Acfer_1926	RUG10024_prot_719	afn:Acfer_1926 ribosomal protein L2	K02886	RUG10024	uncultured Succiniclasticum sp.
afn:Acfer_1927	RUG10024_prot_720	afn:Acfer_1927 Ribosomal protein L25/L23	K02892	RUG10024	uncultured Succiniclasticum sp.
afn:Acfer_1929	RUG10024_prot_722	afn:Acfer_1929 50S ribosomal protein L3	K02906	RUG10024	uncultured Succiniclasticum sp.
afn:Acfer_1930	RUG10024_prot_723	afn:Acfer_1930 ribosomal protein S10	K02946	RUG10024	uncultured Succiniclasticum sp.
afn:Acfer_1522	RUG10024_prot_751	afn:Acfer_1522 protein-export membrane protein SecD	K03072	RUG10024	uncultured Succiniclasticum sp.
afn:Acfer_1521	RUG10024_prot_752	afn:Acfer_1521 protein-export membrane protein SecF	K03074	RUG10024	uncultured Succiniclasticum sp.
afn:Acfer_0597	RUG10024_prot_794	afn:Acfer_0597 ornithine carbamoyltransferase	K00611	RUG10024	uncultured Succiniclasticum sp.
puf:UFO1_0017	RUG10024_prot_805	puf:UFO1_0017 Porphobilinogen deaminase	K01749	RUG10024	uncultured Succiniclasticum sp.
afn:Acfer_0548	RUG10024_prot_850	afn:Acfer_0548 Radical SAM domain protein	K06871	RUG10024	uncultured Succiniclasticum sp.
afn:Acfer_0196	RUG10024_prot_857	afn:Acfer_0196 cold-shock DNA-binding domain protein	K03704	RUG10024	uncultured Succiniclasticum sp.
eel:EUBELI_20361	RUG10024_prot_895	eel:EUBELI_20361 ATP-binding cassette, subfamily B, bacterial	K06147	RUG10024	uncultured Succiniclasticum sp.
eel:EUBELI_20360	RUG10024_prot_896	eel:EUBELI_20360 ATP-binding cassette, subfamily B, bacterial	K06147	RUG10024	uncultured Succiniclasticum sp.
afn:Acfer_1276	RUG10024_prot_911	afn:Acfer_1276 phosphoribosylamine/glycine ligase	K01945	RUG10024	uncultured Succiniclasticum sp.
puf:UFO1_2814	RUG10024_prot_925	puf:UFO1_2814 ABC-type transporter, periplasmic subunit family 3	K02030	RUG10024	uncultured Succiniclasticum sp.
med:MELS_0202	RUG10024_prot_927	med:MELS_0202 ABC transporter	K02028	RUG10024	uncultured Succiniclasticum sp.
vpr:Vpar_1305	RUG10024_prot_943	vpr:Vpar_1305 acetylornithine and succinylornithine aminotransferase	K00821	RUG10024	uncultured Succiniclasticum sp.
afn:Acfer_1858	RUG10024_prot_947	afn:Acfer_1858 Polyphosphate kinase	K00937	RUG10024	uncultured Succiniclasticum sp.
ere:EUBREC_2978	RUG10024_prot_988	ere:EUBREC_2978 anthranilate phosphoribosyltransferase, TrpD	K00766	RUG10024	uncultured Succiniclasticum sp.
afn:Acfer_0462	RUG10024_prot_99	afn:Acfer_0462 phosphomethylpyrimidine kinase	K00941	RUG10024	uncultured Succiniclasticum sp.
afn:Acfer_0287	RUG10024_prot_992	afn:Acfer_0287 tryptophan synthase, alpha subunit	K01695	RUG10024	uncultured Succiniclasticum sp.
pru:PRU_0874	RUG10041_prot_1145	pru:PRU_0874 transcriptional regulator, LacI family	K02529	RUG10041	uncultured Bacteroidales bacterium
afn:Acfer_2042	RUG10041_prot_1225	afn:Acfer_2042 putative ATP/GTP-binding protein	K07133	RUG10041	uncultured Bacteroidales bacterium
pru:PRU_2480	RUG10041_prot_1234	pru:PRU_2480 dtd; D-tyrosyl-tRNA(Tyr) deacylase	K07560	RUG10041	uncultured Bacteroidales bacterium
pru:PRU_1716	RUG10041_prot_1494	pru:PRU_1716 putative proton-translocating NADH-quinone oxidoreductase, J subunit	K00339	RUG10041	uncultured Bacteroidales bacterium
pru:PRU_2130	RUG10041_prot_1739	pru:PRU_2130 rpsJ; ribosomal protein S10	K02946	RUG10041	uncultured Bacteroidales bacterium
pru:PRU_2115	RUG10041_prot_1744	pru:PRU_2115 rplC; ribosomal protein L3	K02906	RUG10041	uncultured Bacteroidales bacterium
pru:PRU_2113	RUG10041_prot_1746	pru:PRU_2113 rplW; ribosomal protein L23	K02892	RUG10041	uncultured Bacteroidales bacterium
pru:PRU_2112	RUG10041_prot_1747	pru:PRU_2112 rplB; ribosomal protein L2	K02886	RUG10041	uncultured Bacteroidales bacterium
pru:PRU_2112	RUG10041_prot_1748	pru:PRU_2112 rplB; ribosomal protein L2	K02886	RUG10041	uncultured Bacteroidales bacterium
pru:PRU_2106	RUG10041_prot_1755	pru:PRU_2106 rpsQ; ribosomal protein S17	K02961	RUG10041	uncultured Bacteroidales bacterium
pru:PRU_2100	RUG10041_prot_1761	pru:PRU_2100 rplF; ribosomal protein L6	K02933	RUG10041	uncultured Bacteroidales bacterium
osp:Odosp_0529	RUG10041_prot_1827	osp:Odosp_0529 hypothetical protein	K07133	RUG10041	uncultured Bacteroidales bacterium
pru:PRU_1832	RUG10041_prot_184	pru:PRU_1832 truB; tRNA pseudouridine synthase B	K03177	RUG10041	uncultured Bacteroidales bacterium
pru:PRU_2495	RUG10041_prot_1863	pru:PRU_2495 sodium-dependent symporter, NSS family	K03308	RUG10041	uncultured Bacteroidales bacterium
pru:PRU_2496	RUG10041_prot_1864	pru:PRU_2496 sodium-dependent symporter, NSS family	K03308	RUG10041	uncultured Bacteroidales bacterium
str:Sterm_2476	RUG10041_prot_1894	str:Sterm_2476 Endothelin-converting enzyme 1	K07386	RUG10041	uncultured Bacteroidales bacterium
bth:BT_4212	RUG10041_prot_1913	bth:BT_4212 hypothetical protein	K03744	RUG10041	uncultured Bacteroidales bacterium
pru:PRU_0595	RUG10041_prot_1922	pru:PRU_0595 rpmI; ribosomal protein L35	K02916	RUG10041	uncultured Bacteroidales bacterium
pru:PRU_2270	RUG10041_prot_1928	pru:PRU_2270 putative uracil phosphoribosyltransferase	K00761	RUG10041	uncultured Bacteroidales bacterium
pru:PRU_1891	RUG10041_prot_207	pru:PRU_1891 biotin--acetyl-CoA-carboxylase ligase	K03524	RUG10041	uncultured Bacteroidales bacterium
pru:PRU_0484	RUG10041_prot_2199	pru:PRU_0484 hisA; 1-(5-phosphoribosyl)-5-((5'-phosphoribosylamino)methylideneamino)imidazole-4-carboxamide isomerase	K01814	RUG10041	uncultured Bacteroidales bacterium
pru:PRU_0483	RUG10041_prot_2200	pru:PRU_0483 hisF; imidazoleglycerol phosphate synthase, cyclase subunit	K02500	RUG10041	uncultured Bacteroidales bacterium
pru:PRU_0479	RUG10041_prot_2204	pru:PRU_0479 lysA; diaminopimelate decarboxylase	K01586	RUG10041	uncultured Bacteroidales bacterium
pgi:PG_1528	RUG10041_prot_2331	pgi:PG_1528 conserved hypothetical protein	K07133	RUG10041	uncultured Bacteroidales bacterium
pru:PRU_2133	RUG10041_prot_2343	pru:PRU_2133 rpsL; ribosomal protein S12	K02950	RUG10041	uncultured Bacteroidales bacterium
pru:PRU_1406	RUG10041_prot_2421	pru:PRU_1406 nth; endonuclease III	K10773	RUG10041	uncultured Bacteroidales bacterium
pru:PRU_2201	RUG10041_prot_2490	pru:PRU_2201 argD; acetylornithine transaminase	K00821	RUG10041	uncultured Bacteroidales bacterium
pru:PRU_0748	RUG10041_prot_2496	pru:PRU_0748 rpmB; ribosomal protein L28	K02902	RUG10041	uncultured Bacteroidales bacterium
emg:BBD33_16920	RUG10041_prot_2622	emg:BBD33_16920 hypothetical protein	K06871	RUG10041	uncultured Bacteroidales bacterium
pru:PRU_2882	RUG10041_prot_266	pru:PRU_2882 trkA; Trk system potassium uptake protein TrkA	K03499	RUG10041	uncultured Bacteroidales bacterium
pru:PRU_1311	RUG10041_prot_391	pru:PRU_1311 hydrolase, NUDIX family	K03426	RUG10041	uncultured Bacteroidales bacterium
pru:PRU_1309	RUG10041_prot_393	pru:PRU_1309 DnaJ family protein	K05516	RUG10041	uncultured Bacteroidales bacterium
pru:PRU_1224	RUG10041_prot_398	pru:PRU_1224 dapA; dihydrodipicolinate synthase	K01714	RUG10041	uncultured Bacteroidales bacterium
pmuc:ING2E5A_2858	RUG10041_prot_405	pmuc:ING2E5A_2858 putative protein {ECO:0000313|EMBL:EPI42485,1}	K07133	RUG10041	uncultured Bacteroidales bacterium
pru:PRU_1455	RUG10041_prot_44	pru:PRU_1455 trpE; anthranilate synthase, component I	K01657	RUG10041	uncultured Bacteroidales bacterium
pru:PRU_1457	RUG10041_prot_46	pru:PRU_1457 trpD; anthranilate phosphoribosyltransferase	K00766	RUG10041	uncultured Bacteroidales bacterium
pru:PRU_1460	RUG10041_prot_49	pru:PRU_1460 trpA; tryptophan synthase, alpha subunit	K01695	RUG10041	uncultured Bacteroidales bacterium
bth:BT_1055	RUG10041_prot_498	bth:BT_1055 pyruvate formate-lyase activating enzyme	K04069	RUG10041	uncultured Bacteroidales bacterium
pru:PRU_1244	RUG10041_prot_548	pru:PRU_1244 pflA; pyruvate formate-lyase activating enzyme	K04069	RUG10041	uncultured Bacteroidales bacterium
pru:PRU_0603	RUG10041_prot_566	pru:PRU_0603 pepO_1; endopeptidase PepO	K07386	RUG10041	uncultured Bacteroidales bacterium
pru:PRU_0430	RUG10041_prot_575	pru:PRU_0430 grpE; co-chaperone GrpE	K03687	RUG10041	uncultured Bacteroidales bacterium
pdi:BDI_2202	RUG10041_prot_593	pdi:BDI_2202 GDP-4-keto-6-deoxy-D-mannose-3,5-epimerase	K02377	RUG10041	uncultured Bacteroidales bacterium
pru:PRU_0251	RUG10041_prot_64	pru:PRU_0251 K+-dependent Na+/Ca+ exchanger-like protein	K07301	RUG10041	uncultured Bacteroidales bacterium
gva:HMPREF0424_0535	RUG10041_prot_651	gva:HMPREF0424_0535 dcm; DNA (cytosine-5-)-methyltransferase	K00558	RUG10041	uncultured Bacteroidales bacterium
pru:PRU_1234	RUG10041_prot_713	pru:PRU_1234 conserved hypothetical protein	K07133	RUG10041	uncultured Bacteroidales bacterium
pru:PRU_0016	RUG10041_prot_785	pru:PRU_0016 ParB-like protein	K03497	RUG10041	uncultured Bacteroidales bacterium
pru:PRU_0017	RUG10041_prot_786	pru:PRU_0017 ATPase, ParA family	K03496	RUG10041	uncultured Bacteroidales bacterium
pru:PRU_1807	RUG10041_prot_853	pru:PRU_1807 purD; phosphoribosylamine--glycine ligase	K01945	RUG10041	uncultured Bacteroidales bacterium
pru:PRU_1797	RUG10041_prot_859	pru:PRU_1797 transcriptional regulator, lacI family	K02529	RUG10041	uncultured Bacteroidales bacterium
pru:PRU_1070	RUG10041_prot_887	pru:PRU_1070 dcuB; anaerobic C4-dicarboxylate membrane transporter DcuB	K07792	RUG10041	uncultured Bacteroidales bacterium
bth:BT_3386	RUG10041_prot_99	bth:BT_3386 ABC transporter ATP-binding protein	K06147	RUG10041	uncultured Bacteroidales bacterium
pru:PRU_2201	RUG10044_prot_1025	pru:PRU_2201 argD; acetylornithine transaminase	K00821	RUG10044	uncultured Prevotellaceae bacterium
pru:PRU_0572	RUG10044_prot_106	pru:PRU_0572 radical SAM domain protein	K04069	RUG10044	uncultured Prevotellaceae bacterium
pru:PRU_2270	RUG10044_prot_1065	pru:PRU_2270 putative uracil phosphoribosyltransferase	K00761	RUG10044	uncultured Prevotellaceae bacterium
pru:PRU_1281	RUG10044_prot_1191	pru:PRU_1281 inositol-3-phosphate synthase	K01858	RUG10044	uncultured Prevotellaceae bacterium
pru:PRU_1891	RUG10044_prot_1205	pru:PRU_1891 biotin--acetyl-CoA-carboxylase ligase	K03524	RUG10044	uncultured Prevotellaceae bacterium
pru:PRU_1877	RUG10044_prot_1383	pru:PRU_1877 conserved hypothetical protein	K07133	RUG10044	uncultured Prevotellaceae bacterium
bth:BT_1225	RUG10044_prot_1418	bth:BT_1225 GDP-fucose synthetase	K02377	RUG10044	uncultured Prevotellaceae bacterium
pru:PRU_1716	RUG10044_prot_1427	pru:PRU_1716 putative proton-translocating NADH-quinone oxidoreductase, J subunit	K00339	RUG10044	uncultured Prevotellaceae bacterium
pru:PRU_1070	RUG10044_prot_1444	pru:PRU_1070 dcuB; anaerobic C4-dicarboxylate membrane transporter DcuB	K07792	RUG10044	uncultured Prevotellaceae bacterium
pru:PRU_1070	RUG10044_prot_1445	pru:PRU_1070 dcuB; anaerobic C4-dicarboxylate membrane transporter DcuB	K07792	RUG10044	uncultured Prevotellaceae bacterium
pru:PRU_1234	RUG10044_prot_1452	pru:PRU_1234 conserved hypothetical protein	K07133	RUG10044	uncultured Prevotellaceae bacterium
pru:PRU_0430	RUG10044_prot_1468	pru:PRU_0430 grpE; co-chaperone GrpE	K03687	RUG10044	uncultured Prevotellaceae bacterium
bfr:BF2519	RUG10044_prot_1555	bfr:BF2519 decarboxylating precorrin-6y C5,15-methyltransferase	K00595	RUG10044	uncultured Prevotellaceae bacterium
bth:BT_4001	RUG10044_prot_1649	bth:BT_4001 chromosome partitioning protein parB	K03497	RUG10044	uncultured Prevotellaceae bacterium
pru:PRU_0017	RUG10044_prot_1650	pru:PRU_0017 ATPase, ParA family	K03496	RUG10044	uncultured Prevotellaceae bacterium
bth:BT_4453	RUG10044_prot_1720	bth:BT_4453 6-pyruvoyl tetrahydrobiopterin synthase	K01737	RUG10044	uncultured Prevotellaceae bacterium
bth:BT_0737	RUG10044_prot_1736	bth:BT_0737 formate--tetrahydrofolate ligase	K01938	RUG10044	uncultured Prevotellaceae bacterium
pru:PRU_2882	RUG10044_prot_1755	pru:PRU_2882 trkA; Trk system potassium uptake protein TrkA	K03499	RUG10044	uncultured Prevotellaceae bacterium
sng:SNE_A15450	RUG10044_prot_193	sng:SNE_A15450 dapA-B; dihydrodipicolinate synthase	K01714	RUG10044	uncultured Prevotellaceae bacterium
pru:PRU_0748	RUG10044_prot_2020	pru:PRU_0748 rpmB; ribosomal protein L28	K02902	RUG10044	uncultured Prevotellaceae bacterium
pru:PRU_2130	RUG10044_prot_2061	pru:PRU_2130 rpsJ; ribosomal protein S10	K02946	RUG10044	uncultured Prevotellaceae bacterium
pru:PRU_2133	RUG10044_prot_2064	pru:PRU_2133 rpsL; ribosomal protein S12	K02950	RUG10044	uncultured Prevotellaceae bacterium
pru:PRU_2467	RUG10044_prot_2171	pru:PRU_2467 LemA family protein	K03744	RUG10044	uncultured Prevotellaceae bacterium
pru:PRU_0479	RUG10044_prot_2275	pru:PRU_0479 lysA; diaminopimelate decarboxylase	K01586	RUG10044	uncultured Prevotellaceae bacterium
pru:PRU_0483	RUG10044_prot_2279	pru:PRU_0483 hisF; imidazoleglycerol phosphate synthase, cyclase subunit	K02500	RUG10044	uncultured Prevotellaceae bacterium
pru:PRU_0484	RUG10044_prot_2280	pru:PRU_0484 hisA; 1-(5-phosphoribosyl)-5-((5'-phosphoribosylamino)methylideneamino)imidazole-4-carboxamide isomerase	K01814	RUG10044	uncultured Prevotellaceae bacterium
eel:EUBELI_00063	RUG10044_prot_240	eel:EUBELI_00063 ATP-binding cassette, subfamily B, bacterial	K06147	RUG10044	uncultured Prevotellaceae bacterium
ral:Rumal_0244	RUG10044_prot_241	ral:Rumal_0244 ABC transporter related protein	K06147	RUG10044	uncultured Prevotellaceae bacterium
pru:PRU_1311	RUG10044_prot_2417	pru:PRU_1311 hydrolase, NUDIX family	K03426	RUG10044	uncultured Prevotellaceae bacterium
pru:PRU_1309	RUG10044_prot_2419	pru:PRU_1309 DnaJ family protein	K05516	RUG10044	uncultured Prevotellaceae bacterium
pru:PRU_0874	RUG10044_prot_2425	pru:PRU_0874 transcriptional regulator, LacI family	K02529	RUG10044	uncultured Prevotellaceae bacterium
pru:PRU_0323	RUG10044_prot_2501	pru:PRU_0323 conserved hypothetical protein	K07133	RUG10044	uncultured Prevotellaceae bacterium
pru:PRU_1406	RUG10044_prot_265	pru:PRU_1406 nth; endonuclease III	K10773	RUG10044	uncultured Prevotellaceae bacterium
pru:PRU_0251	RUG10044_prot_2711	pru:PRU_0251 K+-dependent Na+/Ca+ exchanger-like protein	K07301	RUG10044	uncultured Prevotellaceae bacterium
pru:PRU_1832	RUG10044_prot_2778	pru:PRU_1832 truB; tRNA pseudouridine synthase B	K03177	RUG10044	uncultured Prevotellaceae bacterium
pru:PRU_0603	RUG10044_prot_291	pru:PRU_0603 pepO_1; endopeptidase PepO	K07386	RUG10044	uncultured Prevotellaceae bacterium
afn:Acfer_2042	RUG10044_prot_2921	afn:Acfer_2042 putative ATP/GTP-binding protein	K07133	RUG10044	uncultured Prevotellaceae bacterium
toh:BCB71_01955	RUG10044_prot_2940	toh:BCB71_01955 crcB; fluoride efflux transporter CrcB	K06199	RUG10044	uncultured Prevotellaceae bacterium
sbx:CA265_20685	RUG10044_prot_2945	sbx:CA265_20685 hypothetical protein	K03496	RUG10044	uncultured Prevotellaceae bacterium
pgi:PG_1860	RUG10044_prot_3125	pgi:PG_1860 conserved hypothetical protein	K07133	RUG10044	uncultured Prevotellaceae bacterium
lba:Lebu_0098	RUG10044_prot_3131	lba:Lebu_0098 conserved hypothetical protein	K07133	RUG10044	uncultured Prevotellaceae bacterium
pru:PRU_2238	RUG10044_prot_3253	pru:PRU_2238 rpmH; ribosomal protein L34	K02914	RUG10044	uncultured Prevotellaceae bacterium
pbq:C3V37_05865	RUG10044_prot_3270	pbq:C3V37_05865 AAA family ATPase	K07133	RUG10044	uncultured Prevotellaceae bacterium
pru:PRU_1797	RUG10044_prot_36	pru:PRU_1797 transcriptional regulator, lacI family	K02529	RUG10044	uncultured Prevotellaceae bacterium
ppn:Palpr_0339	RUG10044_prot_447	ppn:Palpr_0339 Glycoside hydrolase 97	K01187	RUG10044	uncultured Prevotellaceae bacterium
pru:PRU_1224	RUG10044_prot_449	pru:PRU_1224 dapA; dihydrodipicolinate synthase	K01714	RUG10044	uncultured Prevotellaceae bacterium
pru:PRU_1457	RUG10044_prot_515	pru:PRU_1457 trpD; anthranilate phosphoribosyltransferase	K00766	RUG10044	uncultured Prevotellaceae bacterium
pru:PRU_1460	RUG10044_prot_518	pru:PRU_1460 trpA; tryptophan synthase, alpha subunit	K01695	RUG10044	uncultured Prevotellaceae bacterium
pru:PRU_1455	RUG10044_prot_521	pru:PRU_1455 trpE; anthranilate synthase, component I	K01657	RUG10044	uncultured Prevotellaceae bacterium
pru:PRU_1807	RUG10044_prot_555	pru:PRU_1807 purD; phosphoribosylamine--glycine ligase	K01945	RUG10044	uncultured Prevotellaceae bacterium
pru:PRU_2115	RUG10044_prot_745	pru:PRU_2115 rplC; ribosomal protein L3	K02906	RUG10044	uncultured Prevotellaceae bacterium
pru:PRU_2113	RUG10044_prot_747	pru:PRU_2113 rplW; ribosomal protein L23	K02892	RUG10044	uncultured Prevotellaceae bacterium
pru:PRU_2112	RUG10044_prot_748	pru:PRU_2112 rplB; ribosomal protein L2	K02886	RUG10044	uncultured Prevotellaceae bacterium
pru:PRU_2112	RUG10044_prot_749	pru:PRU_2112 rplB; ribosomal protein L2	K02886	RUG10044	uncultured Prevotellaceae bacterium
pru:PRU_2106	RUG10044_prot_755	pru:PRU_2106 rpsQ; ribosomal protein S17	K02961	RUG10044	uncultured Prevotellaceae bacterium
pru:PRU_2100	RUG10044_prot_761	pru:PRU_2100 rplF; ribosomal protein L6	K02933	RUG10044	uncultured Prevotellaceae bacterium
pru:PRU_2496	RUG10044_prot_876	pru:PRU_2496 sodium-dependent symporter, NSS family	K03308	RUG10044	uncultured Prevotellaceae bacterium
pru:PRU_2496	RUG10044_prot_877	pru:PRU_2496 sodium-dependent symporter, NSS family	K03308	RUG10044	uncultured Prevotellaceae bacterium
pru:PRU_2480	RUG10044_prot_949	pru:PRU_2480 dtd; D-tyrosyl-tRNA(Tyr) deacylase	K07560	RUG10044	uncultured Prevotellaceae bacterium
pru:PRU_2238	RUG10044_prot_999	pru:PRU_2238 rpmH; ribosomal protein L34	K02914	RUG10044	uncultured Prevotellaceae bacterium
psac:PSM36_2967	RUG10047_prot_1064	psac:PSM36_2967 putative ATPase, AAA+ superfamily	K07133	RUG10047	uncultured Bacteroidales bacterium
sun:SUN_2438	RUG10047_prot_1113	sun:SUN_2438 cytosine-specific methyltransferase	K00558	RUG10047	uncultured Bacteroidales bacterium
pru:PRU_2238	RUG10047_prot_1168	pru:PRU_2238 rpmH; ribosomal protein L34	K02914	RUG10047	uncultured Bacteroidales bacterium
bth:BT_3386	RUG10047_prot_1189	bth:BT_3386 ABC transporter ATP-binding protein	K06147	RUG10047	uncultured Bacteroidales bacterium
pru:PRU_2480	RUG10047_prot_121	pru:PRU_2480 dtd; D-tyrosyl-tRNA(Tyr) deacylase	K07560	RUG10047	uncultured Bacteroidales bacterium
gan:UMN179_00880	RUG10047_prot_1249	gan:UMN179_00880 putative calcium/sodium:proton antiporter	K07301	RUG10047	uncultured Bacteroidales bacterium
pary:A4V02_00325	RUG10047_prot_1346	pary:A4V02_00325 anaerobic sulfatase maturase	K06871	RUG10047	uncultured Bacteroidales bacterium
pru:PRU_1636	RUG10047_prot_1367	pru:PRU_1636 amino acid ABC transporter, ATP-binding protein/permease protein, His/Glu/Gln/Arg/opine family	K02030	RUG10047	uncultured Bacteroidales bacterium
bdo:EL88_09930	RUG10047_prot_1428	bdo:EL88_09930 ABC transporter ATP-binding protein	K02028	RUG10047	uncultured Bacteroidales bacterium
pgi:PG_1960	RUG10047_prot_1440	pgi:PG_1960 rpmB; ribosomal protein L28	K02902	RUG10047	uncultured Bacteroidales bacterium
pru:PRU_1311	RUG10047_prot_1499	pru:PRU_1311 hydrolase, NUDIX family	K03426	RUG10047	uncultured Bacteroidales bacterium
pru:PRU_0484	RUG10047_prot_1547	pru:PRU_0484 hisA; 1-(5-phosphoribosyl)-5-((5'-phosphoribosylamino)methylideneamino)imidazole-4-carboxamide isomerase	K01814	RUG10047	uncultured Bacteroidales bacterium
bth:BT_1378	RUG10047_prot_1548	bth:BT_1378 imidazole glycerol phosphate synthase subunit HisF	K02500	RUG10047	uncultured Bacteroidales bacterium
pru:PRU_0479	RUG10047_prot_1552	pru:PRU_0479 lysA; diaminopimelate decarboxylase	K01586	RUG10047	uncultured Bacteroidales bacterium
pru:PRU_1087	RUG10047_prot_1678	pru:PRU_1087 cobL; precorrin-6Y C5,15-methyltransferase (decarboxylating)	K00595	RUG10047	uncultured Bacteroidales bacterium
pdi:BDI_2563	RUG10047_prot_1785	pdi:BDI_2563 putative biotin-(acetyl-CoA carboxylase) synthetase	K03524	RUG10047	uncultured Bacteroidales bacterium
chg:AXF12_05740	RUG10047_prot_2043	chg:AXF12_05740 hypothetical protein	K07133	RUG10047	uncultured Bacteroidales bacterium
bth:BT_0895	RUG10047_prot_2047	bth:BT_0895 dihydrodipicolinate synthase	K01714	RUG10047	uncultured Bacteroidales bacterium
bvs:BARVI_01580	RUG10047_prot_2054	bvs:BARVI_01580 endonuclease III	K10773	RUG10047	uncultured Bacteroidales bacterium
osp:Odosp_0578	RUG10047_prot_212	osp:Odosp_0578 Endothelin-converting enzyme 1	K07386	RUG10047	uncultured Bacteroidales bacterium
sli:Slin_6703	RUG10047_prot_2126	sli:Slin_6703 ATPase-like protein involved in chromosome partitioning	K03496	RUG10047	uncultured Bacteroidales bacterium
pru:PRU_1807	RUG10047_prot_2180	pru:PRU_1807 purD; phosphoribosylamine--glycine ligase	K01945	RUG10047	uncultured Bacteroidales bacterium
bth:BT_3642	RUG10047_prot_2258	bth:BT_3642 Na+-dependent transporter	K03308	RUG10047	uncultured Bacteroidales bacterium
pru:PRU_0136	RUG10047_prot_2395	pru:PRU_0136 lyase domain protein	K04069	RUG10047	uncultured Bacteroidales bacterium
pgi:PG_1860	RUG10047_prot_2418	pgi:PG_1860 conserved hypothetical protein	K07133	RUG10047	uncultured Bacteroidales bacterium
bth:BT_0132	RUG10047_prot_343	bth:BT_0132 alpha-glucosidase	K01187	RUG10047	uncultured Bacteroidales bacterium
clo:HMPREF0868_0519	RUG10047_prot_358	clo:HMPREF0868_0519 hypothetical protein	K07133	RUG10047	uncultured Bacteroidales bacterium
bth:BT_3213	RUG10047_prot_374	bth:BT_3213 tRNA pseudouridine synthase B	K03177	RUG10047	uncultured Bacteroidales bacterium
pru:PRU_2201	RUG10047_prot_415	pru:PRU_2201 argD; acetylornithine transaminase	K00821	RUG10047	uncultured Bacteroidales bacterium
pru:PRU_2100	RUG10047_prot_443	pru:PRU_2100 rplF; ribosomal protein L6	K02933	RUG10047	uncultured Bacteroidales bacterium
pru:PRU_2106	RUG10047_prot_449	pru:PRU_2106 rpsQ; ribosomal protein S17	K02961	RUG10047	uncultured Bacteroidales bacterium
pru:PRU_2112	RUG10047_prot_455	pru:PRU_2112 rplB; ribosomal protein L2	K02886	RUG10047	uncultured Bacteroidales bacterium
bth:BT_2725	RUG10047_prot_456	bth:BT_2725 rplW; 50S ribosomal protein L23	K02892	RUG10047	uncultured Bacteroidales bacterium
bth:BT_2727	RUG10047_prot_458	bth:BT_2727 rplC; 50S ribosomal protein L3	K02906	RUG10047	uncultured Bacteroidales bacterium
bth:BT_2728	RUG10047_prot_459	bth:BT_2728 rpsJ; 30S ribosomal protein S10	K02946	RUG10047	uncultured Bacteroidales bacterium
pru:PRU_2133	RUG10047_prot_462	pru:PRU_2133 rpsL; ribosomal protein S12	K02950	RUG10047	uncultured Bacteroidales bacterium
pru:PRU_2270	RUG10047_prot_47	pru:PRU_2270 putative uracil phosphoribosyltransferase	K00761	RUG10047	uncultured Bacteroidales bacterium
bth:BT_4001	RUG10047_prot_505	bth:BT_4001 chromosome partitioning protein parB	K03497	RUG10047	uncultured Bacteroidales bacterium
pru:PRU_0017	RUG10047_prot_506	pru:PRU_0017 ATPase, ParA family	K03496	RUG10047	uncultured Bacteroidales bacterium
bvs:BARVI_05255	RUG10047_prot_553	bvs:BARVI_05255 LemA family protein	K03744	RUG10047	uncultured Bacteroidales bacterium
tfo:BFO_1890	RUG10047_prot_589	tfo:BFO_1890 hypothetical protein	K07133	RUG10047	uncultured Bacteroidales bacterium
bth:BT_1746	RUG10047_prot_591	bth:BT_1746 hypothetical protein	K07133	RUG10047	uncultured Bacteroidales bacterium
pru:PRU_1455	RUG10047_prot_605	pru:PRU_1455 trpE; anthranilate synthase, component I	K01657	RUG10047	uncultured Bacteroidales bacterium
pru:PRU_1457	RUG10047_prot_607	pru:PRU_1457 trpD; anthranilate phosphoribosyltransferase	K00766	RUG10047	uncultured Bacteroidales bacterium
pru:PRU_1460	RUG10047_prot_610	pru:PRU_1460 trpA; tryptophan synthase, alpha subunit	K01695	RUG10047	uncultured Bacteroidales bacterium
pary:A4V02_00115	RUG10047_prot_671	pary:A4V02_00115 50S ribosomal protein L35	K02916	RUG10047	uncultured Bacteroidales bacterium
pru:PRU_0430	RUG10047_prot_678	pru:PRU_0430 grpE; co-chaperone GrpE	K03687	RUG10047	uncultured Bacteroidales bacterium
pru:PRU_2882	RUG10047_prot_783	pru:PRU_2882 trkA; Trk system potassium uptake protein TrkA	K03499	RUG10047	uncultured Bacteroidales bacterium
sat:SYN_02408	RUG10047_prot_837	sat:SYN_02408 radical SAM superfamily protein	K06871	RUG10047	uncultured Bacteroidales bacterium
bvs:BARVI_11200	RUG10047_prot_961	bvs:BARVI_11200 L-1,2-propanediol oxidoreductase	K00048	RUG10047	uncultured Bacteroidales bacterium
pru:PRU_1455	RUG10049_prot_1027	pru:PRU_1455 trpE; anthranilate synthase, component I	K01657	RUG10049	uncultured Prevotellaceae bacterium
pru:PRU_1457	RUG10049_prot_1029	pru:PRU_1457 trpD; anthranilate phosphoribosyltransferase	K00766	RUG10049	uncultured Prevotellaceae bacterium
pru:PRU_1460	RUG10049_prot_1032	pru:PRU_1460 trpA; tryptophan synthase, alpha subunit	K01695	RUG10049	uncultured Prevotellaceae bacterium
pru:PRU_2480	RUG10049_prot_1089	pru:PRU_2480 dtd; D-tyrosyl-tRNA(Tyr) deacylase	K07560	RUG10049	uncultured Prevotellaceae bacterium
pru:PRU_2270	RUG10049_prot_1168	pru:PRU_2270 putative uracil phosphoribosyltransferase	K00761	RUG10049	uncultured Prevotellaceae bacterium
pmz:HMPREF0659_A5509	RUG10049_prot_1217	pmz:HMPREF0659_A5509 copper-exporting ATPase	K01533	RUG10049	uncultured Prevotellaceae bacterium
vpr:Vpar_0334	RUG10049_prot_1254	vpr:Vpar_0334 beta-lactamase domain protein	K12574	RUG10049	uncultured Prevotellaceae bacterium
bdo:EL88_09930	RUG10049_prot_1319	bdo:EL88_09930 ABC transporter ATP-binding protein	K02028	RUG10049	uncultured Prevotellaceae bacterium
pru:PRU_1832	RUG10049_prot_1349	pru:PRU_1832 truB; tRNA pseudouridine synthase B	K03177	RUG10049	uncultured Prevotellaceae bacterium
bth:BT_0737	RUG10049_prot_1358	bth:BT_0737 formate--tetrahydrofolate ligase	K01938	RUG10049	uncultured Prevotellaceae bacterium
ppn:Palpr_0339	RUG10049_prot_1454	ppn:Palpr_0339 Glycoside hydrolase 97	K01187	RUG10049	uncultured Prevotellaceae bacterium
pru:PRU_2496	RUG10049_prot_1510	pru:PRU_2496 sodium-dependent symporter, NSS family	K03308	RUG10049	uncultured Prevotellaceae bacterium
pru:PRU_2495	RUG10049_prot_1512	pru:PRU_2495 sodium-dependent symporter, NSS family	K03308	RUG10049	uncultured Prevotellaceae bacterium
coo:CCU_07510	RUG10049_prot_1622	coo:CCU_07510 ABC-type multidrug transport system, ATPase and permease components	K06147	RUG10049	uncultured Prevotellaceae bacterium
eel:EUBELI_00062	RUG10049_prot_1623	eel:EUBELI_00062 ATP-binding cassette, subfamily B, bacterial	K06147	RUG10049	uncultured Prevotellaceae bacterium
pru:PRU_0251	RUG10049_prot_172	pru:PRU_0251 K+-dependent Na+/Ca+ exchanger-like protein	K07301	RUG10049	uncultured Prevotellaceae bacterium
pru:PRU_0595	RUG10049_prot_1836	pru:PRU_0595 rpmI; ribosomal protein L35	K02916	RUG10049	uncultured Prevotellaceae bacterium
pru:PRU_2133	RUG10049_prot_1923	pru:PRU_2133 rpsL; ribosomal protein S12	K02950	RUG10049	uncultured Prevotellaceae bacterium
pru:PRU_2130	RUG10049_prot_1927	pru:PRU_2130 rpsJ; ribosomal protein S10	K02946	RUG10049	uncultured Prevotellaceae bacterium
pru:PRU_2115	RUG10049_prot_1937	pru:PRU_2115 rplC; ribosomal protein L3	K02906	RUG10049	uncultured Prevotellaceae bacterium
pru:PRU_1087	RUG10049_prot_1950	pru:PRU_1087 cobL; precorrin-6Y C5,15-methyltransferase (decarboxylating)	K00595	RUG10049	uncultured Prevotellaceae bacterium
pru:PRU_1406	RUG10049_prot_1965	pru:PRU_1406 nth; endonuclease III	K10773	RUG10049	uncultured Prevotellaceae bacterium
pru:PRU_1636	RUG10049_prot_2028	pru:PRU_1636 amino acid ABC transporter, ATP-binding protein/permease protein, His/Glu/Gln/Arg/opine family	K02030	RUG10049	uncultured Prevotellaceae bacterium
pgi:PG_1860	RUG10049_prot_2095	pgi:PG_1860 conserved hypothetical protein	K07133	RUG10049	uncultured Prevotellaceae bacterium
fsu:Fisuc_1067	RUG10049_prot_2099	fsu:Fisuc_1067 conserved hypothetical ATPase	K07133	RUG10049	uncultured Prevotellaceae bacterium
bth:BT_4212	RUG10049_prot_2141	bth:BT_4212 hypothetical protein	K03744	RUG10049	uncultured Prevotellaceae bacterium
ppn:Palpr_0339	RUG10049_prot_2172	ppn:Palpr_0339 Glycoside hydrolase 97	K01187	RUG10049	uncultured Prevotellaceae bacterium
ppn:Palpr_0339	RUG10049_prot_2173	ppn:Palpr_0339 Glycoside hydrolase 97	K01187	RUG10049	uncultured Prevotellaceae bacterium
pru:PRU_1807	RUG10049_prot_220	pru:PRU_1807 purD; phosphoribosylamine--glycine ligase	K01945	RUG10049	uncultured Prevotellaceae bacterium
pru:PRU_1797	RUG10049_prot_228	pru:PRU_1797 transcriptional regulator, lacI family	K02529	RUG10049	uncultured Prevotellaceae bacterium
pru:PRU_1716	RUG10049_prot_268	pru:PRU_1716 putative proton-translocating NADH-quinone oxidoreductase, J subunit	K00339	RUG10049	uncultured Prevotellaceae bacterium
pru:PRU_0603	RUG10049_prot_351	pru:PRU_0603 pepO_1; endopeptidase PepO	K07386	RUG10049	uncultured Prevotellaceae bacterium
pru:PRU_0484	RUG10049_prot_39	pru:PRU_0484 hisA; 1-(5-phosphoribosyl)-5-((5'-phosphoribosylamino)methylideneamino)imidazole-4-carboxamide isomerase	K01814	RUG10049	uncultured Prevotellaceae bacterium
pru:PRU_0483	RUG10049_prot_40	pru:PRU_0483 hisF; imidazoleglycerol phosphate synthase, cyclase subunit	K02500	RUG10049	uncultured Prevotellaceae bacterium
pru:PRU_0479	RUG10049_prot_44	pru:PRU_0479 lysA; diaminopimelate decarboxylase	K01586	RUG10049	uncultured Prevotellaceae bacterium
pru:PRU_2201	RUG10049_prot_472	pru:PRU_2201 argD; acetylornithine transaminase	K00821	RUG10049	uncultured Prevotellaceae bacterium
pary:A4V02_05060	RUG10049_prot_49	pary:A4V02_05060 Trk system potassium transport protein TrkA	K03499	RUG10049	uncultured Prevotellaceae bacterium
pru:PRU_0017	RUG10049_prot_527	pru:PRU_0017 ATPase, ParA family	K03496	RUG10049	uncultured Prevotellaceae bacterium
pru:PRU_0016	RUG10049_prot_528	pru:PRU_0016 ParB-like protein	K03497	RUG10049	uncultured Prevotellaceae bacterium
pru:PRU_2882	RUG10049_prot_578	pru:PRU_2882 trkA; Trk system potassium uptake protein TrkA	K03499	RUG10049	uncultured Prevotellaceae bacterium
pru:PRU_1070	RUG10049_prot_627	pru:PRU_1070 dcuB; anaerobic C4-dicarboxylate membrane transporter DcuB	K07792	RUG10049	uncultured Prevotellaceae bacterium
pru:PRU_0748	RUG10049_prot_639	pru:PRU_0748 rpmB; ribosomal protein L28	K02902	RUG10049	uncultured Prevotellaceae bacterium
pru:PRU_1234	RUG10049_prot_65	pru:PRU_1234 conserved hypothetical protein	K07133	RUG10049	uncultured Prevotellaceae bacterium
bvs:BARVI_09450	RUG10049_prot_744	bvs:BARVI_09450 biotin--acetyl-CoA-carboxylase ligase	K03524	RUG10049	uncultured Prevotellaceae bacterium
pru:PRU_0874	RUG10049_prot_773	pru:PRU_0874 transcriptional regulator, LacI family	K02529	RUG10049	uncultured Prevotellaceae bacterium
pru:PRU_0430	RUG10049_prot_780	pru:PRU_0430 grpE; co-chaperone GrpE	K03687	RUG10049	uncultured Prevotellaceae bacterium
pru:PRU_1224	RUG10049_prot_796	pru:PRU_1224 dapA; dihydrodipicolinate synthase	K01714	RUG10049	uncultured Prevotellaceae bacterium
pru:PRU_1311	RUG10049_prot_801	pru:PRU_1311 hydrolase, NUDIX family	K03426	RUG10049	uncultured Prevotellaceae bacterium
fjo:Fjoh_4326	RUG10049_prot_859	fjo:Fjoh_4326 Candidate alpha-glycosidase; Glycoside hydrolase family 97	K01187	RUG10049	uncultured Prevotellaceae bacterium
pru:PRU_2238	RUG10049_prot_942	pru:PRU_2238 rpmH; ribosomal protein L34	K02914	RUG10049	uncultured Prevotellaceae bacterium
ova:OBV_37810	RUG10082_prot_1025	ova:OBV_37810 3-deoxy-D-arabino-heptulosonate 7-phosphate synthase	K03856	RUG10082	uncultured Lachnospiraceae bacterium
coo:CCU_17760	RUG10082_prot_1053	coo:CCU_17760 phosphoribosylformimino-5-aminoimidazole carboxamide ribotide isomerase, eukaryotic type	K01814	RUG10082	uncultured Lachnospiraceae bacterium
rob:CK5_20570	RUG10082_prot_1074	rob:CK5_20570 SSU ribosomal protein S10P	K02946	RUG10082	uncultured Lachnospiraceae bacterium
eel:EUBELI_00299	RUG10082_prot_1075	eel:EUBELI_00299 large subunit ribosomal protein L3	K02906	RUG10082	uncultured Lachnospiraceae bacterium
bprl:CL2_06090	RUG10082_prot_1077	bprl:CL2_06090 Ribosomal protein L23	K02892	RUG10082	uncultured Lachnospiraceae bacterium
bprm:CL3_14600	RUG10082_prot_1078	bprm:CL3_14600 LSU ribosomal protein L2P	K02886	RUG10082	uncultured Lachnospiraceae bacterium
cpro:CPRO_05470	RUG10082_prot_1084	cpro:CPRO_05470 rpsQ; 30S ribosomal protein S17	K02961	RUG10082	uncultured Lachnospiraceae bacterium
rob:CK5_20730	RUG10082_prot_1089	rob:CK5_20730 LSU ribosomal protein L6P	K02933	RUG10082	uncultured Lachnospiraceae bacterium
rho:RHOM_11455	RUG10082_prot_1137	rho:RHOM_11455 binding-protein-dependent transport systems inner membrane component	K02026	RUG10082	uncultured Lachnospiraceae bacterium
rho:RHOM_11460	RUG10082_prot_1138	rho:RHOM_11460 sugar ABC transporter permease	K02025	RUG10082	uncultured Lachnospiraceae bacterium
rho:RHOM_11475	RUG10082_prot_1142	rho:RHOM_11475 LacI family transcriptional regulator	K02529	RUG10082	uncultured Lachnospiraceae bacterium
fsu:Fisuc_2040	RUG10082_prot_1161	fsu:Fisuc_2040 ATPase (AAA+ superfamily)-like protein	K07133	RUG10082	uncultured Lachnospiraceae bacterium
bpb:bpr_I1188	RUG10082_prot_1170	bpb:bpr_I1188 ABC transporter ATP-binding/permease protein	K06147	RUG10082	uncultured Lachnospiraceae bacterium
eel:EUBELI_20361	RUG10082_prot_1179	eel:EUBELI_20361 ATP-binding cassette, subfamily B, bacterial	K06147	RUG10082	uncultured Lachnospiraceae bacterium
eel:EUBELI_20360	RUG10082_prot_1180	eel:EUBELI_20360 ATP-binding cassette, subfamily B, bacterial	K06147	RUG10082	uncultured Lachnospiraceae bacterium
fln:FLA_0871	RUG10082_prot_1194	fln:FLA_0871 arylsulfatase regulator	K06871	RUG10082	uncultured Lachnospiraceae bacterium
gpa:GPA_29190	RUG10082_prot_12	gpa:GPA_29190 ABC-type multidrug transport system, ATPase and permease components	K06147	RUG10082	uncultured Lachnospiraceae bacterium
ele:Elen_1721	RUG10082_prot_1254	ele:Elen_1721 ABC transporter, CydDC cysteine exporter (CydDC-E) family, permease/ATP-binding protein CydC	K06147	RUG10082	uncultured Lachnospiraceae bacterium
rob:CK5_33260	RUG10082_prot_1264	rob:CK5_33260 acetylornithine aminotransferase apoenzyme	K00821	RUG10082	uncultured Lachnospiraceae bacterium
fro:AALO17_19440	RUG10082_prot_131	fro:AALO17_19440 hypothetical protein	K04069	RUG10082	uncultured Lachnospiraceae bacterium
byl:A4V09_14765	RUG10082_prot_1332	byl:A4V09_14765 PolC-type DNA polymerase III	K03763	RUG10082	uncultured Lachnospiraceae bacterium
ere:EUBREC_0097	RUG10082_prot_1347	ere:EUBREC_0097 acetylornithine delta-aminotransferase	K00821	RUG10082	uncultured Lachnospiraceae bacterium
ere:EUBREC_0114	RUG10082_prot_1449	ere:EUBREC_0114 uracil phosphoribosyltransferase	K00761	RUG10082	uncultured Lachnospiraceae bacterium
rob:CK5_28620	RUG10082_prot_1490	rob:CK5_28620 Formate-tetrahydrofolate ligase	K01938	RUG10082	uncultured Lachnospiraceae bacterium
bpb:bpr_I0218	RUG10082_prot_1493	bpb:bpr_I0218 sugar ABC transporter substrate-binding protein	K02027	RUG10082	uncultured Lachnospiraceae bacterium
bpb:bpr_I0216	RUG10082_prot_1495	bpb:bpr_I0216 sugar ABC transporter permease protein	K02025	RUG10082	uncultured Lachnospiraceae bacterium
amt:Amet_3241	RUG10082_prot_1500	amt:Amet_3241 biotin synthase	K01012	RUG10082	uncultured Lachnospiraceae bacterium
rob:CK5_00430	RUG10082_prot_1568	rob:CK5_00430 ABC-type dipeptide/oligopeptide/nickel transport systems, permease components	K02033	RUG10082	uncultured Lachnospiraceae bacterium
rob:CK5_00440	RUG10082_prot_1569	rob:CK5_00440 ABC-type dipeptide/oligopeptide/nickel transport systems, permease components	K02034	RUG10082	uncultured Lachnospiraceae bacterium
rum:CK1_15910	RUG10082_prot_1571	rum:CK1_15910 ABC-type dipeptide/oligopeptide/nickel transport system, ATPase component	K02031	RUG10082	uncultured Lachnospiraceae bacterium
fpa:FPR_07020	RUG10082_prot_16	fpa:FPR_07020 NTP pyrophosphohydrolases containing a Zn-finger, probably nucleic-acid-binding	K03426	RUG10082	uncultured Lachnospiraceae bacterium
abao:BEQ56_05800	RUG10082_prot_1678	abao:BEQ56_05800 sugar ABC transporter permease	K02026	RUG10082	uncultured Lachnospiraceae bacterium
coo:CCU_19830	RUG10082_prot_1679	coo:CCU_19830 carbohydrate ABC transporter membrane protein 1, CUT1 family (TC 3.A.1.1.-)	K02025	RUG10082	uncultured Lachnospiraceae bacterium
abao:BEQ56_05810	RUG10082_prot_1680	abao:BEQ56_05810 sugar ABC transporter substrate-binding protein	K02027	RUG10082	uncultured Lachnospiraceae bacterium
css:Cst_c04660	RUG10082_prot_1716	css:Cst_c04660 purR2; HTH-type transcriptional repressor PurR	K02529	RUG10082	uncultured Lachnospiraceae bacterium
axl:AXY_22440	RUG10082_prot_1717	axl:AXY_22440 putative LacI family transcriptional regulator	K02529	RUG10082	uncultured Lachnospiraceae bacterium
bpb:bpr_I1212	RUG10082_prot_172	bpb:bpr_I1212 hypothetical protein	K03699	RUG10082	uncultured Lachnospiraceae bacterium
ere:EUBREC_2980	RUG10082_prot_1727	ere:EUBREC_2980 anthranilate/para-aminobenzoate synthase component I, TrpE	K01657	RUG10082	uncultured Lachnospiraceae bacterium
bprs:CK3_24830	RUG10082_prot_1735	bprs:CK3_24830 copper-(or silver)-translocating P-type ATPase	K01533	RUG10082	uncultured Lachnospiraceae bacterium
byl:A4V09_15140	RUG10082_prot_1754	byl:A4V09_15140 nucleotide exchange factor GrpE	K03687	RUG10082	uncultured Lachnospiraceae bacterium
rob:CK5_16390	RUG10082_prot_1781	rob:CK5_16390 beta-galactosidase	K05350	RUG10082	uncultured Lachnospiraceae bacterium
css:Cst_c06960	RUG10082_prot_1827	css:Cst_c06960 radical SAM domain-containing protein	K01012	RUG10082	uncultured Lachnospiraceae bacterium
cct:CC1_04990	RUG10082_prot_1872	cct:CC1_04990 ATPases involved in chromosome partitioning	K03496	RUG10082	uncultured Lachnospiraceae bacterium
rob:CK5_17200	RUG10082_prot_1908	rob:CK5_17200 amino acid ABC transporter ATP-binding protein, PAAT family (TC 3.A.1.3.-)	K02028	RUG10082	uncultured Lachnospiraceae bacterium
eel:EUBELI_01698	RUG10082_prot_1909	eel:EUBELI_01698 polar amino acid transport system permease protein	K02030	RUG10082	uncultured Lachnospiraceae bacterium
ova:OBV_23060	RUG10082_prot_1911	ova:OBV_23060 putative amino acid ABC transporter ATP-binding protein	K02028	RUG10082	uncultured Lachnospiraceae bacterium
eel:EUBELI_01397	RUG10082_prot_1912	eel:EUBELI_01397 polar amino acid transport system substrate-binding protein	K02030	RUG10082	uncultured Lachnospiraceae bacterium
rob:CK5_21450	RUG10082_prot_1913	rob:CK5_21450 amino acid ABC transporter substrate-binding protein, PAAT family (TC 3.A.1.3.-)	K02030	RUG10082	uncultured Lachnospiraceae bacterium
eel:EUBELI_20497	RUG10082_prot_1917	eel:EUBELI_20497 Hypothetical protein	K02916	RUG10082	uncultured Lachnospiraceae bacterium
ddt:AAY81_08585	RUG10082_prot_1942	ddt:AAY81_08585 hypothetical protein	K03688	RUG10082	uncultured Lachnospiraceae bacterium
esi:Exig_3043	RUG10082_prot_1969	esi:Exig_3043 parB-like partition protein	K03497	RUG10082	uncultured Lachnospiraceae bacterium
mas:Mahau_0410	RUG10082_prot_1977	mas:Mahau_0410 transcriptional regulator, LacI family	K02529	RUG10082	uncultured Lachnospiraceae bacterium
eyy:EGYY_21200	RUG10082_prot_1989	eyy:EGYY_21200 hypothetical protein	K07133	RUG10082	uncultured Lachnospiraceae bacterium
rob:CK5_31740	RUG10082_prot_1994	rob:CK5_31740 carbohydrate ABC transporter membrane protein 1, CUT1 family (TC 3.A.1.1.-)	K02025	RUG10082	uncultured Lachnospiraceae bacterium
ere:EUBREC_1076	RUG10082_prot_1995	ere:EUBREC_1076 sugar ABC transporter permease	K02026	RUG10082	uncultured Lachnospiraceae bacterium
fpla:A4U99_02525	RUG10082_prot_2012	fpla:A4U99_02525 ATPase	K07133	RUG10082	uncultured Lachnospiraceae bacterium
rho:RHOM_04320	RUG10082_prot_2035	rho:RHOM_04320 trk system potassium uptake protein TrkA	K03499	RUG10082	uncultured Lachnospiraceae bacterium
bprl:CL2_20140	RUG10082_prot_2093	bprl:CL2_20140 Predicted EndoIII-related endonuclease	K10773	RUG10082	uncultured Lachnospiraceae bacterium
rob:CK5_23490	RUG10082_prot_210	rob:CK5_23490 imidazoleglycerol phosphate synthase, cyclase subunit	K02500	RUG10082	uncultured Lachnospiraceae bacterium
cpro:CPRO_26380	RUG10082_prot_2195	cpro:CPRO_26380 sodium:neurotransmitter symporter family protein	K03308	RUG10082	uncultured Lachnospiraceae bacterium
rho:RHOM_10680	RUG10082_prot_2207	rho:RHOM_10680 aryl-beta-glucosidase	K05350	RUG10082	uncultured Lachnospiraceae bacterium
bpb:bpr_I1187	RUG10082_prot_2271	bpb:bpr_I1187 ABC transporter ATP-binding/permease protein	K06147	RUG10082	uncultured Lachnospiraceae bacterium
rob:CK5_25300	RUG10082_prot_2297	rob:CK5_25300 Prephenate dehydrogenase	K04517	RUG10082	uncultured Lachnospiraceae bacterium
rho:RHOM_05885	RUG10082_prot_2300	rho:RHOM_05885 phosphoenolpyruvate-protein phosphotransferase	K08483	RUG10082	uncultured Lachnospiraceae bacterium
rob:CK5_10060	RUG10082_prot_2317	rob:CK5_10060 cold-shock DNA-binding protein family	K03704	RUG10082	uncultured Lachnospiraceae bacterium
rho:RHOM_11475	RUG10082_prot_2337	rho:RHOM_11475 LacI family transcriptional regulator	K02529	RUG10082	uncultured Lachnospiraceae bacterium
rho:RHOM_11475	RUG10082_prot_2338	rho:RHOM_11475 LacI family transcriptional regulator	K02529	RUG10082	uncultured Lachnospiraceae bacterium
rho:RHOM_11475	RUG10082_prot_2339	rho:RHOM_11475 LacI family transcriptional regulator	K02529	RUG10082	uncultured Lachnospiraceae bacterium
rho:RHOM_11460	RUG10082_prot_2341	rho:RHOM_11460 sugar ABC transporter permease	K02025	RUG10082	uncultured Lachnospiraceae bacterium
rho:RHOM_11455	RUG10082_prot_2342	rho:RHOM_11455 binding-protein-dependent transport systems inner membrane component	K02026	RUG10082	uncultured Lachnospiraceae bacterium
bprl:CL2_21080	RUG10082_prot_2387	bprl:CL2_21080 ornithine carbamoyltransferase	K00611	RUG10082	uncultured Lachnospiraceae bacterium
sbac:BVH56_06950	RUG10082_prot_2395	sbac:BVH56_06950 sucrose-6-phosphate hydrolase	K01193	RUG10082	uncultured Lachnospiraceae bacterium
rbp:B6259_02015	RUG10082_prot_2567	rbp:B6259_02015 LacI family transcriptional regulator	K02529	RUG10082	uncultured Lachnospiraceae bacterium
fpla:A4U99_11380	RUG10082_prot_2569	fpla:A4U99_11380 sugar ABC transporter substrate-binding protein	K02027	RUG10082	uncultured Lachnospiraceae bacterium
clo:HMPREF0868_0810	RUG10082_prot_2570	clo:HMPREF0868_0810 ABC transporter, permease protein	K02025	RUG10082	uncultured Lachnospiraceae bacterium
fpla:A4U99_11370	RUG10082_prot_2571	fpla:A4U99_11370 sugar ABC transporter permease	K02026	RUG10082	uncultured Lachnospiraceae bacterium
bpb:bpr_I2860	RUG10082_prot_2572	bpb:bpr_I2860 gh31D; glycoside hydrolase family 31 Gh31D	K01187	RUG10082	uncultured Lachnospiraceae bacterium
rob:CK5_31170	RUG10082_prot_2613	rob:CK5_31170 Diaminopimelate decarboxylase	K01586	RUG10082	uncultured Lachnospiraceae bacterium
bpb:bpr_I2263	RUG10082_prot_2617	bpb:bpr_I2263 transcriptional regulator LacI family	K02529	RUG10082	uncultured Lachnospiraceae bacterium
bprm:CL3_29570	RUG10082_prot_2646	bprm:CL3_29570 ParB-like partition proteins	K03497	RUG10082	uncultured Lachnospiraceae bacterium
bprm:CL3_29580	RUG10082_prot_2647	bprm:CL3_29580 ATPases involved in chromosome partitioning	K03496	RUG10082	uncultured Lachnospiraceae bacterium
rho:RHOM_04855	RUG10082_prot_2660	rho:RHOM_04855 ABC-type multidrug/protein/lipid transport system, ATPase component	K06147	RUG10082	uncultured Lachnospiraceae bacterium
bpb:bpr_I2069	RUG10082_prot_2661	bpb:bpr_I2069 ABC transporter ATP-binding/permease protein	K06147	RUG10082	uncultured Lachnospiraceae bacterium
cbol:CGC65_24985	RUG10082_prot_2675	cbol:CGC65_24985 C4-dicarboxylate ABC transporter	K07792	RUG10082	uncultured Lachnospiraceae bacterium
rho:RHOM_13425	RUG10082_prot_2742	rho:RHOM_13425 phosphomethylpyrimidine kinase	K00941	RUG10082	uncultured Lachnospiraceae bacterium
rho:RHOM_08895	RUG10082_prot_2745	rho:RHOM_08895 putative ABC transporter	K06147	RUG10082	uncultured Lachnospiraceae bacterium
ere:EUBREC_3109	RUG10082_prot_2764	ere:EUBREC_3109 hypothetical protein	K07133	RUG10082	uncultured Lachnospiraceae bacterium
euu:ADJ67_00070	RUG10082_prot_2774	euu:ADJ67_00070 precorrin-6Y C5,15-methyltransferase	K00595	RUG10082	uncultured Lachnospiraceae bacterium
pru:PRU_1244	RUG10082_prot_2796	pru:PRU_1244 pflA; pyruvate formate-lyase activating enzyme	K04069	RUG10082	uncultured Lachnospiraceae bacterium
bfi:CIY_31530	RUG10082_prot_2886	bfi:CIY_31530 D-tyrosyl-tRNA(Tyr) deacylase	K07560	RUG10082	uncultured Lachnospiraceae bacterium
ova:OBV_30120	RUG10082_prot_2914	ova:OBV_30120 putative chromosome partitioning protein	K03497	RUG10082	uncultured Lachnospiraceae bacterium
fpr:FP2_19560	RUG10082_prot_2916	fpr:FP2_19560 ParB-like partition proteins	K03497	RUG10082	uncultured Lachnospiraceae bacterium
bpb:bpr_I2953	RUG10082_prot_2917	bpb:bpr_I2953 parA1; chromosome partitioning protein ParA1	K03496	RUG10082	uncultured Lachnospiraceae bacterium
gpa:GPA_19350	RUG10082_prot_3061	gpa:GPA_19350 Asp-tRNAAsn/Glu-tRNAGln amidotransferase A subunit and related amidases	K02433	RUG10082	uncultured Lachnospiraceae bacterium
ibu:IB211_01908	RUG10082_prot_3076	ibu:IB211_01908 ABC transporter ATP-binding protein	K06147	RUG10082	uncultured Lachnospiraceae bacterium
abao:BEQ56_07065	RUG10082_prot_3085	abao:BEQ56_07065 3-hydroxybutyryl-CoA dehydrogenase	K00074	RUG10082	uncultured Lachnospiraceae bacterium
afn:Acfer_1973	RUG10082_prot_3191	afn:Acfer_1973 aconitate hydratase domain protein	K01681	RUG10082	uncultured Lachnospiraceae bacterium
apak:AP3564_10740	RUG10082_prot_3199	apak:AP3564_10740 sucrose-6-phosphate hydrolase	K01193	RUG10082	uncultured Lachnospiraceae bacterium
cthd:CDO33_13030	RUG10082_prot_3200	cthd:CDO33_13030 sucrose-6-phosphate hydrolase	K01193	RUG10082	uncultured Lachnospiraceae bacterium
awo:Awo_c11690	RUG10082_prot_3251	awo:Awo_c11690 hypothetical protein	K07133	RUG10082	uncultured Lachnospiraceae bacterium
tur:AT726_11430	RUG10082_prot_328	tur:AT726_11430 hypothetical protein	K01193	RUG10082	uncultured Lachnospiraceae bacterium
rbp:B6259_05375	RUG10082_prot_3366	rbp:B6259_05375 PolC-type DNA polymerase III	K03763	RUG10082	uncultured Lachnospiraceae bacterium
ddh:Desde_1520	RUG10082_prot_3375	ddh:Desde_1520 myosin-crossreactive antigen	K10254	RUG10082	uncultured Lachnospiraceae bacterium
ddh:Desde_1520	RUG10082_prot_3377	ddh:Desde_1520 myosin-crossreactive antigen	K10254	RUG10082	uncultured Lachnospiraceae bacterium
cct:CC1_18250	RUG10082_prot_3380	cct:CC1_18250 Predicted unusual protein kinase	K03688	RUG10082	uncultured Lachnospiraceae bacterium
rob:CK5_31760	RUG10082_prot_3494	rob:CK5_31760 transcriptional regulator, LacI family	K02529	RUG10082	uncultured Lachnospiraceae bacterium
max:MMALV_06570	RUG10082_prot_3520	max:MMALV_06570 hypothetical protein	K01442	RUG10082	uncultured Lachnospiraceae bacterium
tle:Tlet_1227	RUG10082_prot_3542	tle:Tlet_1227 binding-protein-dependent transport systems inner membrane component	K02025	RUG10082	uncultured Lachnospiraceae bacterium
tex:Teth514_0756	RUG10082_prot_3543	tex:Teth514_0756 binding-protein-dependent transport systems inner membrane component	K02026	RUG10082	uncultured Lachnospiraceae bacterium
afn:Acfer_1000	RUG10082_prot_3549	afn:Acfer_1000 CrcB protein	K06199	RUG10082	uncultured Lachnospiraceae bacterium
glj:GKIL_2023	RUG10082_prot_3563	glj:GKIL_2023 pepO; endothelin-converting protein 1	K07386	RUG10082	uncultured Lachnospiraceae bacterium
apl:APL_0787	RUG10082_prot_3751	apl:APL_0787 putative ATPase	K07133	RUG10082	uncultured Lachnospiraceae bacterium
fpr:FP2_09460	RUG10082_prot_3777	fpr:FP2_09460 ParB-like partition proteins	K03497	RUG10082	uncultured Lachnospiraceae bacterium
fpr:FP2_19560	RUG10082_prot_3778	fpr:FP2_19560 ParB-like partition proteins	K03497	RUG10082	uncultured Lachnospiraceae bacterium
bprm:CL3_29580	RUG10082_prot_3779	bprm:CL3_29580 ATPases involved in chromosome partitioning	K03496	RUG10082	uncultured Lachnospiraceae bacterium
cls:CXIVA_16990	RUG10082_prot_3805	cls:CXIVA_16990 hypothetical protein	K07133	RUG10082	uncultured Lachnospiraceae bacterium
fpr:FP2_05580	RUG10082_prot_3816	fpr:FP2_05580 DNA polymerase III catalytic subunit, PolC type	K03763	RUG10082	uncultured Lachnospiraceae bacterium
css:Cst_c00470	RUG10082_prot_382	css:Cst_c00470 metQ; D-methionine ABC transporter substrate binding protein MetI	K02073	RUG10082	uncultured Lachnospiraceae bacterium
rob:CK5_29920	RUG10082_prot_41	rob:CK5_29920 Polyphosphate kinase	K00937	RUG10082	uncultured Lachnospiraceae bacterium
rho:RHOM_04045	RUG10082_prot_414	rho:RHOM_04045 putative ATP/GTP-binding protein	K07133	RUG10082	uncultured Lachnospiraceae bacterium
rho:RHOM_11860	RUG10082_prot_416	rho:RHOM_11860 hypothetical protein	K00763	RUG10082	uncultured Lachnospiraceae bacterium
cgo:Corgl_1214	RUG10082_prot_432	cgo:Corgl_1214 transcriptional regulator, LacI family	K02529	RUG10082	uncultured Lachnospiraceae bacterium
fpla:A4U99_16680	RUG10082_prot_474	fpla:A4U99_16680 biotin--[acetyl-CoA-carboxylase] ligase	K03524	RUG10082	uncultured Lachnospiraceae bacterium
byl:A4V09_15035	RUG10082_prot_489	byl:A4V09_15035 ribonuclease J	K12574	RUG10082	uncultured Lachnospiraceae bacterium
rob:CK5_21800	RUG10082_prot_496	rob:CK5_21800 Cysteine sulfinate desulfinase/cysteine desulfurase and related enzymes	K04487	RUG10082	uncultured Lachnospiraceae bacterium
rob:CK5_16840	RUG10082_prot_507	rob:CK5_16840 phosphoglucosamine mutase	K03431	RUG10082	uncultured Lachnospiraceae bacterium
rho:RHOM_14630	RUG10082_prot_515	rho:RHOM_14630 TrkA-N domain protein	K03499	RUG10082	uncultured Lachnospiraceae bacterium
bpb:bpr_I2454	RUG10082_prot_543	bpb:bpr_I2454 dapA; dihydrodipicolinate synthase DapA	K01714	RUG10082	uncultured Lachnospiraceae bacterium
ere:EUBREC_0380	RUG10082_prot_553	ere:EUBREC_0380 30S ribosomal protein S12	K02950	RUG10082	uncultured Lachnospiraceae bacterium
fpa:FPR_25480	RUG10082_prot_617	fpa:FPR_25480 aryl-beta-glucosidase	K05350	RUG10082	uncultured Lachnospiraceae bacterium
cgo:Corgl_0538	RUG10082_prot_639	cgo:Corgl_0538 transcriptional regulator, LacI family	K02529	RUG10082	uncultured Lachnospiraceae bacterium
afn:Acfer_2067	RUG10082_prot_662	afn:Acfer_2067 dihydrodipicolinate synthetase	K01714	RUG10082	uncultured Lachnospiraceae bacterium
afn:Acfer_2065	RUG10082_prot_663	afn:Acfer_2065 transcriptional regulator, LacI family	K02529	RUG10082	uncultured Lachnospiraceae bacterium
rob:CK5_25610	RUG10082_prot_70	rob:CK5_25610 Pyruvate/oxaloacetate carboxyltransferase	K01571	RUG10082	uncultured Lachnospiraceae bacterium
rob:CK5_24710	RUG10082_prot_723	rob:CK5_24710 Diaminopimelate decarboxylase	K01586	RUG10082	uncultured Lachnospiraceae bacterium
bhu:bhn_I0771	RUG10082_prot_796	bhu:bhn_I0771 peptidase M13 family	K07386	RUG10082	uncultured Lachnospiraceae bacterium
fpr:FP2_26090	RUG10082_prot_819	fpr:FP2_26090 ABC-type multidrug transport system, ATPase and permease components	K06147	RUG10082	uncultured Lachnospiraceae bacterium
bpb:bpr_I1708	RUG10082_prot_846	bpb:bpr_I1708 transcriptional regulator LacI family	K02529	RUG10082	uncultured Lachnospiraceae bacterium
cthd:CDO33_13030	RUG10082_prot_850	cthd:CDO33_13030 sucrose-6-phosphate hydrolase	K01193	RUG10082	uncultured Lachnospiraceae bacterium
bpb:bpr_I1953	RUG10082_prot_851	bpb:bpr_I1953 gh32B; glycoside hydrolase family 32 Gh32B	K01193	RUG10082	uncultured Lachnospiraceae bacterium
rho:RHOM_11735	RUG10082_prot_933	rho:RHOM_11735 arylsulfatase regulator (Fe-S oxidoreductase)	K06871	RUG10082	uncultured Lachnospiraceae bacterium
rto:RTO_07740	RUG10082_prot_943	rto:RTO_07740 anthranilate phosphoribosyltransferase	K00766	RUG10082	uncultured Lachnospiraceae bacterium
ere:EUBREC_2975	RUG10082_prot_946	ere:EUBREC_2975 tryptophan synthase, alpha subunit	K01695	RUG10082	uncultured Lachnospiraceae bacterium
shi:Shel_16410	RUG10082_prot_962	shi:Shel_16410 ABC-type multidrug transport system, ATPase and permease component	K06147	RUG10082	uncultured Lachnospiraceae bacterium
bprl:CL2_05290	RUG10082_prot_973	bprl:CL2_05290 NTP pyrophosphohydrolases containing a Zn-finger, probably nucleic-acid-binding	K03426	RUG10082	uncultured Lachnospiraceae bacterium
pru:PRU_0874	RUG10083_prot_1076	pru:PRU_0874 transcriptional regulator, LacI family	K02529	RUG10083	uncultured Prevotellaceae bacterium
pru:PRU_0430	RUG10083_prot_1091	pru:PRU_0430 grpE; co-chaperone GrpE	K03687	RUG10083	uncultured Prevotellaceae bacterium
pru:PRU_0603	RUG10083_prot_1133	pru:PRU_0603 pepO_1; endopeptidase PepO	K07386	RUG10083	uncultured Prevotellaceae bacterium
pru:PRU_1636	RUG10083_prot_1140	pru:PRU_1636 amino acid ABC transporter, ATP-binding protein/permease protein, His/Glu/Gln/Arg/opine family	K02030	RUG10083	uncultured Prevotellaceae bacterium
pru:PRU_2882	RUG10083_prot_1188	pru:PRU_2882 trkA; Trk system potassium uptake protein TrkA	K03499	RUG10083	uncultured Prevotellaceae bacterium
pru:PRU_2410	RUG10083_prot_123	pru:PRU_2410 conserved hypothetical protein	K07133	RUG10083	uncultured Prevotellaceae bacterium
pru:PRU_2495	RUG10083_prot_1240	pru:PRU_2495 sodium-dependent symporter, NSS family	K03308	RUG10083	uncultured Prevotellaceae bacterium
pru:PRU_2496	RUG10083_prot_1241	pru:PRU_2496 sodium-dependent symporter, NSS family	K03308	RUG10083	uncultured Prevotellaceae bacterium
pru:PRU_1460	RUG10083_prot_133	pru:PRU_1460 trpA; tryptophan synthase, alpha subunit	K01695	RUG10083	uncultured Prevotellaceae bacterium
cwa:CwatDRAFT_1640	RUG10083_prot_1354	cwa:CwatDRAFT_1640 C-5 cytosine-specific DNA methylase	K00558	RUG10083	uncultured Prevotellaceae bacterium
pru:PRU_1457	RUG10083_prot_136	pru:PRU_1457 trpD; anthranilate phosphoribosyltransferase	K00766	RUG10083	uncultured Prevotellaceae bacterium
pru:PRU_1797	RUG10083_prot_1371	pru:PRU_1797 transcriptional regulator, lacI family	K02529	RUG10083	uncultured Prevotellaceae bacterium
pru:PRU_1455	RUG10083_prot_138	pru:PRU_1455 trpE; anthranilate synthase, component I	K01657	RUG10083	uncultured Prevotellaceae bacterium
pmz:HMPREF0659_A5509	RUG10083_prot_1526	pmz:HMPREF0659_A5509 copper-exporting ATPase	K01533	RUG10083	uncultured Prevotellaceae bacterium
max:MMALV_13160	RUG10083_prot_172	max:MMALV_13160 hypothetical protein	K07133	RUG10083	uncultured Prevotellaceae bacterium
pmuc:ING2E5A_2858	RUG10083_prot_173	pmuc:ING2E5A_2858 putative protein {ECO:0000313|EMBL:EPI42485,1}	K07133	RUG10083	uncultured Prevotellaceae bacterium
bth:BT_0132	RUG10083_prot_179	bth:BT_0132 alpha-glucosidase	K01187	RUG10083	uncultured Prevotellaceae bacterium
pru:PRU_1807	RUG10083_prot_1824	pru:PRU_1807 purD; phosphoribosylamine--glycine ligase	K01945	RUG10083	uncultured Prevotellaceae bacterium
pru:PRU_1891	RUG10083_prot_1844	pru:PRU_1891 biotin--acetyl-CoA-carboxylase ligase	K03524	RUG10083	uncultured Prevotellaceae bacterium
pru:PRU_2130	RUG10083_prot_1858	pru:PRU_2130 rpsJ; ribosomal protein S10	K02946	RUG10083	uncultured Prevotellaceae bacterium
pru:PRU_2133	RUG10083_prot_1861	pru:PRU_2133 rpsL; ribosomal protein S12	K02950	RUG10083	uncultured Prevotellaceae bacterium
tfo:BFO_0908	RUG10083_prot_1995	tfo:BFO_0908 hypothetical protein	K07133	RUG10083	uncultured Prevotellaceae bacterium
pru:PRU_0017	RUG10083_prot_2011	pru:PRU_0017 ATPase, ParA family	K03496	RUG10083	uncultured Prevotellaceae bacterium
pru:PRU_0016	RUG10083_prot_2012	pru:PRU_0016 ParB-like protein	K03497	RUG10083	uncultured Prevotellaceae bacterium
pru:PRU_2201	RUG10083_prot_2043	pru:PRU_2201 argD; acetylornithine transaminase	K00821	RUG10083	uncultured Prevotellaceae bacterium
pru:PRU_0323	RUG10083_prot_2054	pru:PRU_0323 conserved hypothetical protein	K07133	RUG10083	uncultured Prevotellaceae bacterium
pru:PRU_1234	RUG10083_prot_2056	pru:PRU_1234 conserved hypothetical protein	K07133	RUG10083	uncultured Prevotellaceae bacterium
pru:PRU_0572	RUG10083_prot_2089	pru:PRU_0572 radical SAM domain protein	K04069	RUG10083	uncultured Prevotellaceae bacterium
bth:BT_4666	RUG10083_prot_230	bth:BT_4666 K+ uptake system protein	K03499	RUG10083	uncultured Prevotellaceae bacterium
pru:PRU_0595	RUG10083_prot_357	pru:PRU_0595 rpmI; ribosomal protein L35	K02916	RUG10083	uncultured Prevotellaceae bacterium
bth:BT_4212	RUG10083_prot_410	bth:BT_4212 hypothetical protein	K03744	RUG10083	uncultured Prevotellaceae bacterium
pru:PRU_1832	RUG10083_prot_460	pru:PRU_1832 truB; tRNA pseudouridine synthase B	K03177	RUG10083	uncultured Prevotellaceae bacterium
pru:PRU_0484	RUG10083_prot_503	pru:PRU_0484 hisA; 1-(5-phosphoribosyl)-5-((5'-phosphoribosylamino)methylideneamino)imidazole-4-carboxamide isomerase	K01814	RUG10083	uncultured Prevotellaceae bacterium
pru:PRU_0483	RUG10083_prot_504	pru:PRU_0483 hisF; imidazoleglycerol phosphate synthase, cyclase subunit	K02500	RUG10083	uncultured Prevotellaceae bacterium
pru:PRU_0479	RUG10083_prot_508	pru:PRU_0479 lysA; diaminopimelate decarboxylase	K01586	RUG10083	uncultured Prevotellaceae bacterium
pru:PRU_2115	RUG10083_prot_520	pru:PRU_2115 rplC; ribosomal protein L3	K02906	RUG10083	uncultured Prevotellaceae bacterium
pru:PRU_2113	RUG10083_prot_522	pru:PRU_2113 rplW; ribosomal protein L23	K02892	RUG10083	uncultured Prevotellaceae bacterium
pru:PRU_2112	RUG10083_prot_523	pru:PRU_2112 rplB; ribosomal protein L2	K02886	RUG10083	uncultured Prevotellaceae bacterium
pru:PRU_2100	RUG10083_prot_534	pru:PRU_2100 rplF; ribosomal protein L6	K02933	RUG10083	uncultured Prevotellaceae bacterium
bth:BT_2814	RUG10083_prot_54	bth:BT_2814 dihydrodipicolinate synthase	K01714	RUG10083	uncultured Prevotellaceae bacterium
pru:PRU_0748	RUG10083_prot_608	pru:PRU_0748 rpmB; ribosomal protein L28	K02902	RUG10083	uncultured Prevotellaceae bacterium
pru:PRU_1224	RUG10083_prot_617	pru:PRU_1224 dapA; dihydrodipicolinate synthase	K01714	RUG10083	uncultured Prevotellaceae bacterium
pru:PRU_1309	RUG10083_prot_622	pru:PRU_1309 DnaJ family protein	K05516	RUG10083	uncultured Prevotellaceae bacterium
pru:PRU_1311	RUG10083_prot_625	pru:PRU_1311 hydrolase, NUDIX family	K03426	RUG10083	uncultured Prevotellaceae bacterium
pru:PRU_1087	RUG10083_prot_667	pru:PRU_1087 cobL; precorrin-6Y C5,15-methyltransferase (decarboxylating)	K00595	RUG10083	uncultured Prevotellaceae bacterium
evi:Echvi_0926	RUG10083_prot_69	evi:Echvi_0926 dihydrodipicolinate synthase/N-acetylneuraminate lyase	K01714	RUG10083	uncultured Prevotellaceae bacterium
pru:PRU_1406	RUG10083_prot_792	pru:PRU_1406 nth; endonuclease III	K10773	RUG10083	uncultured Prevotellaceae bacterium
pru:PRU_0251	RUG10083_prot_840	pru:PRU_0251 K+-dependent Na+/Ca+ exchanger-like protein	K07301	RUG10083	uncultured Prevotellaceae bacterium
pru:PRU_2270	RUG10083_prot_923	pru:PRU_2270 putative uracil phosphoribosyltransferase	K00761	RUG10083	uncultured Prevotellaceae bacterium
pru:PRU_0479	RUG10086_prot_1023	pru:PRU_0479 lysA; diaminopimelate decarboxylase	K01586	RUG10086	uncultured Bacteroidales bacterium
pru:PRU_0483	RUG10086_prot_1026	pru:PRU_0483 hisF; imidazoleglycerol phosphate synthase, cyclase subunit	K02500	RUG10086	uncultured Bacteroidales bacterium
pru:PRU_0484	RUG10086_prot_1027	pru:PRU_0484 hisA; 1-(5-phosphoribosyl)-5-((5'-phosphoribosylamino)methylideneamino)imidazole-4-carboxamide isomerase	K01814	RUG10086	uncultured Bacteroidales bacterium
pru:PRU_1406	RUG10086_prot_1067	pru:PRU_1406 nth; endonuclease III	K10773	RUG10086	uncultured Bacteroidales bacterium
pru:PRU_1087	RUG10086_prot_1087	pru:PRU_1087 cobL; precorrin-6Y C5,15-methyltransferase (decarboxylating)	K00595	RUG10086	uncultured Bacteroidales bacterium
pru:PRU_2480	RUG10086_prot_1108	pru:PRU_2480 dtd; D-tyrosyl-tRNA(Tyr) deacylase	K07560	RUG10086	uncultured Bacteroidales bacterium
pru:PRU_2496	RUG10086_prot_1230	pru:PRU_2496 sodium-dependent symporter, NSS family	K03308	RUG10086	uncultured Bacteroidales bacterium
pru:PRU_2495	RUG10086_prot_1231	pru:PRU_2495 sodium-dependent symporter, NSS family	K03308	RUG10086	uncultured Bacteroidales bacterium
pru:PRU_0874	RUG10086_prot_131	pru:PRU_0874 transcriptional regulator, LacI family	K02529	RUG10086	uncultured Bacteroidales bacterium
zga:ZOBELLIA_1693	RUG10086_prot_1393	zga:ZOBELLIA_1693 DNA (cytosine-5-)-methyltransferase	K00558	RUG10086	uncultured Bacteroidales bacterium
pru:PRU_1460	RUG10086_prot_1439	pru:PRU_1460 trpA; tryptophan synthase, alpha subunit	K01695	RUG10086	uncultured Bacteroidales bacterium
pru:PRU_1457	RUG10086_prot_1442	pru:PRU_1457 trpD; anthranilate phosphoribosyltransferase	K00766	RUG10086	uncultured Bacteroidales bacterium
pru:PRU_1455	RUG10086_prot_1444	pru:PRU_1455 trpE; anthranilate synthase, component I	K01657	RUG10086	uncultured Bacteroidales bacterium
pru:PRU_1832	RUG10086_prot_147	pru:PRU_1832 truB; tRNA pseudouridine synthase B	K03177	RUG10086	uncultured Bacteroidales bacterium
afd:Alfi_1605	RUG10086_prot_1510	afd:Alfi_1605 putative ATPase (AAA+ superfamily)	K07133	RUG10086	uncultured Bacteroidales bacterium
pru:PRU_1234	RUG10086_prot_1736	pru:PRU_1234 conserved hypothetical protein	K07133	RUG10086	uncultured Bacteroidales bacterium
pru:PRU_1716	RUG10086_prot_1773	pru:PRU_1716 putative proton-translocating NADH-quinone oxidoreductase, J subunit	K00339	RUG10086	uncultured Bacteroidales bacterium
pru:PRU_2130	RUG10086_prot_1839	pru:PRU_2130 rpsJ; ribosomal protein S10	K02946	RUG10086	uncultured Bacteroidales bacterium
pru:PRU_2133	RUG10086_prot_1842	pru:PRU_2133 rpsL; ribosomal protein S12	K02950	RUG10086	uncultured Bacteroidales bacterium
pru:PRU_2201	RUG10086_prot_2139	pru:PRU_2201 argD; acetylornithine transaminase	K00821	RUG10086	uncultured Bacteroidales bacterium
pru:PRU_1311	RUG10086_prot_2146	pru:PRU_1311 hydrolase, NUDIX family	K03426	RUG10086	uncultured Bacteroidales bacterium
pru:PRU_0748	RUG10086_prot_2158	pru:PRU_0748 rpmB; ribosomal protein L28	K02902	RUG10086	uncultured Bacteroidales bacterium
pru:PRU_1807	RUG10086_prot_2162	pru:PRU_1807 purD; phosphoribosylamine--glycine ligase	K01945	RUG10086	uncultured Bacteroidales bacterium
tfo:BFO_0011	RUG10086_prot_2204	tfo:BFO_0011 peptidase family M13	K07386	RUG10086	uncultured Bacteroidales bacterium
pru:PRU_1309	RUG10086_prot_2269	pru:PRU_1309 DnaJ family protein	K05516	RUG10086	uncultured Bacteroidales bacterium
pru:PRU_2270	RUG10086_prot_2418	pru:PRU_2270 putative uracil phosphoribosyltransferase	K00761	RUG10086	uncultured Bacteroidales bacterium
fte:Fluta_1413	RUG10086_prot_256	fte:Fluta_1413 DNA-cytosine methyltransferase	K00558	RUG10086	uncultured Bacteroidales bacterium
pdi:BDI_2202	RUG10086_prot_2599	pdi:BDI_2202 GDP-4-keto-6-deoxy-D-mannose-3,5-epimerase	K02377	RUG10086	uncultured Bacteroidales bacterium
efau:EFAU085_01972	RUG10086_prot_2600	efau:EFAU085_01972 NAD-dependent epimerase/dehydratase	K02377	RUG10086	uncultured Bacteroidales bacterium
bvs:BARVI_09450	RUG10086_prot_2628	bvs:BARVI_09450 biotin--acetyl-CoA-carboxylase ligase	K03524	RUG10086	uncultured Bacteroidales bacterium
pru:PRU_0213	RUG10086_prot_2658	pru:PRU_0213 conserved hypothetical protein	K07133	RUG10086	uncultured Bacteroidales bacterium
pru:PRU_0016	RUG10086_prot_286	pru:PRU_0016 ParB-like protein	K03497	RUG10086	uncultured Bacteroidales bacterium
pru:PRU_0017	RUG10086_prot_287	pru:PRU_0017 ATPase, ParA family	K03496	RUG10086	uncultured Bacteroidales bacterium
pru:PRU_0603	RUG10086_prot_400	pru:PRU_0603 pepO_1; endopeptidase PepO	K07386	RUG10086	uncultured Bacteroidales bacterium
bth:BT_3386	RUG10086_prot_448	bth:BT_3386 ABC transporter ATP-binding protein	K06147	RUG10086	uncultured Bacteroidales bacterium
bth:BT_3386	RUG10086_prot_449	bth:BT_3386 ABC transporter ATP-binding protein	K06147	RUG10086	uncultured Bacteroidales bacterium
pru:PRU_2238	RUG10086_prot_486	pru:PRU_2238 rpmH; ribosomal protein L34	K02914	RUG10086	uncultured Bacteroidales bacterium
pru:PRU_1891	RUG10086_prot_560	pru:PRU_1891 biotin--acetyl-CoA-carboxylase ligase	K03524	RUG10086	uncultured Bacteroidales bacterium
pru:PRU_2882	RUG10086_prot_644	pru:PRU_2882 trkA; Trk system potassium uptake protein TrkA	K03499	RUG10086	uncultured Bacteroidales bacterium
pru:PRU_1797	RUG10086_prot_653	pru:PRU_1797 transcriptional regulator, lacI family	K02529	RUG10086	uncultured Bacteroidales bacterium
pru:PRU_0748	RUG10086_prot_848	pru:PRU_0748 rpmB; ribosomal protein L28	K02902	RUG10086	uncultured Bacteroidales bacterium
pru:PRU_0430	RUG10086_prot_891	pru:PRU_0430 grpE; co-chaperone GrpE	K03687	RUG10086	uncultured Bacteroidales bacterium
pru:PRU_1224	RUG10086_prot_977	pru:PRU_1224 dapA; dihydrodipicolinate synthase	K01714	RUG10086	uncultured Bacteroidales bacterium
fjo:Fjoh_4326	RUG10090_prot_1114	fjo:Fjoh_4326 Candidate alpha-glycosidase; Glycoside hydrolase family 97	K01187	RUG10090	uncultured Prevotellaceae bacterium
pru:PRU_1406	RUG10090_prot_1125	pru:PRU_1406 nth; endonuclease III	K10773	RUG10090	uncultured Prevotellaceae bacterium
pru:PRU_0016	RUG10090_prot_1225	pru:PRU_0016 ParB-like protein	K03497	RUG10090	uncultured Prevotellaceae bacterium
pru:PRU_0017	RUG10090_prot_1226	pru:PRU_0017 ATPase, ParA family	K03496	RUG10090	uncultured Prevotellaceae bacterium
bdo:EL88_09930	RUG10090_prot_1308	bdo:EL88_09930 ABC transporter ATP-binding protein	K02028	RUG10090	uncultured Prevotellaceae bacterium
pru:PRU_2238	RUG10090_prot_1433	pru:PRU_2238 rpmH; ribosomal protein L34	K02914	RUG10090	uncultured Prevotellaceae bacterium
pru:PRU_2480	RUG10090_prot_1521	pru:PRU_2480 dtd; D-tyrosyl-tRNA(Tyr) deacylase	K07560	RUG10090	uncultured Prevotellaceae bacterium
pru:PRU_0430	RUG10090_prot_156	pru:PRU_0430 grpE; co-chaperone GrpE	K03687	RUG10090	uncultured Prevotellaceae bacterium
pru:PRU_0874	RUG10090_prot_163	pru:PRU_0874 transcriptional regulator, LacI family	K02529	RUG10090	uncultured Prevotellaceae bacterium
pru:PRU_1087	RUG10090_prot_1697	pru:PRU_1087 cobL; precorrin-6Y C5,15-methyltransferase (decarboxylating)	K00595	RUG10090	uncultured Prevotellaceae bacterium
bth:BT_0221	RUG10090_prot_1748	bth:BT_0221 hypothetical protein	K07133	RUG10090	uncultured Prevotellaceae bacterium
pru:PRU_1832	RUG10090_prot_1757	pru:PRU_1832 truB; tRNA pseudouridine synthase B	K03177	RUG10090	uncultured Prevotellaceae bacterium
nme:NMB1290	RUG10090_prot_1812	nme:NMB1290 C-5 cytosine-specific DNA-methylase	K00558	RUG10090	uncultured Prevotellaceae bacterium
pru:PRU_0251	RUG10090_prot_188	pru:PRU_0251 K+-dependent Na+/Ca+ exchanger-like protein	K07301	RUG10090	uncultured Prevotellaceae bacterium
pru:PRU_2133	RUG10090_prot_1885	pru:PRU_2133 rpsL; ribosomal protein S12	K02950	RUG10090	uncultured Prevotellaceae bacterium
pmz:HMPREF0659_A5509	RUG10090_prot_1910	pmz:HMPREF0659_A5509 copper-exporting ATPase	K01533	RUG10090	uncultured Prevotellaceae bacterium
ppn:Palpr_0339	RUG10090_prot_1981	ppn:Palpr_0339 Glycoside hydrolase 97	K01187	RUG10090	uncultured Prevotellaceae bacterium
peo:AS203_09730	RUG10090_prot_2023	peo:AS203_09730 3-beta hydroxysteroid dehydrogenase	K07118	RUG10090	uncultured Prevotellaceae bacterium
erh:ERH_0796	RUG10090_prot_211	erh:ERH_0796 argF; ornithine carbamoyltransferase	K00611	RUG10090	uncultured Prevotellaceae bacterium
pru:PRU_2115	RUG10090_prot_2193	pru:PRU_2115 rplC; ribosomal protein L3	K02906	RUG10090	uncultured Prevotellaceae bacterium
pru:PRU_2113	RUG10090_prot_2195	pru:PRU_2113 rplW; ribosomal protein L23	K02892	RUG10090	uncultured Prevotellaceae bacterium
pru:PRU_2112	RUG10090_prot_2196	pru:PRU_2112 rplB; ribosomal protein L2	K02886	RUG10090	uncultured Prevotellaceae bacterium
pru:PRU_1070	RUG10090_prot_2230	pru:PRU_1070 dcuB; anaerobic C4-dicarboxylate membrane transporter DcuB	K07792	RUG10090	uncultured Prevotellaceae bacterium
pru:PRU_1457	RUG10090_prot_2248	pru:PRU_1457 trpD; anthranilate phosphoribosyltransferase	K00766	RUG10090	uncultured Prevotellaceae bacterium
pru:PRU_1460	RUG10090_prot_2251	pru:PRU_1460 trpA; tryptophan synthase, alpha subunit	K01695	RUG10090	uncultured Prevotellaceae bacterium
pru:PRU_0323	RUG10090_prot_2265	pru:PRU_0323 conserved hypothetical protein	K07133	RUG10090	uncultured Prevotellaceae bacterium
pru:PRU_0213	RUG10090_prot_2272	pru:PRU_0213 conserved hypothetical protein	K07133	RUG10090	uncultured Prevotellaceae bacterium
bth:BT_4212	RUG10090_prot_2298	bth:BT_4212 hypothetical protein	K03744	RUG10090	uncultured Prevotellaceae bacterium
pru:PRU_1797	RUG10090_prot_230	pru:PRU_1797 transcriptional regulator, lacI family	K02529	RUG10090	uncultured Prevotellaceae bacterium
pru:PRU_0595	RUG10090_prot_2325	pru:PRU_0595 rpmI; ribosomal protein L35	K02916	RUG10090	uncultured Prevotellaceae bacterium
pru:PRU_2201	RUG10090_prot_2332	pru:PRU_2201 argD; acetylornithine transaminase	K00821	RUG10090	uncultured Prevotellaceae bacterium
bth:BT_0737	RUG10090_prot_2358	bth:BT_0737 formate--tetrahydrofolate ligase	K01938	RUG10090	uncultured Prevotellaceae bacterium
pru:PRU_2496	RUG10090_prot_2361	pru:PRU_2496 sodium-dependent symporter, NSS family	K03308	RUG10090	uncultured Prevotellaceae bacterium
pru:PRU_1807	RUG10090_prot_238	pru:PRU_1807 purD; phosphoribosylamine--glycine ligase	K01945	RUG10090	uncultured Prevotellaceae bacterium
pru:PRU_1234	RUG10090_prot_2387	pru:PRU_1234 conserved hypothetical protein	K07133	RUG10090	uncultured Prevotellaceae bacterium
pdn:HMPREF9137_0392	RUG10090_prot_2391	pdn:HMPREF9137_0392 MIP family channel protein	K02440	RUG10090	uncultured Prevotellaceae bacterium
tfo:BFO_2194	RUG10090_prot_2450	tfo:BFO_2194 hypothetical protein	K07133	RUG10090	uncultured Prevotellaceae bacterium
pru:PRU_1378	RUG10090_prot_306	pru:PRU_1378 fcl; GDP-L-fucose synthase	K02377	RUG10090	uncultured Prevotellaceae bacterium
pru:PRU_2270	RUG10090_prot_313	pru:PRU_2270 putative uracil phosphoribosyltransferase	K00761	RUG10090	uncultured Prevotellaceae bacterium
pru:PRU_2882	RUG10090_prot_333	pru:PRU_2882 trkA; Trk system potassium uptake protein TrkA	K03499	RUG10090	uncultured Prevotellaceae bacterium
pru:PRU_1716	RUG10090_prot_374	pru:PRU_1716 putative proton-translocating NADH-quinone oxidoreductase, J subunit	K00339	RUG10090	uncultured Prevotellaceae bacterium
bvs:BARVI_09450	RUG10090_prot_465	bvs:BARVI_09450 biotin--acetyl-CoA-carboxylase ligase	K03524	RUG10090	uncultured Prevotellaceae bacterium
fjo:Fjoh_4959	RUG10090_prot_556	fjo:Fjoh_4959 Candidate alpha-glycosidase; Glycoside hydrolase family 97	K01187	RUG10090	uncultured Prevotellaceae bacterium
pru:PRU_1224	RUG10090_prot_639	pru:PRU_1224 dapA; dihydrodipicolinate synthase	K01714	RUG10090	uncultured Prevotellaceae bacterium
pru:PRU_1311	RUG10090_prot_645	pru:PRU_1311 hydrolase, NUDIX family	K03426	RUG10090	uncultured Prevotellaceae bacterium
pru:PRU_2100	RUG10090_prot_670	pru:PRU_2100 rplF; ribosomal protein L6	K02933	RUG10090	uncultured Prevotellaceae bacterium
pru:PRU_0603	RUG10090_prot_728	pru:PRU_0603 pepO_1; endopeptidase PepO	K07386	RUG10090	uncultured Prevotellaceae bacterium
pary:A4V02_05060	RUG10090_prot_80	pary:A4V02_05060 Trk system potassium transport protein TrkA	K03499	RUG10090	uncultured Prevotellaceae bacterium
pru:PRU_0479	RUG10090_prot_85	pru:PRU_0479 lysA; diaminopimelate decarboxylase	K01586	RUG10090	uncultured Prevotellaceae bacterium
pru:PRU_1457	RUG10090_prot_856	pru:PRU_1457 trpD; anthranilate phosphoribosyltransferase	K00766	RUG10090	uncultured Prevotellaceae bacterium
pru:PRU_1455	RUG10090_prot_858	pru:PRU_1455 trpE; anthranilate synthase, component I	K01657	RUG10090	uncultured Prevotellaceae bacterium
pru:PRU_0483	RUG10090_prot_89	pru:PRU_0483 hisF; imidazoleglycerol phosphate synthase, cyclase subunit	K02500	RUG10090	uncultured Prevotellaceae bacterium
pru:PRU_0484	RUG10090_prot_90	pru:PRU_0484 hisA; 1-(5-phosphoribosyl)-5-((5'-phosphoribosylamino)methylideneamino)imidazole-4-carboxamide isomerase	K01814	RUG10090	uncultured Prevotellaceae bacterium
pru:PRU_0748	RUG10090_prot_975	pru:PRU_0748 rpmB; ribosomal protein L28	K02902	RUG10090	uncultured Prevotellaceae bacterium
pru:PRU_0484	RUG10107_prot_1003	pru:PRU_0484 hisA; 1-(5-phosphoribosyl)-5-((5'-phosphoribosylamino)methylideneamino)imidazole-4-carboxamide isomerase	K01814	RUG10107	uncultured Prevotella sp.
pru:PRU_0483	RUG10107_prot_1004	pru:PRU_0483 hisF; imidazoleglycerol phosphate synthase, cyclase subunit	K02500	RUG10107	uncultured Prevotella sp.
pru:PRU_0479	RUG10107_prot_1008	pru:PRU_0479 lysA; diaminopimelate decarboxylase	K01586	RUG10107	uncultured Prevotella sp.
mct:MCR_1795	RUG10107_prot_105	mct:MCR_1795 DNA-cytosine methyltransferase	K00558	RUG10107	uncultured Prevotella sp.
fsu:Fisuc_1067	RUG10107_prot_1063	fsu:Fisuc_1067 conserved hypothetical ATPase	K07133	RUG10107	uncultured Prevotella sp.
pru:PRU_1378	RUG10107_prot_1126	pru:PRU_1378 fcl; GDP-L-fucose synthase	K02377	RUG10107	uncultured Prevotella sp.
pru:PRU_1716	RUG10107_prot_1203	pru:PRU_1716 putative proton-translocating NADH-quinone oxidoreductase, J subunit	K00339	RUG10107	uncultured Prevotella sp.
pru:PRU_1891	RUG10107_prot_1259	pru:PRU_1891 biotin--acetyl-CoA-carboxylase ligase	K03524	RUG10107	uncultured Prevotella sp.
pru:PRU_0603	RUG10107_prot_1341	pru:PRU_0603 pepO_1; endopeptidase PepO	K07386	RUG10107	uncultured Prevotella sp.
pru:PRU_0595	RUG10107_prot_1346	pru:PRU_0595 rpmI; ribosomal protein L35	K02916	RUG10107	uncultured Prevotella sp.
pmz:HMPREF0659_A6911	RUG10107_prot_1391	pmz:HMPREF0659_A6911 crcB; protein CrcB	K06199	RUG10107	uncultured Prevotella sp.
pru:PRU_0251	RUG10107_prot_1446	pru:PRU_0251 K+-dependent Na+/Ca+ exchanger-like protein	K07301	RUG10107	uncultured Prevotella sp.
afd:Alfi_1605	RUG10107_prot_1480	afd:Alfi_1605 putative ATPase (AAA+ superfamily)	K07133	RUG10107	uncultured Prevotella sp.
pru:PRU_0874	RUG10107_prot_1514	pru:PRU_0874 transcriptional regulator, LacI family	K02529	RUG10107	uncultured Prevotella sp.
pru:PRU_2348	RUG10107_prot_1545	pru:PRU_2348 putative methyl-accepting chemotaxis protein	K03406	RUG10107	uncultured Prevotella sp.
pru:PRU_2480	RUG10107_prot_1663	pru:PRU_2480 dtd; D-tyrosyl-tRNA(Tyr) deacylase	K07560	RUG10107	uncultured Prevotella sp.
pru:PRU_1807	RUG10107_prot_176	pru:PRU_1807 purD; phosphoribosylamine--glycine ligase	K01945	RUG10107	uncultured Prevotella sp.
pru:PRU_0430	RUG10107_prot_1766	pru:PRU_0430 grpE; co-chaperone GrpE	K03687	RUG10107	uncultured Prevotella sp.
pru:PRU_1797	RUG10107_prot_186	pru:PRU_1797 transcriptional regulator, lacI family	K02529	RUG10107	uncultured Prevotella sp.
pru:PRU_1087	RUG10107_prot_1863	pru:PRU_1087 cobL; precorrin-6Y C5,15-methyltransferase (decarboxylating)	K00595	RUG10107	uncultured Prevotella sp.
pbq:C3V37_05865	RUG10107_prot_1879	pbq:C3V37_05865 AAA family ATPase	K07133	RUG10107	uncultured Prevotella sp.
caby:Cabys_646	RUG10107_prot_1931	caby:Cabys_646 alpha-glucosidase	K01187	RUG10107	uncultured Prevotella sp.
pru:PRU_1224	RUG10107_prot_2038	pru:PRU_1224 dapA; dihydrodipicolinate synthase	K01714	RUG10107	uncultured Prevotella sp.
pru:PRU_1234	RUG10107_prot_2051	pru:PRU_1234 conserved hypothetical protein	K07133	RUG10107	uncultured Prevotella sp.
pru:PRU_1832	RUG10107_prot_2149	pru:PRU_1832 truB; tRNA pseudouridine synthase B	K03177	RUG10107	uncultured Prevotella sp.
pru:PRU_2764	RUG10107_prot_217	pru:PRU_2764 putative transcriptional regulator	K02529	RUG10107	uncultured Prevotella sp.
fsu:Fisuc_1067	RUG10107_prot_2224	fsu:Fisuc_1067 conserved hypothetical ATPase	K07133	RUG10107	uncultured Prevotella sp.
pary:A4V02_01225	RUG10107_prot_2323	pary:A4V02_01225 AAA family ATPase	K07133	RUG10107	uncultured Prevotella sp.
pru:PRU_0748	RUG10107_prot_2389	pru:PRU_0748 rpmB; ribosomal protein L28	K02902	RUG10107	uncultured Prevotella sp.
pru:PRU_1070	RUG10107_prot_2408	pru:PRU_1070 dcuB; anaerobic C4-dicarboxylate membrane transporter DcuB	K07792	RUG10107	uncultured Prevotella sp.
pru:PRU_1281	RUG10107_prot_2413	pru:PRU_1281 inositol-3-phosphate synthase	K01858	RUG10107	uncultured Prevotella sp.
pru:PRU_1406	RUG10107_prot_2509	pru:PRU_1406 nth; endonuclease III	K10773	RUG10107	uncultured Prevotella sp.
pru:PRU_2270	RUG10107_prot_2666	pru:PRU_2270 putative uracil phosphoribosyltransferase	K00761	RUG10107	uncultured Prevotella sp.
pru:PRU_2112	RUG10107_prot_2899	pru:PRU_2112 rplB; ribosomal protein L2	K02886	RUG10107	uncultured Prevotella sp.
pru:PRU_2113	RUG10107_prot_2900	pru:PRU_2113 rplW; ribosomal protein L23	K02892	RUG10107	uncultured Prevotella sp.
pru:PRU_2115	RUG10107_prot_2902	pru:PRU_2115 rplC; ribosomal protein L3	K02906	RUG10107	uncultured Prevotella sp.
pru:PRU_2100	RUG10107_prot_2911	pru:PRU_2100 rplF; ribosomal protein L6	K02933	RUG10107	uncultured Prevotella sp.
pru:PRU_1378	RUG10107_prot_312	pru:PRU_1378 fcl; GDP-L-fucose synthase	K02377	RUG10107	uncultured Prevotella sp.
cmr:Cycma_3265	RUG10107_prot_34	cmr:Cycma_3265 putative ParA-related protein	K03496	RUG10107	uncultured Prevotella sp.
pru:PRU_0572	RUG10107_prot_423	pru:PRU_0572 radical SAM domain protein	K04069	RUG10107	uncultured Prevotella sp.
pru:PRU_0017	RUG10107_prot_477	pru:PRU_0017 ATPase, ParA family	K03496	RUG10107	uncultured Prevotella sp.
pru:PRU_0016	RUG10107_prot_478	pru:PRU_0016 ParB-like protein	K03497	RUG10107	uncultured Prevotella sp.
pru:PRU_1455	RUG10107_prot_643	pru:PRU_1455 trpE; anthranilate synthase, component I	K01657	RUG10107	uncultured Prevotella sp.
pru:PRU_1457	RUG10107_prot_645	pru:PRU_1457 trpD; anthranilate phosphoribosyltransferase	K00766	RUG10107	uncultured Prevotella sp.
pru:PRU_1460	RUG10107_prot_647	pru:PRU_1460 trpA; tryptophan synthase, alpha subunit	K01695	RUG10107	uncultured Prevotella sp.
pru:PRU_2882	RUG10107_prot_706	pru:PRU_2882 trkA; Trk system potassium uptake protein TrkA	K03499	RUG10107	uncultured Prevotella sp.
tfo:BFO_0111	RUG10107_prot_815	tfo:BFO_0111 ABC transporter, ATP-binding protein	K06147	RUG10107	uncultured Prevotella sp.
pdi:BDI_2935	RUG10107_prot_818	pdi:BDI_2935 ABC transporter ATP-binding protein	K06147	RUG10107	uncultured Prevotella sp.
pgt:PGTDC60_0998	RUG10107_prot_819	pgt:PGTDC60_0998 radical SAM domain protein	K06871	RUG10107	uncultured Prevotella sp.
pru:PRU_2495	RUG10107_prot_864	pru:PRU_2495 sodium-dependent symporter, NSS family	K03308	RUG10107	uncultured Prevotella sp.
pru:PRU_2496	RUG10107_prot_865	pru:PRU_2496 sodium-dependent symporter, NSS family	K03308	RUG10107	uncultured Prevotella sp.
pru:PRU_2238	RUG10107_prot_886	pru:PRU_2238 rpmH; ribosomal protein L34	K02914	RUG10107	uncultured Prevotella sp.
pru:PRU_2201	RUG10107_prot_912	pru:PRU_2201 argD; acetylornithine transaminase	K00821	RUG10107	uncultured Prevotella sp.
ppn:Palpr_0339	RUG10107_prot_938	ppn:Palpr_0339 Glycoside hydrolase 97	K01187	RUG10107	uncultured Prevotella sp.
pru:PRU_2467	RUG10107_prot_941	pru:PRU_2467 LemA family protein	K03744	RUG10107	uncultured Prevotella sp.
asx:CDL62_14845	RUG10107_prot_967	asx:CDL62_14845 ATPase	K07133	RUG10107	uncultured Prevotella sp.
pru:PRU_1309	RUG10107_prot_993	pru:PRU_1309 DnaJ family protein	K05516	RUG10107	uncultured Prevotella sp.
pru:PRU_1311	RUG10107_prot_995	pru:PRU_1311 hydrolase, NUDIX family	K03426	RUG10107	uncultured Prevotella sp.
cpy:Cphy_2267	RUG10135_prot_1004	cpy:Cphy_2267 binding-protein-dependent transport systems inner membrane component	K02026	RUG10135	uncultured Clostridiales bacterium
tte:TTE1253	RUG10135_prot_1025	tte:TTE1253 predicted hydrolase of the metallo-beta-lactamase superfamily	K12574	RUG10135	uncultured Clostridiales bacterium
cthd:CDO33_16285	RUG10135_prot_1063	cthd:CDO33_16285 aconitate hydratase	K01681	RUG10135	uncultured Clostridiales bacterium
cthd:CDO33_05950	RUG10135_prot_1109	cthd:CDO33_05950 polC; PolC-type DNA polymerase III	K03763	RUG10135	uncultured Clostridiales bacterium
drm:Dred_0782	RUG10135_prot_1127	drm:Dred_0782 3-deoxy-D-arabinoheptulosonate-7-phosphate synthase	K03856	RUG10135	uncultured Clostridiales bacterium
abao:BEQ56_03475	RUG10135_prot_1128	abao:BEQ56_03475 dehydrogenase	K04517	RUG10135	uncultured Clostridiales bacterium
toc:Toce_1733	RUG10135_prot_1150	toc:Toce_1733 transcriptional regulator, LacI family	K02529	RUG10135	uncultured Clostridiales bacterium
vpr:Vpar_1305	RUG10135_prot_1172	vpr:Vpar_1305 acetylornithine and succinylornithine aminotransferase	K00821	RUG10135	uncultured Clostridiales bacterium
bprs:CK3_16420	RUG10135_prot_1233	bprs:CK3_16420 ABC-type amino acid transport/signal transduction systems, periplasmic component/domain	K02030	RUG10135	uncultured Clostridiales bacterium
cpro:CPRO_06150	RUG10135_prot_1244	cpro:CPRO_06150 hisA; 1-(5-phosphoribosyl)-5-[(5-phosphoribosylamino)methylideneamino] imidazole-4-carboxamide isomerase	K01814	RUG10135	uncultured Clostridiales bacterium
cpro:CPRO_06160	RUG10135_prot_1245	cpro:CPRO_06160 hisF; imidazole glycerol phosphate synthase subunit HisF	K02500	RUG10135	uncultured Clostridiales bacterium
pbq:C3V37_01990	RUG10135_prot_1285	pbq:C3V37_01990 rpmB; 50S ribosomal protein L28	K02902	RUG10135	uncultured Clostridiales bacterium
gfe:Gferi_22115	RUG10135_prot_1304	gfe:Gferi_22115 sugar ABC transporter permease	K02025	RUG10135	uncultured Clostridiales bacterium
dgi:Desgi_1740	RUG10135_prot_1305	dgi:Desgi_1740 ABC-type sugar transport system, permease component	K02026	RUG10135	uncultured Clostridiales bacterium
cle:Clole_0482	RUG10135_prot_1315	cle:Clole_0482 Alpha-glucosidase	K01187	RUG10135	uncultured Clostridiales bacterium
ibu:IB211_01908	RUG10135_prot_1339	ibu:IB211_01908 ABC transporter ATP-binding protein	K06147	RUG10135	uncultured Clostridiales bacterium
ibu:IB211_01909	RUG10135_prot_1340	ibu:IB211_01909 Lipid A export ATP-binding/permease protein MsbA	K06147	RUG10135	uncultured Clostridiales bacterium
ral:Rumal_2036	RUG10135_prot_1347	ral:Rumal_2036 ABC transporter related protein	K06147	RUG10135	uncultured Clostridiales bacterium
ral:Rumal_2037	RUG10135_prot_1348	ral:Rumal_2037 ABC transporter related protein	K06147	RUG10135	uncultured Clostridiales bacterium
css:Cst_c04660	RUG10135_prot_1385	css:Cst_c04660 purR2; HTH-type transcriptional repressor PurR	K02529	RUG10135	uncultured Clostridiales bacterium
eha:Ethha_0903	RUG10135_prot_1387	eha:Ethha_0903 binding-protein-dependent transport systems inner membrane component	K02026	RUG10135	uncultured Clostridiales bacterium
eha:Ethha_0902	RUG10135_prot_1388	eha:Ethha_0902 binding-protein-dependent transport systems inner membrane component	K02025	RUG10135	uncultured Clostridiales bacterium
cad:Curi_c06330	RUG10135_prot_139	cad:Curi_c06330 ABC transporter ATP-binding protein	K06147	RUG10135	uncultured Clostridiales bacterium
cad:Curi_c12480	RUG10135_prot_1442	cad:Curi_c12480 artM; arginine ABC transporter ATP-binding protein ArtM	K02028	RUG10135	uncultured Clostridiales bacterium
ibu:IB211_00249	RUG10135_prot_1444	ibu:IB211_00249 Amino acid ABC transporter, amino acid-binding/permease protein	K02030	RUG10135	uncultured Clostridiales bacterium
cpro:CPRO_28710	RUG10135_prot_1473	cpro:CPRO_28710 tcyC; L-cystine import ATP-binding protein TcyC	K02028	RUG10135	uncultured Clostridiales bacterium
rob:CK5_21450	RUG10135_prot_1475	rob:CK5_21450 amino acid ABC transporter substrate-binding protein, PAAT family (TC 3.A.1.3.-)	K02030	RUG10135	uncultured Clostridiales bacterium
tfo:BFO_2244	RUG10135_prot_1586	tfo:BFO_2244 radical SAM domain protein	K06871	RUG10135	uncultured Clostridiales bacterium
gpa:GPA_29190	RUG10135_prot_1621	gpa:GPA_29190 ABC-type multidrug transport system, ATPase and permease components	K06147	RUG10135	uncultured Clostridiales bacterium
shi:Shel_16410	RUG10135_prot_1648	shi:Shel_16410 ABC-type multidrug transport system, ATPase and permease component	K06147	RUG10135	uncultured Clostridiales bacterium
sij:SCIP_0398	RUG10135_prot_1663	sij:SCIP_0398 putative ABC transporter ATP-binding and permease components	K06147	RUG10135	uncultured Clostridiales bacterium
ruk:A4V00_02505	RUG10135_prot_1674	ruk:A4V00_02505 [FeFe] hydrogenase H-cluster radical SAM maturase HydE	K01012	RUG10135	uncultured Clostridiales bacterium
cthm:CFE_2387	RUG10135_prot_168	cthm:CFE_2387 DNA-(apurinic or apyrimidinic site) lyase/endonuclease III	K10773	RUG10135	uncultured Clostridiales bacterium
eel:EUBELI_00482	RUG10135_prot_1685	eel:EUBELI_00482 polyphosphate kinase	K00937	RUG10135	uncultured Clostridiales bacterium
coo:CCU_00690	RUG10135_prot_1747	coo:CCU_00690 Cysteine sulfinate desulfinase/cysteine desulfurase and related enzymes	K04487	RUG10135	uncultured Clostridiales bacterium
cthd:CDO33_19485	RUG10135_prot_1832	cthd:CDO33_19485 hypothetical protein	K02035	RUG10135	uncultured Clostridiales bacterium
lba:Lebu_1785	RUG10135_prot_1904	lba:Lebu_1785 nicotinate phosphoribosyltransferase	K00763	RUG10135	uncultured Clostridiales bacterium
cct:CC1_15700	RUG10135_prot_1921	cct:CC1_15700 Sortase and related acyltransferases	K03823	RUG10135	uncultured Clostridiales bacterium
euu:ADJ67_04355	RUG10135_prot_2073	euu:ADJ67_04355 phosphoribosylamine--glycine ligase	K01945	RUG10135	uncultured Clostridiales bacterium
rob:CK5_28620	RUG10135_prot_2075	rob:CK5_28620 Formate-tetrahydrofolate ligase	K01938	RUG10135	uncultured Clostridiales bacterium
crn:CAR_c21470	RUG10135_prot_2088	crn:CAR_c21470 lacF; lactose transport system permease protein LacF	K02025	RUG10135	uncultured Clostridiales bacterium
pjd:Pjdr2_5596	RUG10135_prot_2089	pjd:Pjdr2_5596 binding-protein-dependent transport systems inner membrane component	K02026	RUG10135	uncultured Clostridiales bacterium
pbp:STSP1_01081	RUG10135_prot_2094	pbp:STSP1_01081 bglA; Beta-glucosidase A	K05350	RUG10135	uncultured Clostridiales bacterium
caer:CSV91_00675	RUG10135_prot_2103	caer:CSV91_00675 ABC transporter ATP-binding protein	K01995	RUG10135	uncultured Clostridiales bacterium
ibu:IB211_00274c	RUG10135_prot_2105	ibu:IB211_00274c High-affinity branched-chain amino acid transport system permease protein LivH	K01997	RUG10135	uncultured Clostridiales bacterium
dsy:DSY5026	RUG10135_prot_2106	dsy:DSY5026 hypothetical protein	K01999	RUG10135	uncultured Clostridiales bacterium
ova:OBV_20540	RUG10135_prot_2163	ova:OBV_20540 hypothetical protein	K06871	RUG10135	uncultured Clostridiales bacterium
drm:Dred_3249	RUG10135_prot_2187	drm:Dred_3249 diaminopimelate decarboxylase	K01586	RUG10135	uncultured Clostridiales bacterium
spsy:AZE41_05965	RUG10135_prot_2237	spsy:AZE41_05965 hypothetical protein	K07118	RUG10135	uncultured Clostridiales bacterium
lpv:HYN51_07880	RUG10135_prot_2238	lpv:HYN51_07880 NAD(P)-dependent oxidoreductase	K07118	RUG10135	uncultured Clostridiales bacterium
apak:AP3564_04480	RUG10135_prot_2245	apak:AP3564_04480 hypothetical protein	K07118	RUG10135	uncultured Clostridiales bacterium
fpr:FP2_31080	RUG10135_prot_2268	fpr:FP2_31080 K+-dependent Na+/Ca+ exchanger related-protein	K07301	RUG10135	uncultured Clostridiales bacterium
bpb:bpr_I0306	RUG10135_prot_2299	bpb:bpr_I0306 sugar ABC transporter permease protein	K02025	RUG10135	uncultured Clostridiales bacterium
bpb:bpr_I0312	RUG10135_prot_2305	bpb:bpr_I0312 sugar ABC transporter permease protein	K02026	RUG10135	uncultured Clostridiales bacterium
cthd:CDO33_19485	RUG10135_prot_2311	cthd:CDO33_19485 hypothetical protein	K02035	RUG10135	uncultured Clostridiales bacterium
fpr:FP2_18430	RUG10135_prot_232	fpr:FP2_18430 Transcriptional regulators	K02529	RUG10135	uncultured Clostridiales bacterium
hor:Hore_01120	RUG10135_prot_2328	hor:Hore_01120 ribosomal protein S12	K02950	RUG10135	uncultured Clostridiales bacterium
ova:OBV_36870	RUG10135_prot_2344	ova:OBV_36870 branched-chain amino acid ABC transporter ATP-binding protein	K01995	RUG10135	uncultured Clostridiales bacterium
ova:OBV_36890	RUG10135_prot_2346	ova:OBV_36890 branched-chain amino acid ABC transporter permease protein	K01997	RUG10135	uncultured Clostridiales bacterium
ova:OBV_36900	RUG10135_prot_2347	ova:OBV_36900 branched-chain amino acid ABC transporter branched-chain amino acid-binding protein	K01999	RUG10135	uncultured Clostridiales bacterium
bpb:bpr_I1187	RUG10135_prot_2360	bpb:bpr_I1187 ABC transporter ATP-binding/permease protein	K06147	RUG10135	uncultured Clostridiales bacterium
bpb:bpr_I1188	RUG10135_prot_2361	bpb:bpr_I1188 ABC transporter ATP-binding/permease protein	K06147	RUG10135	uncultured Clostridiales bacterium
cpro:CPRO_05470	RUG10135_prot_2432	cpro:CPRO_05470 rpsQ; 30S ribosomal protein S17	K02961	RUG10135	uncultured Clostridiales bacterium
cthd:CDO33_17805	RUG10135_prot_2437	cthd:CDO33_17805 50S ribosomal protein L2	K02886	RUG10135	uncultured Clostridiales bacterium
pbq:C3V37_04025	RUG10135_prot_2438	pbq:C3V37_04025 50S ribosomal protein L23	K02892	RUG10135	uncultured Clostridiales bacterium
tte:TTE2293	RUG10135_prot_2440	tte:TTE2293 RplC; Ribosomal protein L3	K02906	RUG10135	uncultured Clostridiales bacterium
awo:Awo_c28640	RUG10135_prot_2441	awo:Awo_c28640 rpsJ; 30S ribosomal protein S10	K02946	RUG10135	uncultured Clostridiales bacterium
tmr:Tmar_2366	RUG10135_prot_2448	tmr:Tmar_2366 parB-like partition protein	K03497	RUG10135	uncultured Clostridiales bacterium
cpy:Cphy_0568	RUG10135_prot_245	cpy:Cphy_0568 transcriptional regulator, LacI family	K02529	RUG10135	uncultured Clostridiales bacterium
rob:CK5_18590	RUG10135_prot_2478	rob:CK5_18590 transcriptional regulator, LacI family	K02529	RUG10135	uncultured Clostridiales bacterium
bpb:bpr_I0116	RUG10135_prot_2534	bpb:bpr_I0116 sugar ABC transporter permease protein	K02026	RUG10135	uncultured Clostridiales bacterium
bpb:bpr_I0117	RUG10135_prot_2535	bpb:bpr_I0117 sugar ABC transporter substrate-binding protein	K02027	RUG10135	uncultured Clostridiales bacterium
cthd:CDO33_08285	RUG10135_prot_2540	cthd:CDO33_08285 hypothetical protein	K02529	RUG10135	uncultured Clostridiales bacterium
fpla:A4U99_12840	RUG10135_prot_2644	fpla:A4U99_12840 potassium transporter Trk	K03499	RUG10135	uncultured Clostridiales bacterium
cthd:CDO33_19485	RUG10135_prot_2647	cthd:CDO33_19485 hypothetical protein	K02035	RUG10135	uncultured Clostridiales bacterium
pjd:Pjdr2_3404	RUG10135_prot_270	pjd:Pjdr2_3404 tRNA pseudouridine synthase B	K03177	RUG10135	uncultured Clostridiales bacterium
cthd:CDO33_09975	RUG10135_prot_2837	cthd:CDO33_09975 multidrug ABC transporter ATP-binding protein	K06147	RUG10135	uncultured Clostridiales bacterium
bpb:bpr_I0216	RUG10135_prot_2847	bpb:bpr_I0216 sugar ABC transporter permease protein	K02025	RUG10135	uncultured Clostridiales bacterium
bpb:bpr_I0218	RUG10135_prot_2849	bpb:bpr_I0218 sugar ABC transporter substrate-binding protein	K02027	RUG10135	uncultured Clostridiales bacterium
cpro:CPRO_04210	RUG10135_prot_2882	cpro:CPRO_04210 secD; protein translocase subunit SecD	K03072	RUG10135	uncultured Clostridiales bacterium
mas:Mahau_0927	RUG10135_prot_2883	mas:Mahau_0927 protein translocase subunit secF	K03074	RUG10135	uncultured Clostridiales bacterium
dsy:DSY2450	RUG10135_prot_2886	dsy:DSY2450 hypothetical protein	K07560	RUG10135	uncultured Clostridiales bacterium
dti:Desti_3845	RUG10135_prot_291	dti:Desti_3845 ribosomal protein L35	K02916	RUG10135	uncultured Clostridiales bacterium
tur:AT726_10975	RUG10135_prot_2934	tur:AT726_10975 hypothetical protein	K03524	RUG10135	uncultured Clostridiales bacterium
bprs:CK3_24830	RUG10135_prot_2941	bprs:CK3_24830 copper-(or silver)-translocating P-type ATPase	K01533	RUG10135	uncultured Clostridiales bacterium
faa:HMPREF0389_00832	RUG10135_prot_2965	faa:HMPREF0389_00832 rplF; ribosomal protein L6	K02933	RUG10135	uncultured Clostridiales bacterium
ral:Rumal_3362	RUG10135_prot_3017	ral:Rumal_3362 AAA family ATPase	K07133	RUG10135	uncultured Clostridiales bacterium
bpb:bpr_I2272	RUG10135_prot_3059	bpb:bpr_I2272 ABC transporter ATP-binding/permease protein	K06147	RUG10135	uncultured Clostridiales bacterium
ruk:A4V00_09725	RUG10135_prot_3060	ruk:A4V00_09725 multidrug ABC transporter ATP-binding protein	K06147	RUG10135	uncultured Clostridiales bacterium
pbq:C3V37_00080	RUG10135_prot_3064	pbq:C3V37_00080 hypothetical protein	K02035	RUG10135	uncultured Clostridiales bacterium
cthd:CDO33_13065	RUG10135_prot_3104	cthd:CDO33_13065 hypothetical protein	K02529	RUG10135	uncultured Clostridiales bacterium
bpb:bpr_I0158	RUG10135_prot_3145	bpb:bpr_I0158 hypothetical protein	K07133	RUG10135	uncultured Clostridiales bacterium
bprl:CL2_05290	RUG10135_prot_3194	bprl:CL2_05290 NTP pyrophosphohydrolases containing a Zn-finger, probably nucleic-acid-binding	K03426	RUG10135	uncultured Clostridiales bacterium
ssm:Spirs_3264	RUG10135_prot_3210	ssm:Spirs_3264 binding-protein-dependent transport systems inner membrane component	K02025	RUG10135	uncultured Clostridiales bacterium
ssm:Spirs_3263	RUG10135_prot_3211	ssm:Spirs_3263 binding-protein-dependent transport systems inner membrane component	K02026	RUG10135	uncultured Clostridiales bacterium
ssm:Spirs_3265	RUG10135_prot_3213	ssm:Spirs_3265 extracellular solute-binding protein family 1	K02027	RUG10135	uncultured Clostridiales bacterium
sij:SCIP_0397	RUG10135_prot_3252	sij:SCIP_0397 putative ABC transporter ATP-binding component	K06147	RUG10135	uncultured Clostridiales bacterium
sij:SCIP_0398	RUG10135_prot_3253	sij:SCIP_0398 putative ABC transporter ATP-binding and permease components	K06147	RUG10135	uncultured Clostridiales bacterium
aez:C3E78_15230	RUG10135_prot_3274	aez:C3E78_15230 choloylglycine hydrolase	K01442	RUG10135	uncultured Clostridiales bacterium
mas:Mahau_0714	RUG10135_prot_329	mas:Mahau_0714 GrpE protein	K03687	RUG10135	uncultured Clostridiales bacterium
tex:Teth514_1164	RUG10135_prot_334	tex:Teth514_1164 Cysteine desulfurase	K04487	RUG10135	uncultured Clostridiales bacterium
bts:Btus_3243	RUG10135_prot_400	bts:Btus_3243 uracil phosphoribosyltransferase	K00761	RUG10135	uncultured Clostridiales bacterium
ibu:IB211_01194c	RUG10135_prot_411	ibu:IB211_01194c Trk system potassium uptake protein TrkA	K03499	RUG10135	uncultured Clostridiales bacterium
pbu:L21SP3_00842	RUG10135_prot_540	pbu:L21SP3_00842 appA; Oligopeptide-binding protein AppA precursor	K02035	RUG10135	uncultured Clostridiales bacterium
bpb:bpr_III031	RUG10135_prot_584	bpb:bpr_III031 nrdG2; anaerobic ribonucleoside triphosphate reductase activating protein NrdG2	K04069	RUG10135	uncultured Clostridiales bacterium
rbp:B6259_01575	RUG10135_prot_6	rbp:B6259_01575 bifunctional hydroxymethylpyrimidine kinase/phosphomethylpyrimidine kinase	K00941	RUG10135	uncultured Clostridiales bacterium
fpr:FP2_23850	RUG10135_prot_624	fpr:FP2_23850 ornithine carbamoyltransferase	K00611	RUG10135	uncultured Clostridiales bacterium
efa:EF2232	RUG10135_prot_713	efa:EF2232 ABC transporter permease	K02026	RUG10135	uncultured Clostridiales bacterium
efa:EF2233	RUG10135_prot_714	efa:EF2233 ABC transporter permease	K02025	RUG10135	uncultured Clostridiales bacterium
rho:RHOM_04135	RUG10135_prot_715	rho:RHOM_04135 extracellular solute-binding protein family 1	K02027	RUG10135	uncultured Clostridiales bacterium
cthd:CDO33_08285	RUG10135_prot_716	cthd:CDO33_08285 hypothetical protein	K02529	RUG10135	uncultured Clostridiales bacterium
ova:OBV_06110	RUG10135_prot_774	ova:OBV_06110 iscS; cysteine desulfurase	K04487	RUG10135	uncultured Clostridiales bacterium
esr:ES1_02130	RUG10135_prot_775	esr:ES1_02130 FeS cluster assembly scaffold protein NifU, Clostridium type	K04488	RUG10135	uncultured Clostridiales bacterium
esr:ES1_11560	RUG10135_prot_780	esr:ES1_11560 amino acid ABC transporter ATP-binding protein, PAAT family (TC 3.A.1.3.-)	K02028	RUG10135	uncultured Clostridiales bacterium
rho:RHOM_04535	RUG10135_prot_781	rho:RHOM_04535 amino acid ABC transporter substrate-binding protein	K02030	RUG10135	uncultured Clostridiales bacterium
ere:EUBREC_2975	RUG10135_prot_822	ere:EUBREC_2975 tryptophan synthase, alpha subunit	K01695	RUG10135	uncultured Clostridiales bacterium
bpb:bpr_I0012	RUG10135_prot_826	bpb:bpr_I0012 trpD; anthranilate phosphoribosyltransferase TrpD	K00766	RUG10135	uncultured Clostridiales bacterium
ere:EUBREC_2980	RUG10135_prot_828	ere:EUBREC_2980 anthranilate/para-aminobenzoate synthase component I, TrpE	K01657	RUG10135	uncultured Clostridiales bacterium
mas:Mahau_0183	RUG10135_prot_884	mas:Mahau_0183 transcriptional regulator, LacI family	K02529	RUG10135	uncultured Clostridiales bacterium
fpr:FP2_30370	RUG10135_prot_943	fpr:FP2_30370 ABC-type metal ion transport system, periplasmic component/surface antigen	K02073	RUG10135	uncultured Clostridiales bacterium
ibu:IB211_00817c	RUG10135_prot_944	ibu:IB211_00817c Methionine ABC transporter ATP-binding protein	K02071	RUG10135	uncultured Clostridiales bacterium
css:Cst_c00150	RUG10135_prot_96	css:Cst_c00150 glutamate 5-kinase	K04069	RUG10135	uncultured Clostridiales bacterium
abao:BEQ56_10955	RUG10135_prot_967	abao:BEQ56_10955 4-hydroxy-tetrahydrodipicolinate synthase	K01714	RUG10135	uncultured Clostridiales bacterium
cpy:Cphy_2273	RUG10135_prot_998	cpy:Cphy_2273 binding-protein-dependent transport systems inner membrane component	K02025	RUG10135	uncultured Clostridiales bacterium
med:MELS_1152	RUG10144_prot_1011	med:MELS_1152 putative queuosine biosynthesis protein QueD	K01737	RUG10144	uncultured Prevotellaceae bacterium
pru:PRU_2480	RUG10144_prot_1040	pru:PRU_2480 dtd; D-tyrosyl-tRNA(Tyr) deacylase	K07560	RUG10144	uncultured Prevotellaceae bacterium
bth:BT_3294	RUG10144_prot_1045	bth:BT_3294 alpha-glucosidase	K01187	RUG10144	uncultured Prevotellaceae bacterium
lpil:LIP_1546	RUG10144_prot_1079	lpil:LIP_1546 radical SAM protein	K06871	RUG10144	uncultured Prevotellaceae bacterium
pru:PRU_1378	RUG10144_prot_1177	pru:PRU_1378 fcl; GDP-L-fucose synthase	K02377	RUG10144	uncultured Prevotellaceae bacterium
pdi:BDI_2563	RUG10144_prot_1261	pdi:BDI_2563 putative biotin-(acetyl-CoA carboxylase) synthetase	K03524	RUG10144	uncultured Prevotellaceae bacterium
pdi:BDI_0535	RUG10144_prot_1265	pdi:BDI_0535 glycoside hydrolase family 97	K01187	RUG10144	uncultured Prevotellaceae bacterium
pru:PRU_1224	RUG10144_prot_1284	pru:PRU_1224 dapA; dihydrodipicolinate synthase	K01714	RUG10144	uncultured Prevotellaceae bacterium
pru:PRU_2882	RUG10144_prot_1321	pru:PRU_2882 trkA; Trk system potassium uptake protein TrkA	K03499	RUG10144	uncultured Prevotellaceae bacterium
tfo:BFO_0111	RUG10144_prot_1337	tfo:BFO_0111 ABC transporter, ATP-binding protein	K06147	RUG10144	uncultured Prevotellaceae bacterium
pru:PRU_1311	RUG10144_prot_1413	pru:PRU_1311 hydrolase, NUDIX family	K03426	RUG10144	uncultured Prevotellaceae bacterium
osp:Odosp_3368	RUG10144_prot_1421	osp:Odosp_3368 hypothetical protein	K07133	RUG10144	uncultured Prevotellaceae bacterium
pru:PRU_0017	RUG10144_prot_1446	pru:PRU_0017 ATPase, ParA family	K03496	RUG10144	uncultured Prevotellaceae bacterium
bth:BT_4001	RUG10144_prot_1447	bth:BT_4001 chromosome partitioning protein parB	K03497	RUG10144	uncultured Prevotellaceae bacterium
pru:PRU_1234	RUG10144_prot_1475	pru:PRU_1234 conserved hypothetical protein	K07133	RUG10144	uncultured Prevotellaceae bacterium
pru:PRU_1716	RUG10144_prot_1484	pru:PRU_1716 putative proton-translocating NADH-quinone oxidoreductase, J subunit	K00339	RUG10144	uncultured Prevotellaceae bacterium
bth:BT_0541	RUG10144_prot_1498	bth:BT_0541 polyphosphate kinase	K00937	RUG10144	uncultured Prevotellaceae bacterium
pru:PRU_0572	RUG10144_prot_1502	pru:PRU_0572 radical SAM domain protein	K04069	RUG10144	uncultured Prevotellaceae bacterium
peo:AS203_09730	RUG10144_prot_1507	peo:AS203_09730 3-beta hydroxysteroid dehydrogenase	K07118	RUG10144	uncultured Prevotellaceae bacterium
osp:Odosp_3323	RUG10144_prot_154	osp:Odosp_3323 major intrinsic protein	K02440	RUG10144	uncultured Prevotellaceae bacterium
myr:MYRA21_3354	RUG10144_prot_1558	myr:MYRA21_3354 putative ATPase (AAA+ superfamily)	K07133	RUG10144	uncultured Prevotellaceae bacterium
pdn:HMPREF9137_0671	RUG10144_prot_1575	pdn:HMPREF9137_0671 glycosyl hydrolase family 32	K01193	RUG10144	uncultured Prevotellaceae bacterium
pru:PRU_2201	RUG10144_prot_1786	pru:PRU_2201 argD; acetylornithine transaminase	K00821	RUG10144	uncultured Prevotellaceae bacterium
pru:PRU_0484	RUG10144_prot_1872	pru:PRU_0484 hisA; 1-(5-phosphoribosyl)-5-((5'-phosphoribosylamino)methylideneamino)imidazole-4-carboxamide isomerase	K01814	RUG10144	uncultured Prevotellaceae bacterium
pru:PRU_0483	RUG10144_prot_1873	pru:PRU_0483 hisF; imidazoleglycerol phosphate synthase, cyclase subunit	K02500	RUG10144	uncultured Prevotellaceae bacterium
pru:PRU_0479	RUG10144_prot_1877	pru:PRU_0479 lysA; diaminopimelate decarboxylase	K01586	RUG10144	uncultured Prevotellaceae bacterium
pru:PRU_1832	RUG10144_prot_1884	pru:PRU_1832 truB; tRNA pseudouridine synthase B	K03177	RUG10144	uncultured Prevotellaceae bacterium
pru:PRU_0603	RUG10144_prot_1915	pru:PRU_0603 pepO_1; endopeptidase PepO	K07386	RUG10144	uncultured Prevotellaceae bacterium
pru:PRU_1244	RUG10144_prot_2024	pru:PRU_1244 pflA; pyruvate formate-lyase activating enzyme	K04069	RUG10144	uncultured Prevotellaceae bacterium
pru:PRU_2496	RUG10144_prot_2035	pru:PRU_2496 sodium-dependent symporter, NSS family	K03308	RUG10144	uncultured Prevotellaceae bacterium
pru:PRU_2496	RUG10144_prot_2037	pru:PRU_2496 sodium-dependent symporter, NSS family	K03308	RUG10144	uncultured Prevotellaceae bacterium
deo:CAY53_09820	RUG10144_prot_2046	deo:CAY53_09820 C4-dicarboxylate ABC transporter	K07792	RUG10144	uncultured Prevotellaceae bacterium
pru:PRU_1309	RUG10144_prot_208	pru:PRU_1309 DnaJ family protein	K05516	RUG10144	uncultured Prevotellaceae bacterium
pru:PRU_1281	RUG10144_prot_2133	pru:PRU_1281 inositol-3-phosphate synthase	K01858	RUG10144	uncultured Prevotellaceae bacterium
pru:PRU_2238	RUG10144_prot_2254	pru:PRU_2238 rpmH; ribosomal protein L34	K02914	RUG10144	uncultured Prevotellaceae bacterium
pru:PRU_0748	RUG10144_prot_2306	pru:PRU_0748 rpmB; ribosomal protein L28	K02902	RUG10144	uncultured Prevotellaceae bacterium
rud:TH61_14125	RUG10144_prot_2315	rud:TH61_14125 hypothetical protein	K03496	RUG10144	uncultured Prevotellaceae bacterium
pru:PRU_1406	RUG10144_prot_2341	pru:PRU_1406 nth; endonuclease III	K10773	RUG10144	uncultured Prevotellaceae bacterium
osp:Odosp_0578	RUG10144_prot_2363	osp:Odosp_0578 Endothelin-converting enzyme 1	K07386	RUG10144	uncultured Prevotellaceae bacterium
pru:PRU_0430	RUG10144_prot_2402	pru:PRU_0430 grpE; co-chaperone GrpE	K03687	RUG10144	uncultured Prevotellaceae bacterium
bdo:EL88_09930	RUG10144_prot_2475	bdo:EL88_09930 ABC transporter ATP-binding protein	K02028	RUG10144	uncultured Prevotellaceae bacterium
bth:BT_0238	RUG10144_prot_248	bth:BT_0238 anaerobic sulfatase-maturase	K06871	RUG10144	uncultured Prevotellaceae bacterium
ere:EUBREC_1489	RUG10144_prot_397	ere:EUBREC_1489 amino acid ABC transporter, permease protein	K02030	RUG10144	uncultured Prevotellaceae bacterium
rho:RHOM_05435	RUG10144_prot_398	rho:RHOM_05435 glutamine ABC transporter ATP-binding protein	K02028	RUG10144	uncultured Prevotellaceae bacterium
sbx:CA265_20685	RUG10144_prot_409	sbx:CA265_20685 hypothetical protein	K03496	RUG10144	uncultured Prevotellaceae bacterium
toh:BCB71_09390	RUG10144_prot_476	toh:BCB71_09390 ATP-dependent helicase	K03724	RUG10144	uncultured Prevotellaceae bacterium
pru:PRU_0251	RUG10144_prot_514	pru:PRU_0251 K+-dependent Na+/Ca+ exchanger-like protein	K07301	RUG10144	uncultured Prevotellaceae bacterium
pru:PRU_0874	RUG10144_prot_601	pru:PRU_0874 transcriptional regulator, LacI family	K02529	RUG10144	uncultured Prevotellaceae bacterium
osp:Odosp_0123	RUG10144_prot_642	osp:Odosp_0123 Diaminopimelate decarboxylase	K01586	RUG10144	uncultured Prevotellaceae bacterium
pru:PRU_1807	RUG10144_prot_658	pru:PRU_1807 purD; phosphoribosylamine--glycine ligase	K01945	RUG10144	uncultured Prevotellaceae bacterium
tsu:Tresu_0713	RUG10144_prot_660	tsu:Tresu_0713 DNA-cytosine methyltransferase	K00558	RUG10144	uncultured Prevotellaceae bacterium
pdt:Prede_2249	RUG10144_prot_681	pdt:Prede_2249 aconitate hydratase	K01681	RUG10144	uncultured Prevotellaceae bacterium
tfo:BFO_2194	RUG10144_prot_722	tfo:BFO_2194 hypothetical protein	K07133	RUG10144	uncultured Prevotellaceae bacterium
pru:PRU_2270	RUG10144_prot_773	pru:PRU_2270 putative uracil phosphoribosyltransferase	K00761	RUG10144	uncultured Prevotellaceae bacterium
tfo:BFO_2125	RUG10144_prot_778	tfo:BFO_2125 pncB; nicotinate phosphoribosyltransferase	K00763	RUG10144	uncultured Prevotellaceae bacterium
pdi:BDI_1014	RUG10144_prot_81	pdi:BDI_1014 formate-tetrahydrofolate ligase	K01938	RUG10144	uncultured Prevotellaceae bacterium
pdi:BDI_0535	RUG10144_prot_819	pdi:BDI_0535 glycoside hydrolase family 97	K01187	RUG10144	uncultured Prevotellaceae bacterium
pmz:HMPREF0659_A5509	RUG10144_prot_877	pmz:HMPREF0659_A5509 copper-exporting ATPase	K01533	RUG10144	uncultured Prevotellaceae bacterium
pmz:HMPREF0659_A6911	RUG10144_prot_886	pmz:HMPREF0659_A6911 crcB; protein CrcB	K06199	RUG10144	uncultured Prevotellaceae bacterium
ppn:Palpr_2618	RUG10144_prot_896	ppn:Palpr_2618 LemA family protein	K03744	RUG10144	uncultured Prevotellaceae bacterium
pru:PRU_1457	RUG10144_prot_925	pru:PRU_1457 trpD; anthranilate phosphoribosyltransferase	K00766	RUG10144	uncultured Prevotellaceae bacterium
pru:PRU_1460	RUG10144_prot_928	pru:PRU_1460 trpA; tryptophan synthase, alpha subunit	K01695	RUG10144	uncultured Prevotellaceae bacterium
pru:PRU_1455	RUG10144_prot_930	pru:PRU_1455 trpE; anthranilate synthase, component I	K01657	RUG10144	uncultured Prevotellaceae bacterium
pary:A4V02_07255	RUG10154_prot_1030	pary:A4V02_07255 6-carboxytetrahydropterin synthase QueD	K01737	RUG10154	uncultured Bacteroidales bacterium
bprl:CL2_21820	RUG10154_prot_1195	bprl:CL2_21820 Uncharacterized conserved protein	K03744	RUG10154	uncultured Bacteroidales bacterium
lby:Lbys_1524	RUG10154_prot_1230	lby:Lbys_1524 camphor resistance protein CrcB	K06199	RUG10154	uncultured Bacteroidales bacterium
fsu:Fisuc_1429	RUG10154_prot_1232	fsu:Fisuc_1429 LemA family protein	K03744	RUG10154	uncultured Bacteroidales bacterium
pru:PRU_1224	RUG10154_prot_1433	pru:PRU_1224 dapA; dihydrodipicolinate synthase	K01714	RUG10154	uncultured Bacteroidales bacterium
tbm:BK010_06780	RUG10154_prot_1547	tbm:BK010_06780 hypothetical protein	K07133	RUG10154	uncultured Bacteroidales bacterium
pru:PRU_0603	RUG10154_prot_1557	pru:PRU_0603 pepO_1; endopeptidase PepO	K07386	RUG10154	uncultured Bacteroidales bacterium
pru:PRU_1457	RUG10154_prot_1559	pru:PRU_1457 trpD; anthranilate phosphoribosyltransferase	K00766	RUG10154	uncultured Bacteroidales bacterium
pru:PRU_1460	RUG10154_prot_1562	pru:PRU_1460 trpA; tryptophan synthase, alpha subunit	K01695	RUG10154	uncultured Bacteroidales bacterium
pru:PRU_1455	RUG10154_prot_1564	pru:PRU_1455 trpE; anthranilate synthase, component I	K01657	RUG10154	uncultured Bacteroidales bacterium
pru:PRU_1378	RUG10154_prot_1642	pru:PRU_1378 fcl; GDP-L-fucose synthase	K02377	RUG10154	uncultured Bacteroidales bacterium
bth:BT_1917	RUG10154_prot_1732	bth:BT_1917 propionyl-CoA carboxylase subunit beta	K01966	RUG10154	uncultured Bacteroidales bacterium
hap:HAPS_0373	RUG10154_prot_1796	hap:HAPS_0373 ATPase, predicted ATPase (AAA+ superfamily)	K07133	RUG10154	uncultured Bacteroidales bacterium
hah:Halar_0186	RUG10154_prot_1826	hah:Halar_0186 DEAD/DEAH box helicase domain protein	K03724	RUG10154	uncultured Bacteroidales bacterium
psac:PSM36_0434	RUG10154_prot_1830	psac:PSM36_0434 putative ATPase	K07133	RUG10154	uncultured Bacteroidales bacterium
pru:PRU_1281	RUG10154_prot_1896	pru:PRU_1281 inositol-3-phosphate synthase	K01858	RUG10154	uncultured Bacteroidales bacterium
pru:PRU_2480	RUG10154_prot_2045	pru:PRU_2480 dtd; D-tyrosyl-tRNA(Tyr) deacylase	K07560	RUG10154	uncultured Bacteroidales bacterium
ere:EUBREC_2197	RUG10154_prot_2069	ere:EUBREC_2197 sodium-dependent transporter	K03308	RUG10154	uncultured Bacteroidales bacterium
sng:SNE_A04370	RUG10154_prot_2085	sng:SNE_A04370 hemC; putative porphobilinogen deaminase	K01749	RUG10154	uncultured Bacteroidales bacterium
psac:PSM36_1721	RUG10154_prot_2146	psac:PSM36_1721 Precorrin-6Y methyltransferase	K00595	RUG10154	uncultured Bacteroidales bacterium
pmz:HMPREF0659_A6437	RUG10154_prot_2189	pmz:HMPREF0659_A6437 RNA-metabolizing metallo-beta-lactamase	K12574	RUG10154	uncultured Bacteroidales bacterium
pru:PRU_0484	RUG10154_prot_2251	pru:PRU_0484 hisA; 1-(5-phosphoribosyl)-5-((5'-phosphoribosylamino)methylideneamino)imidazole-4-carboxamide isomerase	K01814	RUG10154	uncultured Bacteroidales bacterium
pru:PRU_0483	RUG10154_prot_2252	pru:PRU_0483 hisF; imidazoleglycerol phosphate synthase, cyclase subunit	K02500	RUG10154	uncultured Bacteroidales bacterium
pru:PRU_0479	RUG10154_prot_2257	pru:PRU_0479 lysA; diaminopimelate decarboxylase	K01586	RUG10154	uncultured Bacteroidales bacterium
pary:A4V02_07765	RUG10154_prot_24	pary:A4V02_07765 pyruvate formate lyase-activating protein	K04069	RUG10154	uncultured Bacteroidales bacterium
pru:PRU_2100	RUG10154_prot_2475	pru:PRU_2100 rplF; ribosomal protein L6	K02933	RUG10154	uncultured Bacteroidales bacterium
pru:PRU_2106	RUG10154_prot_2481	pru:PRU_2106 rpsQ; ribosomal protein S17	K02961	RUG10154	uncultured Bacteroidales bacterium
pru:PRU_2112	RUG10154_prot_2487	pru:PRU_2112 rplB; ribosomal protein L2	K02886	RUG10154	uncultured Bacteroidales bacterium
pru:PRU_2113	RUG10154_prot_2488	pru:PRU_2113 rplW; ribosomal protein L23	K02892	RUG10154	uncultured Bacteroidales bacterium
pru:PRU_2115	RUG10154_prot_2490	pru:PRU_2115 rplC; ribosomal protein L3	K02906	RUG10154	uncultured Bacteroidales bacterium
pru:PRU_2130	RUG10154_prot_2491	pru:PRU_2130 rpsJ; ribosomal protein S10	K02946	RUG10154	uncultured Bacteroidales bacterium
pru:PRU_2133	RUG10154_prot_2494	pru:PRU_2133 rpsL; ribosomal protein S12	K02950	RUG10154	uncultured Bacteroidales bacterium
bth:BT_2791	RUG10154_prot_2606	bth:BT_2791 upp; uracil phosphoribosyltransferase	K00761	RUG10154	uncultured Bacteroidales bacterium
pru:PRU_0406	RUG10154_prot_2731	pru:PRU_0406 thiD; phosphomethylpyrimidine kinase	K00941	RUG10154	uncultured Bacteroidales bacterium
pru:PRU_1716	RUG10154_prot_287	pru:PRU_1716 putative proton-translocating NADH-quinone oxidoreductase, J subunit	K00339	RUG10154	uncultured Bacteroidales bacterium
dori:FH5T_12780	RUG10154_prot_2881	dori:FH5T_12780 ABC transporter ATP-binding protein	K06147	RUG10154	uncultured Bacteroidales bacterium
pru:PRU_0251	RUG10154_prot_303	pru:PRU_0251 K+-dependent Na+/Ca+ exchanger-like protein	K07301	RUG10154	uncultured Bacteroidales bacterium
tfo:BFO_0654	RUG10154_prot_3163	tfo:BFO_0654 biotin--[acetyl-CoA-carboxylase] ligase	K03524	RUG10154	uncultured Bacteroidales bacterium
pru:PRU_0595	RUG10154_prot_3169	pru:PRU_0595 rpmI; ribosomal protein L35	K02916	RUG10154	uncultured Bacteroidales bacterium
pru:PRU_1378	RUG10154_prot_3226	pru:PRU_1378 fcl; GDP-L-fucose synthase	K02377	RUG10154	uncultured Bacteroidales bacterium
bth:BT_4288	RUG10154_prot_3299	bth:BT_4288 ABC transporter ATP-binding protein	K06147	RUG10154	uncultured Bacteroidales bacterium
tfo:BFO_0908	RUG10154_prot_3429	tfo:BFO_0908 hypothetical protein	K07133	RUG10154	uncultured Bacteroidales bacterium
pru:PRU_1832	RUG10154_prot_3462	pru:PRU_1832 truB; tRNA pseudouridine synthase B	K03177	RUG10154	uncultured Bacteroidales bacterium
pru:PRU_1807	RUG10154_prot_3521	pru:PRU_1807 purD; phosphoribosylamine--glycine ligase	K01945	RUG10154	uncultured Bacteroidales bacterium
pary:A4V02_05455	RUG10154_prot_3657	pary:A4V02_05455 restriction endonuclease	K00558	RUG10154	uncultured Bacteroidales bacterium
pary:A4V02_05460	RUG10154_prot_3658	pary:A4V02_05460 DNA cytosine methyltransferase	K00558	RUG10154	uncultured Bacteroidales bacterium
pru:PRU_2238	RUG10154_prot_3674	pru:PRU_2238 rpmH; ribosomal protein L34	K02914	RUG10154	uncultured Bacteroidales bacterium
pru:PRU_2201	RUG10154_prot_3685	pru:PRU_2201 argD; acetylornithine transaminase	K00821	RUG10154	uncultured Bacteroidales bacterium
tdn:Suden_1565	RUG10154_prot_3712	tdn:Suden_1565 DNA (cytosine-5-)-methyltransferase	K00558	RUG10154	uncultured Bacteroidales bacterium
sbx:CA265_20685	RUG10154_prot_3762	sbx:CA265_20685 hypothetical protein	K03496	RUG10154	uncultured Bacteroidales bacterium
max:MMALV_06990	RUG10154_prot_3864	max:MMALV_06990 putative ATPase (AAA+ superfamily)	K07133	RUG10154	uncultured Bacteroidales bacterium
pru:PRU_1234	RUG10154_prot_3919	pru:PRU_1234 conserved hypothetical protein	K07133	RUG10154	uncultured Bacteroidales bacterium
tex:Teth514_1164	RUG10154_prot_3967	tex:Teth514_1164 Cysteine desulfurase	K04487	RUG10154	uncultured Bacteroidales bacterium
cmr:Cycma_4488	RUG10154_prot_3983	cmr:Cycma_4488 putative ParA-related protein	K03496	RUG10154	uncultured Bacteroidales bacterium
tte:TTE2746	RUG10154_prot_4043	tte:TTE2746 AslB4; Arylsulfatase regulator (Fe-S oxidoreductase)	K06871	RUG10154	uncultured Bacteroidales bacterium
osp:Odosp_0369	RUG10154_prot_4045	osp:Odosp_0369 Xenobiotic-transporting ATPase	K06147	RUG10154	uncultured Bacteroidales bacterium
pru:PRU_2496	RUG10154_prot_4176	pru:PRU_2496 sodium-dependent symporter, NSS family	K03308	RUG10154	uncultured Bacteroidales bacterium
pary:A4V02_05455	RUG10154_prot_4182	pary:A4V02_05455 restriction endonuclease	K00558	RUG10154	uncultured Bacteroidales bacterium
pary:A4V02_05460	RUG10154_prot_4183	pary:A4V02_05460 DNA cytosine methyltransferase	K00558	RUG10154	uncultured Bacteroidales bacterium
rbc:BN938_0309	RUG10154_prot_4311	rbc:BN938_0309 ABC transporter ATP-binding protein	K06147	RUG10154	uncultured Bacteroidales bacterium
osp:Odosp_0369	RUG10154_prot_4387	osp:Odosp_0369 Xenobiotic-transporting ATPase	K06147	RUG10154	uncultured Bacteroidales bacterium
tte:TTE2358	RUG10154_prot_4389	tte:TTE2358 predicted Fe-S oxidoreductases	K06871	RUG10154	uncultured Bacteroidales bacterium
mct:MCR_1795	RUG10154_prot_4452	mct:MCR_1795 DNA-cytosine methyltransferase	K00558	RUG10154	uncultured Bacteroidales bacterium
mct:MCR_1795	RUG10154_prot_4453	mct:MCR_1795 DNA-cytosine methyltransferase	K00558	RUG10154	uncultured Bacteroidales bacterium
bhl:Bache_3057	RUG10154_prot_459	bhl:Bache_3057 anaerobic c4-dicarboxylate antiporter, Dcu family	K07792	RUG10154	uncultured Bacteroidales bacterium
vpr:Vpar_0334	RUG10154_prot_4645	vpr:Vpar_0334 beta-lactamase domain protein	K12574	RUG10154	uncultured Bacteroidales bacterium
pru:PRU_0017	RUG10154_prot_465	pru:PRU_0017 ATPase, ParA family	K03496	RUG10154	uncultured Bacteroidales bacterium
bth:BT_4001	RUG10154_prot_466	bth:BT_4001 chromosome partitioning protein parB	K03497	RUG10154	uncultured Bacteroidales bacterium
pary:A4V02_07255	RUG10154_prot_4666	pary:A4V02_07255 6-carboxytetrahydropterin synthase QueD	K01737	RUG10154	uncultured Bacteroidales bacterium
pary:A4V02_01225	RUG10154_prot_4685	pary:A4V02_01225 AAA family ATPase	K07133	RUG10154	uncultured Bacteroidales bacterium
tfo:BFO_0908	RUG10154_prot_4802	tfo:BFO_0908 hypothetical protein	K07133	RUG10154	uncultured Bacteroidales bacterium
tsu:Tresu_0540	RUG10154_prot_4819	tsu:Tresu_0540 DNA-cytosine methyltransferase	K00558	RUG10154	uncultured Bacteroidales bacterium
pru:PRU_0430	RUG10154_prot_4845	pru:PRU_0430 grpE; co-chaperone GrpE	K03687	RUG10154	uncultured Bacteroidales bacterium
pru:PRU_0874	RUG10154_prot_51	pru:PRU_0874 transcriptional regulator, LacI family	K02529	RUG10154	uncultured Bacteroidales bacterium
seon:BWZ22_08805	RUG10154_prot_5143	seon:BWZ22_08805 DNA (cytosine-5-)-methyltransferase	K00558	RUG10154	uncultured Bacteroidales bacterium
shi:Shel_21300	RUG10154_prot_521	shi:Shel_21300 sortase-like acyltransferase	K03823	RUG10154	uncultured Bacteroidales bacterium
osp:Odosp_0123	RUG10154_prot_5238	osp:Odosp_0123 Diaminopimelate decarboxylase	K01586	RUG10154	uncultured Bacteroidales bacterium
rbc:BN938_0309	RUG10154_prot_5307	rbc:BN938_0309 ABC transporter ATP-binding protein	K06147	RUG10154	uncultured Bacteroidales bacterium
rbc:BN938_2646	RUG10154_prot_5310	rbc:BN938_2646 ABC transporter ATP-binding protein	K06147	RUG10154	uncultured Bacteroidales bacterium
osp:Odosp_2433	RUG10154_prot_5359	osp:Odosp_2433 hypothetical protein	K07133	RUG10154	uncultured Bacteroidales bacterium
osp:Odosp_3368	RUG10154_prot_5360	osp:Odosp_3368 hypothetical protein	K07133	RUG10154	uncultured Bacteroidales bacterium
pru:PRU_1378	RUG10154_prot_684	pru:PRU_1378 fcl; GDP-L-fucose synthase	K02377	RUG10154	uncultured Bacteroidales bacterium
pru:PRU_0748	RUG10154_prot_733	pru:PRU_0748 rpmB; ribosomal protein L28	K02902	RUG10154	uncultured Bacteroidales bacterium
pru:PRU_1311	RUG10154_prot_782	pru:PRU_1311 hydrolase, NUDIX family	K03426	RUG10154	uncultured Bacteroidales bacterium
pru:PRU_1406	RUG10154_prot_790	pru:PRU_1406 nth; endonuclease III	K10773	RUG10154	uncultured Bacteroidales bacterium
pdi:BDI_3001	RUG10154_prot_853	pdi:BDI_3001 site-specific DNA methylase	K00558	RUG10154	uncultured Bacteroidales bacterium
pru:PRU_2882	RUG10154_prot_857	pru:PRU_2882 trkA; Trk system potassium uptake protein TrkA	K03499	RUG10154	uncultured Bacteroidales bacterium
suls:Sdiek1_0849	RUG10154_prot_879	suls:Sdiek1_0849 Propanediol diffusion facilitator	K02440	RUG10154	uncultured Bacteroidales bacterium
bth:BT_2814	RUG10185_prot_1010	bth:BT_2814 dihydrodipicolinate synthase	K01714	RUG10185	uncultured Prevotellaceae bacterium
pru:PRU_1460	RUG10185_prot_1120	pru:PRU_1460 trpA; tryptophan synthase, alpha subunit	K01695	RUG10185	uncultured Prevotellaceae bacterium
pru:PRU_1457	RUG10185_prot_1123	pru:PRU_1457 trpD; anthranilate phosphoribosyltransferase	K00766	RUG10185	uncultured Prevotellaceae bacterium
pru:PRU_1455	RUG10185_prot_1125	pru:PRU_1455 trpE; anthranilate synthase, component I	K01657	RUG10185	uncultured Prevotellaceae bacterium
pru:PRU_0603	RUG10185_prot_1185	pru:PRU_0603 pepO_1; endopeptidase PepO	K07386	RUG10185	uncultured Prevotellaceae bacterium
pru:PRU_0874	RUG10185_prot_1205	pru:PRU_0874 transcriptional regulator, LacI family	K02529	RUG10185	uncultured Prevotellaceae bacterium
pru:PRU_0748	RUG10185_prot_1236	pru:PRU_0748 rpmB; ribosomal protein L28	K02902	RUG10185	uncultured Prevotellaceae bacterium
pru:PRU_1224	RUG10185_prot_1245	pru:PRU_1224 dapA; dihydrodipicolinate synthase	K01714	RUG10185	uncultured Prevotellaceae bacterium
pru:PRU_1309	RUG10185_prot_1250	pru:PRU_1309 DnaJ family protein	K05516	RUG10185	uncultured Prevotellaceae bacterium
pru:PRU_1311	RUG10185_prot_1252	pru:PRU_1311 hydrolase, NUDIX family	K03426	RUG10185	uncultured Prevotellaceae bacterium
pru:PRU_0479	RUG10185_prot_1383	pru:PRU_0479 lysA; diaminopimelate decarboxylase	K01586	RUG10185	uncultured Prevotellaceae bacterium
pru:PRU_0483	RUG10185_prot_1387	pru:PRU_0483 hisF; imidazoleglycerol phosphate synthase, cyclase subunit	K02500	RUG10185	uncultured Prevotellaceae bacterium
pru:PRU_0484	RUG10185_prot_1388	pru:PRU_0484 hisA; 1-(5-phosphoribosyl)-5-((5'-phosphoribosylamino)methylideneamino)imidazole-4-carboxamide isomerase	K01814	RUG10185	uncultured Prevotellaceae bacterium
ppn:Palpr_0339	RUG10185_prot_139	ppn:Palpr_0339 Glycoside hydrolase 97	K01187	RUG10185	uncultured Prevotellaceae bacterium
pru:PRU_0595	RUG10185_prot_1430	pru:PRU_0595 rpmI; ribosomal protein L35	K02916	RUG10185	uncultured Prevotellaceae bacterium
fpa:FPR_07020	RUG10185_prot_150	fpa:FPR_07020 NTP pyrophosphohydrolases containing a Zn-finger, probably nucleic-acid-binding	K03426	RUG10185	uncultured Prevotellaceae bacterium
pru:PRU_2100	RUG10185_prot_1554	pru:PRU_2100 rplF; ribosomal protein L6	K02933	RUG10185	uncultured Prevotellaceae bacterium
pru:PRU_2106	RUG10185_prot_1560	pru:PRU_2106 rpsQ; ribosomal protein S17	K02961	RUG10185	uncultured Prevotellaceae bacterium
pru:PRU_2112	RUG10185_prot_1565	pru:PRU_2112 rplB; ribosomal protein L2	K02886	RUG10185	uncultured Prevotellaceae bacterium
pru:PRU_1087	RUG10185_prot_1598	pru:PRU_1087 cobL; precorrin-6Y C5,15-methyltransferase (decarboxylating)	K00595	RUG10185	uncultured Prevotellaceae bacterium
pru:PRU_0251	RUG10185_prot_1659	pru:PRU_0251 K+-dependent Na+/Ca+ exchanger-like protein	K07301	RUG10185	uncultured Prevotellaceae bacterium
pru:PRU_0016	RUG10185_prot_1754	pru:PRU_0016 ParB-like protein	K03497	RUG10185	uncultured Prevotellaceae bacterium
pru:PRU_0017	RUG10185_prot_1755	pru:PRU_0017 ATPase, ParA family	K03496	RUG10185	uncultured Prevotellaceae bacterium
pru:PRU_0430	RUG10185_prot_1772	pru:PRU_0430 grpE; co-chaperone GrpE	K03687	RUG10185	uncultured Prevotellaceae bacterium
pru:PRU_1406	RUG10185_prot_182	pru:PRU_1406 nth; endonuclease III	K10773	RUG10185	uncultured Prevotellaceae bacterium
pru:PRU_2201	RUG10185_prot_1904	pru:PRU_2201 argD; acetylornithine transaminase	K00821	RUG10185	uncultured Prevotellaceae bacterium
sat:SYN_02408	RUG10185_prot_1923	sat:SYN_02408 radical SAM superfamily protein	K06871	RUG10185	uncultured Prevotellaceae bacterium
pru:PRU_2112	RUG10185_prot_2250	pru:PRU_2112 rplB; ribosomal protein L2	K02886	RUG10185	uncultured Prevotellaceae bacterium
pru:PRU_2113	RUG10185_prot_2251	pru:PRU_2113 rplW; ribosomal protein L23	K02892	RUG10185	uncultured Prevotellaceae bacterium
pru:PRU_2115	RUG10185_prot_2253	pru:PRU_2115 rplC; ribosomal protein L3	K02906	RUG10185	uncultured Prevotellaceae bacterium
pru:PRU_2130	RUG10185_prot_2254	pru:PRU_2130 rpsJ; ribosomal protein S10	K02946	RUG10185	uncultured Prevotellaceae bacterium
pru:PRU_2133	RUG10185_prot_2259	pru:PRU_2133 rpsL; ribosomal protein S12	K02950	RUG10185	uncultured Prevotellaceae bacterium
pru:PRU_2270	RUG10185_prot_385	pru:PRU_2270 putative uracil phosphoribosyltransferase	K00761	RUG10185	uncultured Prevotellaceae bacterium
pru:PRU_2882	RUG10185_prot_470	pru:PRU_2882 trkA; Trk system potassium uptake protein TrkA	K03499	RUG10185	uncultured Prevotellaceae bacterium
pmz:HMPREF0659_A5509	RUG10185_prot_560	pmz:HMPREF0659_A5509 copper-exporting ATPase	K01533	RUG10185	uncultured Prevotellaceae bacterium
pru:PRU_1891	RUG10185_prot_660	pru:PRU_1891 biotin--acetyl-CoA-carboxylase ligase	K03524	RUG10185	uncultured Prevotellaceae bacterium
pru:PRU_1807	RUG10185_prot_67	pru:PRU_1807 purD; phosphoribosylamine--glycine ligase	K01945	RUG10185	uncultured Prevotellaceae bacterium
pru:PRU_1832	RUG10185_prot_698	pru:PRU_1832 truB; tRNA pseudouridine synthase B	K03177	RUG10185	uncultured Prevotellaceae bacterium
pru:PRU_1797	RUG10185_prot_75	pru:PRU_1797 transcriptional regulator, lacI family	K02529	RUG10185	uncultured Prevotellaceae bacterium
pru:PRU_2495	RUG10185_prot_798	pru:PRU_2495 sodium-dependent symporter, NSS family	K03308	RUG10185	uncultured Prevotellaceae bacterium
pru:PRU_2496	RUG10185_prot_799	pru:PRU_2496 sodium-dependent symporter, NSS family	K03308	RUG10185	uncultured Prevotellaceae bacterium
bth:BT_4666	RUG10185_prot_885	bth:BT_4666 K+ uptake system protein	K03499	RUG10185	uncultured Prevotellaceae bacterium
evi:Echvi_0926	RUG10185_prot_995	evi:Echvi_0926 dihydrodipicolinate synthase/N-acetylneuraminate lyase	K01714	RUG10185	uncultured Prevotellaceae bacterium
pru:PRU_1406	RUG10193_prot_1041	pru:PRU_1406 nth; endonuclease III	K10773	RUG10193	uncultured Prevotellaceae bacterium
pru:PRU_1378	RUG10193_prot_1077	pru:PRU_1378 fcl; GDP-L-fucose synthase	K02377	RUG10193	uncultured Prevotellaceae bacterium
pru:PRU_1378	RUG10193_prot_1078	pru:PRU_1378 fcl; GDP-L-fucose synthase	K02377	RUG10193	uncultured Prevotellaceae bacterium
pru:PRU_2133	RUG10193_prot_1350	pru:PRU_2133 rpsL; ribosomal protein S12	K02950	RUG10193	uncultured Prevotellaceae bacterium
pru:PRU_2130	RUG10193_prot_1354	pru:PRU_2130 rpsJ; ribosomal protein S10	K02946	RUG10193	uncultured Prevotellaceae bacterium
pru:PRU_2115	RUG10193_prot_1359	pru:PRU_2115 rplC; ribosomal protein L3	K02906	RUG10193	uncultured Prevotellaceae bacterium
pru:PRU_0748	RUG10193_prot_1373	pru:PRU_0748 rpmB; ribosomal protein L28	K02902	RUG10193	uncultured Prevotellaceae bacterium
pru:PRU_2238	RUG10193_prot_1409	pru:PRU_2238 rpmH; ribosomal protein L34	K02914	RUG10193	uncultured Prevotellaceae bacterium
pru:PRU_2467	RUG10193_prot_1448	pru:PRU_2467 LemA family protein	K03744	RUG10193	uncultured Prevotellaceae bacterium
pru:PRU_0251	RUG10193_prot_1526	pru:PRU_0251 K+-dependent Na+/Ca+ exchanger-like protein	K07301	RUG10193	uncultured Prevotellaceae bacterium
pru:PRU_1309	RUG10193_prot_1562	pru:PRU_1309 DnaJ family protein	K05516	RUG10193	uncultured Prevotellaceae bacterium
pru:PRU_1716	RUG10193_prot_1568	pru:PRU_1716 putative proton-translocating NADH-quinone oxidoreductase, J subunit	K00339	RUG10193	uncultured Prevotellaceae bacterium
pru:PRU_1460	RUG10193_prot_1770	pru:PRU_1460 trpA; tryptophan synthase, alpha subunit	K01695	RUG10193	uncultured Prevotellaceae bacterium
pru:PRU_1457	RUG10193_prot_1773	pru:PRU_1457 trpD; anthranilate phosphoribosyltransferase	K00766	RUG10193	uncultured Prevotellaceae bacterium
pru:PRU_1455	RUG10193_prot_1775	pru:PRU_1455 trpE; anthranilate synthase, component I	K01657	RUG10193	uncultured Prevotellaceae bacterium
pru:PRU_1087	RUG10193_prot_1804	pru:PRU_1087 cobL; precorrin-6Y C5,15-methyltransferase (decarboxylating)	K00595	RUG10193	uncultured Prevotellaceae bacterium
pru:PRU_1311	RUG10193_prot_1810	pru:PRU_1311 hydrolase, NUDIX family	K03426	RUG10193	uncultured Prevotellaceae bacterium
pru:PRU_2495	RUG10193_prot_1865	pru:PRU_2495 sodium-dependent symporter, NSS family	K03308	RUG10193	uncultured Prevotellaceae bacterium
pru:PRU_2496	RUG10193_prot_1866	pru:PRU_2496 sodium-dependent symporter, NSS family	K03308	RUG10193	uncultured Prevotellaceae bacterium
pru:PRU_1807	RUG10193_prot_2047	pru:PRU_1807 purD; phosphoribosylamine--glycine ligase	K01945	RUG10193	uncultured Prevotellaceae bacterium
pru:PRU_2882	RUG10193_prot_205	pru:PRU_2882 trkA; Trk system potassium uptake protein TrkA	K03499	RUG10193	uncultured Prevotellaceae bacterium
pru:PRU_1224	RUG10193_prot_2063	pru:PRU_1224 dapA; dihydrodipicolinate synthase	K01714	RUG10193	uncultured Prevotellaceae bacterium
bth:BT_4666	RUG10193_prot_2179	bth:BT_4666 K+ uptake system protein	K03499	RUG10193	uncultured Prevotellaceae bacterium
pru:PRU_0874	RUG10193_prot_2193	pru:PRU_0874 transcriptional regulator, LacI family	K02529	RUG10193	uncultured Prevotellaceae bacterium
pru:PRU_1797	RUG10193_prot_2208	pru:PRU_1797 transcriptional regulator, lacI family	K02529	RUG10193	uncultured Prevotellaceae bacterium
pru:PRU_1224	RUG10193_prot_2224	pru:PRU_1224 dapA; dihydrodipicolinate synthase	K01714	RUG10193	uncultured Prevotellaceae bacterium
pru:PRU_1234	RUG10193_prot_2256	pru:PRU_1234 conserved hypothetical protein	K07133	RUG10193	uncultured Prevotellaceae bacterium
pru:PRU_1832	RUG10193_prot_2296	pru:PRU_1832 truB; tRNA pseudouridine synthase B	K03177	RUG10193	uncultured Prevotellaceae bacterium
pru:PRU_1281	RUG10193_prot_2362	pru:PRU_1281 inositol-3-phosphate synthase	K01858	RUG10193	uncultured Prevotellaceae bacterium
fjo:Fjoh_4959	RUG10193_prot_2375	fjo:Fjoh_4959 Candidate alpha-glycosidase; Glycoside hydrolase family 97	K01187	RUG10193	uncultured Prevotellaceae bacterium
pru:PRU_0479	RUG10193_prot_245	pru:PRU_0479 lysA; diaminopimelate decarboxylase	K01586	RUG10193	uncultured Prevotellaceae bacterium
pru:PRU_0483	RUG10193_prot_249	pru:PRU_0483 hisF; imidazoleglycerol phosphate synthase, cyclase subunit	K02500	RUG10193	uncultured Prevotellaceae bacterium
pru:PRU_0484	RUG10193_prot_250	pru:PRU_0484 hisA; 1-(5-phosphoribosyl)-5-((5'-phosphoribosylamino)methylideneamino)imidazole-4-carboxamide isomerase	K01814	RUG10193	uncultured Prevotellaceae bacterium
pru:PRU_0595	RUG10193_prot_2539	pru:PRU_0595 rpmI; ribosomal protein L35	K02916	RUG10193	uncultured Prevotellaceae bacterium
pru:PRU_2100	RUG10193_prot_2667	pru:PRU_2100 rplF; ribosomal protein L6	K02933	RUG10193	uncultured Prevotellaceae bacterium
pru:PRU_0017	RUG10193_prot_288	pru:PRU_0017 ATPase, ParA family	K03496	RUG10193	uncultured Prevotellaceae bacterium
pru:PRU_0016	RUG10193_prot_289	pru:PRU_0016 ParB-like protein	K03497	RUG10193	uncultured Prevotellaceae bacterium
pru:PRU_0430	RUG10193_prot_373	pru:PRU_0430 grpE; co-chaperone GrpE	K03687	RUG10193	uncultured Prevotellaceae bacterium
pru:PRU_1070	RUG10193_prot_50	pru:PRU_1070 dcuB; anaerobic C4-dicarboxylate membrane transporter DcuB	K07792	RUG10193	uncultured Prevotellaceae bacterium
pru:PRU_2201	RUG10193_prot_566	pru:PRU_2201 argD; acetylornithine transaminase	K00821	RUG10193	uncultured Prevotellaceae bacterium
pru:PRU_2270	RUG10193_prot_617	pru:PRU_2270 putative uracil phosphoribosyltransferase	K00761	RUG10193	uncultured Prevotellaceae bacterium
pary:A4V02_01225	RUG10193_prot_683	pary:A4V02_01225 AAA family ATPase	K07133	RUG10193	uncultured Prevotellaceae bacterium
pbq:C3V37_05865	RUG10193_prot_845	pbq:C3V37_05865 AAA family ATPase	K07133	RUG10193	uncultured Prevotellaceae bacterium
psn:Pedsa_1505	RUG10193_prot_885	psn:Pedsa_1505 endothelin-converting enzyme	K07386	RUG10193	uncultured Prevotellaceae bacterium
pru:PRU_0572	RUG10193_prot_889	pru:PRU_0572 radical SAM domain protein	K04069	RUG10193	uncultured Prevotellaceae bacterium
pru:PRU_1891	RUG10193_prot_903	pru:PRU_1891 biotin--acetyl-CoA-carboxylase ligase	K03524	RUG10193	uncultured Prevotellaceae bacterium
pru:PRU_0603	RUG10193_prot_925	pru:PRU_0603 pepO_1; endopeptidase PepO	K07386	RUG10193	uncultured Prevotellaceae bacterium
pru:PRU_0874	RUG10193_prot_994	pru:PRU_0874 transcriptional regulator, LacI family	K02529	RUG10193	uncultured Prevotellaceae bacterium
bth:BT_2012	RUG10195_prot_1004	bth:BT_2012 ATPase	K07133	RUG10195	uncultured Succinivibrio sp.
ssg:Selsp_0008	RUG10195_prot_1021	ssg:Selsp_0008 hypothetical protein	K07133	RUG10195	uncultured Succinivibrio sp.
pru:PRU_1244	RUG10195_prot_1022	pru:PRU_1244 pflA; pyruvate formate-lyase activating enzyme	K04069	RUG10195	uncultured Succinivibrio sp.
pros:CHL67_10700	RUG10195_prot_1061	pros:CHL67_10700 DEAD/DEAH box helicase	K03724	RUG10195	uncultured Succinivibrio sp.
tau:Tola_2618	RUG10195_prot_1094	tau:Tola_2618 dihydrodipicolinate synthase	K01714	RUG10195	uncultured Succinivibrio sp.
cthd:CDO33_18975	RUG10195_prot_1110	cthd:CDO33_18975 LacI family transcriptional regulator	K02529	RUG10195	uncultured Succinivibrio sp.
bsed:DN745_10135	RUG10195_prot_1153	bsed:DN745_10135 AarF/ABC1/UbiB kinase family protein	K03688	RUG10195	uncultured Succinivibrio sp.
aha:AHA_1385	RUG10195_prot_1163	aha:AHA_1385 cheA-2; chemotaxis protein CheA	K03407	RUG10195	uncultured Succinivibrio sp.
aha:AHA_1737	RUG10195_prot_1279	aha:AHA_1737 secD-1; protein-export membrane protein SecD	K03072	RUG10195	uncultured Succinivibrio sp.
tau:Tola_2027	RUG10195_prot_1280	tau:Tola_2027 protein-export membrane protein SecF	K03074	RUG10195	uncultured Succinivibrio sp.
hch:HCH_04461	RUG10195_prot_1283	hch:HCH_04461 Cysteine sulfinate desulfinase/cysteine desulfurase and related enzyme	K04487	RUG10195	uncultured Succinivibrio sp.
ral:Rumal_0762	RUG10195_prot_1285	ral:Rumal_0762 hypothetical protein	K07133	RUG10195	uncultured Succinivibrio sp.
tde:TDE0802	RUG10195_prot_1301	tde:TDE0802 hypothetical protein	K07118	RUG10195	uncultured Succinivibrio sp.
fpr:FP2_09310	RUG10195_prot_1310	fpr:FP2_09310 Predicted ATPase (AAA+ superfamily)	K07133	RUG10195	uncultured Succinivibrio sp.
maq:Maqu_3284	RUG10195_prot_1335	maq:Maqu_3284 methyl-accepting chemotaxis sensory transducer	K03406	RUG10195	uncultured Succinivibrio sp.
ere:EUBREC_0502	RUG10195_prot_1352	ere:EUBREC_0502 hypothetical protein	K07133	RUG10195	uncultured Succinivibrio sp.
gva:HMPREF0424_1326	RUG10195_prot_1381	gva:HMPREF0424_1326 hypothetical protein	K07133	RUG10195	uncultured Succinivibrio sp.
abao:BEQ56_11200	RUG10195_prot_1382	abao:BEQ56_11200 dihydrodipicolinate synthase family protein	K01714	RUG10195	uncultured Succinivibrio sp.
bpb:bpr_I0274	RUG10195_prot_14	bpb:bpr_I0274 upp; uracil phosphoribosyltransferase Upp	K00761	RUG10195	uncultured Succinivibrio sp.
xbo:XBJ1_4019	RUG10195_prot_1443	xbo:XBJ1_4019 purD; phosphoribosylglycinamide synthetase (GAR synthetase)	K01945	RUG10195	uncultured Succinivibrio sp.
fpr:FP2_12680	RUG10195_prot_1521	fpr:FP2_12680 Predicted ATPase (AAA+ superfamily)	K07133	RUG10195	uncultured Succinivibrio sp.
cvi:CV_1698	RUG10195_prot_1526	cvi:CV_1698 probable methyl-accepting chemotaxis protein	K03406	RUG10195	uncultured Succinivibrio sp.
ere:EUBREC_2461	RUG10195_prot_1567	ere:EUBREC_2461 transaldolase	K00616	RUG10195	uncultured Succinivibrio sp.
gsu:GSU0400	RUG10195_prot_1614	gsu:GSU0400 mcp40H-11; methyl-accepting chemotaxis sensory transducer, class 40H, Cache_2 domain-containing	K03406	RUG10195	uncultured Succinivibrio sp.
mln:A9174_07540	RUG10195_prot_164	mln:A9174_07540 phosphoenolpyruvate--protein phosphotransferase	K08483	RUG10195	uncultured Succinivibrio sp.
ebs:ECTOBSL9_3087	RUG10195_prot_1642	ebs:ECTOBSL9_3087 cysteine desulfurase	K04487	RUG10195	uncultured Succinivibrio sp.
bprs:CK3_24830	RUG10195_prot_1646	bprs:CK3_24830 copper-(or silver)-translocating P-type ATPase	K01533	RUG10195	uncultured Succinivibrio sp.
mah:MEALZ_0327	RUG10195_prot_1656	mah:MEALZ_0327 parB; Chromosome partitioning protein ParB	K03497	RUG10195	uncultured Succinivibrio sp.
aha:AHA_4271	RUG10195_prot_1657	aha:AHA_4271 Soj protein	K03496	RUG10195	uncultured Succinivibrio sp.
thd:BHV28_00660	RUG10195_prot_1673	thd:BHV28_00660 nth; Endonuclease III	K10773	RUG10195	uncultured Succinivibrio sp.
oce:GU3_09725	RUG10195_prot_1733	oce:GU3_09725 methyl-accepting chemotaxis sensory transducer	K03406	RUG10195	uncultured Succinivibrio sp.
puf:UFO1_4091	RUG10195_prot_1765	puf:UFO1_4091 ABC-type transporter, periplasmic subunit family 3	K02030	RUG10195	uncultured Succinivibrio sp.
mhg:MHY_19200	RUG10195_prot_1766	mhg:MHY_19200 amino acid ABC transporter substrate-binding protein, PAAT family (TC 3.A.1.3.-)	K02030	RUG10195	uncultured Succinivibrio sp.
afn:Acfer_0648	RUG10195_prot_1767	afn:Acfer_0648 extracellular solute-binding protein family 3	K02030	RUG10195	uncultured Succinivibrio sp.
puf:UFO1_4091	RUG10195_prot_1768	puf:UFO1_4091 ABC-type transporter, periplasmic subunit family 3	K02030	RUG10195	uncultured Succinivibrio sp.
oce:GU3_15330	RUG10195_prot_1769	oce:GU3_15330 methyl-accepting chemotaxis protein	K03406	RUG10195	uncultured Succinivibrio sp.
afn:Acfer_1179	RUG10195_prot_1773	afn:Acfer_1179 ABC transporter related protein	K02071	RUG10195	uncultured Succinivibrio sp.
fro:AALO17_03300	RUG10195_prot_1775	fro:AALO17_03300 ATPase	K07133	RUG10195	uncultured Succinivibrio sp.
axy:AXYL_06156	RUG10195_prot_1776	axy:AXYL_06156 NLPA lipoprotein family protein 2	K02073	RUG10195	uncultured Succinivibrio sp.
cpro:CPRO_05980	RUG10195_prot_1782	cpro:CPRO_05980 metQ; D-methionine-binding lipoprotein MetQ precursor	K02073	RUG10195	uncultured Succinivibrio sp.
cpro:CPRO_05960	RUG10195_prot_1783	cpro:CPRO_05960 metN_1; methionine import ATP-binding protein MetN	K02071	RUG10195	uncultured Succinivibrio sp.
bpb:bpr_I2234	RUG10195_prot_1846	bpb:bpr_I2234 archaeal ATPase family protein	K07133	RUG10195	uncultured Succinivibrio sp.
eel:EUBELI_00033	RUG10195_prot_1879	eel:EUBELI_00033 Hypothetical protein	K07133	RUG10195	uncultured Succinivibrio sp.
acb:A1S_3383	RUG10195_prot_1910	acb:A1S_3383 D-tyrosyl tRNA(tyr) deacylase	K07560	RUG10195	uncultured Succinivibrio sp.
atu:Atu0907	RUG10195_prot_1919	atu:Atu0907 Phosphinothricin acetyltransferase	K03823	RUG10195	uncultured Succinivibrio sp.
bgj:AWC36_02645	RUG10195_prot_1927	bgj:AWC36_02645 transcriptional regulator	K02529	RUG10195	uncultured Succinivibrio sp.
coo:CCU_20290	RUG10195_prot_1936	coo:CCU_20290 nicotinate phosphoribosyltransferase	K00763	RUG10195	uncultured Succinivibrio sp.
tau:Tola_0944	RUG10195_prot_1961	tau:Tola_0944 anthranilate synthase component I	K01657	RUG10195	uncultured Succinivibrio sp.
pin:Ping_1058	RUG10195_prot_1966	pin:Ping_1058 anthranilate phosphoribosyltransferase	K00766	RUG10195	uncultured Succinivibrio sp.
ftu:FTT_1772c	RUG10195_prot_1970	ftu:FTT_1772c trpA; tryptophan synthase subunit alpha	K01695	RUG10195	uncultured Succinivibrio sp.
awo:Awo_c11690	RUG10195_prot_1972	awo:Awo_c11690 hypothetical protein	K07133	RUG10195	uncultured Succinivibrio sp.
fpr:FP2_12680	RUG10195_prot_1991	fpr:FP2_12680 Predicted ATPase (AAA+ superfamily)	K07133	RUG10195	uncultured Succinivibrio sp.
dsy:DSY4861	RUG10195_prot_2053	dsy:DSY4861 hypothetical protein	K07133	RUG10195	uncultured Succinivibrio sp.
tci:A7K98_02325	RUG10195_prot_2058	tci:A7K98_02325 hypothetical protein	K02529	RUG10195	uncultured Succinivibrio sp.
cpro:CPRO_00410	RUG10195_prot_2068	cpro:CPRO_00410 sodium:neurotransmitter symporter family protein	K03308	RUG10195	uncultured Succinivibrio sp.
rbr:RBR_12910	RUG10195_prot_2119	rbr:RBR_12910 Na+-dependent transporters of the SNF family	K03308	RUG10195	uncultured Succinivibrio sp.
cthd:CDO33_14205	RUG10195_prot_2120	cthd:CDO33_14205 sodium-dependent transporter	K03308	RUG10195	uncultured Succinivibrio sp.
vpr:Vpar_0258	RUG10195_prot_214	vpr:Vpar_0258 ABC transporter related protein	K02071	RUG10195	uncultured Succinivibrio sp.
sbu:SpiBuddy_1971	RUG10195_prot_2200	sbu:SpiBuddy_1971 transcriptional regulator, LacI family	K02529	RUG10195	uncultured Succinivibrio sp.
olo:ADJ70_02610	RUG10195_prot_2205	olo:ADJ70_02610 NADH-flavin reductase	K07118	RUG10195	uncultured Succinivibrio sp.
tau:Tola_3142	RUG10195_prot_2248	tau:Tola_3142 Cobyrinic acid ac-diamide synthase	K03496	RUG10195	uncultured Succinivibrio sp.
cgh:CGC50_08390	RUG10195_prot_2283	cgh:CGC50_08390 anaerobic C4-dicarboxylate transporter	K07792	RUG10195	uncultured Succinivibrio sp.
pmu:PM1918	RUG10195_prot_2284	pmu:PM1918 unknown	K07792	RUG10195	uncultured Succinivibrio sp.
pha:PSHAa1293	RUG10195_prot_2348	pha:PSHAa1293 trpE; anthranilate synthase component I	K01657	RUG10195	uncultured Succinivibrio sp.
mpi:Mpet_1102	RUG10195_prot_2355	mpi:Mpet_1102 conserved hypothetical protein	K07133	RUG10195	uncultured Succinivibrio sp.
mpi:Mpet_1102	RUG10195_prot_2356	mpi:Mpet_1102 conserved hypothetical protein	K07133	RUG10195	uncultured Succinivibrio sp.
oce:GU3_09725	RUG10195_prot_2358	oce:GU3_09725 methyl-accepting chemotaxis sensory transducer	K03406	RUG10195	uncultured Succinivibrio sp.
ent:Ent638_0871	RUG10195_prot_2475	ent:Ent638_0871 alpha amylase, catalytic region	K01187	RUG10195	uncultured Succinivibrio sp.
zdf:AN401_05020	RUG10195_prot_255	zdf:AN401_05020 truB; tRNA pseudouridine synthase B	K03177	RUG10195	uncultured Succinivibrio sp.
cle:Clole_3231	RUG10195_prot_265	cle:Clole_3231 NUDIX hydrolase	K03426	RUG10195	uncultured Succinivibrio sp.
gan:UMN179_00390	RUG10195_prot_279	gan:UMN179_00390 transaminase protein	K00821	RUG10195	uncultured Succinivibrio sp.
aha:AHA_2187	RUG10195_prot_292	aha:AHA_2187 hisF; imidazole glycerol phosphate synthase subunit HisF	K02500	RUG10195	uncultured Succinivibrio sp.
gan:UMN179_01804	RUG10195_prot_293	gan:UMN179_01804 imidazole-4-carboxamide isomerase	K01814	RUG10195	uncultured Succinivibrio sp.
tau:Tola_3094	RUG10195_prot_316	tau:Tola_3094 threonine dehydratase, biosynthetic	K01754	RUG10195	uncultured Succinivibrio sp.
bth:BT_3642	RUG10195_prot_331	bth:BT_3642 Na+-dependent transporter	K03308	RUG10195	uncultured Succinivibrio sp.
rch:RUM_10120	RUG10195_prot_348	rch:RUM_10120 beta-galactosidase	K05350	RUG10195	uncultured Succinivibrio sp.
tau:Tola_2063	RUG10195_prot_433	tau:Tola_2063 Polyphosphate kinase	K00937	RUG10195	uncultured Succinivibrio sp.
fbl:Fbal_2901	RUG10195_prot_436	fbl:Fbal_2901 GrpE protein	K03687	RUG10195	uncultured Succinivibrio sp.
aha:AHA_3310	RUG10195_prot_444	aha:AHA_3310 glmM; phosphoglucosamine mutase	K03431	RUG10195	uncultured Succinivibrio sp.
sde:Sde_4017	RUG10195_prot_499	sde:Sde_4017 LSU ribosomal protein L34P	K02914	RUG10195	uncultured Succinivibrio sp.
beba:BWI17_06485	RUG10195_prot_563	beba:BWI17_06485 ubiquinone biosynthesis regulatory protein kinase UbiB	K03688	RUG10195	uncultured Succinivibrio sp.
gqu:AWC35_06555	RUG10195_prot_576	gqu:AWC35_06555 alpha-glycosidase	K01187	RUG10195	uncultured Succinivibrio sp.
vpr:Vpar_0358	RUG10195_prot_603	vpr:Vpar_0358 extracellular solute-binding protein family 3	K02030	RUG10195	uncultured Succinivibrio sp.
plg:NCTC10937_03900	RUG10195_prot_605	plg:NCTC10937_03900 mcpB_10; methyl-accepting chemotaxis protein	K03406	RUG10195	uncultured Succinivibrio sp.
far:ABE41_000065	RUG10195_prot_611	far:ABE41_000065 hypothetical protein	K02073	RUG10195	uncultured Succinivibrio sp.
bprl:CL2_17780	RUG10195_prot_612	bprl:CL2_17780 ABC-type metal ion transport system, ATPase component	K02071	RUG10195	uncultured Succinivibrio sp.
ocm:CBP12_09450	RUG10195_prot_633	ocm:CBP12_09450 50S ribosomal protein L28	K02902	RUG10195	uncultured Succinivibrio sp.
pin:Ping_0230	RUG10195_prot_638	pin:Ping_0230 ornithine carbamoyltransferase	K00611	RUG10195	uncultured Succinivibrio sp.
bacc:BRDCF_p271	RUG10195_prot_699	bacc:BRDCF_p271 ATPase	K07133	RUG10195	uncultured Succinivibrio sp.
rbp:B6259_08270	RUG10195_prot_72	rbp:B6259_08270 phosphoenolpyruvate--protein phosphotransferase	K08483	RUG10195	uncultured Succinivibrio sp.
cpy:Cphy_1233	RUG10195_prot_762	cpy:Cphy_1233 NLPA lipoprotein	K02073	RUG10195	uncultured Succinivibrio sp.
cpro:CPRO_05960	RUG10195_prot_765	cpro:CPRO_05960 metN_1; methionine import ATP-binding protein MetN	K02071	RUG10195	uncultured Succinivibrio sp.
puf:UFO1_4092	RUG10195_prot_776	puf:UFO1_4092 ABC-type transporter, periplasmic subunit family 3	K02030	RUG10195	uncultured Succinivibrio sp.
mdv:C5Q96_07865	RUG10195_prot_777	mdv:C5Q96_07865 glutamine ABC transporter permease	K02030	RUG10195	uncultured Succinivibrio sp.
ssg:Selsp_0577	RUG10195_prot_783	ssg:Selsp_0577 Fe(3+)-transporting ATPase	K02028	RUG10195	uncultured Succinivibrio sp.
puf:UFO1_4092	RUG10195_prot_785	puf:UFO1_4092 ABC-type transporter, periplasmic subunit family 3	K02030	RUG10195	uncultured Succinivibrio sp.
mhg:MHY_22490	RUG10195_prot_826	mhg:MHY_22490 lipoprotein, YaeC family	K02073	RUG10195	uncultured Succinivibrio sp.
son:SO_4309	RUG10195_prot_831	son:SO_4309 lysA; diaminopimelate decarboxylase LysA	K01586	RUG10195	uncultured Succinivibrio sp.
eic:NT01EI_3563	RUG10195_prot_883	eic:NT01EI_3563 TrkA-N domain protein	K03499	RUG10195	uncultured Succinivibrio sp.
dae:Dtox_4331	RUG10195_prot_898	dae:Dtox_4331 biotin synthase	K01012	RUG10195	uncultured Succinivibrio sp.
rah:Rahaq_0357	RUG10195_prot_931	rah:Rahaq_0357 ribosomal protein L6	K02933	RUG10195	uncultured Succinivibrio sp.
sgl:SG2269	RUG10195_prot_937	sgl:SG2269 30S ribosomal protein S17	K02961	RUG10195	uncultured Succinivibrio sp.
tau:Tola_0102	RUG10195_prot_943	tau:Tola_0102 ribosomal protein L2	K02886	RUG10195	uncultured Succinivibrio sp.
cvi:CV_4184	RUG10195_prot_944	cvi:CV_4184 rplW; 50S ribosomal protein L23	K02892	RUG10195	uncultured Succinivibrio sp.
tau:Tola_0099	RUG10195_prot_946	tau:Tola_0099 ribosomal protein L3	K02906	RUG10195	uncultured Succinivibrio sp.
ent:Ent638_3752	RUG10195_prot_947	ent:Ent638_3752 SSU ribosomal protein S10P	K02946	RUG10195	uncultured Succinivibrio sp.
ral:Rumal_3409	RUG10195_prot_956	ral:Rumal_3409 putative AAA+ superfamily ATPase	K07133	RUG10195	uncultured Succinivibrio sp.
coo:CCU_21420	RUG10195_prot_976	coo:CCU_21420 Predicted ATPase (AAA+ superfamily)	K07133	RUG10195	uncultured Succinivibrio sp.
pru:PRU_1460	RUG10221_prot_1011	pru:PRU_1460 trpA; tryptophan synthase, alpha subunit	K01695	RUG10221	uncultured Prevotellaceae bacterium
pru:PRU_1457	RUG10221_prot_1014	pru:PRU_1457 trpD; anthranilate phosphoribosyltransferase	K00766	RUG10221	uncultured Prevotellaceae bacterium
pru:PRU_1455	RUG10221_prot_1016	pru:PRU_1455 trpE; anthranilate synthase, component I	K01657	RUG10221	uncultured Prevotellaceae bacterium
pru:PRU_1891	RUG10221_prot_1036	pru:PRU_1891 biotin--acetyl-CoA-carboxylase ligase	K03524	RUG10221	uncultured Prevotellaceae bacterium
pru:PRU_1832	RUG10221_prot_1065	pru:PRU_1832 truB; tRNA pseudouridine synthase B	K03177	RUG10221	uncultured Prevotellaceae bacterium
pru:PRU_2238	RUG10221_prot_1152	pru:PRU_2238 rpmH; ribosomal protein L34	K02914	RUG10221	uncultured Prevotellaceae bacterium
pru:PRU_0603	RUG10221_prot_123	pru:PRU_0603 pepO_1; endopeptidase PepO	K07386	RUG10221	uncultured Prevotellaceae bacterium
pru:PRU_1281	RUG10221_prot_1263	pru:PRU_1281 inositol-3-phosphate synthase	K01858	RUG10221	uncultured Prevotellaceae bacterium
pru:PRU_1807	RUG10221_prot_1270	pru:PRU_1807 purD; phosphoribosylamine--glycine ligase	K01945	RUG10221	uncultured Prevotellaceae bacterium
pru:PRU_2100	RUG10221_prot_1356	pru:PRU_2100 rplF; ribosomal protein L6	K02933	RUG10221	uncultured Prevotellaceae bacterium
pru:PRU_2106	RUG10221_prot_1362	pru:PRU_2106 rpsQ; ribosomal protein S17	K02961	RUG10221	uncultured Prevotellaceae bacterium
pru:PRU_2112	RUG10221_prot_1368	pru:PRU_2112 rplB; ribosomal protein L2	K02886	RUG10221	uncultured Prevotellaceae bacterium
pru:PRU_2113	RUG10221_prot_1369	pru:PRU_2113 rplW; ribosomal protein L23	K02892	RUG10221	uncultured Prevotellaceae bacterium
pru:PRU_2115	RUG10221_prot_1371	pru:PRU_2115 rplC; ribosomal protein L3	K02906	RUG10221	uncultured Prevotellaceae bacterium
pru:PRU_2130	RUG10221_prot_1386	pru:PRU_2130 rpsJ; ribosomal protein S10	K02946	RUG10221	uncultured Prevotellaceae bacterium
pru:PRU_2130	RUG10221_prot_1390	pru:PRU_2130 rpsJ; ribosomal protein S10	K02946	RUG10221	uncultured Prevotellaceae bacterium
pru:PRU_2133	RUG10221_prot_1396	pru:PRU_2133 rpsL; ribosomal protein S12	K02950	RUG10221	uncultured Prevotellaceae bacterium
pru:PRU_0572	RUG10221_prot_1592	pru:PRU_0572 radical SAM domain protein	K04069	RUG10221	uncultured Prevotellaceae bacterium
bth:BT_2405	RUG10221_prot_1606	bth:BT_2405 hypothetical protein	K07133	RUG10221	uncultured Prevotellaceae bacterium
bth:BT_1055	RUG10221_prot_1743	bth:BT_1055 pyruvate formate-lyase activating enzyme	K04069	RUG10221	uncultured Prevotellaceae bacterium
pru:PRU_2480	RUG10221_prot_1776	pru:PRU_2480 dtd; D-tyrosyl-tRNA(Tyr) deacylase	K07560	RUG10221	uncultured Prevotellaceae bacterium
ppn:Palpr_0339	RUG10221_prot_1810	ppn:Palpr_0339 Glycoside hydrolase 97	K01187	RUG10221	uncultured Prevotellaceae bacterium
apl:APL_1182	RUG10221_prot_20	apl:APL_1182 hypothetical protein	K07133	RUG10221	uncultured Prevotellaceae bacterium
bhl:Bache_3057	RUG10221_prot_2005	bhl:Bache_3057 anaerobic c4-dicarboxylate antiporter, Dcu family	K07792	RUG10221	uncultured Prevotellaceae bacterium
pru:PRU_1234	RUG10221_prot_2007	pru:PRU_1234 conserved hypothetical protein	K07133	RUG10221	uncultured Prevotellaceae bacterium
pru:PRU_1797	RUG10221_prot_2196	pru:PRU_1797 transcriptional regulator, lacI family	K02529	RUG10221	uncultured Prevotellaceae bacterium
fjo:Fjoh_4326	RUG10221_prot_2229	fjo:Fjoh_4326 Candidate alpha-glycosidase; Glycoside hydrolase family 97	K01187	RUG10221	uncultured Prevotellaceae bacterium
pru:PRU_0017	RUG10221_prot_2325	pru:PRU_0017 ATPase, ParA family	K03496	RUG10221	uncultured Prevotellaceae bacterium
pru:PRU_0016	RUG10221_prot_2326	pru:PRU_0016 ParB-like protein	K03497	RUG10221	uncultured Prevotellaceae bacterium
pru:PRU_0874	RUG10221_prot_234	pru:PRU_0874 transcriptional regulator, LacI family	K02529	RUG10221	uncultured Prevotellaceae bacterium
pru:PRU_2270	RUG10221_prot_2396	pru:PRU_2270 putative uracil phosphoribosyltransferase	K00761	RUG10221	uncultured Prevotellaceae bacterium
pru:PRU_1378	RUG10221_prot_2414	pru:PRU_1378 fcl; GDP-L-fucose synthase	K02377	RUG10221	uncultured Prevotellaceae bacterium
pru:PRU_2882	RUG10221_prot_2464	pru:PRU_2882 trkA; Trk system potassium uptake protein TrkA	K03499	RUG10221	uncultured Prevotellaceae bacterium
pru:PRU_2495	RUG10221_prot_2490	pru:PRU_2495 sodium-dependent symporter, NSS family	K03308	RUG10221	uncultured Prevotellaceae bacterium
pru:PRU_2496	RUG10221_prot_2491	pru:PRU_2496 sodium-dependent symporter, NSS family	K03308	RUG10221	uncultured Prevotellaceae bacterium
pru:PRU_2201	RUG10221_prot_2499	pru:PRU_2201 argD; acetylornithine transaminase	K00821	RUG10221	uncultured Prevotellaceae bacterium
pru:PRU_1716	RUG10221_prot_2541	pru:PRU_1716 putative proton-translocating NADH-quinone oxidoreductase, J subunit	K00339	RUG10221	uncultured Prevotellaceae bacterium
pru:PRU_1406	RUG10221_prot_279	pru:PRU_1406 nth; endonuclease III	K10773	RUG10221	uncultured Prevotellaceae bacterium
pmz:HMPREF0659_A5509	RUG10221_prot_358	pmz:HMPREF0659_A5509 copper-exporting ATPase	K01533	RUG10221	uncultured Prevotellaceae bacterium
bxe:Bxe_B0141	RUG10221_prot_432	bxe:Bxe_B0141 DEAD/DEAH box helicase	K03724	RUG10221	uncultured Prevotellaceae bacterium
pru:PRU_0251	RUG10221_prot_457	pru:PRU_0251 K+-dependent Na+/Ca+ exchanger-like protein	K07301	RUG10221	uncultured Prevotellaceae bacterium
phe:Phep_0932	RUG10221_prot_591	phe:Phep_0932 DNA-cytosine methyltransferase	K00558	RUG10221	uncultured Prevotellaceae bacterium
pru:PRU_0748	RUG10221_prot_74	pru:PRU_0748 rpmB; ribosomal protein L28	K02902	RUG10221	uncultured Prevotellaceae bacterium
pru:PRU_0479	RUG10221_prot_747	pru:PRU_0479 lysA; diaminopimelate decarboxylase	K01586	RUG10221	uncultured Prevotellaceae bacterium
pru:PRU_0483	RUG10221_prot_751	pru:PRU_0483 hisF; imidazoleglycerol phosphate synthase, cyclase subunit	K02500	RUG10221	uncultured Prevotellaceae bacterium
pru:PRU_0484	RUG10221_prot_752	pru:PRU_0484 hisA; 1-(5-phosphoribosyl)-5-((5'-phosphoribosylamino)methylideneamino)imidazole-4-carboxamide isomerase	K01814	RUG10221	uncultured Prevotellaceae bacterium
max:MMALV_06990	RUG10221_prot_776	max:MMALV_06990 putative ATPase (AAA+ superfamily)	K07133	RUG10221	uncultured Prevotellaceae bacterium
pru:PRU_2467	RUG10221_prot_789	pru:PRU_2467 LemA family protein	K03744	RUG10221	uncultured Prevotellaceae bacterium
apv:Apar_0885	RUG10221_prot_906	apv:Apar_0885 ABC transporter related	K06147	RUG10221	uncultured Prevotellaceae bacterium
pru:PRU_0430	RUG10221_prot_935	pru:PRU_0430 grpE; co-chaperone GrpE	K03687	RUG10221	uncultured Prevotellaceae bacterium
pru:PRU_1224	RUG10221_prot_98	pru:PRU_1224 dapA; dihydrodipicolinate synthase	K01714	RUG10221	uncultured Prevotellaceae bacterium
aha:AHA_1561	RUG10262_prot_10	aha:AHA_1561 HTH-type transcriptional regulator GalR	K02529	RUG10262	uncultured Aeromonadales bacterium
tau:Tola_2063	RUG10262_prot_1002	tau:Tola_2063 Polyphosphate kinase	K00937	RUG10262	uncultured Aeromonadales bacterium
oce:GU3_02430	RUG10262_prot_1027	oce:GU3_02430 diaminopimelate decarboxylase	K01586	RUG10262	uncultured Aeromonadales bacterium
tau:Tola_3094	RUG10262_prot_1033	tau:Tola_3094 threonine dehydratase, biosynthetic	K01754	RUG10262	uncultured Aeromonadales bacterium
fsu:Fisuc_2952	RUG10262_prot_1103	fsu:Fisuc_2952 6-pyruvoyl tetrahydropterin synthase and hypothetical protein	K01737	RUG10262	uncultured Aeromonadales bacterium
lal:AT746_18770	RUG10262_prot_114	lal:AT746_18770 rpmB; 50S ribosomal protein L28	K02902	RUG10262	uncultured Aeromonadales bacterium
salh:HMF8227_02721	RUG10262_prot_1208	salh:HMF8227_02721 argD; Acetylornithine transaminase	K00821	RUG10262	uncultured Aeromonadales bacterium
opo:DSM2777_22835	RUG10262_prot_1223	opo:DSM2777_22835 truB; tRNA pseudouridine(55) synthase	K03177	RUG10262	uncultured Aeromonadales bacterium
zdf:AN401_06010	RUG10262_prot_1225	zdf:AN401_06010 tryptophan synthase subunit alpha	K01695	RUG10262	uncultured Aeromonadales bacterium
tau:Tola_0944	RUG10262_prot_1229	tau:Tola_0944 anthranilate synthase component I	K01657	RUG10262	uncultured Aeromonadales bacterium
eel:EUBELI_00661	RUG10262_prot_1297	eel:EUBELI_00661 5-methyltetrahydropteroyltriglutamate--homocysteine methyltransferase	K00549	RUG10262	uncultured Aeromonadales bacterium
tau:Tola_0540	RUG10262_prot_1329	tau:Tola_0540 phosphoribosylamine/glycine ligase	K01945	RUG10262	uncultured Aeromonadales bacterium
tau:Tola_2027	RUG10262_prot_142	tau:Tola_2027 protein-export membrane protein SecF	K03074	RUG10262	uncultured Aeromonadales bacterium
aha:AHA_1737	RUG10262_prot_143	aha:AHA_1737 secD-1; protein-export membrane protein SecD	K03072	RUG10262	uncultured Aeromonadales bacterium
tau:Tola_1741	RUG10262_prot_1511	tau:Tola_1741 imidazoleglycerol phosphate synthase, cyclase subunit	K02500	RUG10262	uncultured Aeromonadales bacterium
tau:Tola_1740	RUG10262_prot_1512	tau:Tola_1740 phosphoribosylformimino-5-aminoimidazole carboxamide ribotide isomerase	K01814	RUG10262	uncultured Aeromonadales bacterium
osp:Odosp_0845	RUG10262_prot_1528	osp:Odosp_0845 Xenobiotic-transporting ATPase	K06147	RUG10262	uncultured Aeromonadales bacterium
bth:BT_0509	RUG10262_prot_1529	bth:BT_0509 ABC transporter ATP-binding protein	K06147	RUG10262	uncultured Aeromonadales bacterium
sect:A359_07080	RUG10262_prot_166	sect:A359_07080 phosphoenolpyruvate-protein phosphotransferase	K08483	RUG10262	uncultured Aeromonadales bacterium
hso:HS_1078	RUG10262_prot_1683	hso:HS_1078 possible sodium/calcium exchange protein	K07301	RUG10262	uncultured Aeromonadales bacterium
mmw:Mmwyl1_0969	RUG10262_prot_1708	mmw:Mmwyl1_0969 methyl-accepting chemotaxis sensory transducer	K03406	RUG10262	uncultured Aeromonadales bacterium
cls:CXIVA_16230	RUG10262_prot_1845	cls:CXIVA_16230 hypothetical protein	K07133	RUG10262	uncultured Aeromonadales bacterium
fbl:Fbal_0103	RUG10262_prot_1876	fbl:Fbal_0103 D-tyrosyl-tRNA(Tyr) deacylase	K07560	RUG10262	uncultured Aeromonadales bacterium
sect:A359_01640	RUG10262_prot_1879	sect:A359_01640 ribosomal protein L35	K02916	RUG10262	uncultured Aeromonadales bacterium
ere:EUBREC_0615	RUG10262_prot_1925	ere:EUBREC_0615 heavy-metal transporting P-type ATPase	K01533	RUG10262	uncultured Aeromonadales bacterium
aha:AHA_1389	RUG10262_prot_1947	aha:AHA_1389 CobQ/CobB/MinD/ParA family protein	K03496	RUG10262	uncultured Aeromonadales bacterium
ome:OLMES_3529	RUG10262_prot_1949	ome:OLMES_3529 chemotaxis signal transduction histidine kinase CheA	K03407	RUG10262	uncultured Aeromonadales bacterium
aha:AHA_1689	RUG10262_prot_1980	aha:AHA_1689 pflA; pyruvate formate lyase-activating enzyme 1	K04069	RUG10262	uncultured Aeromonadales bacterium
dori:FH5T_07685	RUG10262_prot_1990	dori:FH5T_07685 ATPase	K07133	RUG10262	uncultured Aeromonadales bacterium
bacc:BRDCF_p271	RUG10262_prot_2106	bacc:BRDCF_p271 ATPase	K07133	RUG10262	uncultured Aeromonadales bacterium
ova:OBV_14140	RUG10262_prot_2122	ova:OBV_14140 parA; chromosome partitioning protein ParA	K03496	RUG10262	uncultured Aeromonadales bacterium
bpb:bpr_I0722	RUG10262_prot_213	bpb:bpr_I0722 radical SAM domain-containing protein	K04069	RUG10262	uncultured Aeromonadales bacterium
hse:Hsero_0429	RUG10262_prot_2148	hse:Hsero_0429 thiD; phosphomethylpyrimidine kinase protein	K00941	RUG10262	uncultured Aeromonadales bacterium
osp:Odosp_3434	RUG10262_prot_2203	osp:Odosp_3434 conserved hypothetical ATPase	K07133	RUG10262	uncultured Aeromonadales bacterium
pin:Ping_0230	RUG10262_prot_2327	pin:Ping_0230 ornithine carbamoyltransferase	K00611	RUG10262	uncultured Aeromonadales bacterium
cle:Clole_3231	RUG10262_prot_243	cle:Clole_3231 NUDIX hydrolase	K03426	RUG10262	uncultured Aeromonadales bacterium
vch:VC1898	RUG10262_prot_266	vch:VC1898 methyl-accepting chemotaxis protein	K03406	RUG10262	uncultured Aeromonadales bacterium
pshi:SAMEA2665130_1011	RUG10262_prot_267	pshi:SAMEA2665130_1011 mcpC; Methyl-accepting chemotaxis protein mcpC	K03406	RUG10262	uncultured Aeromonadales bacterium
sde:Sde_4017	RUG10262_prot_276	sde:Sde_4017 LSU ribosomal protein L34P	K02914	RUG10262	uncultured Aeromonadales bacterium
aha:AHA_4271	RUG10262_prot_288	aha:AHA_4271 Soj protein	K03496	RUG10262	uncultured Aeromonadales bacterium
oce:GU3_02215	RUG10262_prot_289	oce:GU3_02215 chromosome partitioning protein ParB	K03497	RUG10262	uncultured Aeromonadales bacterium
bprm:CL3_17070	RUG10262_prot_300	bprm:CL3_17070 Endonuclease IV	K01151	RUG10262	uncultured Aeromonadales bacterium
zdf:AN401_13150	RUG10262_prot_311	zdf:AN401_13150 cysteine desulfurase	K04487	RUG10262	uncultured Aeromonadales bacterium
pmu:PM1406	RUG10262_prot_511	pmu:PM1406 rpS17; RpS17	K02961	RUG10262	uncultured Aeromonadales bacterium
tau:Tola_0102	RUG10262_prot_517	tau:Tola_0102 ribosomal protein L2	K02886	RUG10262	uncultured Aeromonadales bacterium
gsu:GSU2855	RUG10262_prot_518	gsu:GSU2855 rplW; 50S ribosomal protein L23	K02892	RUG10262	uncultured Aeromonadales bacterium
pmu:PM1415	RUG10262_prot_520	pmu:PM1415 rpL3; RpL3	K02906	RUG10262	uncultured Aeromonadales bacterium
aha:AHA_0308	RUG10262_prot_521	aha:AHA_0308 rpsJ; 30S ribosomal protein S10	K02946	RUG10262	uncultured Aeromonadales bacterium
tau:Tola_0096	RUG10262_prot_524	tau:Tola_0096 ornithine carbamoyltransferase	K00611	RUG10262	uncultured Aeromonadales bacterium
cyq:Q91_0318	RUG10262_prot_570	cyq:Q91_0318 Bifunctional biotin-[acetylCoA carboxylase] holoenzyme synthetase and DNA-binding transcriptional repressor, bio-5'-AMP-binding protein	K03524	RUG10262	uncultured Aeromonadales bacterium
ere:EUBREC_1490	RUG10262_prot_618	ere:EUBREC_1490 glutamine ABC transporter ATP-binding protein	K02028	RUG10262	uncultured Aeromonadales bacterium
fsu:Fisuc_2772	RUG10262_prot_619	fsu:Fisuc_2772 polar amino acid ABC transporter, inner membrane subunit	K02030	RUG10262	uncultured Aeromonadales bacterium
zdf:AN401_04980	RUG10262_prot_622	zdf:AN401_04980 glmM; phosphoglucosamine mutase	K03431	RUG10262	uncultured Aeromonadales bacterium
pmr:PMI1900	RUG10262_prot_636	pmr:PMI1900 grpE; heat shock protein	K03687	RUG10262	uncultured Aeromonadales bacterium
tau:Tola_2322	RUG10262_prot_647	tau:Tola_2322 cold-shock DNA-binding domain protein	K03704	RUG10262	uncultured Aeromonadales bacterium
lpn:lpg2880	RUG10262_prot_671	lpn:lpg2880 nth; endonuclease III	K10773	RUG10262	uncultured Aeromonadales bacterium
afn:Acfer_1801	RUG10262_prot_791	afn:Acfer_1801 sodium:neurotransmitter symporter	K03308	RUG10262	uncultured Aeromonadales bacterium
pah:Poras_1154	RUG10262_prot_846	pah:Poras_1154 CrcB-like protein	K06199	RUG10262	uncultured Aeromonadales bacterium
pros:CHL67_10700	RUG10262_prot_86	pros:CHL67_10700 DEAD/DEAH box helicase	K03724	RUG10262	uncultured Aeromonadales bacterium
ral:Rumal_0762	RUG10262_prot_879	ral:Rumal_0762 hypothetical protein	K07133	RUG10262	uncultured Aeromonadales bacterium
csc:Csac_2590	RUG10262_prot_901	csc:Csac_2590 LemA family protein	K03744	RUG10262	uncultured Aeromonadales bacterium
tau:Tola_2618	RUG10262_prot_938	tau:Tola_2618 dihydrodipicolinate synthase	K01714	RUG10262	uncultured Aeromonadales bacterium
tau:Tola_0662	RUG10262_prot_961	tau:Tola_0662 cysteine desulfurase NifS	K04487	RUG10262	uncultured Aeromonadales bacterium
bth:BT_3642	RUG10262_prot_963	bth:BT_3642 Na+-dependent transporter	K03308	RUG10262	uncultured Aeromonadales bacterium
mya:MORIYA_4310	RUG10262_prot_972	mya:MORIYA_4310 Methyl-accepting chemotaxis protein	K03406	RUG10262	uncultured Aeromonadales bacterium
gps:C427_3238	RUG10262_prot_985	gps:C427_3238 biotin synthase	K01012	RUG10262	uncultured Aeromonadales bacterium
pru:PRU_0874	RUG10292_prot_115	pru:PRU_0874 transcriptional regulator, LacI family	K02529	RUG10292	uncultured Prevotellaceae bacterium
blq:L21SP5_03853	RUG10292_prot_1155	blq:L21SP5_03853 hypothetical protein	K07133	RUG10292	uncultured Prevotellaceae bacterium
pru:PRU_2467	RUG10292_prot_1336	pru:PRU_2467 LemA family protein	K03744	RUG10292	uncultured Prevotellaceae bacterium
pru:PRU_2270	RUG10292_prot_1339	pru:PRU_2270 putative uracil phosphoribosyltransferase	K00761	RUG10292	uncultured Prevotellaceae bacterium
pru:PRU_0603	RUG10292_prot_1375	pru:PRU_0603 pepO_1; endopeptidase PepO	K07386	RUG10292	uncultured Prevotellaceae bacterium
bth:BT_2012	RUG10292_prot_1456	bth:BT_2012 ATPase	K07133	RUG10292	uncultured Prevotellaceae bacterium
pru:PRU_0748	RUG10292_prot_1503	pru:PRU_0748 rpmB; ribosomal protein L28	K02902	RUG10292	uncultured Prevotellaceae bacterium
pru:PRU_2201	RUG10292_prot_1538	pru:PRU_2201 argD; acetylornithine transaminase	K00821	RUG10292	uncultured Prevotellaceae bacterium
pru:PRU_2201	RUG10292_prot_1539	pru:PRU_2201 argD; acetylornithine transaminase	K00821	RUG10292	uncultured Prevotellaceae bacterium
rta:Rta_33820	RUG10292_prot_1585	rta:Rta_33820 chromosome partitioning protein-like protein	K03496	RUG10292	uncultured Prevotellaceae bacterium
pru:PRU_2882	RUG10292_prot_1652	pru:PRU_2882 trkA; Trk system potassium uptake protein TrkA	K03499	RUG10292	uncultured Prevotellaceae bacterium
pru:PRU_1406	RUG10292_prot_1668	pru:PRU_1406 nth; endonuclease III	K10773	RUG10292	uncultured Prevotellaceae bacterium
pru:PRU_0251	RUG10292_prot_1717	pru:PRU_0251 K+-dependent Na+/Ca+ exchanger-like protein	K07301	RUG10292	uncultured Prevotellaceae bacterium
pru:PRU_0430	RUG10292_prot_176	pru:PRU_0430 grpE; co-chaperone GrpE	K03687	RUG10292	uncultured Prevotellaceae bacterium
fbt:D770_16670	RUG10292_prot_1830	fbt:D770_16670 glycoside hydrolase 97	K01187	RUG10292	uncultured Prevotellaceae bacterium
fjo:Fjoh_4959	RUG10292_prot_1831	fjo:Fjoh_4959 Candidate alpha-glycosidase; Glycoside hydrolase family 97	K01187	RUG10292	uncultured Prevotellaceae bacterium
pru:PRU_0323	RUG10292_prot_1984	pru:PRU_0323 conserved hypothetical protein	K07133	RUG10292	uncultured Prevotellaceae bacterium
pru:PRU_2496	RUG10292_prot_2166	pru:PRU_2496 sodium-dependent symporter, NSS family	K03308	RUG10292	uncultured Prevotellaceae bacterium
pru:PRU_2495	RUG10292_prot_2167	pru:PRU_2495 sodium-dependent symporter, NSS family	K03308	RUG10292	uncultured Prevotellaceae bacterium
pru:PRU_0572	RUG10292_prot_2231	pru:PRU_0572 radical SAM domain protein	K04069	RUG10292	uncultured Prevotellaceae bacterium
chz:CHSO_1392	RUG10292_prot_2233	chz:CHSO_1392 pepO; metalloendopeptidase PepO	K07386	RUG10292	uncultured Prevotellaceae bacterium
rud:TH61_11905	RUG10292_prot_2272	rud:TH61_11905 hypothetical protein	K06199	RUG10292	uncultured Prevotellaceae bacterium
pru:PRU_1281	RUG10292_prot_2340	pru:PRU_1281 inositol-3-phosphate synthase	K01858	RUG10292	uncultured Prevotellaceae bacterium
pru:PRU_1807	RUG10292_prot_2347	pru:PRU_1807 purD; phosphoribosylamine--glycine ligase	K01945	RUG10292	uncultured Prevotellaceae bacterium
pru:PRU_2238	RUG10292_prot_2361	pru:PRU_2238 rpmH; ribosomal protein L34	K02914	RUG10292	uncultured Prevotellaceae bacterium
pru:PRU_1797	RUG10292_prot_2403	pru:PRU_1797 transcriptional regulator, lacI family	K02529	RUG10292	uncultured Prevotellaceae bacterium
coo:CCU_21420	RUG10292_prot_2454	coo:CCU_21420 Predicted ATPase (AAA+ superfamily)	K07133	RUG10292	uncultured Prevotellaceae bacterium
pru:PRU_1716	RUG10292_prot_2463	pru:PRU_1716 putative proton-translocating NADH-quinone oxidoreductase, J subunit	K00339	RUG10292	uncultured Prevotellaceae bacterium
pru:PRU_1087	RUG10292_prot_2499	pru:PRU_1087 cobL; precorrin-6Y C5,15-methyltransferase (decarboxylating)	K00595	RUG10292	uncultured Prevotellaceae bacterium
pru:PRU_2133	RUG10292_prot_2542	pru:PRU_2133 rpsL; ribosomal protein S12	K02950	RUG10292	uncultured Prevotellaceae bacterium
bth:BT_0737	RUG10292_prot_2543	bth:BT_0737 formate--tetrahydrofolate ligase	K01938	RUG10292	uncultured Prevotellaceae bacterium
pmz:HMPREF0659_A6911	RUG10292_prot_2559	pmz:HMPREF0659_A6911 crcB; protein CrcB	K06199	RUG10292	uncultured Prevotellaceae bacterium
pru:PRU_1234	RUG10292_prot_2586	pru:PRU_1234 conserved hypothetical protein	K07133	RUG10292	uncultured Prevotellaceae bacterium
pru:PRU_2115	RUG10292_prot_2757	pru:PRU_2115 rplC; ribosomal protein L3	K02906	RUG10292	uncultured Prevotellaceae bacterium
pru:PRU_2480	RUG10292_prot_2767	pru:PRU_2480 dtd; D-tyrosyl-tRNA(Tyr) deacylase	K07560	RUG10292	uncultured Prevotellaceae bacterium
pru:PRU_1224	RUG10292_prot_2809	pru:PRU_1224 dapA; dihydrodipicolinate synthase	K01714	RUG10292	uncultured Prevotellaceae bacterium
pru:PRU_2130	RUG10292_prot_2832	pru:PRU_2130 rpsJ; ribosomal protein S10	K02946	RUG10292	uncultured Prevotellaceae bacterium
fln:FLA_0201	RUG10292_prot_2861	fln:FLA_0201 ATPase, AAA+ superfamily	K07133	RUG10292	uncultured Prevotellaceae bacterium
pru:PRU_1832	RUG10292_prot_439	pru:PRU_1832 truB; tRNA pseudouridine synthase B	K03177	RUG10292	uncultured Prevotellaceae bacterium
bth:BT_4666	RUG10292_prot_480	bth:BT_4666 K+ uptake system protein	K03499	RUG10292	uncultured Prevotellaceae bacterium
pru:PRU_0016	RUG10292_prot_485	pru:PRU_0016 ParB-like protein	K03497	RUG10292	uncultured Prevotellaceae bacterium
pru:PRU_0017	RUG10292_prot_486	pru:PRU_0017 ATPase, ParA family	K03496	RUG10292	uncultured Prevotellaceae bacterium
pru:PRU_1309	RUG10292_prot_560	pru:PRU_1309 DnaJ family protein	K05516	RUG10292	uncultured Prevotellaceae bacterium
fsu:Fisuc_1067	RUG10292_prot_566	fsu:Fisuc_1067 conserved hypothetical ATPase	K07133	RUG10292	uncultured Prevotellaceae bacterium
pru:PRU_1311	RUG10292_prot_568	pru:PRU_1311 hydrolase, NUDIX family	K03426	RUG10292	uncultured Prevotellaceae bacterium
pru:PRU_0484	RUG10292_prot_575	pru:PRU_0484 hisA; 1-(5-phosphoribosyl)-5-((5'-phosphoribosylamino)methylideneamino)imidazole-4-carboxamide isomerase	K01814	RUG10292	uncultured Prevotellaceae bacterium
pru:PRU_0483	RUG10292_prot_576	pru:PRU_0483 hisF; imidazoleglycerol phosphate synthase, cyclase subunit	K02500	RUG10292	uncultured Prevotellaceae bacterium
pru:PRU_0479	RUG10292_prot_580	pru:PRU_0479 lysA; diaminopimelate decarboxylase	K01586	RUG10292	uncultured Prevotellaceae bacterium
pru:PRU_1455	RUG10292_prot_630	pru:PRU_1455 trpE; anthranilate synthase, component I	K01657	RUG10292	uncultured Prevotellaceae bacterium
pru:PRU_1457	RUG10292_prot_632	pru:PRU_1457 trpD; anthranilate phosphoribosyltransferase	K00766	RUG10292	uncultured Prevotellaceae bacterium
pru:PRU_1460	RUG10292_prot_635	pru:PRU_1460 trpA; tryptophan synthase, alpha subunit	K01695	RUG10292	uncultured Prevotellaceae bacterium
pru:PRU_1716	RUG10292_prot_695	pru:PRU_1716 putative proton-translocating NADH-quinone oxidoreductase, J subunit	K00339	RUG10292	uncultured Prevotellaceae bacterium
pru:PRU_1378	RUG10292_prot_747	pru:PRU_1378 fcl; GDP-L-fucose synthase	K02377	RUG10292	uncultured Prevotellaceae bacterium
pru:PRU_1891	RUG10292_prot_829	pru:PRU_1891 biotin--acetyl-CoA-carboxylase ligase	K03524	RUG10292	uncultured Prevotellaceae bacterium
pru:PRU_1070	RUG10292_prot_84	pru:PRU_1070 dcuB; anaerobic C4-dicarboxylate membrane transporter DcuB	K07792	RUG10292	uncultured Prevotellaceae bacterium
sbu:SpiBuddy_0366	RUG10295_prot_1117	sbu:SpiBuddy_0366 Diaminopimelate decarboxylase	K01586	RUG10295	uncultured Prevotellaceae bacterium
pru:PRU_1807	RUG10295_prot_1142	pru:PRU_1807 purD; phosphoribosylamine--glycine ligase	K01945	RUG10295	uncultured Prevotellaceae bacterium
pru:PRU_1797	RUG10295_prot_1169	pru:PRU_1797 transcriptional regulator, lacI family	K02529	RUG10295	uncultured Prevotellaceae bacterium
pru:PRU_2201	RUG10295_prot_1253	pru:PRU_2201 argD; acetylornithine transaminase	K00821	RUG10295	uncultured Prevotellaceae bacterium
pru:PRU_2882	RUG10295_prot_126	pru:PRU_2882 trkA; Trk system potassium uptake protein TrkA	K03499	RUG10295	uncultured Prevotellaceae bacterium
pru:PRU_2238	RUG10295_prot_1284	pru:PRU_2238 rpmH; ribosomal protein L34	K02914	RUG10295	uncultured Prevotellaceae bacterium
pru:PRU_2100	RUG10295_prot_1315	pru:PRU_2100 rplF; ribosomal protein L6	K02933	RUG10295	uncultured Prevotellaceae bacterium
pru:PRU_2106	RUG10295_prot_1321	pru:PRU_2106 rpsQ; ribosomal protein S17	K02961	RUG10295	uncultured Prevotellaceae bacterium
pru:PRU_2112	RUG10295_prot_1327	pru:PRU_2112 rplB; ribosomal protein L2	K02886	RUG10295	uncultured Prevotellaceae bacterium
pru:PRU_2113	RUG10295_prot_1328	pru:PRU_2113 rplW; ribosomal protein L23	K02892	RUG10295	uncultured Prevotellaceae bacterium
pru:PRU_2115	RUG10295_prot_1330	pru:PRU_2115 rplC; ribosomal protein L3	K02906	RUG10295	uncultured Prevotellaceae bacterium
pru:PRU_2130	RUG10295_prot_1334	pru:PRU_2130 rpsJ; ribosomal protein S10	K02946	RUG10295	uncultured Prevotellaceae bacterium
pru:PRU_2133	RUG10295_prot_1338	pru:PRU_2133 rpsL; ribosomal protein S12	K02950	RUG10295	uncultured Prevotellaceae bacterium
pru:PRU_2496	RUG10295_prot_1359	pru:PRU_2496 sodium-dependent symporter, NSS family	K03308	RUG10295	uncultured Prevotellaceae bacterium
bth:BT_3642	RUG10295_prot_1360	bth:BT_3642 Na+-dependent transporter	K03308	RUG10295	uncultured Prevotellaceae bacterium
pru:PRU_1716	RUG10295_prot_1416	pru:PRU_1716 putative proton-translocating NADH-quinone oxidoreductase, J subunit	K00339	RUG10295	uncultured Prevotellaceae bacterium
pru:PRU_1309	RUG10295_prot_1435	pru:PRU_1309 DnaJ family protein	K05516	RUG10295	uncultured Prevotellaceae bacterium
pru:PRU_1378	RUG10295_prot_1541	pru:PRU_1378 fcl; GDP-L-fucose synthase	K02377	RUG10295	uncultured Prevotellaceae bacterium
tfo:BFO_2194	RUG10295_prot_1570	tfo:BFO_2194 hypothetical protein	K07133	RUG10295	uncultured Prevotellaceae bacterium
pru:PRU_0016	RUG10295_prot_1592	pru:PRU_0016 ParB-like protein	K03497	RUG10295	uncultured Prevotellaceae bacterium
pru:PRU_0017	RUG10295_prot_1593	pru:PRU_0017 ATPase, ParA family	K03496	RUG10295	uncultured Prevotellaceae bacterium
pru:PRU_0251	RUG10295_prot_1650	pru:PRU_0251 K+-dependent Na+/Ca+ exchanger-like protein	K07301	RUG10295	uncultured Prevotellaceae bacterium
pru:PRU_0874	RUG10295_prot_1670	pru:PRU_0874 transcriptional regulator, LacI family	K02529	RUG10295	uncultured Prevotellaceae bacterium
pru:PRU_1457	RUG10295_prot_1801	pru:PRU_1457 trpD; anthranilate phosphoribosyltransferase	K00766	RUG10295	uncultured Prevotellaceae bacterium
pru:PRU_1460	RUG10295_prot_1804	pru:PRU_1460 trpA; tryptophan synthase, alpha subunit	K01695	RUG10295	uncultured Prevotellaceae bacterium
pru:PRU_1455	RUG10295_prot_1807	pru:PRU_1455 trpE; anthranilate synthase, component I	K01657	RUG10295	uncultured Prevotellaceae bacterium
pru:PRU_1311	RUG10295_prot_2059	pru:PRU_1311 hydrolase, NUDIX family	K03426	RUG10295	uncultured Prevotellaceae bacterium
pru:PRU_0484	RUG10295_prot_206	pru:PRU_0484 hisA; 1-(5-phosphoribosyl)-5-((5'-phosphoribosylamino)methylideneamino)imidazole-4-carboxamide isomerase	K01814	RUG10295	uncultured Prevotellaceae bacterium
pru:PRU_0483	RUG10295_prot_207	pru:PRU_0483 hisF; imidazoleglycerol phosphate synthase, cyclase subunit	K02500	RUG10295	uncultured Prevotellaceae bacterium
pru:PRU_0479	RUG10295_prot_211	pru:PRU_0479 lysA; diaminopimelate decarboxylase	K01586	RUG10295	uncultured Prevotellaceae bacterium
coo:CCU_21420	RUG10295_prot_2203	coo:CCU_21420 Predicted ATPase (AAA+ superfamily)	K07133	RUG10295	uncultured Prevotellaceae bacterium
coo:CCU_21420	RUG10295_prot_2204	coo:CCU_21420 Predicted ATPase (AAA+ superfamily)	K07133	RUG10295	uncultured Prevotellaceae bacterium
pru:PRU_1281	RUG10295_prot_2207	pru:PRU_1281 inositol-3-phosphate synthase	K01858	RUG10295	uncultured Prevotellaceae bacterium
pru:PRU_1832	RUG10295_prot_2251	pru:PRU_1832 truB; tRNA pseudouridine synthase B	K03177	RUG10295	uncultured Prevotellaceae bacterium
eel:EUBELI_00062	RUG10295_prot_227	eel:EUBELI_00062 ATP-binding cassette, subfamily B, bacterial	K06147	RUG10295	uncultured Prevotellaceae bacterium
eel:EUBELI_00063	RUG10295_prot_228	eel:EUBELI_00063 ATP-binding cassette, subfamily B, bacterial	K06147	RUG10295	uncultured Prevotellaceae bacterium
pru:PRU_0595	RUG10295_prot_2384	pru:PRU_0595 rpmI; ribosomal protein L35	K02916	RUG10295	uncultured Prevotellaceae bacterium
pru:PRU_2270	RUG10295_prot_2452	pru:PRU_2270 putative uracil phosphoribosyltransferase	K00761	RUG10295	uncultured Prevotellaceae bacterium
pdi:BDI_2563	RUG10295_prot_2489	pdi:BDI_2563 putative biotin-(acetyl-CoA carboxylase) synthetase	K03524	RUG10295	uncultured Prevotellaceae bacterium
tfo:BFO_2194	RUG10295_prot_2601	tfo:BFO_2194 hypothetical protein	K07133	RUG10295	uncultured Prevotellaceae bacterium
pru:PRU_0603	RUG10295_prot_270	pru:PRU_0603 pepO_1; endopeptidase PepO	K07386	RUG10295	uncultured Prevotellaceae bacterium
salt:AO058_17370	RUG10295_prot_281	salt:AO058_17370 AAA family ATPase	K07133	RUG10295	uncultured Prevotellaceae bacterium
toh:BCB71_01955	RUG10295_prot_294	toh:BCB71_01955 crcB; fluoride efflux transporter CrcB	K06199	RUG10295	uncultured Prevotellaceae bacterium
pru:PRU_1234	RUG10295_prot_352	pru:PRU_1234 conserved hypothetical protein	K07133	RUG10295	uncultured Prevotellaceae bacterium
pru:PRU_1070	RUG10295_prot_366	pru:PRU_1070 dcuB; anaerobic C4-dicarboxylate membrane transporter DcuB	K07792	RUG10295	uncultured Prevotellaceae bacterium
pru:PRU_0748	RUG10295_prot_506	pru:PRU_0748 rpmB; ribosomal protein L28	K02902	RUG10295	uncultured Prevotellaceae bacterium
pru:PRU_1224	RUG10295_prot_542	pru:PRU_1224 dapA; dihydrodipicolinate synthase	K01714	RUG10295	uncultured Prevotellaceae bacterium
pru:PRU_1406	RUG10295_prot_558	pru:PRU_1406 nth; endonuclease III	K10773	RUG10295	uncultured Prevotellaceae bacterium
pru:PRU_1087	RUG10295_prot_748	pru:PRU_1087 cobL; precorrin-6Y C5,15-methyltransferase (decarboxylating)	K00595	RUG10295	uncultured Prevotellaceae bacterium
pru:PRU_0430	RUG10295_prot_771	pru:PRU_0430 grpE; co-chaperone GrpE	K03687	RUG10295	uncultured Prevotellaceae bacterium
pru:PRU_1877	RUG10295_prot_860	pru:PRU_1877 conserved hypothetical protein	K07133	RUG10295	uncultured Prevotellaceae bacterium
bacc:BRDCF_p271	RUG10295_prot_863	bacc:BRDCF_p271 ATPase	K07133	RUG10295	uncultured Prevotellaceae bacterium
pru:PRU_2467	RUG10295_prot_88	pru:PRU_2467 LemA family protein	K03744	RUG10295	uncultured Prevotellaceae bacterium
pru:PRU_0572	RUG10295_prot_92	pru:PRU_0572 radical SAM domain protein	K04069	RUG10295	uncultured Prevotellaceae bacterium
pru:PRU_2480	RUG10295_prot_941	pru:PRU_2480 dtd; D-tyrosyl-tRNA(Tyr) deacylase	K07560	RUG10295	uncultured Prevotellaceae bacterium
rbc:BN938_2478	RUG10300_prot_1028	rbc:BN938_2478 ATPase component BioM of energizing module of biotin ECF transporter	K07133	RUG10300	uncultured Prevotellaceae bacterium
pru:PRU_1234	RUG10300_prot_1030	pru:PRU_1234 conserved hypothetical protein	K07133	RUG10300	uncultured Prevotellaceae bacterium
pru:PRU_1716	RUG10300_prot_1122	pru:PRU_1716 putative proton-translocating NADH-quinone oxidoreductase, J subunit	K00339	RUG10300	uncultured Prevotellaceae bacterium
pru:PRU_2100	RUG10300_prot_1174	pru:PRU_2100 rplF; ribosomal protein L6	K02933	RUG10300	uncultured Prevotellaceae bacterium
pru:PRU_2106	RUG10300_prot_1180	pru:PRU_2106 rpsQ; ribosomal protein S17	K02961	RUG10300	uncultured Prevotellaceae bacterium
pru:PRU_2112	RUG10300_prot_1186	pru:PRU_2112 rplB; ribosomal protein L2	K02886	RUG10300	uncultured Prevotellaceae bacterium
pru:PRU_2113	RUG10300_prot_1187	pru:PRU_2113 rplW; ribosomal protein L23	K02892	RUG10300	uncultured Prevotellaceae bacterium
pru:PRU_2115	RUG10300_prot_1189	pru:PRU_2115 rplC; ribosomal protein L3	K02906	RUG10300	uncultured Prevotellaceae bacterium
pru:PRU_2130	RUG10300_prot_1190	pru:PRU_2130 rpsJ; ribosomal protein S10	K02946	RUG10300	uncultured Prevotellaceae bacterium
pru:PRU_2133	RUG10300_prot_1193	pru:PRU_2133 rpsL; ribosomal protein S12	K02950	RUG10300	uncultured Prevotellaceae bacterium
pru:PRU_0603	RUG10300_prot_127	pru:PRU_0603 pepO_1; endopeptidase PepO	K07386	RUG10300	uncultured Prevotellaceae bacterium
pru:PRU_0595	RUG10300_prot_1271	pru:PRU_0595 rpmI; ribosomal protein L35	K02916	RUG10300	uncultured Prevotellaceae bacterium
rob:CK5_34980	RUG10300_prot_1337	rob:CK5_34980 Sortase and related acyltransferases	K03823	RUG10300	uncultured Prevotellaceae bacterium
pru:PRU_1087	RUG10300_prot_1407	pru:PRU_1087 cobL; precorrin-6Y C5,15-methyltransferase (decarboxylating)	K00595	RUG10300	uncultured Prevotellaceae bacterium
pru:PRU_1224	RUG10300_prot_1435	pru:PRU_1224 dapA; dihydrodipicolinate synthase	K01714	RUG10300	uncultured Prevotellaceae bacterium
pmz:HMPREF0659_A5509	RUG10300_prot_1468	pmz:HMPREF0659_A5509 copper-exporting ATPase	K01533	RUG10300	uncultured Prevotellaceae bacterium
pru:PRU_2496	RUG10300_prot_1532	pru:PRU_2496 sodium-dependent symporter, NSS family	K03308	RUG10300	uncultured Prevotellaceae bacterium
pru:PRU_2496	RUG10300_prot_1533	pru:PRU_2496 sodium-dependent symporter, NSS family	K03308	RUG10300	uncultured Prevotellaceae bacterium
pru:PRU_0572	RUG10300_prot_1643	pru:PRU_0572 radical SAM domain protein	K04069	RUG10300	uncultured Prevotellaceae bacterium
pru:PRU_0251	RUG10300_prot_178	pru:PRU_0251 K+-dependent Na+/Ca+ exchanger-like protein	K07301	RUG10300	uncultured Prevotellaceae bacterium
bth:BT_1198	RUG10300_prot_1927	bth:BT_1198 LemA protein	K03744	RUG10300	uncultured Prevotellaceae bacterium
pdi:BDI_2563	RUG10300_prot_1959	pdi:BDI_2563 putative biotin-(acetyl-CoA carboxylase) synthetase	K03524	RUG10300	uncultured Prevotellaceae bacterium
pru:PRU_2270	RUG10300_prot_2097	pru:PRU_2270 putative uracil phosphoribosyltransferase	K00761	RUG10300	uncultured Prevotellaceae bacterium
pru:PRU_1406	RUG10300_prot_2133	pru:PRU_1406 nth; endonuclease III	K10773	RUG10300	uncultured Prevotellaceae bacterium
pru:PRU_1797	RUG10300_prot_2184	pru:PRU_1797 transcriptional regulator, lacI family	K02529	RUG10300	uncultured Prevotellaceae bacterium
pru:PRU_1832	RUG10300_prot_2258	pru:PRU_1832 truB; tRNA pseudouridine synthase B	K03177	RUG10300	uncultured Prevotellaceae bacterium
pru:PRU_1311	RUG10300_prot_2398	pru:PRU_1311 hydrolase, NUDIX family	K03426	RUG10300	uncultured Prevotellaceae bacterium
pru:PRU_1807	RUG10300_prot_2444	pru:PRU_1807 purD; phosphoribosylamine--glycine ligase	K01945	RUG10300	uncultured Prevotellaceae bacterium
pru:PRU_2467	RUG10300_prot_2490	pru:PRU_2467 LemA family protein	K03744	RUG10300	uncultured Prevotellaceae bacterium
osp:Odosp_0578	RUG10300_prot_2504	osp:Odosp_0578 Endothelin-converting enzyme 1	K07386	RUG10300	uncultured Prevotellaceae bacterium
pmz:HMPREF0659_A6437	RUG10300_prot_2646	pmz:HMPREF0659_A6437 RNA-metabolizing metallo-beta-lactamase	K12574	RUG10300	uncultured Prevotellaceae bacterium
pdi:BDI_0787	RUG10300_prot_2699	pdi:BDI_0787 pyruvate-formate lyase-activating enzyme	K04069	RUG10300	uncultured Prevotellaceae bacterium
tfo:BFO_2125	RUG10300_prot_2761	tfo:BFO_2125 pncB; nicotinate phosphoribosyltransferase	K00763	RUG10300	uncultured Prevotellaceae bacterium
bth:BT_4001	RUG10300_prot_2807	bth:BT_4001 chromosome partitioning protein parB	K03497	RUG10300	uncultured Prevotellaceae bacterium
pru:PRU_0017	RUG10300_prot_2808	pru:PRU_0017 ATPase, ParA family	K03496	RUG10300	uncultured Prevotellaceae bacterium
bth:BT_1225	RUG10300_prot_297	bth:BT_1225 GDP-fucose synthetase	K02377	RUG10300	uncultured Prevotellaceae bacterium
pru:PRU_2201	RUG10300_prot_2986	pru:PRU_2201 argD; acetylornithine transaminase	K00821	RUG10300	uncultured Prevotellaceae bacterium
abu:Abu_1481	RUG10300_prot_2998	abu:Abu_1481 DNA (Cytosine-5-)-methyltransferase	K00558	RUG10300	uncultured Prevotellaceae bacterium
sun:SUN_2438	RUG10300_prot_3002	sun:SUN_2438 cytosine-specific methyltransferase	K00558	RUG10300	uncultured Prevotellaceae bacterium
pru:PRU_2480	RUG10300_prot_3083	pru:PRU_2480 dtd; D-tyrosyl-tRNA(Tyr) deacylase	K07560	RUG10300	uncultured Prevotellaceae bacterium
pdi:BDI_2764	RUG10300_prot_3105	pdi:BDI_2764 conserved hypothetical protein	K07133	RUG10300	uncultured Prevotellaceae bacterium
afd:Alfi_0098	RUG10300_prot_3199	afd:Alfi_0098 ribosomal protein L35	K02916	RUG10300	uncultured Prevotellaceae bacterium
tdn:Suden_1565	RUG10300_prot_3321	tdn:Suden_1565 DNA (cytosine-5-)-methyltransferase	K00558	RUG10300	uncultured Prevotellaceae bacterium
afn:Acfer_2042	RUG10300_prot_3420	afn:Acfer_2042 putative ATP/GTP-binding protein	K07133	RUG10300	uncultured Prevotellaceae bacterium
pru:PRU_2882	RUG10300_prot_343	pru:PRU_2882 trkA; Trk system potassium uptake protein TrkA	K03499	RUG10300	uncultured Prevotellaceae bacterium
pru:PRU_0430	RUG10300_prot_3432	pru:PRU_0430 grpE; co-chaperone GrpE	K03687	RUG10300	uncultured Prevotellaceae bacterium
dfe:Dfer_3078	RUG10300_prot_3457	dfe:Dfer_3078 conserved hypothetical protein	K07133	RUG10300	uncultured Prevotellaceae bacterium
pru:PRU_0572	RUG10300_prot_3471	pru:PRU_0572 radical SAM domain protein	K04069	RUG10300	uncultured Prevotellaceae bacterium
pru:PRU_1281	RUG10300_prot_353	pru:PRU_1281 inositol-3-phosphate synthase	K01858	RUG10300	uncultured Prevotellaceae bacterium
pru:PRU_1460	RUG10300_prot_427	pru:PRU_1460 trpA; tryptophan synthase, alpha subunit	K01695	RUG10300	uncultured Prevotellaceae bacterium
pru:PRU_1457	RUG10300_prot_430	pru:PRU_1457 trpD; anthranilate phosphoribosyltransferase	K00766	RUG10300	uncultured Prevotellaceae bacterium
pru:PRU_1455	RUG10300_prot_432	pru:PRU_1455 trpE; anthranilate synthase, component I	K01657	RUG10300	uncultured Prevotellaceae bacterium
pru:PRU_0479	RUG10300_prot_548	pru:PRU_0479 lysA; diaminopimelate decarboxylase	K01586	RUG10300	uncultured Prevotellaceae bacterium
pru:PRU_0483	RUG10300_prot_552	pru:PRU_0483 hisF; imidazoleglycerol phosphate synthase, cyclase subunit	K02500	RUG10300	uncultured Prevotellaceae bacterium
pru:PRU_0484	RUG10300_prot_553	pru:PRU_0484 hisA; 1-(5-phosphoribosyl)-5-((5'-phosphoribosylamino)methylideneamino)imidazole-4-carboxamide isomerase	K01814	RUG10300	uncultured Prevotellaceae bacterium
pru:PRU_1070	RUG10300_prot_630	pru:PRU_1070 dcuB; anaerobic C4-dicarboxylate membrane transporter DcuB	K07792	RUG10300	uncultured Prevotellaceae bacterium
pru:PRU_1309	RUG10300_prot_673	pru:PRU_1309 DnaJ family protein	K05516	RUG10300	uncultured Prevotellaceae bacterium
pru:PRU_0874	RUG10300_prot_683	pru:PRU_0874 transcriptional regulator, LacI family	K02529	RUG10300	uncultured Prevotellaceae bacterium
pru:PRU_0748	RUG10300_prot_690	pru:PRU_0748 rpmB; ribosomal protein L28	K02902	RUG10300	uncultured Prevotellaceae bacterium
pru:PRU_0430	RUG10300_prot_79	pru:PRU_0430 grpE; co-chaperone GrpE	K03687	RUG10300	uncultured Prevotellaceae bacterium
fjo:Fjoh_4959	RUG10300_prot_899	fjo:Fjoh_4959 Candidate alpha-glycosidase; Glycoside hydrolase family 97	K01187	RUG10300	uncultured Prevotellaceae bacterium
bth:BT_0238	RUG10300_prot_929	bth:BT_0238 anaerobic sulfatase-maturase	K06871	RUG10300	uncultured Prevotellaceae bacterium
bth:BT_1374	RUG10306_prot_1078	bth:BT_1374 diaminopimelate decarboxylase	K01586	RUG10306	uncultured Bacteroidales bacterium
bth:BT_1917	RUG10306_prot_1084	bth:BT_1917 propionyl-CoA carboxylase subunit beta	K01966	RUG10306	uncultured Bacteroidales bacterium
bth:BT_1379	RUG10306_prot_1119	bth:BT_1379 phosphoribosylformimino-5-aminoimidazole carboxamide ribonucleotide isomerase	K01814	RUG10306	uncultured Bacteroidales bacterium
pru:PRU_0483	RUG10306_prot_1120	pru:PRU_0483 hisF; imidazoleglycerol phosphate synthase, cyclase subunit	K02500	RUG10306	uncultured Bacteroidales bacterium
pru:PRU_0270	RUG10306_prot_1239	pru:PRU_0270 alpha-glucosidase family protein	K01187	RUG10306	uncultured Bacteroidales bacterium
bvs:BARVI_09375	RUG10306_prot_1259	bvs:BARVI_09375 acetylornithine aminotransferase	K00821	RUG10306	uncultured Bacteroidales bacterium
bth:BT_3253	RUG10306_prot_1353	bth:BT_3253 phosphoribosylamine--glycine ligase	K01945	RUG10306	uncultured Bacteroidales bacterium
osp:Odosp_1003	RUG10306_prot_1407	osp:Odosp_1003 hypothetical protein	K07133	RUG10306	uncultured Bacteroidales bacterium
rti:DC20_15265	RUG10306_prot_157	rti:DC20_15265 LacI family transcriptional regulator	K02529	RUG10306	uncultured Bacteroidales bacterium
bhl:Bache_3057	RUG10306_prot_1584	bhl:Bache_3057 anaerobic c4-dicarboxylate antiporter, Dcu family	K07792	RUG10306	uncultured Bacteroidales bacterium
bvs:BARVI_02825	RUG10306_prot_159	bvs:BARVI_02825 molecular chaperone GrpE	K03687	RUG10306	uncultured Bacteroidales bacterium
ppn:Palpr_1242	RUG10306_prot_1594	ppn:Palpr_1242 tRNA pseudouridine synthase B	K03177	RUG10306	uncultured Bacteroidales bacterium
tfo:BFO_2539	RUG10306_prot_1663	tfo:BFO_2539 rpmI; ribosomal protein L35	K02916	RUG10306	uncultured Bacteroidales bacterium
ncb:C0V82_23610	RUG10306_prot_1730	ncb:C0V82_23610 alpha-glucosidase	K01187	RUG10306	uncultured Bacteroidales bacterium
pmz:HMPREF0659_A6911	RUG10306_prot_1738	pmz:HMPREF0659_A6911 crcB; protein CrcB	K06199	RUG10306	uncultured Bacteroidales bacterium
pary:A4V02_00325	RUG10306_prot_1760	pary:A4V02_00325 anaerobic sulfatase maturase	K06871	RUG10306	uncultured Bacteroidales bacterium
bth:BT_2814	RUG10306_prot_1786	bth:BT_2814 dihydrodipicolinate synthase	K01714	RUG10306	uncultured Bacteroidales bacterium
pary:A4V02_07255	RUG10306_prot_1788	pary:A4V02_07255 6-carboxytetrahydropterin synthase QueD	K01737	RUG10306	uncultured Bacteroidales bacterium
acb:A1S_1052	RUG10306_prot_188	acb:A1S_1052 putative NADH pyrophosphatase	K03426	RUG10306	uncultured Bacteroidales bacterium
bvs:BARVI_11200	RUG10306_prot_1969	bvs:BARVI_11200 L-1,2-propanediol oxidoreductase	K00048	RUG10306	uncultured Bacteroidales bacterium
osp:Odosp_0529	RUG10306_prot_2038	osp:Odosp_0529 hypothetical protein	K07133	RUG10306	uncultured Bacteroidales bacterium
bvs:BARVI_09405	RUG10306_prot_2049	bvs:BARVI_09405 chromosome partitioning protein ParA	K03496	RUG10306	uncultured Bacteroidales bacterium
pdi:BDI_2558	RUG10306_prot_2050	pdi:BDI_2558 putative chromosome partitioning protein ParB	K03497	RUG10306	uncultured Bacteroidales bacterium
pdi:BDI_2365	RUG10306_prot_2082	pdi:BDI_2365 ribosomal protein L6	K02933	RUG10306	uncultured Bacteroidales bacterium
bvs:BARVI_08315	RUG10306_prot_2088	bvs:BARVI_08315 30S ribosomal protein S17	K02961	RUG10306	uncultured Bacteroidales bacterium
bvs:BARVI_08285	RUG10306_prot_2094	bvs:BARVI_08285 50S ribosomal protein L2	K02886	RUG10306	uncultured Bacteroidales bacterium
bvs:BARVI_08280	RUG10306_prot_2095	bvs:BARVI_08280 50S ribosomal protein L23	K02892	RUG10306	uncultured Bacteroidales bacterium
pdi:BDI_2380	RUG10306_prot_2097	pdi:BDI_2380 ribosomal protein L3	K02906	RUG10306	uncultured Bacteroidales bacterium
afd:Alfi_1702	RUG10306_prot_2098	afd:Alfi_1702 ribosomal protein S10, bacterial/organelle	K02946	RUG10306	uncultured Bacteroidales bacterium
psac:PSM36_0815	RUG10306_prot_2101	psac:PSM36_0815 hypothetical protein	K02950	RUG10306	uncultured Bacteroidales bacterium
pru:PRU_0572	RUG10306_prot_2107	pru:PRU_0572 radical SAM domain protein	K04069	RUG10306	uncultured Bacteroidales bacterium
pru:PRU_1378	RUG10306_prot_2147	pru:PRU_1378 fcl; GDP-L-fucose synthase	K02377	RUG10306	uncultured Bacteroidales bacterium
evi:Echvi_0926	RUG10306_prot_2183	evi:Echvi_0926 dihydrodipicolinate synthase/N-acetylneuraminate lyase	K01714	RUG10306	uncultured Bacteroidales bacterium
fln:FLA_4894	RUG10306_prot_2222	fln:FLA_4894 alpha-glucosidase	K01187	RUG10306	uncultured Bacteroidales bacterium
bpb:bpr_I1597	RUG10306_prot_2274	bpb:bpr_I1597 Na+/Ca2+ exchanger	K07301	RUG10306	uncultured Bacteroidales bacterium
pary:A4V02_05060	RUG10306_prot_2315	pary:A4V02_05060 Trk system potassium transport protein TrkA	K03499	RUG10306	uncultured Bacteroidales bacterium
fsu:Fisuc_1710	RUG10306_prot_2363	fsu:Fisuc_1710 conserved hypothetical ATPase	K07133	RUG10306	uncultured Bacteroidales bacterium
pmz:HMPREF0659_A5768	RUG10306_prot_2491	pmz:HMPREF0659_A5768 pncB; nicotinate phosphoribosyltransferase	K00763	RUG10306	uncultured Bacteroidales bacterium
rob:CK5_34980	RUG10306_prot_2495	rob:CK5_34980 Sortase and related acyltransferases	K03823	RUG10306	uncultured Bacteroidales bacterium
bvs:BARVI_12740	RUG10306_prot_2535	bvs:BARVI_12740 50S ribosomal protein L28	K02902	RUG10306	uncultured Bacteroidales bacterium
pdi:BDI_2968	RUG10306_prot_260	pdi:BDI_2968 putative D-tyrosyl-tRNA deacylase	K07560	RUG10306	uncultured Bacteroidales bacterium
blq:L21SP5_03036	RUG10306_prot_2734	blq:L21SP5_03036 Na+-dependent transporters of the SNF family protein	K03308	RUG10306	uncultured Bacteroidales bacterium
bvs:BARVI_05395	RUG10306_prot_2735	bvs:BARVI_05395 Na+-dependent transporter	K03308	RUG10306	uncultured Bacteroidales bacterium
pmz:HMPREF0659_A5509	RUG10306_prot_321	pmz:HMPREF0659_A5509 copper-exporting ATPase	K01533	RUG10306	uncultured Bacteroidales bacterium
caby:Cabys_646	RUG10306_prot_331	caby:Cabys_646 alpha-glucosidase	K01187	RUG10306	uncultured Bacteroidales bacterium
bvs:BARVI_07840	RUG10306_prot_42	bvs:BARVI_07840 uracil phosphoribosyltransferase	K00761	RUG10306	uncultured Bacteroidales bacterium
pary:A4V02_05060	RUG10306_prot_640	pary:A4V02_05060 Trk system potassium transport protein TrkA	K03499	RUG10306	uncultured Bacteroidales bacterium
pru:PRU_1455	RUG10306_prot_752	pru:PRU_1455 trpE; anthranilate synthase, component I	K01657	RUG10306	uncultured Bacteroidales bacterium
pru:PRU_1457	RUG10306_prot_754	pru:PRU_1457 trpD; anthranilate phosphoribosyltransferase	K00766	RUG10306	uncultured Bacteroidales bacterium
pru:PRU_1460	RUG10306_prot_757	pru:PRU_1460 trpA; tryptophan synthase, alpha subunit	K01695	RUG10306	uncultured Bacteroidales bacterium
pru:PRU_2238	RUG10306_prot_810	pru:PRU_2238 rpmH; ribosomal protein L34	K02914	RUG10306	uncultured Bacteroidales bacterium
osp:Odosp_0578	RUG10306_prot_817	osp:Odosp_0578 Endothelin-converting enzyme 1	K07386	RUG10306	uncultured Bacteroidales bacterium
bth:BT_3386	RUG10306_prot_819	bth:BT_3386 ABC transporter ATP-binding protein	K06147	RUG10306	uncultured Bacteroidales bacterium
bvs:BARVI_01580	RUG10306_prot_827	bvs:BARVI_01580 endonuclease III	K10773	RUG10306	uncultured Bacteroidales bacterium
bvs:BARVI_05160	RUG10306_prot_861	bvs:BARVI_05160 dihydrodipicolinate synthase	K01714	RUG10306	uncultured Bacteroidales bacterium
bth:BT_0737	RUG10306_prot_866	bth:BT_0737 formate--tetrahydrofolate ligase	K01938	RUG10306	uncultured Bacteroidales bacterium
bvs:BARVI_05480	RUG10306_prot_873	bvs:BARVI_05480 ATPase AAA	K07133	RUG10306	uncultured Bacteroidales bacterium
pru:PRU_1406	RUG10315_prot_1018	pru:PRU_1406 nth; endonuclease III	K10773	RUG10315	uncultured Prevotellaceae bacterium
pru:PRU_1311	RUG10315_prot_1029	pru:PRU_1311 hydrolase, NUDIX family	K03426	RUG10315	uncultured Prevotellaceae bacterium
pru:PRU_1309	RUG10315_prot_1030	pru:PRU_1309 DnaJ family protein	K05516	RUG10315	uncultured Prevotellaceae bacterium
pru:PRU_0748	RUG10315_prot_1179	pru:PRU_0748 rpmB; ribosomal protein L28	K02902	RUG10315	uncultured Prevotellaceae bacterium
pru:PRU_1807	RUG10315_prot_1220	pru:PRU_1807 purD; phosphoribosylamine--glycine ligase	K01945	RUG10315	uncultured Prevotellaceae bacterium
evi:Echvi_0926	RUG10315_prot_1239	evi:Echvi_0926 dihydrodipicolinate synthase/N-acetylneuraminate lyase	K01714	RUG10315	uncultured Prevotellaceae bacterium
pru:PRU_2270	RUG10315_prot_1252	pru:PRU_2270 putative uracil phosphoribosyltransferase	K00761	RUG10315	uncultured Prevotellaceae bacterium
pru:PRU_2480	RUG10315_prot_1264	pru:PRU_2480 dtd; D-tyrosyl-tRNA(Tyr) deacylase	K07560	RUG10315	uncultured Prevotellaceae bacterium
pru:PRU_2882	RUG10315_prot_1297	pru:PRU_2882 trkA; Trk system potassium uptake protein TrkA	K03499	RUG10315	uncultured Prevotellaceae bacterium
pdi:BDI_2202	RUG10315_prot_1376	pdi:BDI_2202 GDP-4-keto-6-deoxy-D-mannose-3,5-epimerase	K02377	RUG10315	uncultured Prevotellaceae bacterium
bvs:BARVI_11200	RUG10315_prot_1428	bvs:BARVI_11200 L-1,2-propanediol oxidoreductase	K00048	RUG10315	uncultured Prevotellaceae bacterium
pru:PRU_1797	RUG10315_prot_1486	pru:PRU_1797 transcriptional regulator, lacI family	K02529	RUG10315	uncultured Prevotellaceae bacterium
pru:PRU_0595	RUG10315_prot_1541	pru:PRU_0595 rpmI; ribosomal protein L35	K02916	RUG10315	uncultured Prevotellaceae bacterium
osp:Odosp_1003	RUG10315_prot_1564	osp:Odosp_1003 hypothetical protein	K07133	RUG10315	uncultured Prevotellaceae bacterium
cmr:Cycma_4488	RUG10315_prot_157	cmr:Cycma_4488 putative ParA-related protein	K03496	RUG10315	uncultured Prevotellaceae bacterium
sat:SYN_02408	RUG10315_prot_1570	sat:SYN_02408 radical SAM superfamily protein	K06871	RUG10315	uncultured Prevotellaceae bacterium
pru:PRU_2100	RUG10315_prot_1597	pru:PRU_2100 rplF; ribosomal protein L6	K02933	RUG10315	uncultured Prevotellaceae bacterium
pru:PRU_2106	RUG10315_prot_1603	pru:PRU_2106 rpsQ; ribosomal protein S17	K02961	RUG10315	uncultured Prevotellaceae bacterium
pru:PRU_2112	RUG10315_prot_1609	pru:PRU_2112 rplB; ribosomal protein L2	K02886	RUG10315	uncultured Prevotellaceae bacterium
pru:PRU_2113	RUG10315_prot_1610	pru:PRU_2113 rplW; ribosomal protein L23	K02892	RUG10315	uncultured Prevotellaceae bacterium
pru:PRU_2115	RUG10315_prot_1612	pru:PRU_2115 rplC; ribosomal protein L3	K02906	RUG10315	uncultured Prevotellaceae bacterium
pru:PRU_2130	RUG10315_prot_1615	pru:PRU_2130 rpsJ; ribosomal protein S10	K02946	RUG10315	uncultured Prevotellaceae bacterium
pru:PRU_2133	RUG10315_prot_1618	pru:PRU_2133 rpsL; ribosomal protein S12	K02950	RUG10315	uncultured Prevotellaceae bacterium
pru:PRU_1309	RUG10315_prot_1809	pru:PRU_1309 DnaJ family protein	K05516	RUG10315	uncultured Prevotellaceae bacterium
pru:PRU_0479	RUG10315_prot_278	pru:PRU_0479 lysA; diaminopimelate decarboxylase	K01586	RUG10315	uncultured Prevotellaceae bacterium
pru:PRU_0483	RUG10315_prot_282	pru:PRU_0483 hisF; imidazoleglycerol phosphate synthase, cyclase subunit	K02500	RUG10315	uncultured Prevotellaceae bacterium
pru:PRU_0484	RUG10315_prot_283	pru:PRU_0484 hisA; 1-(5-phosphoribosyl)-5-((5'-phosphoribosylamino)methylideneamino)imidazole-4-carboxamide isomerase	K01814	RUG10315	uncultured Prevotellaceae bacterium
pru:PRU_0323	RUG10315_prot_309	pru:PRU_0323 conserved hypothetical protein	K07133	RUG10315	uncultured Prevotellaceae bacterium
pru:PRU_0430	RUG10315_prot_31	pru:PRU_0430 grpE; co-chaperone GrpE	K03687	RUG10315	uncultured Prevotellaceae bacterium
pru:PRU_1832	RUG10315_prot_526	pru:PRU_1832 truB; tRNA pseudouridine synthase B	K03177	RUG10315	uncultured Prevotellaceae bacterium
fjo:Fjoh_4326	RUG10315_prot_539	fjo:Fjoh_4326 Candidate alpha-glycosidase; Glycoside hydrolase family 97	K01187	RUG10315	uncultured Prevotellaceae bacterium
pru:PRU_1891	RUG10315_prot_549	pru:PRU_1891 biotin--acetyl-CoA-carboxylase ligase	K03524	RUG10315	uncultured Prevotellaceae bacterium
bth:BT_2814	RUG10315_prot_593	bth:BT_2814 dihydrodipicolinate synthase	K01714	RUG10315	uncultured Prevotellaceae bacterium
bdo:EL88_09930	RUG10315_prot_608	bdo:EL88_09930 ABC transporter ATP-binding protein	K02028	RUG10315	uncultured Prevotellaceae bacterium
bth:BT_4666	RUG10315_prot_65	bth:BT_4666 K+ uptake system protein	K03499	RUG10315	uncultured Prevotellaceae bacterium
pru:PRU_1087	RUG10315_prot_734	pru:PRU_1087 cobL; precorrin-6Y C5,15-methyltransferase (decarboxylating)	K00595	RUG10315	uncultured Prevotellaceae bacterium
pru:PRU_1224	RUG10315_prot_745	pru:PRU_1224 dapA; dihydrodipicolinate synthase	K01714	RUG10315	uncultured Prevotellaceae bacterium
pru:PRU_1234	RUG10315_prot_783	pru:PRU_1234 conserved hypothetical protein	K07133	RUG10315	uncultured Prevotellaceae bacterium
pru:PRU_1234	RUG10315_prot_784	pru:PRU_1234 conserved hypothetical protein	K07133	RUG10315	uncultured Prevotellaceae bacterium
pru:PRU_0874	RUG10315_prot_90	pru:PRU_0874 transcriptional regulator, LacI family	K02529	RUG10315	uncultured Prevotellaceae bacterium
pru:PRU_1070	RUG10326_prot_1077	pru:PRU_1070 dcuB; anaerobic C4-dicarboxylate membrane transporter DcuB	K07792	RUG10326	uncultured Prevotellaceae bacterium
pru:PRU_1070	RUG10326_prot_1078	pru:PRU_1070 dcuB; anaerobic C4-dicarboxylate membrane transporter DcuB	K07792	RUG10326	uncultured Prevotellaceae bacterium
pru:PRU_1224	RUG10326_prot_1092	pru:PRU_1224 dapA; dihydrodipicolinate synthase	K01714	RUG10326	uncultured Prevotellaceae bacterium
pru:PRU_0748	RUG10326_prot_1124	pru:PRU_0748 rpmB; ribosomal protein L28	K02902	RUG10326	uncultured Prevotellaceae bacterium
pru:PRU_0874	RUG10326_prot_1207	pru:PRU_0874 transcriptional regulator, LacI family	K02529	RUG10326	uncultured Prevotellaceae bacterium
pru:PRU_2100	RUG10326_prot_1241	pru:PRU_2100 rplF; ribosomal protein L6	K02933	RUG10326	uncultured Prevotellaceae bacterium
pru:PRU_1455	RUG10326_prot_1339	pru:PRU_1455 trpE; anthranilate synthase, component I	K01657	RUG10326	uncultured Prevotellaceae bacterium
pru:PRU_1457	RUG10326_prot_1341	pru:PRU_1457 trpD; anthranilate phosphoribosyltransferase	K00766	RUG10326	uncultured Prevotellaceae bacterium
pru:PRU_1460	RUG10326_prot_1344	pru:PRU_1460 trpA; tryptophan synthase, alpha subunit	K01695	RUG10326	uncultured Prevotellaceae bacterium
pru:PRU_1087	RUG10326_prot_1410	pru:PRU_1087 cobL; precorrin-6Y C5,15-methyltransferase (decarboxylating)	K00595	RUG10326	uncultured Prevotellaceae bacterium
pmz:HMPREF0659_A5509	RUG10326_prot_1458	pmz:HMPREF0659_A5509 copper-exporting ATPase	K01533	RUG10326	uncultured Prevotellaceae bacterium
pru:PRU_0603	RUG10326_prot_1621	pru:PRU_0603 pepO_1; endopeptidase PepO	K07386	RUG10326	uncultured Prevotellaceae bacterium
pru:PRU_0430	RUG10326_prot_1740	pru:PRU_0430 grpE; co-chaperone GrpE	K03687	RUG10326	uncultured Prevotellaceae bacterium
pru:PRU_1797	RUG10326_prot_1759	pru:PRU_1797 transcriptional regulator, lacI family	K02529	RUG10326	uncultured Prevotellaceae bacterium
pru:PRU_1716	RUG10326_prot_176	pru:PRU_1716 putative proton-translocating NADH-quinone oxidoreductase, J subunit	K00339	RUG10326	uncultured Prevotellaceae bacterium
pru:PRU_1807	RUG10326_prot_1770	pru:PRU_1807 purD; phosphoribosylamine--glycine ligase	K01945	RUG10326	uncultured Prevotellaceae bacterium
sml:Smlt1176	RUG10326_prot_1776	sml:Smlt1176 putative alpha-glucosidase protein	K01187	RUG10326	uncultured Prevotellaceae bacterium
bth:BT_4666	RUG10326_prot_1804	bth:BT_4666 K+ uptake system protein	K03499	RUG10326	uncultured Prevotellaceae bacterium
pru:PRU_2882	RUG10326_prot_1811	pru:PRU_2882 trkA; Trk system potassium uptake protein TrkA	K03499	RUG10326	uncultured Prevotellaceae bacterium
osp:Odosp_0578	RUG10326_prot_1831	osp:Odosp_0578 Endothelin-converting enzyme 1	K07386	RUG10326	uncultured Prevotellaceae bacterium
fsu:Fisuc_1429	RUG10326_prot_1858	fsu:Fisuc_1429 LemA family protein	K03744	RUG10326	uncultured Prevotellaceae bacterium
pru:PRU_0572	RUG10326_prot_1964	pru:PRU_0572 radical SAM domain protein	K04069	RUG10326	uncultured Prevotellaceae bacterium
pru:PRU_0251	RUG10326_prot_1977	pru:PRU_0251 K+-dependent Na+/Ca+ exchanger-like protein	K07301	RUG10326	uncultured Prevotellaceae bacterium
pru:PRU_1891	RUG10326_prot_2011	pru:PRU_1891 biotin--acetyl-CoA-carboxylase ligase	K03524	RUG10326	uncultured Prevotellaceae bacterium
asx:CDL62_01785	RUG10326_prot_2047	asx:CDL62_01785 hypothetical protein	K07386	RUG10326	uncultured Prevotellaceae bacterium
pru:PRU_0479	RUG10326_prot_2162	pru:PRU_0479 lysA; diaminopimelate decarboxylase	K01586	RUG10326	uncultured Prevotellaceae bacterium
pru:PRU_0483	RUG10326_prot_2166	pru:PRU_0483 hisF; imidazoleglycerol phosphate synthase, cyclase subunit	K02500	RUG10326	uncultured Prevotellaceae bacterium
pru:PRU_0484	RUG10326_prot_2167	pru:PRU_0484 hisA; 1-(5-phosphoribosyl)-5-((5'-phosphoribosylamino)methylideneamino)imidazole-4-carboxamide isomerase	K01814	RUG10326	uncultured Prevotellaceae bacterium
fjo:Fjoh_4326	RUG10326_prot_2372	fjo:Fjoh_4326 Candidate alpha-glycosidase; Glycoside hydrolase family 97	K01187	RUG10326	uncultured Prevotellaceae bacterium
cmr:Cycma_2127	RUG10326_prot_2405	cmr:Cycma_2127 DNA-cytosine methyltransferase	K00558	RUG10326	uncultured Prevotellaceae bacterium
pru:PRU_1234	RUG10326_prot_2444	pru:PRU_1234 conserved hypothetical protein	K07133	RUG10326	uncultured Prevotellaceae bacterium
pru:PRU_1378	RUG10326_prot_248	pru:PRU_1378 fcl; GDP-L-fucose synthase	K02377	RUG10326	uncultured Prevotellaceae bacterium
hsw:Hsw_0216	RUG10326_prot_2567	hsw:Hsw_0216 putative metalloendopeptidase	K07386	RUG10326	uncultured Prevotellaceae bacterium
pru:PRU_1309	RUG10326_prot_2653	pru:PRU_1309 DnaJ family protein	K05516	RUG10326	uncultured Prevotellaceae bacterium
pru:PRU_2115	RUG10326_prot_2654	pru:PRU_2115 rplC; ribosomal protein L3	K02906	RUG10326	uncultured Prevotellaceae bacterium
pru:PRU_1406	RUG10326_prot_285	pru:PRU_1406 nth; endonuclease III	K10773	RUG10326	uncultured Prevotellaceae bacterium
pru:PRU_2201	RUG10326_prot_405	pru:PRU_2201 argD; acetylornithine transaminase	K00821	RUG10326	uncultured Prevotellaceae bacterium
pru:PRU_2238	RUG10326_prot_432	pru:PRU_2238 rpmH; ribosomal protein L34	K02914	RUG10326	uncultured Prevotellaceae bacterium
pru:PRU_2496	RUG10326_prot_453	pru:PRU_2496 sodium-dependent symporter, NSS family	K03308	RUG10326	uncultured Prevotellaceae bacterium
pru:PRU_2495	RUG10326_prot_454	pru:PRU_2495 sodium-dependent symporter, NSS family	K03308	RUG10326	uncultured Prevotellaceae bacterium
pru:PRU_2270	RUG10326_prot_472	pru:PRU_2270 putative uracil phosphoribosyltransferase	K00761	RUG10326	uncultured Prevotellaceae bacterium
pru:PRU_1832	RUG10326_prot_579	pru:PRU_1832 truB; tRNA pseudouridine synthase B	K03177	RUG10326	uncultured Prevotellaceae bacterium
pru:PRU_2480	RUG10326_prot_635	pru:PRU_2480 dtd; D-tyrosyl-tRNA(Tyr) deacylase	K07560	RUG10326	uncultured Prevotellaceae bacterium
pru:PRU_2467	RUG10326_prot_656	pru:PRU_2467 LemA family protein	K03744	RUG10326	uncultured Prevotellaceae bacterium
ppn:Palpr_0339	RUG10326_prot_660	ppn:Palpr_0339 Glycoside hydrolase 97	K01187	RUG10326	uncultured Prevotellaceae bacterium
pru:PRU_0595	RUG10326_prot_793	pru:PRU_0595 rpmI; ribosomal protein L35	K02916	RUG10326	uncultured Prevotellaceae bacterium
pru:PRU_0016	RUG10326_prot_917	pru:PRU_0016 ParB-like protein	K03497	RUG10326	uncultured Prevotellaceae bacterium
pru:PRU_0017	RUG10326_prot_918	pru:PRU_0017 ATPase, ParA family	K03496	RUG10326	uncultured Prevotellaceae bacterium
osp:Odosp_1003	RUG10326_prot_957	osp:Odosp_1003 hypothetical protein	K07133	RUG10326	uncultured Prevotellaceae bacterium
pru:PRU_0270	RUG10326_prot_96	pru:PRU_0270 alpha-glucosidase family protein	K01187	RUG10326	uncultured Prevotellaceae bacterium
pru:PRU_0874	RUG10335_prot_1253	pru:PRU_0874 transcriptional regulator, LacI family	K02529	RUG10335	uncultured Bacteroidales bacterium
pru:PRU_1224	RUG10335_prot_126	pru:PRU_1224 dapA; dihydrodipicolinate synthase	K01714	RUG10335	uncultured Bacteroidales bacterium
pru:PRU_0748	RUG10335_prot_1301	pru:PRU_0748 rpmB; ribosomal protein L28	K02902	RUG10335	uncultured Bacteroidales bacterium
pru:PRU_1309	RUG10335_prot_131	pru:PRU_1309 DnaJ family protein	K05516	RUG10335	uncultured Bacteroidales bacterium
pru:PRU_1311	RUG10335_prot_133	pru:PRU_1311 hydrolase, NUDIX family	K03426	RUG10335	uncultured Bacteroidales bacterium
pru:PRU_0484	RUG10335_prot_1348	pru:PRU_0484 hisA; 1-(5-phosphoribosyl)-5-((5'-phosphoribosylamino)methylideneamino)imidazole-4-carboxamide isomerase	K01814	RUG10335	uncultured Bacteroidales bacterium
pru:PRU_0483	RUG10335_prot_1349	pru:PRU_0483 hisF; imidazoleglycerol phosphate synthase, cyclase subunit	K02500	RUG10335	uncultured Bacteroidales bacterium
pru:PRU_0479	RUG10335_prot_1353	pru:PRU_0479 lysA; diaminopimelate decarboxylase	K01586	RUG10335	uncultured Bacteroidales bacterium
pru:PRU_1807	RUG10335_prot_1394	pru:PRU_1807 purD; phosphoribosylamine--glycine ligase	K01945	RUG10335	uncultured Bacteroidales bacterium
pru:PRU_2133	RUG10335_prot_1432	pru:PRU_2133 rpsL; ribosomal protein S12	K02950	RUG10335	uncultured Bacteroidales bacterium
bth:BT_1055	RUG10335_prot_1479	bth:BT_1055 pyruvate formate-lyase activating enzyme	K04069	RUG10335	uncultured Bacteroidales bacterium
zpr:ZPR_4568	RUG10335_prot_1489	zpr:ZPR_4568 neutral endopeptidase	K07386	RUG10335	uncultured Bacteroidales bacterium
osp:Odosp_1003	RUG10335_prot_149	osp:Odosp_1003 hypothetical protein	K07133	RUG10335	uncultured Bacteroidales bacterium
pmz:HMPREF0659_A5509	RUG10335_prot_1531	pmz:HMPREF0659_A5509 copper-exporting ATPase	K01533	RUG10335	uncultured Bacteroidales bacterium
hpy:HP0051	RUG10335_prot_156	hpy:HP0051 cytosine specific DNA methyltransferase	K00558	RUG10335	uncultured Bacteroidales bacterium
bth:BT_4212	RUG10335_prot_1617	bth:BT_4212 hypothetical protein	K03744	RUG10335	uncultured Bacteroidales bacterium
pru:PRU_2238	RUG10335_prot_170	pru:PRU_2238 rpmH; ribosomal protein L34	K02914	RUG10335	uncultured Bacteroidales bacterium
pru:PRU_1406	RUG10335_prot_1700	pru:PRU_1406 nth; endonuclease III	K10773	RUG10335	uncultured Bacteroidales bacterium
pdi:BDI_2202	RUG10335_prot_1710	pdi:BDI_2202 GDP-4-keto-6-deoxy-D-mannose-3,5-epimerase	K02377	RUG10335	uncultured Bacteroidales bacterium
pru:PRU_0323	RUG10335_prot_1794	pru:PRU_0323 conserved hypothetical protein	K07133	RUG10335	uncultured Bacteroidales bacterium
bth:BT_4212	RUG10335_prot_2076	bth:BT_4212 hypothetical protein	K03744	RUG10335	uncultured Bacteroidales bacterium
pru:PRU_2201	RUG10335_prot_2151	pru:PRU_2201 argD; acetylornithine transaminase	K00821	RUG10335	uncultured Bacteroidales bacterium
caby:Cabys_646	RUG10335_prot_2251	caby:Cabys_646 alpha-glucosidase	K01187	RUG10335	uncultured Bacteroidales bacterium
pru:PRU_2130	RUG10335_prot_2280	pru:PRU_2130 rpsJ; ribosomal protein S10	K02946	RUG10335	uncultured Bacteroidales bacterium
pru:PRU_0603	RUG10335_prot_2343	pru:PRU_0603 pepO_1; endopeptidase PepO	K07386	RUG10335	uncultured Bacteroidales bacterium
pru:PRU_1832	RUG10335_prot_243	pru:PRU_1832 truB; tRNA pseudouridine synthase B	K03177	RUG10335	uncultured Bacteroidales bacterium
bth:BT_3386	RUG10335_prot_354	bth:BT_3386 ABC transporter ATP-binding protein	K06147	RUG10335	uncultured Bacteroidales bacterium
pru:PRU_1070	RUG10335_prot_480	pru:PRU_1070 dcuB; anaerobic C4-dicarboxylate membrane transporter DcuB	K07792	RUG10335	uncultured Bacteroidales bacterium
pru:PRU_1234	RUG10335_prot_507	pru:PRU_1234 conserved hypothetical protein	K07133	RUG10335	uncultured Bacteroidales bacterium
pru:PRU_0017	RUG10335_prot_576	pru:PRU_0017 ATPase, ParA family	K03496	RUG10335	uncultured Bacteroidales bacterium
pru:PRU_0016	RUG10335_prot_578	pru:PRU_0016 ParB-like protein	K03497	RUG10335	uncultured Bacteroidales bacterium
pru:PRU_2882	RUG10335_prot_601	pru:PRU_2882 trkA; Trk system potassium uptake protein TrkA	K03499	RUG10335	uncultured Bacteroidales bacterium
pary:A4V02_00325	RUG10335_prot_630	pary:A4V02_00325 anaerobic sulfatase maturase	K06871	RUG10335	uncultured Bacteroidales bacterium
pru:PRU_1460	RUG10335_prot_797	pru:PRU_1460 trpA; tryptophan synthase, alpha subunit	K01695	RUG10335	uncultured Bacteroidales bacterium
pru:PRU_1457	RUG10335_prot_800	pru:PRU_1457 trpD; anthranilate phosphoribosyltransferase	K00766	RUG10335	uncultured Bacteroidales bacterium
pru:PRU_1455	RUG10335_prot_802	pru:PRU_1455 trpE; anthranilate synthase, component I	K01657	RUG10335	uncultured Bacteroidales bacterium
pru:PRU_2496	RUG10335_prot_857	pru:PRU_2496 sodium-dependent symporter, NSS family	K03308	RUG10335	uncultured Bacteroidales bacterium
pru:PRU_2495	RUG10335_prot_858	pru:PRU_2495 sodium-dependent symporter, NSS family	K03308	RUG10335	uncultured Bacteroidales bacterium
pru:PRU_0603	RUG10335_prot_879	pru:PRU_0603 pepO_1; endopeptidase PepO	K07386	RUG10335	uncultured Bacteroidales bacterium
pru:PRU_0430	RUG10335_prot_971	pru:PRU_0430 grpE; co-chaperone GrpE	K03687	RUG10335	uncultured Bacteroidales bacterium
pru:PRU_0874	RUG10346_prot_1059	pru:PRU_0874 transcriptional regulator, LacI family	K02529	RUG10346	uncultured Prevotellaceae bacterium
pru:PRU_2495	RUG10346_prot_1219	pru:PRU_2495 sodium-dependent symporter, NSS family	K03308	RUG10346	uncultured Prevotellaceae bacterium
pru:PRU_2496	RUG10346_prot_1220	pru:PRU_2496 sodium-dependent symporter, NSS family	K03308	RUG10346	uncultured Prevotellaceae bacterium
pru:PRU_2882	RUG10346_prot_1263	pru:PRU_2882 trkA; Trk system potassium uptake protein TrkA	K03499	RUG10346	uncultured Prevotellaceae bacterium
pdi:BDI_2764	RUG10346_prot_1340	pdi:BDI_2764 conserved hypothetical protein	K07133	RUG10346	uncultured Prevotellaceae bacterium
pru:PRU_1460	RUG10346_prot_1407	pru:PRU_1460 trpA; tryptophan synthase, alpha subunit	K01695	RUG10346	uncultured Prevotellaceae bacterium
pru:PRU_1457	RUG10346_prot_1410	pru:PRU_1457 trpD; anthranilate phosphoribosyltransferase	K00766	RUG10346	uncultured Prevotellaceae bacterium
pru:PRU_1455	RUG10346_prot_1412	pru:PRU_1455 trpE; anthranilate synthase, component I	K01657	RUG10346	uncultured Prevotellaceae bacterium
pru:PRU_0572	RUG10346_prot_1415	pru:PRU_0572 radical SAM domain protein	K04069	RUG10346	uncultured Prevotellaceae bacterium
pdi:BDI_3001	RUG10346_prot_1419	pdi:BDI_3001 site-specific DNA methylase	K00558	RUG10346	uncultured Prevotellaceae bacterium
pru:PRU_2348	RUG10346_prot_1491	pru:PRU_2348 putative methyl-accepting chemotaxis protein	K03406	RUG10346	uncultured Prevotellaceae bacterium
coo:CCU_07510	RUG10346_prot_1586	coo:CCU_07510 ABC-type multidrug transport system, ATPase and permease components	K06147	RUG10346	uncultured Prevotellaceae bacterium
eel:EUBELI_00062	RUG10346_prot_1587	eel:EUBELI_00062 ATP-binding cassette, subfamily B, bacterial	K06147	RUG10346	uncultured Prevotellaceae bacterium
bth:BT_1198	RUG10346_prot_1619	bth:BT_1198 LemA protein	K03744	RUG10346	uncultured Prevotellaceae bacterium
pru:PRU_1378	RUG10346_prot_167	pru:PRU_1378 fcl; GDP-L-fucose synthase	K02377	RUG10346	uncultured Prevotellaceae bacterium
pru:PRU_1406	RUG10346_prot_189	pru:PRU_1406 nth; endonuclease III	K10773	RUG10346	uncultured Prevotellaceae bacterium
pru:PRU_2764	RUG10346_prot_2059	pru:PRU_2764 putative transcriptional regulator	K02529	RUG10346	uncultured Prevotellaceae bacterium
pru:PRU_0430	RUG10346_prot_2194	pru:PRU_0430 grpE; co-chaperone GrpE	K03687	RUG10346	uncultured Prevotellaceae bacterium
lpil:LIP_1546	RUG10346_prot_224	lpil:LIP_1546 radical SAM protein	K06871	RUG10346	uncultured Prevotellaceae bacterium
sat:SYN_02408	RUG10346_prot_2324	sat:SYN_02408 radical SAM superfamily protein	K06871	RUG10346	uncultured Prevotellaceae bacterium
pru:PRU_1311	RUG10346_prot_2367	pru:PRU_1311 hydrolase, NUDIX family	K03426	RUG10346	uncultured Prevotellaceae bacterium
pru:PRU_1309	RUG10346_prot_2369	pru:PRU_1309 DnaJ family protein	K05516	RUG10346	uncultured Prevotellaceae bacterium
pru:PRU_1070	RUG10346_prot_2370	pru:PRU_1070 dcuB; anaerobic C4-dicarboxylate membrane transporter DcuB	K07792	RUG10346	uncultured Prevotellaceae bacterium
pru:PRU_1234	RUG10346_prot_2628	pru:PRU_1234 conserved hypothetical protein	K07133	RUG10346	uncultured Prevotellaceae bacterium
lpil:LIP_1546	RUG10346_prot_2639	lpil:LIP_1546 radical SAM protein	K06871	RUG10346	uncultured Prevotellaceae bacterium
mpz:Marpi_1511	RUG10346_prot_2641	mpz:Marpi_1511 radical SAM additional 4Fe4S-binding domain protein	K06871	RUG10346	uncultured Prevotellaceae bacterium
mfo:Metfor_2055	RUG10346_prot_2666	mfo:Metfor_2055 putative metalloendopeptidase	K07386	RUG10346	uncultured Prevotellaceae bacterium
pru:PRU_2480	RUG10346_prot_2681	pru:PRU_2480 dtd; D-tyrosyl-tRNA(Tyr) deacylase	K07560	RUG10346	uncultured Prevotellaceae bacterium
tur:AT726_02100	RUG10346_prot_2694	tur:AT726_02100 Na+-dependent transporter	K03308	RUG10346	uncultured Prevotellaceae bacterium
pru:PRU_2270	RUG10346_prot_2699	pru:PRU_2270 putative uracil phosphoribosyltransferase	K00761	RUG10346	uncultured Prevotellaceae bacterium
pru:PRU_2130	RUG10346_prot_2773	pru:PRU_2130 rpsJ; ribosomal protein S10	K02946	RUG10346	uncultured Prevotellaceae bacterium
pru:PRU_2133	RUG10346_prot_2776	pru:PRU_2133 rpsL; ribosomal protein S12	K02950	RUG10346	uncultured Prevotellaceae bacterium
pru:PRU_1891	RUG10346_prot_2789	pru:PRU_1891 biotin--acetyl-CoA-carboxylase ligase	K03524	RUG10346	uncultured Prevotellaceae bacterium
pru:PRU_1832	RUG10346_prot_282	pru:PRU_1832 truB; tRNA pseudouridine synthase B	K03177	RUG10346	uncultured Prevotellaceae bacterium
pru:PRU_0251	RUG10346_prot_2848	pru:PRU_0251 K+-dependent Na+/Ca+ exchanger-like protein	K07301	RUG10346	uncultured Prevotellaceae bacterium
pru:PRU_1087	RUG10346_prot_2897	pru:PRU_1087 cobL; precorrin-6Y C5,15-methyltransferase (decarboxylating)	K00595	RUG10346	uncultured Prevotellaceae bacterium
pns:A9D12_05400	RUG10346_prot_2907	pns:A9D12_05400 zinc metalloprotease	K07386	RUG10346	uncultured Prevotellaceae bacterium
pru:PRU_0484	RUG10346_prot_2954	pru:PRU_0484 hisA; 1-(5-phosphoribosyl)-5-((5'-phosphoribosylamino)methylideneamino)imidazole-4-carboxamide isomerase	K01814	RUG10346	uncultured Prevotellaceae bacterium
pru:PRU_0483	RUG10346_prot_2955	pru:PRU_0483 hisF; imidazoleglycerol phosphate synthase, cyclase subunit	K02500	RUG10346	uncultured Prevotellaceae bacterium
pru:PRU_0479	RUG10346_prot_2959	pru:PRU_0479 lysA; diaminopimelate decarboxylase	K01586	RUG10346	uncultured Prevotellaceae bacterium
pru:PRU_1807	RUG10346_prot_30	pru:PRU_1807 purD; phosphoribosylamine--glycine ligase	K01945	RUG10346	uncultured Prevotellaceae bacterium
beba:BWI17_19155	RUG10346_prot_3222	beba:BWI17_19155 hypothetical protein	K07386	RUG10346	uncultured Prevotellaceae bacterium
bvs:BARVI_00615	RUG10346_prot_3337	bvs:BARVI_00615 6-pyruvoyl-tetrahydropterin synthase	K01737	RUG10346	uncultured Prevotellaceae bacterium
hap:HAPS_0373	RUG10346_prot_3401	hap:HAPS_0373 ATPase, predicted ATPase (AAA+ superfamily)	K07133	RUG10346	uncultured Prevotellaceae bacterium
pru:PRU_1636	RUG10346_prot_3429	pru:PRU_1636 amino acid ABC transporter, ATP-binding protein/permease protein, His/Glu/Gln/Arg/opine family	K02030	RUG10346	uncultured Prevotellaceae bacterium
pru:PRU_2133	RUG10346_prot_3465	pru:PRU_2133 rpsL; ribosomal protein S12	K02950	RUG10346	uncultured Prevotellaceae bacterium
pru:PRU_1281	RUG10346_prot_39	pru:PRU_1281 inositol-3-phosphate synthase	K01858	RUG10346	uncultured Prevotellaceae bacterium
pru:PRU_1797	RUG10346_prot_41	pru:PRU_1797 transcriptional regulator, lacI family	K02529	RUG10346	uncultured Prevotellaceae bacterium
pru:PRU_2238	RUG10346_prot_476	pru:PRU_2238 rpmH; ribosomal protein L34	K02914	RUG10346	uncultured Prevotellaceae bacterium
pru:PRU_1224	RUG10346_prot_50	pru:PRU_1224 dapA; dihydrodipicolinate synthase	K01714	RUG10346	uncultured Prevotellaceae bacterium
pru:PRU_2201	RUG10346_prot_506	pru:PRU_2201 argD; acetylornithine transaminase	K00821	RUG10346	uncultured Prevotellaceae bacterium
pru:PRU_0016	RUG10346_prot_667	pru:PRU_0016 ParB-like protein	K03497	RUG10346	uncultured Prevotellaceae bacterium
pru:PRU_0017	RUG10346_prot_668	pru:PRU_0017 ATPase, ParA family	K03496	RUG10346	uncultured Prevotellaceae bacterium
bth:BT_0737	RUG10346_prot_671	bth:BT_0737 formate--tetrahydrofolate ligase	K01938	RUG10346	uncultured Prevotellaceae bacterium
pru:PRU_2467	RUG10346_prot_756	pru:PRU_2467 LemA family protein	K03744	RUG10346	uncultured Prevotellaceae bacterium
pru:PRU_0603	RUG10346_prot_776	pru:PRU_0603 pepO_1; endopeptidase PepO	K07386	RUG10346	uncultured Prevotellaceae bacterium
pru:PRU_1716	RUG10346_prot_84	pru:PRU_1716 putative proton-translocating NADH-quinone oxidoreductase, J subunit	K00339	RUG10346	uncultured Prevotellaceae bacterium
bth:BT_4666	RUG10346_prot_907	bth:BT_4666 K+ uptake system protein	K03499	RUG10346	uncultured Prevotellaceae bacterium
fbt:D770_16670	RUG10346_prot_956	fbt:D770_16670 glycoside hydrolase 97	K01187	RUG10346	uncultured Prevotellaceae bacterium
mct:MCR_1795	RUG10346_prot_963	mct:MCR_1795 DNA-cytosine methyltransferase	K00558	RUG10346	uncultured Prevotellaceae bacterium
ppn:Palpr_0339	RUG10349_prot_1010	ppn:Palpr_0339 Glycoside hydrolase 97	K01187	RUG10349	uncultured Prevotellaceae bacterium
pru:PRU_1406	RUG10349_prot_1100	pru:PRU_1406 nth; endonuclease III	K10773	RUG10349	uncultured Prevotellaceae bacterium
pru:PRU_1832	RUG10349_prot_1226	pru:PRU_1832 truB; tRNA pseudouridine synthase B	K03177	RUG10349	uncultured Prevotellaceae bacterium
pru:PRU_0479	RUG10349_prot_1327	pru:PRU_0479 lysA; diaminopimelate decarboxylase	K01586	RUG10349	uncultured Prevotellaceae bacterium
pru:PRU_0483	RUG10349_prot_1331	pru:PRU_0483 hisF; imidazoleglycerol phosphate synthase, cyclase subunit	K02500	RUG10349	uncultured Prevotellaceae bacterium
pru:PRU_0484	RUG10349_prot_1332	pru:PRU_0484 hisA; 1-(5-phosphoribosyl)-5-((5'-phosphoribosylamino)methylideneamino)imidazole-4-carboxamide isomerase	K01814	RUG10349	uncultured Prevotellaceae bacterium
fjo:Fjoh_4326	RUG10349_prot_1370	fjo:Fjoh_4326 Candidate alpha-glycosidase; Glycoside hydrolase family 97	K01187	RUG10349	uncultured Prevotellaceae bacterium
pru:PRU_1716	RUG10349_prot_1450	pru:PRU_1716 putative proton-translocating NADH-quinone oxidoreductase, J subunit	K00339	RUG10349	uncultured Prevotellaceae bacterium
pru:PRU_2112	RUG10349_prot_1457	pru:PRU_2112 rplB; ribosomal protein L2	K02886	RUG10349	uncultured Prevotellaceae bacterium
pru:PRU_2106	RUG10349_prot_1463	pru:PRU_2106 rpsQ; ribosomal protein S17	K02961	RUG10349	uncultured Prevotellaceae bacterium
pru:PRU_2100	RUG10349_prot_1468	pru:PRU_2100 rplF; ribosomal protein L6	K02933	RUG10349	uncultured Prevotellaceae bacterium
pru:PRU_0251	RUG10349_prot_156	pru:PRU_0251 K+-dependent Na+/Ca+ exchanger-like protein	K07301	RUG10349	uncultured Prevotellaceae bacterium
pru:PRU_1891	RUG10349_prot_1576	pru:PRU_1891 biotin--acetyl-CoA-carboxylase ligase	K03524	RUG10349	uncultured Prevotellaceae bacterium
pru:PRU_0430	RUG10349_prot_1605	pru:PRU_0430 grpE; co-chaperone GrpE	K03687	RUG10349	uncultured Prevotellaceae bacterium
pru:PRU_0016	RUG10349_prot_1638	pru:PRU_0016 ParB-like protein	K03497	RUG10349	uncultured Prevotellaceae bacterium
pru:PRU_0017	RUG10349_prot_1639	pru:PRU_0017 ATPase, ParA family	K03496	RUG10349	uncultured Prevotellaceae bacterium
sbx:CA265_15405	RUG10349_prot_1660	sbx:CA265_15405 ATPase	K07133	RUG10349	uncultured Prevotellaceae bacterium
cmr:Cycma_3265	RUG10349_prot_1733	cmr:Cycma_3265 putative ParA-related protein	K03496	RUG10349	uncultured Prevotellaceae bacterium
pru:PRU_0874	RUG10349_prot_1815	pru:PRU_0874 transcriptional regulator, LacI family	K02529	RUG10349	uncultured Prevotellaceae bacterium
pru:PRU_0748	RUG10349_prot_1846	pru:PRU_0748 rpmB; ribosomal protein L28	K02902	RUG10349	uncultured Prevotellaceae bacterium
pru:PRU_1224	RUG10349_prot_1855	pru:PRU_1224 dapA; dihydrodipicolinate synthase	K01714	RUG10349	uncultured Prevotellaceae bacterium
pru:PRU_1309	RUG10349_prot_1860	pru:PRU_1309 DnaJ family protein	K05516	RUG10349	uncultured Prevotellaceae bacterium
pru:PRU_1311	RUG10349_prot_1862	pru:PRU_1311 hydrolase, NUDIX family	K03426	RUG10349	uncultured Prevotellaceae bacterium
osp:Odosp_3434	RUG10349_prot_2014	osp:Odosp_3434 conserved hypothetical ATPase	K07133	RUG10349	uncultured Prevotellaceae bacterium
pru:PRU_1087	RUG10349_prot_202	pru:PRU_1087 cobL; precorrin-6Y C5,15-methyltransferase (decarboxylating)	K00595	RUG10349	uncultured Prevotellaceae bacterium
pru:PRU_2201	RUG10349_prot_2029	pru:PRU_2201 argD; acetylornithine transaminase	K00821	RUG10349	uncultured Prevotellaceae bacterium
bth:BT_4666	RUG10349_prot_2047	bth:BT_4666 K+ uptake system protein	K03499	RUG10349	uncultured Prevotellaceae bacterium
pru:PRU_2112	RUG10349_prot_2061	pru:PRU_2112 rplB; ribosomal protein L2	K02886	RUG10349	uncultured Prevotellaceae bacterium
pru:PRU_2113	RUG10349_prot_2062	pru:PRU_2113 rplW; ribosomal protein L23	K02892	RUG10349	uncultured Prevotellaceae bacterium
pru:PRU_2115	RUG10349_prot_2064	pru:PRU_2115 rplC; ribosomal protein L3	K02906	RUG10349	uncultured Prevotellaceae bacterium
pru:PRU_2130	RUG10349_prot_2067	pru:PRU_2130 rpsJ; ribosomal protein S10	K02946	RUG10349	uncultured Prevotellaceae bacterium
pru:PRU_2133	RUG10349_prot_2070	pru:PRU_2133 rpsL; ribosomal protein S12	K02950	RUG10349	uncultured Prevotellaceae bacterium
pru:PRU_1234	RUG10349_prot_210	pru:PRU_1234 conserved hypothetical protein	K07133	RUG10349	uncultured Prevotellaceae bacterium
chg:AXF12_05740	RUG10349_prot_2118	chg:AXF12_05740 hypothetical protein	K07133	RUG10349	uncultured Prevotellaceae bacterium
pru:PRU_1070	RUG10349_prot_294	pru:PRU_1070 dcuB; anaerobic C4-dicarboxylate membrane transporter DcuB	K07792	RUG10349	uncultured Prevotellaceae bacterium
pru:PRU_2882	RUG10349_prot_342	pru:PRU_2882 trkA; Trk system potassium uptake protein TrkA	K03499	RUG10349	uncultured Prevotellaceae bacterium
pru:PRU_1455	RUG10349_prot_460	pru:PRU_1455 trpE; anthranilate synthase, component I	K01657	RUG10349	uncultured Prevotellaceae bacterium
pru:PRU_1457	RUG10349_prot_462	pru:PRU_1457 trpD; anthranilate phosphoribosyltransferase	K00766	RUG10349	uncultured Prevotellaceae bacterium
pru:PRU_1460	RUG10349_prot_465	pru:PRU_1460 trpA; tryptophan synthase, alpha subunit	K01695	RUG10349	uncultured Prevotellaceae bacterium
pmz:HMPREF0659_A5509	RUG10349_prot_503	pmz:HMPREF0659_A5509 copper-exporting ATPase	K01533	RUG10349	uncultured Prevotellaceae bacterium
pru:PRU_0603	RUG10349_prot_607	pru:PRU_0603 pepO_1; endopeptidase PepO	K07386	RUG10349	uncultured Prevotellaceae bacterium
bth:BT_4212	RUG10349_prot_630	bth:BT_4212 hypothetical protein	K03744	RUG10349	uncultured Prevotellaceae bacterium
pru:PRU_1807	RUG10349_prot_66	pru:PRU_1807 purD; phosphoribosylamine--glycine ligase	K01945	RUG10349	uncultured Prevotellaceae bacterium
evi:Echvi_0926	RUG10349_prot_698	evi:Echvi_0926 dihydrodipicolinate synthase/N-acetylneuraminate lyase	K01714	RUG10349	uncultured Prevotellaceae bacterium
pru:PRU_1797	RUG10349_prot_71	pru:PRU_1797 transcriptional regulator, lacI family	K02529	RUG10349	uncultured Prevotellaceae bacterium
bth:BT_2814	RUG10349_prot_713	bth:BT_2814 dihydrodipicolinate synthase	K01714	RUG10349	uncultured Prevotellaceae bacterium
pru:PRU_2496	RUG10349_prot_888	pru:PRU_2496 sodium-dependent symporter, NSS family	K03308	RUG10349	uncultured Prevotellaceae bacterium
pru:PRU_2495	RUG10349_prot_889	pru:PRU_2495 sodium-dependent symporter, NSS family	K03308	RUG10349	uncultured Prevotellaceae bacterium
fsu:Fisuc_1429	RUG10358_prot_1066	fsu:Fisuc_1429 LemA family protein	K03744	RUG10358	uncultured Prevotellaceae bacterium
pru:PRU_1832	RUG10358_prot_1080	pru:PRU_1832 truB; tRNA pseudouridine synthase B	K03177	RUG10358	uncultured Prevotellaceae bacterium
pru:PRU_1460	RUG10358_prot_1147	pru:PRU_1460 trpA; tryptophan synthase, alpha subunit	K01695	RUG10358	uncultured Prevotellaceae bacterium
pru:PRU_1457	RUG10358_prot_1150	pru:PRU_1457 trpD; anthranilate phosphoribosyltransferase	K00766	RUG10358	uncultured Prevotellaceae bacterium
pru:PRU_1455	RUG10358_prot_1152	pru:PRU_1455 trpE; anthranilate synthase, component I	K01657	RUG10358	uncultured Prevotellaceae bacterium
rba:RB9029	RUG10358_prot_1201	rba:RB9029 zinc metalloproteinase	K07386	RUG10358	uncultured Prevotellaceae bacterium
pru:PRU_1406	RUG10358_prot_1265	pru:PRU_1406 nth; endonuclease III	K10773	RUG10358	uncultured Prevotellaceae bacterium
pru:PRU_2270	RUG10358_prot_1332	pru:PRU_2270 putative uracil phosphoribosyltransferase	K00761	RUG10358	uncultured Prevotellaceae bacterium
pru:PRU_2495	RUG10358_prot_1350	pru:PRU_2495 sodium-dependent symporter, NSS family	K03308	RUG10358	uncultured Prevotellaceae bacterium
pru:PRU_2496	RUG10358_prot_1351	pru:PRU_2496 sodium-dependent symporter, NSS family	K03308	RUG10358	uncultured Prevotellaceae bacterium
pru:PRU_2467	RUG10358_prot_1429	pru:PRU_2467 LemA family protein	K03744	RUG10358	uncultured Prevotellaceae bacterium
pru:PRU_0430	RUG10358_prot_1452	pru:PRU_0430 grpE; co-chaperone GrpE	K03687	RUG10358	uncultured Prevotellaceae bacterium
pary:A4V02_05460	RUG10358_prot_1583	pary:A4V02_05460 DNA cytosine methyltransferase	K00558	RUG10358	uncultured Prevotellaceae bacterium
pary:A4V02_05455	RUG10358_prot_1584	pary:A4V02_05455 restriction endonuclease	K00558	RUG10358	uncultured Prevotellaceae bacterium
ppn:Palpr_0339	RUG10358_prot_1615	ppn:Palpr_0339 Glycoside hydrolase 97	K01187	RUG10358	uncultured Prevotellaceae bacterium
pru:PRU_1891	RUG10358_prot_1846	pru:PRU_1891 biotin--acetyl-CoA-carboxylase ligase	K03524	RUG10358	uncultured Prevotellaceae bacterium
pru:PRU_1797	RUG10358_prot_1905	pru:PRU_1797 transcriptional regulator, lacI family	K02529	RUG10358	uncultured Prevotellaceae bacterium
pru:PRU_1807	RUG10358_prot_1910	pru:PRU_1807 purD; phosphoribosylamine--glycine ligase	K01945	RUG10358	uncultured Prevotellaceae bacterium
pru:PRU_2480	RUG10358_prot_2159	pru:PRU_2480 dtd; D-tyrosyl-tRNA(Tyr) deacylase	K07560	RUG10358	uncultured Prevotellaceae bacterium
osp:Odosp_0578	RUG10358_prot_251	osp:Odosp_0578 Endothelin-converting enzyme 1	K07386	RUG10358	uncultured Prevotellaceae bacterium
nso:NIASO_13635	RUG10358_prot_2592	nso:NIASO_13635 peptidase M13	K07386	RUG10358	uncultured Prevotellaceae bacterium
pru:PRU_2201	RUG10358_prot_2596	pru:PRU_2201 argD; acetylornithine transaminase	K00821	RUG10358	uncultured Prevotellaceae bacterium
pru:PRU_1087	RUG10358_prot_2625	pru:PRU_1087 cobL; precorrin-6Y C5,15-methyltransferase (decarboxylating)	K00595	RUG10358	uncultured Prevotellaceae bacterium
vpr:Vpar_0334	RUG10358_prot_2673	vpr:Vpar_0334 beta-lactamase domain protein	K12574	RUG10358	uncultured Prevotellaceae bacterium
scn:Solca_1360	RUG10358_prot_2697	scn:Solca_1360 putative metalloendopeptidase	K07386	RUG10358	uncultured Prevotellaceae bacterium
pru:PRU_0572	RUG10358_prot_2748	pru:PRU_0572 radical SAM domain protein	K04069	RUG10358	uncultured Prevotellaceae bacterium
pru:PRU_0251	RUG10358_prot_283	pru:PRU_0251 K+-dependent Na+/Ca+ exchanger-like protein	K07301	RUG10358	uncultured Prevotellaceae bacterium
pru:PRU_2115	RUG10358_prot_2954	pru:PRU_2115 rplC; ribosomal protein L3	K02906	RUG10358	uncultured Prevotellaceae bacterium
pru:PRU_2113	RUG10358_prot_2956	pru:PRU_2113 rplW; ribosomal protein L23	K02892	RUG10358	uncultured Prevotellaceae bacterium
pru:PRU_1087	RUG10358_prot_2971	pru:PRU_1087 cobL; precorrin-6Y C5,15-methyltransferase (decarboxylating)	K00595	RUG10358	uncultured Prevotellaceae bacterium
pru:PRU_2113	RUG10358_prot_2990	pru:PRU_2113 rplW; ribosomal protein L23	K02892	RUG10358	uncultured Prevotellaceae bacterium
pru:PRU_2115	RUG10358_prot_2992	pru:PRU_2115 rplC; ribosomal protein L3	K02906	RUG10358	uncultured Prevotellaceae bacterium
bth:BT_4666	RUG10358_prot_353	bth:BT_4666 K+ uptake system protein	K03499	RUG10358	uncultured Prevotellaceae bacterium
pru:PRU_2882	RUG10358_prot_360	pru:PRU_2882 trkA; Trk system potassium uptake protein TrkA	K03499	RUG10358	uncultured Prevotellaceae bacterium
pru:PRU_1716	RUG10358_prot_4	pru:PRU_1716 putative proton-translocating NADH-quinone oxidoreductase, J subunit	K00339	RUG10358	uncultured Prevotellaceae bacterium
asx:CDL62_01785	RUG10358_prot_485	asx:CDL62_01785 hypothetical protein	K07386	RUG10358	uncultured Prevotellaceae bacterium
pru:PRU_0603	RUG10358_prot_501	pru:PRU_0603 pepO_1; endopeptidase PepO	K07386	RUG10358	uncultured Prevotellaceae bacterium
pru:PRU_0874	RUG10358_prot_553	pru:PRU_0874 transcriptional regulator, LacI family	K02529	RUG10358	uncultured Prevotellaceae bacterium
pru:PRU_0016	RUG10358_prot_621	pru:PRU_0016 ParB-like protein	K03497	RUG10358	uncultured Prevotellaceae bacterium
pru:PRU_0017	RUG10358_prot_622	pru:PRU_0017 ATPase, ParA family	K03496	RUG10358	uncultured Prevotellaceae bacterium
pru:PRU_1070	RUG10358_prot_647	pru:PRU_1070 dcuB; anaerobic C4-dicarboxylate membrane transporter DcuB	K07792	RUG10358	uncultured Prevotellaceae bacterium
pru:PRU_1309	RUG10358_prot_687	pru:PRU_1309 DnaJ family protein	K05516	RUG10358	uncultured Prevotellaceae bacterium
pru:PRU_1311	RUG10358_prot_689	pru:PRU_1311 hydrolase, NUDIX family	K03426	RUG10358	uncultured Prevotellaceae bacterium
pru:PRU_0484	RUG10358_prot_697	pru:PRU_0484 hisA; 1-(5-phosphoribosyl)-5-((5'-phosphoribosylamino)methylideneamino)imidazole-4-carboxamide isomerase	K01814	RUG10358	uncultured Prevotellaceae bacterium
pru:PRU_0483	RUG10358_prot_698	pru:PRU_0483 hisF; imidazoleglycerol phosphate synthase, cyclase subunit	K02500	RUG10358	uncultured Prevotellaceae bacterium
pru:PRU_0479	RUG10358_prot_702	pru:PRU_0479 lysA; diaminopimelate decarboxylase	K01586	RUG10358	uncultured Prevotellaceae bacterium
pru:PRU_0748	RUG10358_prot_722	pru:PRU_0748 rpmB; ribosomal protein L28	K02902	RUG10358	uncultured Prevotellaceae bacterium
pru:PRU_1378	RUG10358_prot_73	pru:PRU_1378 fcl; GDP-L-fucose synthase	K02377	RUG10358	uncultured Prevotellaceae bacterium
pru:PRU_2238	RUG10358_prot_748	pru:PRU_2238 rpmH; ribosomal protein L34	K02914	RUG10358	uncultured Prevotellaceae bacterium
pru:PRU_1224	RUG10358_prot_767	pru:PRU_1224 dapA; dihydrodipicolinate synthase	K01714	RUG10358	uncultured Prevotellaceae bacterium
pru:PRU_1234	RUG10358_prot_792	pru:PRU_1234 conserved hypothetical protein	K07133	RUG10358	uncultured Prevotellaceae bacterium
caby:Cabys_646	RUG10358_prot_882	caby:Cabys_646 alpha-glucosidase	K01187	RUG10358	uncultured Prevotellaceae bacterium
coo:CCU_07510	RUG10358_prot_955	coo:CCU_07510 ABC-type multidrug transport system, ATPase and permease components	K06147	RUG10358	uncultured Prevotellaceae bacterium
[truncated: 12,865 more rows]
