# Supplementary material for: Bovine host genome acts on rumen microbiome function linked to methane emissions
Source: Commun Biol. 2022 Apr 12;5:350. doi: 10.1038/s42003-022-03293-0 (PMC9005536; doi:10.1038/s42003-022-03293-0)
Supplement: Supplementary file 15 — Dataset 12 [file 42003_2022_3293_MOESM15_ESM.xlsx]

## Sheet: SupData12
Supplementary Data 12. Enrichment analysis of the microbial genes host-genomically correlated to methane emissions1 in each Rumen
Uncultured Genome (RUG)2.
RUG Label	Name	Specie	Genus	Family	Order	Class	Phylum	Kingdom	Enrichment3	Number of KEGG
RUG14805	uncultured Sarcina sp.	uncultured Sarcina sp.	Sarcina	Clostridiaceae	Clostridiales	Clostridia	Firmicutes	Bacteria	180	81
RUG10940	uncultured Clostridiales bacterium				Clostridiales	Clostridia	Firmicutes	Bacteria	168	73
RUG12021	uncultured Lachnospiraceae bacterium			Lachnospiraceae	Clostridiales	Clostridia	Firmicutes	Bacteria	147	70
RUG12480	uncultured Lachnospiraceae bacterium			Lachnospiraceae	Clostridiales	Clostridia	Firmicutes	Bacteria	146	71
RUG10082	uncultured Lachnospiraceae bacterium			Lachnospiraceae	Clostridiales	Clostridia	Firmicutes	Bacteria	145	70
RUG14388	uncultured Butyrivibrio sp.	uncultured Butyrivibrio sp.	Butyrivibrio	Lachnospiraceae	Clostridiales	Clostridia	Firmicutes	Bacteria	143	77
RUG11553	uncultured Lachnospiraceae bacterium			Lachnospiraceae	Clostridiales	Clostridia	Firmicutes	Bacteria	143	78
RUG12498	uncultured Lachnospiraceae bacterium			Lachnospiraceae	Clostridiales	Clostridia	Firmicutes	Bacteria	136	72
RUG12161	uncultured Lachnospiraceae bacterium			Lachnospiraceae	Clostridiales	Clostridia	Firmicutes	Bacteria	130	71
RUG13438	uncultured Lachnospiraceae bacterium			Lachnospiraceae	Clostridiales	Clostridia	Firmicutes	Bacteria	129	74
RUG10859	uncultured Butyrivibrio sp.	uncultured Butyrivibrio sp.	Butyrivibrio	Lachnospiraceae	Clostridiales	Clostridia	Firmicutes	Bacteria	128	84
RUG13308	uncultured Lachnospiraceae bacterium			Lachnospiraceae	Clostridiales	Clostridia	Firmicutes	Bacteria	128	66
RUG10135	uncultured Clostridiales bacterium				Clostridiales	Clostridia	Firmicutes	Bacteria	124	65
RUG11960	uncultured Lachnospiraceae bacterium			Lachnospiraceae	Clostridiales	Clostridia	Firmicutes	Bacteria	122	71
RUG10556	uncultured Lachnospiraceae bacterium			Lachnospiraceae	Clostridiales	Clostridia	Firmicutes	Bacteria	116	78
RUG12132	uncultured Lachnospiraceae bacterium			Lachnospiraceae	Clostridiales	Clostridia	Firmicutes	Bacteria	116	75
RUG12263	uncultured Lachnospiraceae bacterium			Lachnospiraceae	Clostridiales	Clostridia	Firmicutes	Bacteria	116	70
RUG11031	uncultured Succiniclasticum sp.	uncultured Succiniclasticum sp.	Succiniclasticum	Acidaminococcaceae	Acidaminococcales	Negativicutes	Firmicutes	Bacteria	116	63
RUG13002	uncultured Lachnospiraceae bacterium			Lachnospiraceae	Clostridiales	Clostridia	Firmicutes	Bacteria	115	60
RUG14475	uncultured Succiniclasticum sp.	uncultured Succiniclasticum sp.	Succiniclasticum	Acidaminococcaceae	Acidaminococcales	Negativicutes	Firmicutes	Bacteria	114	65
RUG14002	uncultured Lachnospiraceae bacterium			Lachnospiraceae	Clostridiales	Clostridia	Firmicutes	Bacteria	113	73
RUG14790	uncultured Succiniclasticum sp.	uncultured Succiniclasticum sp.	Succiniclasticum	Acidaminococcaceae	Acidaminococcales	Negativicutes	Firmicutes	Bacteria	113	62
RUG14467	uncultured Sarcina sp.	uncultured Sarcina sp.	Sarcina	Clostridiaceae	Clostridiales	Clostridia	Firmicutes	Bacteria	110	69
RUG10951	uncultured Succiniclasticum sp.	uncultured Succiniclasticum sp.	Succiniclasticum	Acidaminococcaceae	Acidaminococcales	Negativicutes	Firmicutes	Bacteria	109	70
RUG12369	uncultured Lachnospiraceae bacterium			Lachnospiraceae	Clostridiales	Clostridia	Firmicutes	Bacteria	109	63
RUG10195	uncultured Succinivibrio sp.	uncultured Succinivibrio sp.	Succinivibrio	Succinivibrionaceae	Aeromonadales	Gammaproteobacteria	Proteobacteria	Bacteria	108	55
RUG14808	uncultured Succiniclasticum sp.	uncultured Succiniclasticum sp.	Succiniclasticum	Acidaminococcaceae	Acidaminococcales	Negativicutes	Firmicutes	Bacteria	107	65
RUG14685	uncultured Lachnospiraceae bacterium			Lachnospiraceae	Clostridiales	Clostridia	Firmicutes	Bacteria	107	67
RUG14647	uncultured Lachnospiraceae bacterium			Lachnospiraceae	Clostridiales	Clostridia	Firmicutes	Bacteria	107	67
RUG13918	uncultured Succiniclasticum sp.	uncultured Succiniclasticum sp.	Succiniclasticum	Acidaminococcaceae	Acidaminococcales	Negativicutes	Firmicutes	Bacteria	106	72
RUG12727	uncultured Succiniclasticum sp.	uncultured Succiniclasticum sp.	Succiniclasticum	Acidaminococcaceae	Acidaminococcales	Negativicutes	Firmicutes	Bacteria	106	69
RUG14479	uncultured Lachnospiraceae bacterium			Lachnospiraceae	Clostridiales	Clostridia	Firmicutes	Bacteria	105	68
RUG14335	uncultured Succiniclasticum sp.	uncultured Succiniclasticum sp.	Succiniclasticum	Acidaminococcaceae	Acidaminococcales	Negativicutes	Firmicutes	Bacteria	105	67
RUG10957	uncultured Succiniclasticum sp.	uncultured Succiniclasticum sp.	Succiniclasticum	Acidaminococcaceae	Acidaminococcales	Negativicutes	Firmicutes	Bacteria	105	62
RUG14578	Ruminococcaceae bacterium			Ruminococcaceae	Clostridiales	Clostridia	Firmicutes	Bacteria	105	64
RUG12496	uncultured Succiniclasticum sp.	uncultured Succiniclasticum sp.	Succiniclasticum	Acidaminococcaceae	Acidaminococcales	Negativicutes	Firmicutes	Bacteria	102	68
RUG10024	uncultured Succiniclasticum sp.	uncultured Succiniclasticum sp.	Succiniclasticum	Acidaminococcaceae	Acidaminococcales	Negativicutes	Firmicutes	Bacteria	101	66
RUG14430	uncultured Succiniclasticum sp.	uncultured Succiniclasticum sp.	Succiniclasticum	Acidaminococcaceae	Acidaminococcales	Negativicutes	Firmicutes	Bacteria	99	72
RUG13390	uncultured Bacteroidales bacterium				Bacteroidales	Bacteroidia	Bacteroidetes	Bacteria	96	53
RUG14686	uncultured Methanobrevibacter sp.	uncultured Methanobrevibacter sp.	Methanobrevibacter	Methanobacteriaceae	Methanobacteriales	Methanobacteria	Euryarchaeota	Archaea	93	56
RUG11094	uncultured Succinivibrio sp.	uncultured Succinivibrio sp.	Succinivibrio	Succinivibrionaceae	Aeromonadales	Gammaproteobacteria	Proteobacteria	Bacteria	92	55
RUG10154	uncultured Bacteroidales bacterium				Bacteroidales	Bacteroidia	Bacteroidetes	Bacteria	88	54
RUG11662	uncultured Methanobrevibacter sp.	uncultured Methanobrevibacter sp.	Methanobrevibacter	Methanobacteriaceae	Methanobacteriales	Methanobacteria	Euryarchaeota	Archaea	85	60
RUG12025	uncultured Methanobrevibacter sp.	uncultured Methanobrevibacter sp.	Methanobrevibacter	Methanobacteriaceae	Methanobacteriales	Methanobacteria	Euryarchaeota	Archaea	85	61
RUG14542	uncultured Methanobrevibacter sp.	uncultured Methanobrevibacter sp.	Methanobrevibacter	Methanobacteriaceae	Methanobacteriales	Methanobacteria	Euryarchaeota	Archaea	81	63
RUG14436	uncultured Bacteroidales bacterium				Bacteroidales	Bacteroidia	Bacteroidetes	Bacteria	80	51
RUG14054	uncultured Methanobrevibacter sp.	uncultured Methanobrevibacter sp.	Methanobrevibacter	Methanobacteriaceae	Methanobacteriales	Methanobacteria	Euryarchaeota	Archaea	80	62
RUG12946	uncultured Methanobrevibacter sp.	uncultured Methanobrevibacter sp.	Methanobrevibacter	Methanobacteriaceae	Methanobacteriales	Methanobacteria	Euryarchaeota	Archaea	80	64
RUG11054	uncultured Ruminococcus sp.	uncultured Ruminococcus sp.	Ruminococcus	Ruminococcaceae	Clostridiales	Clostridia	Firmicutes	Bacteria	78	59
RUG12567	uncultured Methanobrevibacter sp.	uncultured Methanobrevibacter sp.	Methanobrevibacter	Methanobacteriaceae	Methanobacteriales	Methanobacteria	Euryarchaeota	Archaea	78	60
RUG12589	uncultured Prevotellaceae bacterium			Prevotellaceae	Bacteroidales	Bacteroidia	Bacteroidetes	Bacteria	78	48
RUG11059	uncultured Aeromonadales bacterium				Aeromonadales	Gammaproteobacteria	Proteobacteria	Bacteria	76	48
RUG11081	uncultured Prevotellaceae bacterium			Prevotellaceae	Bacteroidales	Bacteroidia	Bacteroidetes	Bacteria	75	48
RUG11042	uncultured Methanobrevibacter sp.	uncultured Methanobrevibacter sp.	Methanobrevibacter	Methanobacteriaceae	Methanobacteriales	Methanobacteria	Euryarchaeota	Archaea	75	55
RUG14530	uncultured Bacteroidales bacterium				Bacteroidales	Bacteroidia	Bacteroidetes	Bacteria	73	51
RUG14369	uncultured Bacteroidia bacterium					Bacteroidia	Bacteroidetes	Bacteria	72	42
RUG11075	uncultured Aeromonadales bacterium				Aeromonadales	Gammaproteobacteria	Proteobacteria	Bacteria	71	46
RUG10016	uncultured Lachnospiraceae bacterium			Lachnospiraceae	Clostridiales	Clostridia	Firmicutes	Bacteria	71	58
RUG12093	uncultured Succinivibrio sp.	uncultured Succinivibrio sp.	Succinivibrio	Succinivibrionaceae	Aeromonadales	Gammaproteobacteria	Proteobacteria	Bacteria	71	55
RUG13099	uncultured Methanobrevibacter sp.	uncultured Methanobrevibacter sp.	Methanobrevibacter	Methanobacteriaceae	Methanobacteriales	Methanobacteria	Euryarchaeota	Archaea	70	50
RUG14797	uncultured Prevotellaceae bacterium			Prevotellaceae	Bacteroidales	Bacteroidia	Bacteroidetes	Bacteria	69	39
RUG10369	uncultured Prevotellaceae bacterium			Prevotellaceae	Bacteroidales	Bacteroidia	Bacteroidetes	Bacteria	69	48
RUG14589	uncultured Prevotellaceae bacterium			Prevotellaceae	Bacteroidales	Bacteroidia	Bacteroidetes	Bacteria	69	44
RUG12031	uncultured Prevotellaceae bacterium			Prevotellaceae	Bacteroidales	Bacteroidia	Bacteroidetes	Bacteria	69	43
RUG14579	uncultured Prevotellaceae bacterium			Prevotellaceae	Bacteroidales	Bacteroidia	Bacteroidetes	Bacteria	68	47
RUG13853	uncultured Prevotellaceae bacterium			Prevotellaceae	Bacteroidales	Bacteroidia	Bacteroidetes	Bacteria	67	46
RUG13048	uncultured Bacteroidales bacterium				Bacteroidales	Bacteroidia	Bacteroidetes	Bacteria	67	52
RUG12982	uncultured Methanobrevibacter sp.	uncultured Methanobrevibacter sp.	Methanobrevibacter	Methanobacteriaceae	Methanobacteriales	Methanobacteria	Euryarchaeota	Archaea	67	51
RUG10943	uncultured Prevotellaceae bacterium			Prevotellaceae	Bacteroidales	Bacteroidia	Bacteroidetes	Bacteria	66	43
RUG12181	uncultured Prevotellaceae bacterium			Prevotellaceae	Bacteroidales	Bacteroidia	Bacteroidetes	Bacteria	66	43
RUG11279	uncultured Bacteroidales bacterium				Bacteroidales	Bacteroidia	Bacteroidetes	Bacteria	66	48
RUG10262	uncultured Aeromonadales bacterium				Aeromonadales	Gammaproteobacteria	Proteobacteria	Bacteria	66	52
RUG11734	uncultured Prevotellaceae bacterium			Prevotellaceae	Bacteroidales	Bacteroidia	Bacteroidetes	Bacteria	65	47
RUG13524	uncultured Prevotellaceae bacterium			Prevotellaceae	Bacteroidales	Bacteroidia	Bacteroidetes	Bacteria	65	49
RUG11707	uncultured Prevotellaceae bacterium			Prevotellaceae	Bacteroidales	Bacteroidia	Bacteroidetes	Bacteria	63	45
RUG14572	uncultured Prevotellaceae bacterium			Prevotellaceae	Bacteroidales	Bacteroidia	Bacteroidetes	Bacteria	63	43
RUG13109	uncultured Prevotellaceae bacterium			Prevotellaceae	Bacteroidales	Bacteroidia	Bacteroidetes	Bacteria	63	38
RUG10144	uncultured Prevotellaceae bacterium			Prevotellaceae	Bacteroidales	Bacteroidia	Bacteroidetes	Bacteria	63	50
RUG11664	uncultured Prevotellaceae bacterium			Prevotellaceae	Bacteroidales	Bacteroidia	Bacteroidetes	Bacteria	62	43
RUG11423	uncultured Prevotellaceae bacterium			Prevotellaceae	Bacteroidales	Bacteroidia	Bacteroidetes	Bacteria	62	41
RUG12301	uncultured Prevotellaceae bacterium			Prevotellaceae	Bacteroidales	Bacteroidia	Bacteroidetes	Bacteria	62	43
RUG10300	uncultured Prevotellaceae bacterium			Prevotellaceae	Bacteroidales	Bacteroidia	Bacteroidetes	Bacteria	62	48
RUG10855	uncultured Prevotellaceae bacterium			Prevotellaceae	Bacteroidales	Bacteroidia	Bacteroidetes	Bacteria	61	45
RUG11631	uncultured Prevotellaceae bacterium			Prevotellaceae	Bacteroidales	Bacteroidia	Bacteroidetes	Bacteria	61	43
RUG13978	uncultured Prevotellaceae bacterium			Prevotellaceae	Bacteroidales	Bacteroidia	Bacteroidetes	Bacteria	61	46
RUG12213	uncultured Bacteroidales bacterium				Bacteroidales	Bacteroidia	Bacteroidetes	Bacteria	61	49
RUG12234	uncultured Prevotellaceae bacterium			Prevotellaceae	Bacteroidales	Bacteroidia	Bacteroidetes	Bacteria	60	42
RUG11680	uncultured Prevotellaceae bacterium			Prevotellaceae	Bacteroidales	Bacteroidia	Bacteroidetes	Bacteria	60	45
RUG10044	uncultured Prevotellaceae bacterium			Prevotellaceae	Bacteroidales	Bacteroidia	Bacteroidetes	Bacteria	60	46
RUG10436	uncultured Prevotellaceae bacterium			Prevotellaceae	Bacteroidales	Bacteroidia	Bacteroidetes	Bacteria	60	42
RUG10346	uncultured Prevotellaceae bacterium			Prevotellaceae	Bacteroidales	Bacteroidia	Bacteroidetes	Bacteria	60	43
RUG14503	uncultured Prevotellaceae bacterium			Prevotellaceae	Bacteroidales	Bacteroidia	Bacteroidetes	Bacteria	59	46
RUG12352	uncultured Bacteroidales bacterium				Bacteroidales	Bacteroidia	Bacteroidetes	Bacteria	59	39
RUG14009	uncultured Prevotellaceae bacterium			Prevotellaceae	Bacteroidales	Bacteroidia	Bacteroidetes	Bacteria	58	41
RUG12533	uncultured Prevotellaceae bacterium			Prevotellaceae	Bacteroidales	Bacteroidia	Bacteroidetes	Bacteria	58	42
RUG14443	uncultured Prevotellaceae bacterium			Prevotellaceae	Bacteroidales	Bacteroidia	Bacteroidetes	Bacteria	58	40
RUG12721	uncultured Prevotellaceae bacterium			Prevotellaceae	Bacteroidales	Bacteroidia	Bacteroidetes	Bacteria	58	44
RUG10107	uncultured Prevotella sp.	uncultured Prevotella sp.	Prevotella	Prevotellaceae	Bacteroidales	Bacteroidia	Bacteroidetes	Bacteria	58	45
RUG11092	uncultured Bacteroidales bacterium				Bacteroidales	Bacteroidia	Bacteroidetes	Bacteria	57	48
RUG11392	uncultured Prevotellaceae bacterium			Prevotellaceae	Bacteroidales	Bacteroidia	Bacteroidetes	Bacteria	57	47
RUG14801	uncultured Bacteroidales bacterium				Bacteroidales	Bacteroidia	Bacteroidetes	Bacteria	57	48
RUG11903	uncultured Prevotellaceae bacterium			Prevotellaceae	Bacteroidales	Bacteroidia	Bacteroidetes	Bacteria	57	40
RUG14622	uncultured Prevotellaceae bacterium			Prevotellaceae	Bacteroidales	Bacteroidia	Bacteroidetes	Bacteria	57	43
RUG10306	uncultured Bacteroidales bacterium				Bacteroidales	Bacteroidia	Bacteroidetes	Bacteria	57	47
RUG14519	uncultured Prevotellaceae bacterium			Prevotellaceae	Bacteroidales	Bacteroidia	Bacteroidetes	Bacteria	57	44
RUG12449	uncultured Bacteroidales bacterium				Bacteroidales	Bacteroidia	Bacteroidetes	Bacteria	57	49
RUG14330	uncultured Prevotellaceae bacterium			Prevotellaceae	Bacteroidales	Bacteroidia	Bacteroidetes	Bacteria	56	44
RUG12158	uncultured Prevotella sp.	uncultured Prevotella sp.	Prevotella	Prevotellaceae	Bacteroidales	Bacteroidia	Bacteroidetes	Bacteria	56	42
RUG12297	uncultured Prevotellaceae bacterium			Prevotellaceae	Bacteroidales	Bacteroidia	Bacteroidetes	Bacteria	56	40
RUG11563	uncultured Prevotellaceae bacterium			Prevotellaceae	Bacteroidales	Bacteroidia	Bacteroidetes	Bacteria	56	42
RUG10295	uncultured Prevotellaceae bacterium			Prevotellaceae	Bacteroidales	Bacteroidia	Bacteroidetes	Bacteria	55	44
RUG10002	uncultured Prevotellaceae bacterium			Prevotellaceae	Bacteroidales	Bacteroidia	Bacteroidetes	Bacteria	55	44
RUG10753	uncultured Prevotellaceae bacterium			Prevotellaceae	Bacteroidales	Bacteroidia	Bacteroidetes	Bacteria	55	44
RUG14682	uncultured Bacteroidales bacterium				Bacteroidales	Bacteroidia	Bacteroidetes	Bacteria	55	41
RUG12156	uncultured Prevotellaceae bacterium			Prevotellaceae	Bacteroidales	Bacteroidia	Bacteroidetes	Bacteria	55	42
RUG10292	uncultured Prevotellaceae bacterium			Prevotellaceae	Bacteroidales	Bacteroidia	Bacteroidetes	Bacteria	55	40
RUG14525	uncultured Prevotellaceae bacterium			Prevotellaceae	Bacteroidales	Bacteroidia	Bacteroidetes	Bacteria	55	40
RUG10090	uncultured Prevotellaceae bacterium			Prevotellaceae	Bacteroidales	Bacteroidia	Bacteroidetes	Bacteria	54	45
RUG14004	uncultured Bacteroidales bacterium				Bacteroidales	Bacteroidia	Bacteroidetes	Bacteria	54	39
RUG10880	uncultured Prevotellaceae bacterium			Prevotellaceae	Bacteroidales	Bacteroidia	Bacteroidetes	Bacteria	54	37
RUG13223	uncultured Prevotellaceae bacterium			Prevotellaceae	Bacteroidales	Bacteroidia	Bacteroidetes	Bacteria	54	40
RUG11740	uncultured Prevotellaceae bacterium			Prevotellaceae	Bacteroidales	Bacteroidia	Bacteroidetes	Bacteria	54	43
RUG12985	uncultured Prevotellaceae bacterium			Prevotellaceae	Bacteroidales	Bacteroidia	Bacteroidetes	Bacteria	54	37
RUG10358	uncultured Prevotellaceae bacterium			Prevotellaceae	Bacteroidales	Bacteroidia	Bacteroidetes	Bacteria	54	39
RUG13019	uncultured Bacteroidales bacterium				Bacteroidales	Bacteroidia	Bacteroidetes	Bacteria	54	41
RUG11095	uncultured Prevotellaceae bacterium			Prevotellaceae	Bacteroidales	Bacteroidia	Bacteroidetes	Bacteria	54	42
RUG12325	uncultured Prevotellaceae bacterium			Prevotellaceae	Bacteroidales	Bacteroidia	Bacteroidetes	Bacteria	54	45
RUG14812	uncultured Prevotellaceae bacterium			Prevotellaceae	Bacteroidales	Bacteroidia	Bacteroidetes	Bacteria	53	45
RUG11017	uncultured Prevotellaceae bacterium			Prevotellaceae	Bacteroidales	Bacteroidia	Bacteroidetes	Bacteria	53	44
RUG11607	uncultured Prevotellaceae bacterium			Prevotellaceae	Bacteroidales	Bacteroidia	Bacteroidetes	Bacteria	53	46
RUG13120	uncultured Prevotellaceae bacterium			Prevotellaceae	Bacteroidales	Bacteroidia	Bacteroidetes	Bacteria	53	46
RUG11679	uncultured Prevotellaceae bacterium			Prevotellaceae	Bacteroidales	Bacteroidia	Bacteroidetes	Bacteria	53	45
RUG10014	uncultured Prevotellaceae bacterium			Prevotellaceae	Bacteroidales	Bacteroidia	Bacteroidetes	Bacteria	53	45
RUG11071	uncultured Prevotellaceae bacterium			Prevotellaceae	Bacteroidales	Bacteroidia	Bacteroidetes	Bacteria	52	41
RUG12199	uncultured Prevotellaceae bacterium			Prevotellaceae	Bacteroidales	Bacteroidia	Bacteroidetes	Bacteria	52	43
RUG11018	uncultured Prevotellaceae bacterium			Prevotellaceae	Bacteroidales	Bacteroidia	Bacteroidetes	Bacteria	52	40
RUG11769	uncultured Prevotellaceae bacterium			Prevotellaceae	Bacteroidales	Bacteroidia	Bacteroidetes	Bacteria	52	39
RUG14591	uncultured Bacteroidales bacterium				Bacteroidales	Bacteroidia	Bacteroidetes	Bacteria	52	41
RUG14561	uncultured Prevotellaceae bacterium			Prevotellaceae	Bacteroidales	Bacteroidia	Bacteroidetes	Bacteria	52	38
RUG12040	uncultured Prevotellaceae bacterium			Prevotellaceae	Bacteroidales	Bacteroidia	Bacteroidetes	Bacteria	52	43
RUG11026	uncultured Prevotellaceae bacterium			Prevotellaceae	Bacteroidales	Bacteroidia	Bacteroidetes	Bacteria	51	41
RUG10221	uncultured Prevotellaceae bacterium			Prevotellaceae	Bacteroidales	Bacteroidia	Bacteroidetes	Bacteria	51	43
RUG12608	uncultured Prevotellaceae bacterium			Prevotellaceae	Bacteroidales	Bacteroidia	Bacteroidetes	Bacteria	51	44
RUG11345	uncultured Prevotellaceae bacterium			Prevotellaceae	Bacteroidales	Bacteroidia	Bacteroidetes	Bacteria	51	38
RUG10041	uncultured Bacteroidales bacterium				Bacteroidales	Bacteroidia	Bacteroidetes	Bacteria	51	42
RUG12408	uncultured Prevotellaceae bacterium			Prevotellaceae	Bacteroidales	Bacteroidia	Bacteroidetes	Bacteria	51	47
RUG10746	uncultured Prevotellaceae bacterium			Prevotellaceae	Bacteroidales	Bacteroidia	Bacteroidetes	Bacteria	51	39
RUG11474	uncultured Prevotellaceae bacterium			Prevotellaceae	Bacteroidales	Bacteroidia	Bacteroidetes	Bacteria	51	37
RUG11533	uncultured Prevotellaceae bacterium			Prevotellaceae	Bacteroidales	Bacteroidia	Bacteroidetes	Bacteria	50	44
RUG10402	uncultured Prevotellaceae bacterium			Prevotellaceae	Bacteroidales	Bacteroidia	Bacteroidetes	Bacteria	50	41
RUG10994	uncultured Prevotellaceae bacterium			Prevotellaceae	Bacteroidales	Bacteroidia	Bacteroidetes	Bacteria	50	36
RUG10049	uncultured Prevotellaceae bacterium			Prevotellaceae	Bacteroidales	Bacteroidia	Bacteroidetes	Bacteria	50	41
RUG11564	uncultured Prevotellaceae bacterium			Prevotellaceae	Bacteroidales	Bacteroidia	Bacteroidetes	Bacteria	50	37
RUG10326	uncultured Prevotellaceae bacterium			Prevotellaceae	Bacteroidales	Bacteroidia	Bacteroidetes	Bacteria	50	38
RUG12436	uncultured Bacteroidales bacterium				Bacteroidales	Bacteroidia	Bacteroidetes	Bacteria	50	43
RUG12159	uncultured Bacteroidales bacterium				Bacteroidales	Bacteroidia	Bacteroidetes	Bacteria	50	37
RUG11051	uncultured Prevotellaceae bacterium			Prevotellaceae	Bacteroidales	Bacteroidia	Bacteroidetes	Bacteria	50	39
RUG14501	uncultured Prevotellaceae bacterium			Prevotellaceae	Bacteroidales	Bacteroidia	Bacteroidetes	Bacteria	50	37
RUG12681	uncultured Bacteroidales bacterium				Bacteroidales	Bacteroidia	Bacteroidetes	Bacteria	50	41
RUG10047	uncultured Bacteroidales bacterium				Bacteroidales	Bacteroidia	Bacteroidetes	Bacteria	50	43
RUG10941	uncultured Prevotellaceae bacterium			Prevotellaceae	Bacteroidales	Bacteroidia	Bacteroidetes	Bacteria	49	40
RUG13774	uncultured Prevotellaceae bacterium			Prevotellaceae	Bacteroidales	Bacteroidia	Bacteroidetes	Bacteria	49	36
RUG10433	uncultured Prevotellaceae bacterium			Prevotellaceae	Bacteroidales	Bacteroidia	Bacteroidetes	Bacteria	49	38
RUG13624	uncultured Prevotellaceae bacterium			Prevotellaceae	Bacteroidales	Bacteroidia	Bacteroidetes	Bacteria	49	37
RUG12014	uncultured Prevotellaceae bacterium			Prevotellaceae	Bacteroidales	Bacteroidia	Bacteroidetes	Bacteria	49	41
RUG11421	uncultured Prevotellaceae bacterium			Prevotellaceae	Bacteroidales	Bacteroidia	Bacteroidetes	Bacteria	49	43
RUG12620	uncultured Prevotellaceae bacterium			Prevotellaceae	Bacteroidales	Bacteroidia	Bacteroidetes	Bacteria	49	40
RUG10083	uncultured Prevotellaceae bacterium			Prevotellaceae	Bacteroidales	Bacteroidia	Bacteroidetes	Bacteria	49	39
RUG10193	uncultured Prevotellaceae bacterium			Prevotellaceae	Bacteroidales	Bacteroidia	Bacteroidetes	Bacteria	48	39
RUG10349	uncultured Prevotellaceae bacterium			Prevotellaceae	Bacteroidales	Bacteroidia	Bacteroidetes	Bacteria	48	37
RUG10467	uncultured Bacteroidales bacterium				Bacteroidales	Bacteroidia	Bacteroidetes	Bacteria	48	36
RUG10431	uncultured Prevotellaceae bacterium			Prevotellaceae	Bacteroidales	Bacteroidia	Bacteroidetes	Bacteria	48	41
RUG11642	uncultured Prevotellaceae bacterium			Prevotellaceae	Bacteroidales	Bacteroidia	Bacteroidetes	Bacteria	48	36
RUG12058	uncultured Prevotellaceae bacterium			Prevotellaceae	Bacteroidales	Bacteroidia	Bacteroidetes	Bacteria	48	40
RUG10726	uncultured Prevotella sp.	uncultured Prevotella sp.	Prevotella	Prevotellaceae	Bacteroidales	Bacteroidia	Bacteroidetes	Bacteria	48	38
RUG14348	uncultured Bacteroidales bacterium				Bacteroidales	Bacteroidia	Bacteroidetes	Bacteria	48	38
RUG10775	uncultured Prevotellaceae bacterium			Prevotellaceae	Bacteroidales	Bacteroidia	Bacteroidetes	Bacteria	47	36
RUG10426	uncultured Prevotellaceae bacterium			Prevotellaceae	Bacteroidales	Bacteroidia	Bacteroidetes	Bacteria	47	37
RUG11284	uncultured Bacteroidales bacterium				Bacteroidales	Bacteroidia	Bacteroidetes	Bacteria	47	39
RUG10791	uncultured Prevotellaceae bacterium			Prevotellaceae	Bacteroidales	Bacteroidia	Bacteroidetes	Bacteria	47	38
RUG10013	uncultured Bacteroidales bacterium				Bacteroidales	Bacteroidia	Bacteroidetes	Bacteria	47	37
RUG14488	uncultured Bacteroidales bacterium				Bacteroidales	Bacteroidia	Bacteroidetes	Bacteria	47	41
RUG13179	uncultured Prevotellaceae bacterium			Prevotellaceae	Bacteroidales	Bacteroidia	Bacteroidetes	Bacteria	46	33
RUG14016	uncultured Bacteroidales bacterium				Bacteroidales	Bacteroidia	Bacteroidetes	Bacteria	46	39
RUG11782	uncultured Bacteroidales bacterium				Bacteroidales	Bacteroidia	Bacteroidetes	Bacteria	46	38
RUG10461	uncultured Prevotellaceae bacterium			Prevotellaceae	Bacteroidales	Bacteroidia	Bacteroidetes	Bacteria	45	36
RUG11053	uncultured Bacteroidales bacterium				Bacteroidales	Bacteroidia	Bacteroidetes	Bacteria	45	40
RUG12344	uncultured Bacteroidales bacterium				Bacteroidales	Bacteroidia	Bacteroidetes	Bacteria	45	36
RUG10457	uncultured Prevotellaceae bacterium			Prevotellaceae	Bacteroidales	Bacteroidia	Bacteroidetes	Bacteria	45	38
RUG14403	uncultured Bacteroidales bacterium				Bacteroidales	Bacteroidia	Bacteroidetes	Bacteria	45	35
RUG13876	uncultured Bacteroidales bacterium				Bacteroidales	Bacteroidia	Bacteroidetes	Bacteria	45	34
RUG13277	uncultured Bacteroidales bacterium				Bacteroidales	Bacteroidia	Bacteroidetes	Bacteria	44	40
RUG12758	uncultured Prevotellaceae bacterium			Prevotellaceae	Bacteroidales	Bacteroidia	Bacteroidetes	Bacteria	44	33
RUG13388	uncultured Prevotellaceae bacterium			Prevotellaceae	Bacteroidales	Bacteroidia	Bacteroidetes	Bacteria	44	38
RUG12581	uncultured Prevotellaceae bacterium			Prevotellaceae	Bacteroidales	Bacteroidia	Bacteroidetes	Bacteria	44	34
RUG10771	uncultured Prevotellaceae bacterium			Prevotellaceae	Bacteroidales	Bacteroidia	Bacteroidetes	Bacteria	44	37
RUG14726	uncultured Prevotellaceae bacterium			Prevotellaceae	Bacteroidales	Bacteroidia	Bacteroidetes	Bacteria	44	39
RUG10086	uncultured Bacteroidales bacterium				Bacteroidales	Bacteroidia	Bacteroidetes	Bacteria	43	33
RUG12479	uncultured Bacteroidales bacterium				Bacteroidales	Bacteroidia	Bacteroidetes	Bacteria	43	35
RUG11517	uncultured Prevotellaceae bacterium			Prevotellaceae	Bacteroidales	Bacteroidia	Bacteroidetes	Bacteria	43	35
RUG12009	uncultured Prevotellaceae bacterium			Prevotellaceae	Bacteroidales	Bacteroidia	Bacteroidetes	Bacteria	43	34
RUG11485	uncultured Prevotellaceae bacterium			Prevotellaceae	Bacteroidales	Bacteroidia	Bacteroidetes	Bacteria	43	33
RUG10185	uncultured Prevotellaceae bacterium			Prevotellaceae	Bacteroidales	Bacteroidia	Bacteroidetes	Bacteria	43	36
RUG12374	uncultured Prevotellaceae bacterium			Prevotellaceae	Bacteroidales	Bacteroidia	Bacteroidetes	Bacteria	42	35
RUG10395	uncultured Prevotellaceae bacterium			Prevotellaceae	Bacteroidales	Bacteroidia	Bacteroidetes	Bacteria	42	34
RUG11532	uncultured Prevotellaceae bacterium			Prevotellaceae	Bacteroidales	Bacteroidia	Bacteroidetes	Bacteria	42	34
RUG13483	uncultured Prevotellaceae bacterium			Prevotellaceae	Bacteroidales	Bacteroidia	Bacteroidetes	Bacteria	42	37
RUG13341	uncultured Bacteroidales bacterium				Bacteroidales	Bacteroidia	Bacteroidetes	Bacteria	42	39
RUG14414	uncultured Prevotella sp.	uncultured Prevotella sp.	Prevotella	Prevotellaceae	Bacteroidales	Bacteroidia	Bacteroidetes	Bacteria	42	35
RUG14468	uncultured Prevotellaceae bacterium			Prevotellaceae	Bacteroidales	Bacteroidia	Bacteroidetes	Bacteria	41	37
RUG11495	uncultured Prevotellaceae bacterium			Prevotellaceae	Bacteroidales	Bacteroidia	Bacteroidetes	Bacteria	41	31
RUG10616	uncultured Prevotellaceae bacterium			Prevotellaceae	Bacteroidales	Bacteroidia	Bacteroidetes	Bacteria	41	34
RUG10725	uncultured Prevotellaceae bacterium			Prevotellaceae	Bacteroidales	Bacteroidia	Bacteroidetes	Bacteria	41	34
RUG10954	uncultured Bacteroidales bacterium				Bacteroidales	Bacteroidia	Bacteroidetes	Bacteria	40	36
RUG10727	uncultured Bacteroidales bacterium				Bacteroidales	Bacteroidia	Bacteroidetes	Bacteria	40	35
RUG10315	uncultured Prevotellaceae bacterium			Prevotellaceae	Bacteroidales	Bacteroidia	Bacteroidetes	Bacteria	40	32
RUG12381	uncultured Clostridiales bacterium				Clostridiales	Clostridia	Firmicutes	Bacteria	40	36
RUG10335	uncultured Bacteroidales bacterium				Bacteroidales	Bacteroidia	Bacteroidetes	Bacteria	40	34
RUG14466	uncultured Bacteroidales bacterium				Bacteroidales	Bacteroidia	Bacteroidetes	Bacteria	39	36
RUG13113	uncultured Prevotellaceae bacterium			Prevotellaceae	Bacteroidales	Bacteroidia	Bacteroidetes	Bacteria	38	31
RUG12212	uncultured Prevotellaceae bacterium			Prevotellaceae	Bacteroidales	Bacteroidia	Bacteroidetes	Bacteria	36	31
RUG10360	uncultured Prevotellaceae bacterium			Prevotellaceae	Bacteroidales	Bacteroidia	Bacteroidetes	Bacteria	36	30
RUG13501	uncultured Prevotellaceae bacterium			Prevotellaceae	Bacteroidales	Bacteroidia	Bacteroidetes	Bacteria	34	28
RUG11270	uncultured Bacteroidales bacterium				Bacteroidales	Bacteroidia	Bacteroidetes	Bacteria	31	26
RUG10744	uncultured Bacteroidales bacterium				Bacteroidales	Bacteroidia	Bacteroidetes	Bacteria	30	21
1Microbial genes genomically correlated with CH4 based on the probability of the marginal posterior distribution of the
estimate of being higher than 0 if rgCH4 is positive or lower than 0 if rgCH4 is negative (P0) ≥ 0.95
2Only RUGs identified in more than 200 animals out of the 283 used in he study of Stewart et al., 2019 are considered.
Stewart, R. D. et al. Compendium of 4,941 rumen metagenome-assembled genomes for rumen microbiome biology and
enzyme discovery. Nat. Biotechnol. 37, 953–961 (2019)
3Enrichment analysis based on counting the frequency of unique proteins classified into the KEGG orthologous groups
(or microbial genes) genomically correlated with methane emissions mapping in each RUG
