# Supplementary material for: Bovine host genome acts on rumen microbiome function linked to methane emissions
Source: Commun Biol. 2022 Apr 12;5:350. doi: 10.1038/s42003-022-03293-0 (PMC9005536; doi:10.1038/s42003-022-03293-0)
Supplement: Supplementary file 16 — Dataset 13 [file 42003_2022_3293_MOESM16_ESM.xlsx]

## Sheet: SupData13
Supplementary Data 13. Correlated responses1 to selection in methane (CH4) emissions after selection for each microbial genus/RUG/gene abundance with a probability (P0)≥0.95 of being host-genomically correlated with CH42.
Microbial gene/genera	Correlated response (g CH4/kg dry matter intake)3	P0	Correlated response (percentage of the average of CH4/kg dry matter intake)	Description/Phyla	Short Name/Kingdom	Microbial biological process5
K02906	0.944009	0.971379	4.91671	large subunit ribosomal protein L3	RP-L3, MRPL3, rplC	Genetic Information processes
K02377	0.907063	0.983877	4.72428	GDP-L-fucose synthase	TSTA3, fcl	Microbial communication and host-microbiome interaction
K02916	0.884812	0.975503	4.60839	large subunit ribosomal protein L35	RP-L35, MRPL35, rpmI	Genetic Information processes
K02950	0.855512	0.975753	4.45579	small subunit ribosomal protein S12	RP-S12, MRPS12, rpsL	Genetic Information processes
K02933	0.836458	0.956005	4.35655	large subunit ribosomal protein L6	RP-L6, MRPL6, rplF	Genetic Information processes
K02892	0.830439	0.95663	4.3252	large subunit ribosomal protein L23	RP-L23, MRPL23, rplW	Genetic Information processes
K02902	0.821255	0.970004	4.27737	large subunit ribosomal protein L28	RP-L28, MRPL28, rpmB	Genetic Information processes
K05516	0.815517	0.972878	4.24748	curved DNA-binding protein	cbpA	Genetic Information processes
K02961	0.741968	0.980627	3.86442	small subunit ribosomal protein S17	RP-S17, MRPS17, rpsQ	Genetic Information processes
K01858	0.68966	0.966629	3.59198	myo-inositol-1-phosphate synthase	INO1, ISYNA1	Metabolism (other than methane)
K02946	0.68657	0.945882	3.57589	small subunit ribosomal protein S10	RP-S10, MRPS10, rpsJ	Genetic Information processes
K02914	0.658118	0.953131	3.4277	large subunit ribosomal protein L34	RP-L34, MRPL34, rpmH	Genetic Information processes
K07386	0.651494	0.946132	3.3932	putative endopeptidase	pepO	Microbial communication and host-microbiome interaction
K02886	0.63212	0.96213	3.29229	large subunit ribosomal protein L2	RP-L2, MRPL2, rplB	Genetic Information processes
K00339	0.618917	0.952256	3.22353	NADH-quinone oxidoreductase subunit J	nuoJ	Metabolism (other than methane)
K07792	0.562312	0.960505	2.92871	anaerobic C4-dicarboxylate transporter DcuB	dcuB	Microbial communication and host-microbiome interaction
K07133	0.450934	0.964004	2.34862	uncharacterized protein	K07133	Others
K00033	-0.38651	0.96088	-2.01307	6-phosphogluconate dehydrogenase	PGD, gnd, gntZ	Metabolism (other than methane)
K00766	-0.42696	0.947882	-2.22375	anthranilate phosphoribosyltransferase	trpD	Metabolism (other than methane)
K01995	-0.457496	0.953756	-2.38279	branched-chain amino acid transport system ATP-binding protein	livG	Microbial communication and host-microbiome interaction
K01997	-0.460817	0.977003	-2.40009	branched-chain amino acid transport system permease protein	livH	Microbial communication and host-microbiome interaction
K03856	-0.493394	0.949256	-2.56976	3-deoxy-7-phosphoheptulonate synthase	AROA2, aroA	Metabolism (other than methane)
K00616	-0.496777	0.984877	-2.58738	transaldolase	E2.2.1.2, talA, talB	Metabolism (other than methane)
K00549	-0.501935	0.948131	-2.61424	5-methyltetrahydropteroyltriglutamate--homocysteine methyltransferase	metE	Metabolism (other than methane)
K07118	-0.507482	0.950381	-2.64314	uncharacterized protein	K07118	Others
K03426	-0.509315	0.967379	-2.65268	NAD+ diphosphatase	E3.6.1.22, NUDT12, nudC	Genetic Information processes
K02433	-0.51166	0.971379	-2.66489	aspartyl-tRNA(Asn)/glutamyl-tRNA(Gln) amidotransferase subunit A	gatA, QRSL1	Genetic Information processes
K10254	-0.517963	0.948381	-2.69772	oleate hydratase	ohyA, sph	Metabolism (other than methane)
K00937	-0.521514	0.952756	-2.71622	polyphosphate kinase	ppk	Genetic Information processes
K01754	-0.525561	0.956005	-2.7373	threonine dehydratase	E4.3.1.19, ilvA, tdcB	Metabolism (other than methane)
K01586	-0.529213	0.953256	-2.75632	diaminopimelate decarboxylase	lysA	Metabolism (other than methane)
K10243	-0.530604	0.968629	-2.76356	Null	Null	Metabolism (other than methane)
K12574	-0.547723	0.988376	-2.85272	ribonuclease J	rnj	Genetic Information processes
K01737	-0.552547	0.949631	-2.87785	6-pyruvoyltetrahydropterin/6-carboxytetrahydropterin synthase	queD, ptpS, PTS	Metabolism (other than methane)
K01999	-0.566012	0.963255	-2.94798	branched-chain amino acid transport system substrate-binding protein	livK	Microbial communication and host-microbiome interaction
K03496	-0.583497	0.967504	-3.03905	chromosome partitioning protein	parA, soj	Microbial communication and host-microbiome interaction
K00048	-0.583599	0.966754	-3.03958	lactaldehyde reductase	fucO	Metabolism (other than methane)
K02500	-0.586215	0.948756	-3.05321	imidazole glycerol-phosphate synthase subunit HisF	hisF	Metabolism (other than methane)
K04517	-0.587811	0.980377	-3.06152	prephenate dehydrogenase	tyrA2	Metabolism (other than methane)
K08483	-0.598786	0.96313	-3.11868	phosphotransferase system, enzyme I, PtsI	PTS-EI.PTSI, ptsI	Metabolism (other than methane)
K03687	-0.601016	0.946257	-3.13029	molecular chaperone GrpE	GRPE	Microbial communication and host-microbiome interaction
K01814	-0.606502	0.974003	-3.15886	phosphoribosylformimino-5-aminoimidazole carboxamide ribotide isomerase	hisA	Metabolism (other than methane)
K07301	-0.612973	0.950631	-3.19257	cation:H+ antiporter	yrbG	Microbial communication and host-microbiome interaction
K01945	-0.614163	0.953131	-3.19876	phosphoribosylamine---glycine ligase	purD	Metabolism (other than methane)
K02025	-0.620506	0.969254	-3.2318	multiple sugar transport system permease protein	ABC.MS.P	Metabolism (other than methane)
K00690	-0.621219	0.992251	-3.23552	sucrose phosphorylase	E2.4.1.7	Metabolism (other than methane)
K00248	-0.626342	0.987752	-3.2622	butyryl-CoA dehydrogenase [EC:1.3.8.1]	ACADS, bcd	Metabolism (other than methane)
K02035	-0.631405	0.974878	-3.28857	peptide/nickel transport system substrate-binding protein	ABC.PE.S	Microbial communication and host-microbiome interaction
K06199	-0.632496	0.960005	-3.29425	fluoride export	crcB, FEX	Microbial communication and host-microbiome interaction
K04487	-0.636178	0.975753	-3.31343	cysteine desulfurase	iscS, NFS1	Metabolism (other than methane)
K02031	-0.648788	0.95988	-3.37911	peptide/nickel transport system ATP-binding protein	ABC.PE.A	Microbial communication and host-microbiome interaction
K07560	-0.652098	0.96138	-3.39634	D-aminoacyl-tRNA deacylase	dtd, DTD	Genetic Information processes
K06871	-0.652487	0.967754	-3.39837	uncharacterized protein	K06871	Microbial communication and host-microbiome interaction
K02006	-0.663072	0.970504	-3.4535	cobalt/nickel transport system ATP-binding protein	cbiO	Microbial communication and host-microbiome interaction
K00074	-0.66431	0.965504	-3.45995	3-hydroxybutyryl-CoA dehydrogenase	paaH, hbd, fadB, mmgB	Metabolism (other than methane)
K03431	-0.66839	0.989001	-3.4812	phosphoglucosamine mutase	glmM	Metabolism (other than methane)
K04069	-0.669088	0.978128	-3.48483	pyruvate formate lyase activating enzyme	pflA, pflC, pflE	Microbial communication and host-microbiome interaction
K02440	-0.672064	0.958005	-3.50034	glycerol uptake facilitator protein	GLPF	Metabolism (other than methane)
K03407	-0.676611	0.957005	-3.52402	two-component system, chemotaxis family, sensor kinase CheA	cheA	Microbial communication and host-microbiome interaction
K02071	-0.677643	0.978128	-3.52939	D-methionine transport system ATP-binding protein	metN	Microbial communication and host-microbiome interaction
K01695	-0.680613	0.976378	-3.54486	tryptophan synthase alpha chain	trpA	Metabolism (other than methane)
K01151	-0.681477	0.970504	-3.54936	deoxyribonuclease IV	nfo	Genetic Information processes
K03744	-0.682815	0.966379	-3.55633	LemA protein	lemA	Metabolism (other than methane)
K02026	-0.683205	0.962255	-3.55836	multiple sugar transport system permease protein	ABC.MS.P1	Metabolism (other than methane)
K03823	-0.683394	0.980752	-3.55934	phosphinothricin acetyltransferase	pat	Microbial communication and host-microbiome interaction
K02034	-0.68444	0.95988	-3.56479	peptide/nickel transport system permease protein	ABC.PE.P1	Microbial communication and host-microbiome interaction
K07024	-0.689359	0.953506	-3.59041	sucrose-6-phosphatase	SPP	Metabolism (other than methane)
K01714	-0.691914	0.964629	-3.60372	4-hydroxy-tetrahydrodipicolinate synthase	dapA	Microbial communication and host-microbiome interaction
K01571	-0.693269	0.955881	-3.61077	oxaloacetate decarboxylase (Na+ extruding) subunit alpha	oadA	Metabolism (other than methane)
K01657	-0.693299	0.946257	-3.61093	anthranilate synthase component I	trpE	Microbial communication and host-microbiome interaction
K02030	-0.703777	0.981002	-3.66551	polar amino acid transport system substrate-binding prote	ABC.PA.S	Microbial communication and host-microbiome interaction
K11780	-0.705325	0.964504	-3.67357	7,8-didemethyl-8-hydroxy-5-deazariboflavin synthase	cofG	Methane Metabolism
K03704	-0.709687	0.989876	-3.69628	cold shock protein	cspA	Genetic Information processes
K00611	-0.71033	0.979753	-3.69964	ornithine carbamoyltransferase	OTC, argF, argI	Metabolism (other than methane)
K03724	-0.718097	0.972753	-3.74009	ATP-dependent helicase Lhr and Lhr-like helicase	lhr	Genetic Information processes
K00763	-0.718896	0.976003	-3.74425	nicotinate phosphoribosyltransferase	pncB, NAPRT1	Metabolism (other than methane)
K03524	-0.719209	0.955881	-3.74588	BirA family transcriptional regulator, biotin operon repressor / biotin--[acetyl-CoA-carboxylase] ligase	birA	Genetic Information processes
K01193	-0.724507	0.977503	-3.77347	beta-fructofuranosidase	INV, sacA	Metabolism (other than methane)
K03177	-0.724973	0.981627	-3.7759	tRNA pseudouridine55 synthase	truB, PUS4, TRUB1	Genetic Information processes
K02028	-0.733967	0.99675	-3.82274	polar amino acid transport system ATP-binding protein	ABC.PA.A	Microbial communication and host-microbiome interaction
K01442	-0.735709	0.964629	-3.83182	choloylglycine hydrolase	cbh	Microbial communication and host-microbiome interaction
K02529	-0.741553	0.95763	-3.86226	LacI family transcriptional regulator	lacI, galR	Genetic Information processes
K06147	-0.747537	0.990251	-3.89342	ATP-binding cassette, subfamily B, bacterial	ABCB-BAC	Microbial communication and host-microbiome interaction
K05350	-0.750058	0.96313	-3.90655	beta-glucosidase	bglB	Metabolism (other than methane)
K00595	-0.750537	0.977253	-3.90905	precorrin-6Y C5,15-methyltransferase (decarboxylating)	cobL	Metabolism (other than methane)
K03308	-0.756393	0.975628	-3.93955	neurotransmitter:Na+ symporter, NSS family	TC.NSS	Microbial communication and host-microbiome interaction
K03497	-0.759328	0.991001	-3.95483	ParB family transcriptional regulator, chromosome partitioning protein	parB, spo0J	Genetic Information processes
K01715	-0.771932	0.950756	-4.02048	enoyl-CoA hydratase	crt	Metabolism (other than methane)
K01938	-0.773407	0.977503	-4.02816	formate--tetrahydrofolate ligase	fhs	Metabolism (other than methane)
K02027	-0.776083	0.960505	-4.0421	multiple sugar transport system substrate-binding protein	ABC.MS.S	Metabolism (other than methane)
K01966	-0.779292	0.948631	-4.05881	propionyl-CoA carboxylase beta chain [EC:6.4.1.3 2.1.3.15]	PCCB, pccB	Metabolism (other than methane)
K00941	-0.785059	0.977753	-4.08885	hydroxymethylpyrimidine/phosphomethylpyrimidine kinase	thiD	Metabolism (other than methane)
K01012	-0.78565	0.970879	-4.09193	biotin synthase	bioB	Metabolism (other than methane)
K00558	-0.806004	0.950131	-4.19794	DNA (cytosine-5)-methyltransferase 1	DNMT1, dcm	Genetic Information processes
K02435	-0.807146	0.987752	-4.20389	aspartyl-tRNA(Asn)/glutamyl-tRNA(Gln) amidotransferase subunit C [EC:6.3.5.6 6.3.5.7]	gatC, GATC	Genetic Information processes
K02073	-0.818142	0.981252	-4.26116	D-methionine transport system substrate-binding protein	metQ	Microbial communication and host-microbiome interaction
K03763	-0.842964	0.980877	-4.39044	DNA polymerase III subunit alpha, Gram-positive type	polC	Genetic Information processes
K04488	-0.853801	0.990376	-4.44688	nitrogen fixation protein NifU and related protein	iscU, nifU	Microbial communication and host-microbiome interaction
K03406	-0.878384	0.977628	-4.57492	methyl-accepting chemotaxis protein	mcp	Microbial communication and host-microbiome interaction
K03688	-0.891709	0.991751	-4.64432	ubiquinone biosynthesis protein	ubiB, aarF	Microbial communication and host-microbiome interaction
K02008	-0.904467	0.995626	-4.71077	cobalt/nickel transport system permease protein	cbiQ	Microbial communication and host-microbiome interaction
K03699	-0.905767	0.974878	-4.71754	putative hemolysin	tlyC	Microbial communication and host-microbiome interaction
K03499	-0.914291	0.95963	-4.76193	trk system potassium uptake protein	trkA, ktrA	Microbial communication and host-microbiome interaction
K10773	-0.925858	0.996	-4.82218	endonuclease III [EC:4.2.99.18]	NTH	Genetic Information processes
K01978	-0.931554	0.988376	-4.85184	M1 RNA	rnpB	Genetic Information processes
K01533	-0.935199	0.986377	-4.87083	P-type Cu2+ transporter	copB	Metabolism (other than methane)
K03072	-0.940821	0.990501	-4.90011	preprotein translocase subunit SecD	secD	Microbial communication and host-microbiome interaction
K07007	-0.941635	0.971629	-4.90435	3-dehydro-bile acid Delta4,6-reductase	baiN	Metabolism (other than methane)
K03074	-0.971849	0.992501	-5.06171	preprotein translocase subunit SecF	secF	Microbial communication and host-microbiome interaction
K00821	-0.979825	0.995376	-5.10325	acetylornithine/N-succinyldiaminopimelate aminotransferase [EC:2.6.1.11 2.6.1.17]	argD	Metabolism (other than methane)
K01681	-0.979844	0.960005	-5.10335	aconitate hydratase	ACO, acnA	Metabolism (other than methane)
K01187	-0.996624	0.988751	-5.19075	alpha-glucosidase	malZ	Metabolism (other than methane)
K02033	-1.01534	0.997125	-5.28825	peptide/nickel transport system permease protein	ABC.PE.P	Microbial communication and host-microbiome interaction
K01749	-1.10735	0.996625	-5.76746	hydroxymethylbilane synthase [EC:2.5.1.61]	hemC, HMBS	Metabolism (other than methane)
K00761	-1.2562	0.989376	-6.5427	uracil phosphoribosyltransferase	upp, UPRT	Metabolism (other than methane)
Geoglobus	0.744152	0.955631	3.87579	Euryarchaeota	Archaea
Methanoregula	-0.738391	0.951256	-3.84579	Euryarchaeota	Archaea
Hoyosella	0.650078	0.947382	3.38582	Actinobacteria	Bacteria
Atopobium	-0.935812	0.945757	-4.87402	Actinobacteria	Bacteria
Zunongwangia	0.876127	0.981252	4.56316	Bacteroidetes	Bacteria
Leadbetterella	0.911385	0.975378	4.7468	Bacteroidetes	Bacteria
Proteiniphilum	0.753203	0.974128	3.92293	Bacteroidetes	Bacteria
Dokdonia	0.887735	0.963755	4.62362	Bacteroidetes	Bacteria
Odoribacter	0.741086	0.951131	3.85982	Bacteroidetes	Bacteria
Kandleria	-0.969728	0.988001	-5.05066	Firmicutes	Bacteria
Anaerovibrio	0.824378	0.973378	4.29364	Firmicutes	Bacteria
Blautia	-0.884739	0.96163	-4.60802	Firmicutes	Bacteria
Syntrophobotulus	-0.862291	0.951881	-4.4911	Firmicutes	Bacteria
Dorea	-0.675489	0.947507	-3.51817	Firmicutes	Bacteria
Eubacterium	-0.94633	0.940257	-4.9288	Firmicutes	Bacteria
Methylotenera	0.87667	0.980502	4.56599	Proteobacteria	Bacteria
Ottowia	0.783267	0.966629	4.07952	Proteobacteria	Bacteria
CandidatusHamiltonella	0.805163	0.966504	4.19356	Proteobacteria	Bacteria
Succinivibrio	0.677752	0.966504	3.52996	Proteobacteria	Bacteria
Gynuella	0.832366	0.964629	4.33524	Proteobacteria	Bacteria
Chromohalobacter	0.874774	0.964004	4.55611	Proteobacteria	Bacteria
Psychromonas	0.827965	0.95863	4.31232	Proteobacteria	Bacteria
Acidithiobacillus	0.777428	0.955506	4.0491	Proteobacteria	Bacteria
Kingella	-0.873938	0.946882	-4.55176	Proteobacteria	Bacteria
Baudoinia	0.65953	0.970879	3.43505	Ascomycota	Fungi
Moniliophthora	0.773303	0.96288	4.02762	Basidiomycota	Fungi
Fonsecaea	0.863829	0.961005	4.49911	Ascomycota	Fungi
Metschnikowia	0.767902	0.95863	3.99949	Ascomycota	Fungi
Histoplasma	0.733202	0.946382	3.81876	Ascomycota	Fungi
RUG10195	0.561125	0.954131	2.92253	uncultured Succinivibrio sp.	Bacteria
RUG12199	0.796604	0.992126	4.14898	uncultured Prevotellaceae bacterium	Bacteria
RUG11026	0.511882	0.985127	2.66605	uncultured Prevotellaceae bacterium	Bacteria
RUG12181	0.787739	0.979378	4.10281	uncultured Prevotellaceae bacterium	Bacteria
RUG10457	0.916341	0.976378	4.77261	uncultured Prevotellaceae bacterium	Bacteria
RUG12156	0.645257	0.975128	3.36071	uncultured Prevotellaceae bacterium	Bacteria
RUG10292	0.550687	0.971754	2.86816	uncultured Prevotellaceae bacterium	Bacteria
RUG11018	0.490389	0.960505	2.55411	uncultured Prevotellaceae bacterium	Bacteria
RUG11423	0.405278	0.952631	2.11083	uncultured Prevotellaceae bacterium	Bacteria
RUG10315	0.388362	0.949881	2.02272	uncultured Prevotellaceae bacterium	Bacteria
RUG10193	0.359545	0.946507	1.87263	uncultured Prevotellaceae bacterium	Bacteria
RUG11662	-0.897227	0.988001	-4.67306	uncultured Methanobrevibacter sp.	Archaea
RUG12982	0.604746	0.987502	3.14972	uncultured Methanobrevibacter sp.	Archaea
RUG11042	-0.985656	0.95663	-5.13363	uncultured Methanobrevibacter sp.	Archaea
RUG14054	-0.814381	0.955006	-4.24157	uncultured Methanobrevibacter sp.	Archaea
RUG14686	-0.935742	0.949881	-4.87366	uncultured Methanobrevibacter sp.	Archaea
RUG13438	-0.517333	0.946007	-2.69445	uncultured Lachnospiraceae bacterium	Bacteria
RUG10940	-0.870175	0.972878	-4.53216	uncultured Clostridiales bacterium	Bacteria
RUG13019	0.851113	0.990751	4.43288	uncultured Bacteroidales bacterium	Bacteria
RUG10041	-0.545008	0.978628	-2.83858	uncultured Bacteroidales bacterium	Bacteria
RUG10306	-0.490686	0.96238	-2.55566	uncultured Bacteroidales bacterium	Bacteria
RUG12436	0.546264	0.950381	2.84513	uncultured Bacteroidales bacterium	Bacteria
1Correlated response was estimated considering only the own observation in microbial genus/RUG/gene abundance, and using an intensity of selection of 1.156 equivalent to selecting 30% of our population based on each of the microbial criteria.
2Microbial genera, RUGs and genes host-genomically correlated with CH4 are those with its marginal posterior distribution showing a probability of being higher than 0 if the median is positive or lower than 0 if the median is negative (P0) ≥0.95.
3Median of the marginal posterior distribution of the correlated response in CH4 (g/kg DMI).
4Classification of microbial genes based on combined information from KEGG, UniProt and Clusters of Orthologous Groups of proteins (COG) databases.
