# Supplementary material for: Bovine host genome acts on rumen microbiome function linked to methane emissions
Source: Commun Biol. 2022 Apr 12;5:350. doi: 10.1038/s42003-022-03293-0 (PMC9005536; doi:10.1038/s42003-022-03293-0)
Supplement: Supplementary file 17 — Dataset 14 [file 42003_2022_3293_MOESM17_ESM.xlsx]

## Sheet: SupData14
Supplementary Data 14. Microbial genus/RUG/gene abundances recommended for microbiome-driven breeding to mitigate methane (CH4)
emissions showing a relative abundance (RA) > 0.01%, being significantly heritable (BF2 >3 and DIC difference3 < -20) and with a probability
(P0) ≥0.95 of being host-genomically correlated with CH4 emissions.
Genera/KEGG code	Family/Description	Order/Short Name	RA (%)	2h1	BF2	DICfull model - DICmodel without genomic effect3	rgCH44	P05
K11780	7,8-didemethyl-8-hydroxy-5-deazariboflavin synthase [EC:4.3.1.32]	cofG	0.0142212	0.269102	6.84252	-29.5767	-0.714926	0.964504
K10773	endonuclease III [EC:4.2.99.18]	NTH	0.0176309	0.272481	11.742	-30.8731	-0.90344	0.996
K07024	sucrose-6-phosphatase [EC:3.1.3.24]	SPP	0.0143937	0.230603	65.4727	-21.3349	-0.761848	0.953506
K03763	DNA polymerase III subunit alpha, Gram-positive type [EC:2.7.7.7]	polC	0.019771	0.282331	48.2918	-35.2714	-0.82998	0.980877
K03699	putative hemolysin	tlyC	0.0168537	0.399622	13815.2	-68.0772	-0.721483	0.974878
K03406	methyl-accepting chemotaxis protein	mcp	0.0210987	0.304933	101.487	-41.2333	-0.825565	0.977628
K03308	neurotransmitter:Na+ symporter, NSS family	TC.NSS	0.0498247	0.234539	67.1476	-22.2738	-0.83091	0.975628
K02961	small subunit ribosomal protein S17	RP-S17, MRPS17, rpsQ	0.114121	0.214006	16.981	-18.3278	0.836359	0.980627
K02950	small subunit ribosomal protein S12	RP-S12, MRPS12, rpsL	0.279967	0.308705	75.1744	-39.5516	0.786168	0.975753
K02933	large subunit ribosomal protein L6	RP-L6, MRPL6, rplF	0.163077	0.360298	98.8232	-56.9795	0.710594	0.956005
K02916	large subunit ribosomal protein L35	RP-L35, MRPL35, rpmI	0.0389569	0.313636	37.4739	-41.7108	0.819518	0.975503
K02902	large subunit ribosomal protein L28	RP-L28, MRPL28, rpmB	0.0843311	0.278269	47.2036	-31.5571	0.815054	0.970004
K02892	large subunit ribosomal protein L23	RP-L23, MRPL23, rplW	0.037175	0.352365	155.262	-52.6913	0.708707	0.95663
K02529	LacI family transcriptional regulator	lacI, galR	0.0249726	0.267017	170.086	-28.7781	-0.750142	0.95763
K02377	GDP-L-fucose synthase [EC:1.1.1.271]	TSTA3, fcl	0.0335687	0.316191	131.569	-43.3079	0.850156	0.983877
K02033	peptide/nickel transport system permease protein	ABC.PE.P	0.0236924	0.332047	112.945	-46.6483	-0.884194	0.997125
K02027	multiple sugar transport system substrate-binding protein	ABC.MS.S	0.0350081	0.293971	82.0022	-36.7051	-0.750741	0.960505
K02026	multiple sugar transport system permease protein	ABC.MS.P1	0.0292319	0.225594	8.18608	-20.0336	-0.774585	0.962255
K01978	M1 RNA	rnpB	0.0200652	0.304414	50.0901	-39.1657	-0.868196	0.988376
K01966	propionyl-CoA carboxylase beta chain [EC:6.4.1.3 2.1.3.15]	PCCB, pccB	0.023065	0.302549	78.8383	-44.8629	-0.760479	0.948631
K01938	formate--tetrahydrofolate ligase [EC:6.3.4.3]	fhs	0.0646229	0.260176	41.7642	-27.0739	-0.794103	0.977503
K01749	hydroxymethylbilane synthase [EC:2.5.1.61]	hemC, HMBS	0.0156	0.375307	83.5581	-62.8327	-0.905187	0.996625
K01571	oxaloacetate decarboxylase (Na+ extruding) subunit alpha [EC:7.2.4.2]	oadA	0.0152141	0.246686	18.4241	-29.3532	-0.785428	0.955881
K01533	P-type Cu2+ transporter [EC:7.2.2.9]	copB	0.0226536	0.34141	180.835	-50.1922	-0.813528	0.986377
K01012	biotin synthase [EC:2.8.1.6]	bioB	0.029294	0.271169	79.4471	-30.4346	-0.800625	0.970879
K00941	hydroxymethylpyrimidine/phosphomethylpyrimidine kinase [EC:2.7.1.49 2.7.4.7]	thiD	0.0126883	0.257527	29.556	-29.0412	-0.826166	0.977753
K00821	acetylornithine/N-succinyldiaminopimelate aminotransferase [EC:2.6.1.11 2.6.1.17]	argD	0.022033	0.327455	349.671	-45.1839	-0.875084	0.995376
K00761	uracil phosphoribosyltransferase [EC:2.4.2.9]	upp, UPRT	0.0177989	0.608218	1.6928e+09	-224.795	-0.787306	0.989376
K00558	DNA (cytosine-5)-methyltransferase 1	DNMT1, dcm	0.0118799	0.407991	235206	-68.054	-0.610741	0.950131
K01657	anthranilate synthase component I	trpE	0.0596384	0.252796	5.59211	-26.4083	-0.737132	0.946257
K02906	large subunit ribosomal protein L3	RP-L3, MRPL3, rplC	0.30903	0.422912	33528.7	-75.6462	0.705687	0.971379
K01681	aconitate hydratase [EC:4.2.1.3]	ACO, acnA	0.0923747	0.434552	2554.91	-108.511	-0.761891	0.960005
K03499	trk system potassium uptake protein	trkA, ktrA	0.0308099	0.44289	5480.01	-90.9024	-0.690058	0.95963
K03688	ubiquinone biosynthesis protein	ubiB, aarF	0.0123557	0.284448	50.9209	-35.5636	-0.872059	0.991751
K03724	ATP-dependent helicase Lhr and Lhr-like helicase [EC:3.6.4.-]	lhr	0.0120378	0.235203	7.38179	-24.7818	-0.819653	0.972753
K03072	preprotein translocase subunit SecD	secD	0.010601	0.332558	1057.45	-46.3969	-0.82972	0.990501
K07007	3-dehydro-bile acid Delta4,6-reductase	baiN	0.0101473	0.376843	184.884	-68.7045	-0.801564	0.971629
K02946	small subunit ribosomal protein S10	RP-S10, MRPS10, rpsJ	0.210677	0.256356	5.6024	-29.1754	0.733813	0.945882
Blautia	Lachnospiraceae	Clostridiales	0.26707	0.320732	53.3791	-46.2951	-0.724752	0.96163
Eubacterium	Eubacteriaceae	Clostridiales	1.0156	0.505739	9722.85	-120.593	-0.599416	0.946257
RUG10457	uncultured Prevotellaceae bacterium	Bacteroidales	0.251145	0.321196	7.48678	-41.5011	0.814446	0.976378
RUG14686	uncultured Methanobrevibacter sp.	Methanobacteriales	0.29181	0.451422	9.09509	-100.942	-0.718858	0.949881
RUG11042	uncultured Methanobrevibacter sp.	Methanobacteriales	0.273865	0.478866	46.54	-109.706	-0.720872	0.95663
1Median of the marginal posterior distribution of the heritability (h2)
2Bayes factor after multi-test correction estimated with the approximation of Newton and Raftery et al. 1994, and using as odd
probability ratio 1/2,473 number os tests
3Difference between Deviance Information Criterion of the model with - without host genomic effects
4Median of the marginal posterior distribution of the host-genomic correlation between each microbial trait and CH4 emissions (rgCH4).
5P0 probability of the marginal posterior distribution of the host-genomic correlation of being higher than 0 if rgCH4 is positive or lower
than 0 if rgCH4 is negative.
