# Supplementary material for: Bovine host genome acts on rumen microbiome function linked to methane emissions
Source: Commun Biol. 2022 Apr 12;5:350. doi: 10.1038/s42003-022-03293-0 (PMC9005536; doi:10.1038/s42003-022-03293-0)
Supplement: Supplementary file 18 — Dataset 15 [file 42003_2022_3293_MOESM18_ESM.xlsx]

## Sheet: SupData15
Supplementary Data 15. Experimental design displaying the number of animals within each breed, diet and experiment.
UK ID	Breed1	Diet2	Experiment
S001	Aberdeen Angus X	Con	2011
S002	Aberdeen Angus X	Con	2011
S003	Aberdeen Angus X	Con	2011
S004	Aberdeen Angus X	Con	2011
S005	Aberdeen Angus X	Con	2011
S006	Aberdeen Angus X	Con	2011
S007	Aberdeen Angus X	Con	2011
S008	Aberdeen Angus X	Con	2011
S009	Aberdeen Angus X	Con	2011
S010	Aberdeen Angus X	Con	2011
S011	Aberdeen Angus X	Con	2011
S012	Aberdeen Angus X	Con	2011
S013	Aberdeen Angus X	Con	2011
S014	Aberdeen Angus X	Con	2011
S015	Aberdeen Angus X	Con	2011
S016	Aberdeen Angus X	Con	2011
S017	Aberdeen Angus X	Con	2011
S018	Charolais X	Con	2012
S019	Charolais X	Con	2012
S020	Charolais X	Con	2012
S021	Charolais X	Con	2012
S022	Charolais X	Con	2012
S023	Charolais X	Con	2012
S024	Charolais X	Con	2012
S025	Charolais X	Con	2012
S026	Charolais X	Con	2012
S027	Charolais X	Con	2012
S028	Charolais X	Con	2012
S029	Charolais X	Con	2012
S030	Charolais X	Con	2012
S031	Charolais X	Con	2012
S032	Charolais X	Con	2012
S033	Charolais X	Con	2012
S034	Charolais X	Con	2012
S035	Charolais X	Con	2012
S036	Charolais X	Con	2013
S037	Charolais X	Con	2013
S038	Charolais X	Con	2013
S039	Charolais X	Con	2013
S040	Charolais X	Con	2013
S041	Charolais X	Con	2013
S042	Charolais X	Con	2013
S043	Charolais X	Con	2013
S044	Charolais X	Con	2013
S045	Charolais X	Con	2013
S046	Charolais X	Con	2013
S047	Charolais X	Con	2013
S048	Charolais X	Con	2013
S049	Charolais X	Con	2013
S050	Charolais X	Con	2013
S051	Charolais X	Con	2013
S052	Charolais X	Con	2013
S053	Charolais X	Con	2013
S054	Charolais X	Con	2013
S055	Limousin X	Con	2011
S056	Limousin X	Con	2011
S057	Limousin X	Con	2011
S058	Limousin X	Con	2011
S059	Limousin X	Con	2011
S060	Limousin X	Con	2011
S061	Limousin X	Con	2011
S062	Limousin X	Con	2011
S063	Limousin X	Con	2011
S064	Limousin X	Con	2011
S065	Limousin X	Con	2011
S066	Limousin X	Con	2011
S067	Limousin X	Con	2011
S068	Limousin X	Con	2011
S069	Limousin X	Con	2011
S070	Limousin X	Con	2011
S071	Limousin X	Con	2011
S072	Luing	Con	2012
S073	Luing	Con	2012
S074	Luing	Con	2012
S075	Luing	Con	2012
S076	Luing	Con	2012
S077	Luing	Con	2012
S078	Luing	Con	2012
S079	Luing	Con	2012
S080	Luing	Con	2012
S081	Luing	Con	2012
S082	Luing	Con	2012
S083	Luing	Con	2012
S084	Luing	Con	2012
S085	Luing	Con	2012
S086	Luing	Con	2012
S087	Luing	Con	2012
S088	Luing	Con	2012
S089	Luing	Con	2012
S090	Luing	Con	2013
S091	Luing	Con	2013
S092	Luing	Con	2013
S093	Luing	Con	2013
S094	Luing	Con	2013
S095	Luing	Con	2013
S096	Luing	Con	2013
S097	Luing	Con	2013
S098	Luing	Con	2013
S099	Luing	Con	2013
S100	Luing	Con	2013
S101	Luing	Con	2013
S102	Luing	Con	2013
S103	Luing	Con	2013
S104	Luing	Con	2013
S105	Luing	Con	2013
S106	Luing	Con	2013
S107	Aberdeen Angus X	For	2011
S108	Aberdeen Angus X	For	2011
S109	Aberdeen Angus X	For	2011
S110	Aberdeen Angus X	For	2011
S111	Aberdeen Angus X	For	2011
S112	Aberdeen Angus X	For	2011
S113	Aberdeen Angus X	For	2011
S114	Aberdeen Angus X	For	2011
S115	Aberdeen Angus X	For	2011
S116	Aberdeen Angus X	For	2011
S117	Aberdeen Angus X	For	2011
S118	Aberdeen Angus X	For	2011
S119	Aberdeen Angus X	For	2011
S120	Aberdeen Angus X	For	2011
S121	Aberdeen Angus X	For	2011
S122	Aberdeen Angus X	For	2011
S123	Aberdeen Angus X	For	2011
S124	Aberdeen Angus X	For	2011
S125	Aberdeen Angus X	For	2014
S126	Aberdeen Angus X	For	2014
S127	Aberdeen Angus X	For	2014
S128	Aberdeen Angus X	For	2014
S129	Aberdeen Angus X	For	2014
S130	Aberdeen Angus X	For	2014
S131	Aberdeen Angus X	For	2014
S132	Aberdeen Angus X	For	2014
S133	Aberdeen Angus X	For	2014
S134	Aberdeen Angus X	For	2014
S135	Aberdeen Angus X	For	2014
S136	Aberdeen Angus X	For	2014
S137	Aberdeen Angus X	For	2014
S138	Aberdeen Angus X	For	2014
S139	Aberdeen Angus X	For	2014
S140	Aberdeen Angus X	For	2014
S141	Aberdeen Angus X	For	2014
S142	Aberdeen Angus X	For	2014
S143	Aberdeen Angus X	For	2014
S144	Aberdeen Angus X	For	2014
S145	Aberdeen Angus X	For	2014
S146	Aberdeen Angus X	For	2014
S147	Aberdeen Angus X	For	2014
S148	Aberdeen Angus X	For	2014
S149	Aberdeen Angus X	For	2014
S150	Aberdeen Angus X	For	2014
S151	Aberdeen Angus X	For	2014
S152	Aberdeen Angus X	For	2014
S153	Aberdeen Angus X	For	2014
S154	Aberdeen Angus X	For	2014
S155	Aberdeen Angus X	For	2014
S156	Aberdeen Angus X	For	2014
S157	Aberdeen Angus X	For	2014
S158	Aberdeen Angus X	For	2014
S159	Aberdeen Angus X	For	2014
S160	Aberdeen Angus X	For	2014
S161	Aberdeen Angus X	For	2014
S162	Aberdeen Angus X	For	2017
S163	Aberdeen Angus X	For	2017
S164	Aberdeen Angus X	For	2017
S165	Aberdeen Angus X	For	2017
S166	Aberdeen Angus X	For	2017
S167	Aberdeen Angus X	For	2017
S168	Aberdeen Angus X	For	2017
S169	Aberdeen Angus X	For	2017
S170	Aberdeen Angus X	For	2017
S171	Aberdeen Angus X	For	2017
S172	Aberdeen Angus X	For	2017
S173	Aberdeen Angus X	For	2017
S174	Aberdeen Angus X	For	2017
S175	Aberdeen Angus X	For	2017
S176	Aberdeen Angus X	For	2017
S177	Aberdeen Angus X	For	2017
S178	Aberdeen Angus X	For	2017
S179	Aberdeen Angus X	For	2017
S180	Aberdeen Angus X	For	2017
S181	Aberdeen Angus X	For	2017
S182	Aberdeen Angus X	For	2017
S183	Aberdeen Angus X	For	2017
S184	Aberdeen Angus X	For	2017
S185	Aberdeen Angus X	For	2017
S186	Aberdeen Angus X	For	2017
S187	Aberdeen Angus X	For	2017
S188	Aberdeen Angus X	For	2017
S189	Aberdeen Angus X	For	2017
S190	Aberdeen Angus X	For	2017
S191	Aberdeen Angus X	For	2017
S192	Aberdeen Angus X	For	2017
S193	Charolais X	For	2012
S194	Charolais X	For	2012
S195	Charolais X	For	2012
S196	Charolais X	For	2012
S197	Charolais X	For	2012
S198	Charolais X	For	2012
S199	Charolais X	For	2012
S200	Charolais X	For	2012
S201	Charolais X	For	2012
S202	Charolais X	For	2012
S203	Charolais X	For	2012
S204	Charolais X	For	2012
S205	Charolais X	For	2012
S206	Charolais X	For	2012
S207	Charolais X	For	2012
S208	Charolais X	For	2012
S209	Charolais X	For	2012
S210	Charolais X	For	2013
S211	Charolais X	For	2013
S212	Charolais X	For	2013
S213	Charolais X	For	2013
S214	Charolais X	For	2013
S215	Charolais X	For	2013
S216	Charolais X	For	2013
S217	Charolais X	For	2013
S218	Charolais X	For	2013
S219	Charolais X	For	2013
S220	Charolais X	For	2013
S221	Charolais X	For	2013
S222	Charolais X	For	2013
S223	Charolais X	For	2013
S224	Charolais X	For	2013
S225	Charolais X	For	2013
S226	Charolais X	For	2013
S227	Limousin X	For	2011
S228	Limousin X	For	2011
S229	Limousin X	For	2011
S230	Limousin X	For	2011
S231	Limousin X	For	2011
S232	Limousin X	For	2011
S233	Limousin X	For	2011
S234	Limousin X	For	2011
S235	Limousin X	For	2011
S236	Limousin X	For	2011
S237	Limousin X	For	2011
S238	Limousin X	For	2011
S239	Limousin X	For	2011
S240	Limousin X	For	2011
S241	Limousin X	For	2011
S242	Limousin X	For	2011
S243	Limousin X	For	2011
S244	Limousin X	For	2011
S245	Limousin X	For	2014
S246	Limousin X	For	2014
S247	Limousin X	For	2014
S248	Limousin X	For	2014
S249	Limousin X	For	2014
S250	Limousin X	For	2014
S251	Limousin X	For	2014
S252	Limousin X	For	2014
S253	Limousin X	For	2014
S254	Limousin X	For	2014
S255	Limousin X	For	2014
S256	Limousin X	For	2014
S257	Limousin X	For	2014
S258	Limousin X	For	2014
S259	Limousin X	For	2014
S260	Limousin X	For	2014
S261	Limousin X	For	2014
S262	Limousin X	For	2014
S263	Limousin X	For	2014
S264	Limousin X	For	2014
S265	Limousin X	For	2014
S266	Limousin X	For	2014
S267	Limousin X	For	2014
S268	Limousin X	For	2014
S269	Limousin X	For	2014
S270	Limousin X	For	2014
S271	Limousin X	For	2014
S272	Limousin X	For	2014
S273	Limousin X	For	2014
S274	Limousin X	For	2014
S275	Limousin X	For	2014
S276	Limousin X	For	2014
S277	Limousin X	For	2014
S278	Limousin X	For	2014
S279	Limousin X	For	2017
S280	Limousin X	For	2017
S281	Limousin X	For	2017
S282	Limousin X	For	2017
S283	Limousin X	For	2017
S284	Limousin X	For	2017
S285	Limousin X	For	2017
S286	Limousin X	For	2017
S287	Limousin X	For	2017
S288	Limousin X	For	2017
S289	Limousin X	For	2017
S290	Limousin X	For	2017
S291	Limousin X	For	2017
S292	Limousin X	For	2017
S293	Limousin X	For	2017
S294	Limousin X	For	2017
S295	Limousin X	For	2017
S296	Limousin X	For	2017
S297	Limousin X	For	2017
S298	Limousin X	For	2017
S299	Limousin X	For	2017
S300	Limousin X	For	2017
S301	Limousin X	For	2017
S302	Limousin X	For	2017
S303	Limousin X	For	2017
S304	Limousin X	For	2017
S305	Limousin X	For	2017
S306	Limousin X	For	2017
S307	Limousin X	For	2017
S308	Limousin X	For	2017
S309	Limousin X	For	2017
S310	Limousin X	For	2017
S311	Luing	For	2012
S312	Luing	For	2012
S313	Luing	For	2012
S314	Luing	For	2012
S315	Luing	For	2012
S316	Luing	For	2012
S317	Luing	For	2012
S318	Luing	For	2012
S319	Luing	For	2012
S320	Luing	For	2012
S321	Luing	For	2012
S322	Luing	For	2012
S323	Luing	For	2012
S324	Luing	For	2012
S325	Luing	For	2012
S326	Luing	For	2012
S327	Luing	For	2012
S328	Luing	For	2012
S329	Luing	For	2012
S330	Luing	For	2013
S331	Luing	For	2013
S332	Luing	For	2013
S333	Luing	For	2013
S334	Luing	For	2013
S335	Luing	For	2013
S336	Luing	For	2013
S337	Luing	For	2013
S338	Luing	For	2013
S339	Luing	For	2013
S340	Luing	For	2013
S341	Luing	For	2013
S342	Luing	For	2013
S343	Luing	For	2013
S344	Luing	For	2013
S345	Luing	For	2013
S346	Luing	For	2013
S347	Luing	For	2017
S348	Luing	For	2017
S349	Luing	For	2017
S350	Luing	For	2017
S351	Luing	For	2017
S352	Luing	For	2017
S353	Luing	For	2017
S354	Luing	For	2017
S355	Luing	For	2017
S356	Luing	For	2017
S357	Luing	For	2017
S358	Luing	For	2017
S359	Luing	For	2017
S360	Luing	For	2017
S361	Aberdeen Angus X	For	2017
S362	Limousin X	For	2017
S363	Limousin X	For	2017
1Breeds used are rotational crosses between Aberdeen Angus and Limousin, Charolais crosses and purebred Luing.
2Forage (For) and concentrate (Conc) based diets were composed by 480:520 and 80:920 forage:concentrate ratios, respectively.
