# Supplementary material for: Bovine host genome acts on rumen microbiome function linked to methane emissions
Source: Commun Biol. 2022 Apr 12;5:350. doi: 10.1038/s42003-022-03293-0 (PMC9005536; doi:10.1038/s42003-022-03293-0)
Supplement: Supplementary file 19 — Dataset 16 [file 42003_2022_3293_MOESM19_ESM.xlsx]

## Sheet: SupData16
Supplementary Data 16. Response to selection per generation on methane emissions (g/kg dry matter inatke), estimated using direct genomic selection
based on measured CH4 emission, indirect genomic selection based on 30 microbial gene abundances most informative for host genomic selection for CH4 (MGs) or selection on both (MGs and CH4) criteria.
Intensity of selection	Selection pressure (%)	CH4		MGs		MG and CH4
		median	s.e.	median	s.e.	median	s.e.
1.159	30	-1.17205	0.172873	-1.43392	0.143988	-1.75345	0.134807
1.4	20	-1.38502	0.21972	-1.75432	0.177616	-2.15693	0.157437
1.755	10	-1.70159	0.31203	-2.26445	0.252007	-2.82185	0.242124
2.063	5	-1.97704	0.451941	-2.73615	0.333578	-3.36566	0.25309
2.665	1	-2.47391	0.949631	-3.3157	0.766648	-4.00568	0.42683
