# Supplementary material for: Bovine host genome acts on rumen microbiome function linked to methane emissions
Source: Commun Biol. 2022 Apr 12;5:350. doi: 10.1038/s42003-022-03293-0 (PMC9005536; doi:10.1038/s42003-022-03293-0)
Supplement: Supplementary file 20 — Dataset 17 [file 42003_2022_3293_MOESM20_ESM.xlsx]

## Sheet: SupData17
Supplementary Data 17. Full names of compounds and microbial genes in Figure 2.
Short name	Compound
2cpr5p	1-(2-Carboxyphenylamino)-1-deoxy-D-ribulose 5-phosphate
2dda7p	7-P-2-Dehydro-3-deoxy-D-arabino-heptonate-4-phosphate
3dhsk	3-Dehydroquinate
3dsme	3-Dehydroshikimate
3psme	5-O-(1-Carboxyvinyl)-3-phosphoshikimate
Aad	2-Amino-adipate
abut	(S)-2-Aceto 2-hydroxybutanoate
AcCoA	AcetylCoA
ADPGlc	ADP glucose
Alac	Acetolactate
Amyl	Amylose
anth	Anthranilate
Arg	Arginine
Aro-L	L-Arogenate
Asp	Aspartate
Asp4a	L-Aspartate-4-semialdehyde
Asp4p	4-Phospho L-Aspartate
cAco	Cis-Aconitate
Chor	Chorismate
Cit	Citrate
Citruline	Citruline
CoB	Coenzyme B
Dab	L 2,4,-Diaminobutanoate
Dex	Dextran
e4p	D-Erythrose-4-phosphate
emale	D-erythro 3-Methylmalate
Fru	D-Fructose
Fru6P	D-Fructose-6P
GDP-Glc	GDP-Glucose
Glc	D-Glucose 6-phosphate
Glc1P	α-D-Glucose 1P
Glc6P	D-Glucose 6-phosphate
Glu	Glutamate
gpi3i	3-Indoyl-glycerolphosphate
H2cit	(Homo)2citrate
Hcit	Homocitrate
hop	(R)-3-Hydroxy-3-methyl 2-oxopentanoate
Ile	Isoluecine
indole	Indole
INU	Inulin
ipm	2-Isopropylmaleate
ipm2s	(2S)-2--Isopropylmalate
ipm3s	(2R,3S)-3-Isopropylmalate
ipo2s	(2S)-2-Isopropyl-3-oxosuccinate
isocit	Isocitrate
kSuc	3-keto-sucrose
LBS	Levanbiose
Leu	Leucine
LWAad	LysW-gamma L-alpha-aminoadipate
LWAad6a	LysW-gamma L-alpha-aminoadipate 6-semialdehyde
LWAad6p	LysW-gamma L-alpha-aminoadipyl 6 phosphate
LWglu	LysW-glutamate
LWglu5a	LysW-L glutamyl 5 semialdehyde
LWglu5p	LysW-L glutamyl 5 phosphate
LWLys	LysW-gamma L-lysine
Lworn	LysW-ornithine
Lys	L-lysine
mal	(R)-2-Methylmalate
Mal	Maltose
Mal1P	α-MALTOSE-1P
male	2-Methylmaleate
Mda	meso-2,6 Diaminoheptanedioate
Mh	7-Mercaptoheptanoate
Mob	3-Hydroxy 3-methyl 2-oxobutanoic acid
mpe	(R)-2,3-Dihydroxy-3-methylpentanoate
Nacglu	N-acyl glutamate
Nacglu5a	N-acetyl-L glutamate 5 semialdehyde
Nacglu5p	N-acetyl-L glutamate 5 phosphate
Nacorn	N-Acetylornithine
Oaa	Oxaloacetate
Oaa	Oxaloacetate
Oad	2-Oxoadipate
Obut	2-Oxobutanoate
Og	2-Oxoglutarate
Oic	2-Oxoisocaproate
Oiv	2-Oxoisovalerate
Ope	(S)-3-Methyl-2-oxopentanoic acid
Orn	Ornithine
Osub	2-Oxosuberate
Osuc	Oxalosuccinate
pep	Phosphoenolpyruvate
Phe	Phenylalanine
phpyr	Phenylpyruvate
pphn	Prephenate
pran	N-(5-Phospho-D-ribosyl)anthranilate
PRPP	PRPP
Pyr	Pyruvate
pyr3h	3-(4-Hydroxyphenyl)-pyruvate
Quin	Quinate
sme	Shikimate
sme3p	Shikimate 3-phosphate
Suc	Sucrose
Suc6P	Sucrose 6P
Thr	Threonine
Thr	Threonine
Trp-L	L-Tryptophan
Tyr	Tyrosine
UDP-Glc	UDP-Glucose
Val	Valine
β-Glu	β-D-Glucosidase
Short Name	Microbial gene
ilvA	threonine dehydratase
leuD	3-isopropylmalate/(R)-2-methylmalate dehydratase small subunit
leuB	3-isopropylmalate dehydrogenase
trpA	tryptophan synthase alpha chain
trpD	anthranilate phosphoribosyltransferase
trpG	anthranilate synthase component II
trpE	anthranilate synthase component I
tyrA2	prephenatedehydrogenase
aroC	chorismate synthase
aroA	3-phosphoshikimate 1-carboxyvinyltransferase
AROA1	chorismate mutase
aroF	3-deoxy-7-phosphoheptulonate synthase
SPP	sucrose-6-phosphatase
bgIB	betaglucosidase
maiZ	alpha-glucosidase
EC:2.4.1.7	sucrose phosphorylase
glgC	glucose-1-phosphate adenylyltransferase
E3.2.1.4	endoglucanase
glgA	starch synthase
scrK	fructokinase
E3.2.4.1	alpha-amylase.
trpB	tryptophan synthase beta chain
sacA	beta fructofuranosidase
