# Supplementary material for: Bovine host genome acts on rumen microbiome function linked to methane emissions
Source: Commun Biol. 2022 Apr 12;5:350. doi: 10.1038/s42003-022-03293-0 (PMC9005536; doi:10.1038/s42003-022-03293-0)
Supplement: Supplementary file 21 — Dataset 18 [file 42003_2022_3293_MOESM21_ESM.xlsx]

## Sheet: SupData18
Supplementary Data 18. Full names of microbial genes in Figure 3 and Supplementary Figure 3.
Short Name	Description	Microbial Biological Process
birA	BirA family transcriptional regulator, biotin operon repressor / biotin--	Genetic Information processes
cbpA	curved DNA-binding prote	Genetic Information processes
cspA	cold shock prote	Genetic Information processes
DNMT1	DNA (cytosine-5)-methyltransferase 1	Genetic Information processes
dtd	D-aminoacyl-tRNA deacylase	Genetic Information processes
gatA	aspartyl-tRNA(Asn)/glutamyl-tRNA(Gln) amidotransferase subunit A	Genetic Information processes
gatC	aspartyl-tRNA(Asn)/glutamyl-tRNA(Gln) amidotransferase subunit C [EC:6.3.5.6 6.3.5.7]	Genetic Information processes
lacI	LacI family transcriptional regulat	Genetic Information processes
lhr	ATP-dependent helicase Lhr and Lhr-like helicase	Genetic Information processes
nfo	deoxyribonuclease IV	Genetic Information processes
NTH	endonuclease III [EC:4.2.99.18]	Genetic Information processes
nudC	NAD+ diphosphatase	Genetic Information processes
parB	ParB family transcriptional regulator, chromosome partitioning prote	Genetic Information processes
polC	DNA polymerase III subunit alpha, Gram-positive type	Genetic Information processes
ppk	polyphosphate kinase	Genetic Information processes
rnj	ribonuclease J	Genetic Information processes
RP-L2	large subunit ribosomal protein	Genetic Information processes
RP-L23	large subunit ribosomal protein L	Genetic Information processes
RP-L28	large subunit ribosomal protein L	Genetic Information processes
RP-L3	large subunit ribosomal protein	Genetic Information processes
RP-L34	large subunit ribosomal protein L	Genetic Information processes
RP-L35	large subunit ribosomal protein L	Genetic Information processes
RP-L6	large subunit ribosomal protein	Genetic Information processes
RP-S10	small subunit ribosomal protein S	Genetic Information processes
RP-S12	small subunit ribosomal protein S	Genetic Information processes
RP-S17	small subunit ribosomal protein S	Genetic Information processes
truB	tRNA pseudouridine55 synthase	Genetic Information processes
pccB	propionyl-CoA carboxylase beta chain [EC:6.4.1.3 2.1.3.15]	Metabolism (other than methane)
ABC.MS.P	multiple sugar transport system permease prote	Metabolism (other than methane)
ABC.MS.P1	multiple sugar transport system permease protein	Metabolism (other than methane)
ABC.MS.S	multiple sugar transport system substrate-binding protein	Metabolism (other than methane)
acnA	aconitate hydratase	Metabolism (other than methane)
argD	acetylornithine/N-succinyldiaminopimelate aminotransferase [EC:2.6.1.11 2.6.1.17]	Metabolism (other than methane)
argF	ornithine carbamoyltransferase	Metabolism (other than methane)
AROA2	3-deoxy-7-phosphoheptulonate synthase	Metabolism (other than methane)
baiN	3-dehydro-bile acid Delta4,6-reductase	Metabolism (other than methane)
bcd	butyryl-CoA dehydrogenase [EC:1.3.8.1]	Metabolism (other than methane)
bglB	beta-glucosidase	Metabolism (other than methane)
bioB	biotin synthase	Metabolism (other than methane)
cobL	precorrin-6Y C5,15-methyltransferase (decarboxylating)	Metabolism (other than methane)
copB	P-type Cu2+ transporter	Metabolism (other than methane)
crt	enoyl-CoA hydratase	Metabolism (other than methane)
fhs	formate--tetrahydrofolate ligase	Metabolism (other than methane)
fucO	lactaldehyde reductase	Metabolism (other than methane)
glmM	phosphoglucosamine mutase	Metabolism (other than methane)
GLPF	glycerol uptake facilitator prote	Metabolism (other than methane)
gnd	6-phosphogluconate dehydrogenase	Metabolism (other than methane)
hemC	hydroxymethylbilane synthase [EC:2.5.1.61]	Metabolism (other than methane)
hisA	phosphoribosylformimino-5-aminoimidazole carboxamide ribotide isomerase	Metabolism (other than methane)
hisF	imidazole glycerol-phosphate synthase subunit HisF	Metabolism (other than methane)
ilvA	threonine dehydratase	Metabolism (other than methane)
INO1	myo-inositol-1-phosphate synthase	Metabolism (other than methane)
iscS	cysteine desulfurase	Metabolism (other than methane)
lemA	LemA prote	Metabolism (other than methane)
lysA	diaminopimelate decarboxylase	Metabolism (other than methane)
malZ	alpha-glucosidase	Metabolism (other than methane)
metE	5-methyltetrahydropteroyltriglutamate--homocysteine methyltransferase	Metabolism (other than methane)
nuoJ	NADH-quinone oxidoreductase subunit J	Metabolism (other than methane)
oadA	oxaloacetate decarboxylase (Na+ extruding) subunit alpha	Metabolism (other than methane)
ohyA	oleate hydratase	Metabolism (other than methane)
paaH	3-hydroxybutyryl-CoA dehydrogenase	Metabolism (other than methane)
pncB	nicotinate phosphoribosyltransferase	Metabolism (other than methane)
PTS-EI	phosphotransferase system, enzyme I, PtsI	Metabolism (other than methane)
purD	phosphoribosylamine---glycine ligase	Metabolism (other than methane)
queD	6-pyruvoyltetrahydropterin/6-carboxytetrahydropterin synthase	Metabolism (other than methane)
sacA	beta-fructofuranosidase	Metabolism (other than methane)
sucrose phosphorylase	sucrose phosphorylase	Metabolism (other than methane)
talA	transaldolase	Metabolism (other than methane)
thiD	hydroxymethylpyrimidine/phosphomethylpyrimidine kinase	Metabolism (other than methane)
trpA	tryptophan synthase alpha chain	Metabolism (other than methane)
trpD	anthranilate phosphoribosyltransferase	Metabolism (other than methane)
tyrA2	prephenate dehydrogenase	Metabolism (other than methane)
upp	uracil phosphoribosyltransferase	Metabolism (other than methane)
cofG	7,8-didemethyl-8-hydroxy-5-deazariboflavin synthase	Methane Metabolism
ABC.PA.A	polar amino acid transport system ATP-binding protein [EC:7.4.2.1]	Microbial communication and host-microbiome interaction
ABC.PA.S	polar amino acid transport system substrate-binding prote	Microbial communication and host-microbiome interaction
ABC.PE.A	peptide/nickel transport system ATP-binding protein	Microbial communication and host-microbiome interaction
ABC.PE.P	peptide/nickel transport system permease protein	Microbial communication and host-microbiome interaction
ABC.PE.P1	peptide/nickel transport system permease protein	Microbial communication and host-microbiome interaction
ABC.PE.S	peptide/nickel transport system substrate-binding protein	Microbial communication and host-microbiome interaction
ABCB-BAC	ATP-binding cassette, subfamily B, bacterial	Microbial communication and host-microbiome interaction
cbh	choloylglycine hydrolase	Microbial communication and host-microbiome interaction
cbiO	cobalt/nickel transport system ATP-binding prote	Microbial communication and host-microbiome interaction
cbiQ	cobalt/nickel transport system permease protein	Microbial communication and host-microbiome interaction
cheA	two-component system, chemotaxis family, sensor kinase CheA	Microbial communication and host-microbiome interaction
crcB, FEX	fluoride export	Microbial communication and host-microbiome interaction
dapA	4-hydroxy-tetrahydrodipicolinate synthase	Microbial communication and host-microbiome interaction
dcuB	anaerobic C4-dicarboxylate transporter Dc	Microbial communication and host-microbiome interaction
GRPE	molecular chaperone Gr	Microbial communication and host-microbiome interaction
K06871	uncharacterized protein	Microbial communication and host-microbiome interaction
livG	branched-chain amino acid transport system ATP-binding prote	Microbial communication and host-microbiome interaction
livH	branched-chain amino acid transport system permease prote	Microbial communication and host-microbiome interaction
livK	branched-chain amino acid transport system substrate-binding prote	Microbial communication and host-microbiome interaction
mcp	methyl-accepting chemotaxis prote	Microbial communication and host-microbiome interaction
metN	D-methionine transport system ATP-binding protein	Microbial communication and host-microbiome interaction
metQ	D-methionine transport system substrate-binding protein	Microbial communication and host-microbiome interaction
nifU	nitrogen fixation protein NifU and related protei	Microbial communication and host-microbiome interaction
parA	chromosome partitioning prote	Microbial communication and host-microbiome interaction
pat	phosphinothricin acetyltransferase	Microbial communication and host-microbiome interaction
pepO	putative endopeptidase	Microbial communication and host-microbiome interaction
pflA	pyruvate formate lyase activating enzyme	Microbial communication and host-microbiome interaction
secD	preprotein translocase subunit SecD	Microbial communication and host-microbiome interaction
secF	preprotein translocase subunit SecF	Microbial communication and host-microbiome interaction
TC.NSS	neurotransmitter:Na+ symporter, NSS fami	Microbial communication and host-microbiome interaction
tlyC	putative hemolys	Microbial communication and host-microbiome interaction
trkA	trk system potassium uptake prote	Microbial communication and host-microbiome interaction
trpE	anthranilate synthase component I	Microbial communication and host-microbiome interaction
TSTA3	GDP-L-fucose synthase	Microbial communication and host-microbiome interaction
ubiB	ubiquinone biosynthesis prote	Microbial communication and host-microbiome interaction
yrbG	cation:H+ antiport	Microbial communication and host-microbiome interaction
K07118	uncharacterized protein	Others
K07133	uncharacterized protein	Others
