# Supplementary material for: Bovine host genome acts on rumen microbiome function linked to methane emissions
Source: Commun Biol. 2022 Apr 12;5:350. doi: 10.1038/s42003-022-03293-0 (PMC9005536; doi:10.1038/s42003-022-03293-0)
Supplement: Supplementary file 22 — Dataset 19 [file 42003_2022_3293_MOESM22_ESM.xlsx]

## Sheet: SupplData19
Supplementary Data 19. Full names of microbial genes in Figure 4.
Short Name	Description	Microbial Biological Process
cofG	7,8-didemethyl-8-hydroxy-5-deazariboflavin synthase [EC:4.3.1.32]	Methane metabolism
NTH	endonuclease III [EC:4.2.99.18]	Genetic Information processes (Genetic Inf. processes)
SPP	sucrose-6-phosphatase [EC:3.1.3.24]	Metabolism (other than methane)
polC	DNA polymerase III subunit alpha, Gram-positive type [EC:2.7.7.7]	Genetic Information processes (Genetic Inf. processes)
tlyC	putative hemolysin	Microbial communication and host cross-talk (Comm. & cross-talk)
mcp	methyl-accepting chemotaxis protein	Microbial communication and host cross-talk (Comm. & cross-talk)
TC.NSS	neurotransmitter:Na+ symporter, NSS family	Microbial communication and host cross-talk (Comm. & cross-talk)
RP-S17	small subunit ribosomal protein S17	Genetic Information processes (Genetic Inf. processes)
RP-S12	small subunit ribosomal protein S12	Genetic Information processes (Genetic Inf. processes)
RP-L6	large subunit ribosomal protein L6	Genetic Information processes (Genetic Inf. processes)
RP-L35	large subunit ribosomal protein L35	Genetic Information processes (Genetic Inf. processes)
RP-L28	large subunit ribosomal protein L28	Genetic Information processes (Genetic Inf. processes)
RP-L23	large subunit ribosomal protein L23	Genetic Information processes (Genetic Inf. processes)
lacI, galR	LacI family transcriptional regulator	Genetic Information processes (Genetic Inf. processes)
TSTA3	GDP-L-fucose synthase [EC:1.1.1.271]	Microbial communication and host cross-talk (Comm. & cross-talk)
ABC.PE.P	peptide/nickel transport system permease protein	Microbial communication and host cross-talk (Comm. & cross-talk)
ABC.MS.S	multiple sugar transport system substrate-binding protein	Metabolism (other than methane)
ABC.MS.P1	multiple sugar transport system permease protein	Metabolism (other than methane)
rnpB	M1 RNA	Genetic Information processes (Genetic Inf. processes)
pccB	propionyl-CoA carboxylase beta chain [EC:6.4.1.3 2.1.3.15]	Metabolism (other than methane)
fhs	formate--tetrahydrofolate ligase [EC:6.3.4.3]	Metabolism (other than methane)
hemC	hydroxymethylbilane synthase [EC:2.5.1.61]	Metabolism (other than methane)
oadA	oxaloacetate decarboxylase (Na+ extruding) subunit alpha [EC:7.2.4.2]	Metabolism (other than methane)
copB	P-type Cu2+ transporter [EC:7.2.2.9]	Metabolism (other than methane)
bioB	biotin synthase [EC:2.8.1.6]	Metabolism (other than methane)
thiD	hydroxymethylpyrimidine/phosphomethylpyrimidine kinase [EC:2.7.1.49 2.7.4.7]	Metabolism (other than methane)
argD	acetylornithine/N-succinyldiaminopimelate aminotransferase [EC:2.6.1.11 2.6.1.17]	Metabolism (other than methane)
upp	uracil phosphoribosyltransferase [EC:2.4.2.9]	Metabolism (other than methane)
DNMT1	DNA (cytosine-5)-methyltransferase 1	Genetic Information processes (Genetic Inf. processes)
trpE	anthranilate synthase component I	Microbial communication and host cross-talk (Comm. & cross-talk)
